# Supplementary material for: The Welwitschia genome reveals a unique biology underpinning extreme longevity in deserts
Source: Nat Commun. 2021 Jul 12;12:4247. doi: 10.1038/s41467-021-24528-4 (PMC8275611; doi:10.1038/s41467-021-24528-4)
Supplement: Supplementary file 3 — Supplementary Data [file 41467_2021_24528_MOESM3_ESM.xlsx]

## Sheet: SD1
Supplementary Data 1. The methylation level of CG, CHG and CHH in different type of tissues in Welwitschia
Samplea	Total Cs analyzed	Analyzed Cs in CG context	Analyzed Cs in CHG context	Analyzed Cs in CHH context	Methylated Cs in CG context			Methylated Cs in CHG context			Methylated Cs in CHH context
					Number	Ratio (%)	Average Methylation Level	Number	Ratio (%)	Average Methylation Level	Number	Ratio (%)	Average Methylation Level
MM1	514841592	16617210	34057049	464167333	13250931	79.74	86.28	26509535	77.84	87.23	272541691	58.72	58.29
MM2	521951305	16814053	34427044	470710208	13436112	79.91	86.245	26932452	78.23	87.054	265563563	56.42	55.702
MM3	444678707	14769916	30058131	399850660	11785693	79.8	85.9605	23302039	77.52	86.9743	239687794	59.94	59.236
FM1	549601050	17443163	35884636	496273251	13808368	79.16	86.079	27793652	77.45	86.5156	206167858	41.54	52.358
FM2	536084992	17189414	35248513	483647065	13578208	78.99	86.1109	27264490	77.35	86.9404	213602665	44.16	54.6634
FM3	439058816	14419452	29481394	395157970	11425455	79.24	85.594	22774684	77.25	86.086	169490528	42.89	53.547
MY1	481172875	15530522	31862893	433779460	12119959	78.04	84.499	24174451	75.87	80.073	105862889	24.4	42.261
MY2	477112935	15416927	31680098	430015910	12092108	78.43	84.207	24169133	76.29	79.456	102449277	23.82	41.794
MY3	496995812	16120244	33065247	447810321	12576726	78.02	84.548	25065563	75.81	79.927	108428283	24.21	41.9677
FY1	519713141	16913903	34606887	468192351	13263037	78.41	84.671	26374177	76.21	80.6988	115286328	24.61	41.9526
FY2	422431131	14014620	28578656	379837855	10965889	78.25	84.13	21806349	76.3	80.92	94928915	24.99	42.58
FY3	519089753	16812168	34477648	467799937	13150319	78.22	84.765	26199487	75.99	80.912	115899902	24.78	42.048
CM	562697866	20046872	41081304	501569690	15440291	77.02	84.956	30498604	74.24	83.038	157550406	31.41	43.137
PM	507362312	18467181	37661794	451233337	14081296	76.25	84.954	27588591	73.25	82.372	144615158	32.05	44.675
L	428439664	16579957	33581258	378278449	12481922	75.28	83.796	24173140	71.98	78.998	81586831	21.57	40.015
Average	4.94749e+08	1.6477e+07	3.37168e+07	4.44555e+08	1.28971e+07	78.3173	85.1197	2.56418e+07	76.1053	83.1463	1.59577e+08	35.7007	47.6151
a: MM is short for basal meristem from male individual.
FM is short for basal meristem from female individual.
MY is short for young leaf from male individual.
FY is short for young leaf from female individual.
CM is short for central region of the basal meristem from male individual in greenhouse.
PM is short for peripheral part of the basal meristem from male individual in greenhouse.

## Sheet: SD2
Supplementary Data 2. Identification of key gene components involved in RdDM pathway in Welwitschia (including expression profile)
	Name	Orthologous gene ID	Gene ID	Protein length(bp)	Expression profile
					MM1a	MM2	MM3	MY1b	MY2	MY3	FM1c	FM2	FM3	FY1d	FY2	FY3
siRNA production	NRPD1/E1	AT1G63020	W.mirabilis.14341	1854	10.68	9.15	8.21	7.36	6.24	7.28	14.17	14.56	7.84	8.55	8.32	8.75
	NRPD1/E1	AT1G63020	W.mirabilis.15101	1464	5.1	3.78	3.33	2.82	2.62	3.05	6.57	5.53	4.59	2.05	1.94	2.51
	RDR2	AT4G11130	W.mirabilis.06557	1131	49.94	33.07	35.3	30.56	30.26	27.02	54.64	39.14	12.05	7.8	7.07	12.05
	RDR2	AT4G11130	W.mirabilis.19662	1094	44.96	44.73	40.26	41.31	39.79	36.54	44.18	45.06	32.52	20.59	19.91	25.53
	RDR2	AT4G11130	W.mirabilis.07701	1118	37.03	30.69	26.4	32.44	34.58	27.08	41.63	39.03	31.31	21.39	19.45	23.44
	RDR2	AT4G11130	W.mirabilis.00649	1347	9.49	15.35	13.58	19.11	13.92	7.45	20.52	13.4	7.43	13.12	16.39	21.48
	RDR2	AT4G11130	W.mirabilis.00263	1102	1.23	1.03	0.79	1.07	0.92	0.78	1.97	2.46	0.95	0.99	0.79	0.9
	DCL3	AT3G43960	W.mirabilis.19313	1693	1.42	1.4	1.22	0.23	0.33	0.07	2.04	1.57	2.27	0.39	0.49	0.44
	DCL3	AT3G43960	W.mirabilis.16387	399	7.49	46.88	34.09	47.78	30.35	9.16	11.52	20.57	8.15	50.35	73.85	83.86
	DCL3	AT3G43960	W.mirabilis.04171	1508	2.37	1.79	1.53	3.81	3.58	3.59	6.83	5.41	1.57	4.01	3.29	3.76
De-novo methylation	NRPE/D1	AT2G40030	W.mirabilis.14341	1854	10.68	9.15	8.21	7.36	6.24	7.28	14.17	14.56	7.84	8.55	8.32	8.75
	NRPE/D1	AT2G40030	W.mirabilis.15101	1464	5.1	3.78	3.33	2.82	2.62	3.05	6.57	5.53	4.59	2.05	1.94	2.51
	AGO4/6	AT2G27040/AT2G32940	W.mirabilis.21810	951	3.96	3.13	4.23	5.21	5.37	4.27	5.91	3.81	3.72	2.76	2.27	3.82
	SUVH2/9	AT2G33290/AT4G13460	W.mirabilis.19845	451	0	0	0	0.29	0.19	0.06	0.21	0	0	0	0	0
	SUVH2/9	AT2G33290/AT4G13460	W.mirabilis.23201	1519	31.31	25.83	21.59	16.43	18.63	18.25	32.88	37.27	31.17	17.96	17.21	16.58
	SUVH2/9	AT2G33290/AT4G13460	W.mirabilis.24960	933	49.66	65.35	50.39	38.23	44.23	39.41	37.29	41.6	62.19	38.99	38.94	37.36
	DDM1	AT5G66750	W.mirabilis.12399	747	12.56	10.41	10.5	13	15.23	12.15	11.85	15.52	8.8	13.27	12.6	13.92
Chromatin remodeling	DMS3	AT3G49250	W.mirabilis.19995	345	22.15	23.56	24.18	33.68	31.87	30.72	32.73	34.63	31.57	30.6	32.93	33.57
	DRM2	AT5G14620	W.mirabilis.04082	672	0	0.29	0.31	0.34	0	0.09	0.28	0.13	0.12	0.17	0.19	0.2
	DRM2	AT5G14620	W.mirabilis.23713	693	3.34	3.68	2.9	2.13	2.16	1.91	5.81	5	2.91	2.5	1.72	2.47
	IND2	AT3G48670	W.mirabilis.02599	646	22.98	23.54	24.01	14.26	12.08	8.86	37.1	27.38	17.79	10.73	8.13	11.21
	IND2	AT3G48670	W.mirabilis.10112	649	22.21	23.57	20.89	15.51	15.77	11.19	26.05	20.56	17.07	8.41	8.54	11.68
	SUVH5/6	AT2G35160/AT2G22740	W.mirabilis.02200	1439	7.71	9.35	7.67	10.17	10.73	7.85	7.04	10.02	12.97	9.79	10.2	11.79
	SUVH4	AT5G13960	W.mirabilis.15450	793	18.77	16.72	17.25	16.71	21.54	22.17	14.27	18.25	18.26	28.29	24.12	22.95
PTGS	DCL1	AT1G01040	Wmi.add.Chr08.1	1857	23.67	25.15	18.7	22.98	27.81	18.34	29.33	30	19.51	25.54	28.89	28.13
	NRPB1	AT4G35800	W.mirabilis.16617	1937	131.9	120.35	101.92	104.79	101.54	97.7	117.26	132.78	165.33	135	147.99	126.45
	NRPB1	AT4G35800	W.mirabilis.18421	1422	15.41	13.52	12.21	9.79	11.11	10.85	13.43	15.82	12.95	11.13	12	11.52
	RDR6	AT2G32940	W.mirabilis.06696	1211	20.31	24.13	20.62	20.87	22.38	16.43	23.45	25.96	25.98	19.68	22.01	22.47
	RDR6	AT2G32940	W.mirabilis.20531	1300	9.17	12.5	8.35	13.08	12.09	9.03	6.59	6.21	6.93	12.04	13.13	12.18
	DCL2	AT3G10010	Wmi.add.Chr12.2	431	3.65	4.21	4.81	6.55	3.76	5.29	2.07	2.9	8.21	3.76	3.37	3.11
	DCL4	AT5G20320	W.mirabilis.02472	568	12.93	10.88	12.96	6.17	5.91	6.98	15.46	15.4	13.08	6.25	4.08	5.86
	DCL4	AT5G20320	W.mirabilis.21466	114	48.01	28.11	33.95	14.53	11.73	25.13	98.02	92.34	64.32	41.93	31.93	36.68
	DCL4	AT5G20320	W.mirabilis.14826	1306	14.15	11.63	9.58	9.37	8.35	11.44	19.42	22.76	11.03	5.8	5.14	6.65
	DCL4	AT5G20320	Wmi.add.Chr09.0	114	45.46	41.29	30.82	23.86	24.2	23.73	85.71	90.95	76.27	38.5	21.19	33.39
Establish & Reinforce TGS	AGO1	AT1G48410	W.mirabilis.12356	1238	42.13	67.05	53.5	182.53	131.07	101.28	95.48	62.83	51.35	130.91	129.26	166.53
	AGO1	AT1G48410	W.mirabilis.05776	1117	149.14	132.06	117.5	56.19	75.05	76.69	136.37	116.65	113.12	67.49	67.98	65.54
	DRM2	AT5G14620	W.mirabilis.04082	672	0	0.29	0.31	0.34	0	0.09	0.28	0.13	0.12	0.17	0.19	0.2
	DRM2	AT5G14620	W.mirabilis.23713	693	3.34	3.68	2.9	2.13	2.16	1.91	5.81	5	2.91	2.5	1.72	2.47
	AGO2	AT1G31280	W.mirabilis.20554	988	14.1	13.51	12.36	0.43	0.3	0.37	13.2	14.84	20.2	0.7	0.55	0.38
	NERD	AT2G16485	W.mirabilis.25091	1345	41.98	32.42	30.11	14.74	17.85	12.92	37.75	44.8	25.62	14.92	14.83	15.43
	AGO4/6	AT2G27040/AT2G32940	W.mirabilis.21810	951	3.96	3.13	4.23	5.21	5.37	4.27	5.91	3.81	3.72	2.76	2.27	3.82
	DCL3	AT3G43960	W.mirabilis.19313	1693	1.42	1.4	1.22	0.23	0.33	0.07	2.04	1.57	2.27	0.39	0.49	0.44
	DCL3	AT3G43960	W.mirabilis.16387	399	7.49	46.88	34.09	47.78	30.35	9.16	11.52	20.57	8.15	50.35	73.85	83.86
	DCL3	AT3G43960	W.mirabilis.04171	1508	2.37	1.79	1.53	3.81	3.58	3.59	6.83	5.41	1.57	4.01	3.29	3.76
Maintenance of methylation	CMT3	AT1G69770	W.mirabilis.11591	916	5.42	5.39	5.09	8.49	8.13	6.15	5.06	3.38	3.62	4.19	4.54	4.94
	DRM2	AT5G14620	W.mirabilis.04082	672	0	0.29	0.31	0.34	0	0.09	0.28	0.13	0.12	0.17	0.19	0.2
	DRM2	AT5G14620	W.mirabilis.23713	693	3.34	3.68	2.9	2.13	2.16	1.91	5.81	5	2.91	2.5	1.72	2.47
	MET1	AT5G49160	W.mirabilis.01677	1602	3.41	8.35	4.2	9.36	12.47	6.59	2.07	1.81	3.78	4.47	4.09	5.12
Demethylation	ROS1	AT2G36490	W.mirabilis.25152	430	0.93	0.59	0.97	1.75	0.97	0.57	0.74	1.67	0.44	0.94	0.89	0.47
	DME/DML	AT5G04560	W.mirabilis.25152	430	0.93	0.59	0.97	1.75	0.97	0.57	0.74	1.67	0.44	0.94	0.89	0.47
	DML/DME	AT5G04560	W.mirabilis.10876	1430	1.4	1.62	2.04	1.63	1.21	1.03	3.13	3.39	3.38	1.39	0.94	1.63
a: MM = basal meristem from male individual.
b: MY = young leaf from male individual.
c: FM = basal meristem from female individual.
d: FY = young leaf from female individual.

## Sheet: SD3
Supplementary Data 3. The expression profile of specific genes investigated in this study
name		Gene	MM1	MM2	MM3	MY1	MY2	MY3	MO1	MO2	MO3
ClpP	CLPP3	W.mirabilis.13642	24.82	41.43	41.48	48.69	54.74	56.69	54.68	55.38	85.21
	CLPP4	W.mirabilis.24391	114.58	154.68	183.33	241.11	206.1	232.27	225.61	258.48	326.65
	CLPP5	W.mirabilis.26007	80.27	113.54	106.96	237.62	216.69	256.43	259.9	229.28	277
	CLPP6	W.mirabilis.14816	12.19	17.88	14.36	40.89	32.96	40.5	29.3	26.96	31.66
	CLPR1	W.mirabilis.03127	15.49	26.54	23.92	44.56	42.62	43.09	50.1	38.88	45.34
	CLPR2	W.mirabilis.26142	86.27	120.98	125.19	241.81	175.46	209.93	186.12	184.07	200.85
	CLPR3	W.mirabilis.14038	27.78	33.8	31.79	60.21	53.77	62.17	65.98	55.67	73.34
	CLPR4	W.mirabilis.01733	52.11	74.74	76.08	179.18	149.96	163.42	149.43	146.44	183.18
	NCLPP7	W.mirabilis.09954	5.96	4.87	5.93	6.76	6.7	7.4	9.57	9.34	7.6
ARP	ARP##1	W.mirabilis.00726	6.59	5.94	6.78	8.85	8.34	10.23	9.85	10.03	13.56
	ARP##2	W.mirabilis.23576	2.67	1.68	2.52	2.75	3.1	3.77	5.2	7.2	5.73
	ARP##3	W.mirabilis.15929	34.21	27.21	29.08	14.33	19.38	19.96	14.16	18.99	14.05
	ARP##4	W.mirabilis.18057	14.87	15.46	21.07	6.86	5.29	5.66	3.59	6.14	7.38
KNOX1	KNOX1##1	W.mirabilis.12418	53.43	36.59	43.65	0.15	0.34	0.21	0.24	0.06	0.1
	KNOX1##2	W.mirabilis.20241	170.05	166.2	144.74	0.24	0.22	0.07	0.13	0	0
DNA repair	ERCC5	W.mirabilis.01229	244.58	162.43	203.8	40.04	39.13	59.33	45.49	75.78	134.13
	CUL4	W.mirabilis.05424	23.12	25.36	22.35	7.11	12.44	5.88	12.72	6.16	4.82
	MCM2	W.mirabilis.05521	3.08	2.46	3	1.44	0.89	0.87	0.5	0.34	0.85
	mutM##1	W.mirabilis.05744	385.22	333.21	389.08	110.68	116.32	126.04	120.64	80.36	59.39
	PCNA	W.mirabilis.06187	8.45	3.56	5.26	1.37	2.85	0.58	2.04	2.09	1.25
	PRI2	W.mirabilis.10838	1.8	1.9	2.07	0.9	0.82	0.9	0.6	0.54	0.44
	MCM5	W.mirabilis.11089	3.86	2.77	2.39	2.16	1.23	0.88	0.62	0.9	0.84
	RAD54	W.mirabilis.12101	6.91	3.7	4.48	1.09	0.5	1.05	0.49	0.53	0.68
	RAD51##1	W.mirabilis.13860	9.96	3.51	5.49	2.46	0.32	2.31	0.14	0.56	1.77
	NTH##1	W.mirabilis.14063	0.52	0.48	1.36	0	0	0	0	0	0
	RBX1	W.mirabilis.14145	67.14	46.34	53.5	21.47	20.78	28.02	9.39	9.66	12.53
	RAD51##2	W.mirabilis.14950	3.25	3.82	3.08	1.72	1.4	1.89	1.25	1.84	1.59
	POLH	W.mirabilis.17665	4.16	3.77	3.77	0.37	0.22	0.4	0.51	0.24	0.17
	LIG1	W.mirabilis.20106	7.15	8.84	5	3.08	2.82	3.12	3.11	3.03	3.25
	MCM7	W.mirabilis.21114	6.95	3.79	4.72	1.14	1.25	0.94	0.89	0.72	0.98
	NTH##2	W.mirabilis.21826	13.76	13.92	13.25	1.47	2.24	1.3	1.27	1.04	0.7
	POLA2	W.mirabilis.22307	3.14	1.5	3.97	1.19	0.82	0.84	0.36	0.31	0.53
	mutM##2	W.mirabilis.22652	105.37	112.42	99.41	43.79	33.44	34.29	42.74	21.08	23.81
	MCM4	W.mirabilis.25831	2.08	2.17	1.48	0.77	0.37	0.48	0.33	0.14	0.29
	tag	W.mirabilis.26281	53.63	32.18	41.46	16.6	16.88	15.44	18.67	16.45	15.15
R2R3-MYB	R2R3-MYB	W.mirabilis.16646	16.39	13.6	15.59	11.84	5.55	6.06	4.64	0.71	0.21
	R2R3-MYB	W.mirabilis.18177	56.59	157.69	128.98	164.24	150.85	186.28	125.34	129.5	116.94
	R2R3-MYB	W.mirabilis.22275	16.87	30.74	26.55	143.58	135.52	190.46	42.86	42.59	47.96
	R2R3-MYB	W.mirabilis.18628	0.6	0.66	0.93	0.12	0.11	0	0.1	0	0
	R2R3-MYB	W.mirabilis.22093	0	0	0.12	2.88	1.32	1.6	0	0	0
	R2R3-MYB	W.mirabilis.19725	0	0	0	3.17	0.6	0.62	0	0	0
	R2R3-MYB	W.mirabilis.22096	1.35	0	0.36	3.8	1.8	1.72	0	0	0
	R2R3-MYB	W.mirabilis.18629	0.22	0.2	0.21	18.87	6.33	3.19	0.28	0.09	0
	R2R3-MYB	W.mirabilis.18828	0	0	0	0	0	0	0	0	0
	R2R3-MYB	W.mirabilis.23536	0.21	0	0.42	0	0	0	0	0	0
	R2R3-MYB	W.mirabilis.18613	0.88	0	0.49	0	0	0	0	0	0
CVI-HSP20	CVI-Hsp20	W.mirabilis.16225	0.17	0.79	0.16	0.75	0.73	1.71	0.91	0.33	0.34
	CVI-Hsp20	W.mirabilis.16226	23.02	76.01	63.53	122.33	114.04	166.35	85.81	116.71	103.48
	CVI-Hsp20	W.mirabilis.23117	0	0	0	0	0	0	0	0	0
	CVI-Hsp20	W.mirabilis.23118	0.55	1.01	0.9	0	0.31	0.14	0	0.17	0.18
	CVI-Hsp20	W.mirabilis.23119	44.99	36.02	41.71	21.23	34.39	52.72	12.17	19.21	15.39
	CVI-Hsp20	W.mirabilis.23120	66.6	62.91	64.53	9.44	23.52	27.72	9.75	15.74	13.14
	CVI-Hsp20	W.mirabilis.23121	121.96	76.25	108.74	37.67	67.14	101.04	41.44	55.23	45.73

## Sheet: SD4
Supplementary Data 4. Gene Ontology enrichment of differentially expressed genes within different tissues
	Term	Database	ID	Input number	Background number	Enrichment factor	P_Value	Corrected P_Value	Input	Hyperlink
MM-MY (upregulation in MM)	brassinosteroid homeostasis	biological_process	GO:0010268	7	26	5.39	0.00180875	0.0494988	W.mirabilis.07665|W.mirabilis.07666|W.mirabilis.22723|W.mirabilis.17959|W.mirabilis.05342|W.mirabilis.22346|W.mirabilis.16931	http://amigo.geneontology.org/amigo/term/GO:0010268
	DNA synthesis involved in DNA repair	biological_process	GO:0000731	4	5	16.02	0.000914567	0.0352364	W.mirabilis.06187|W.mirabilis.06186|W.mirabilis.15014|W.mirabilis.21677	http://amigo.geneontology.org/amigo/term/GO:0000731
	organ senescence	biological_process	GO:0010260	15	92	3.27	0.000765382	0.0330549	W.mirabilis.11032|W.mirabilis.10081|W.mirabilis.20376|W.mirabilis.00589|W.mirabilis.07589|W.mirabilis.08778|W.mirabilis.07368|W.mirabilis.08076|W.mirabilis.00804|W.mirabilis.25758|W.mirabilis.15400|W.mirabilis.08641|W.mirabilis.08640|W.mirabilis.02862|W.mirabilis.13869	http://amigo.geneontology.org/amigo/term/GO:0010260
	leaf senescence	biological_process	GO:0010150	15	88	3.41	0.000509143	0.0259553	W.mirabilis.11032|W.mirabilis.10081|W.mirabilis.20376|W.mirabilis.00589|W.mirabilis.07589|W.mirabilis.08778|W.mirabilis.07368|W.mirabilis.08076|W.mirabilis.00804|W.mirabilis.25758|W.mirabilis.15400|W.mirabilis.08641|W.mirabilis.08640|W.mirabilis.02862|W.mirabilis.13869	http://amigo.geneontology.org/amigo/term/GO:0010150
	negative regulation of signaling	biological_process	GO:0023057	13	72	3.62	0.000732933	0.032156	W.mirabilis.08822|W.mirabilis.04370|W.mirabilis.26864|W.mirabilis.12992|W.mirabilis.06396|W.mirabilis.21839|W.mirabilis.16203|W.mirabilis.10099|W.mirabilis.08095|W.mirabilis.11032|W.mirabilis.03526|W.mirabilis.09265|W.mirabilis.26216	http://amigo.geneontology.org/amigo/term/GO:0023057
	negative regulation of signal transduction	biological_process	GO:0009968	13	69	3.77	0.000515743	0.0259553	W.mirabilis.08822|W.mirabilis.04370|W.mirabilis.26864|W.mirabilis.12992|W.mirabilis.06396|W.mirabilis.21839|W.mirabilis.16203|W.mirabilis.10099|W.mirabilis.08095|W.mirabilis.11032|W.mirabilis.03526|W.mirabilis.09265|W.mirabilis.26216	http://amigo.geneontology.org/amigo/term/GO:0009968
	negative regulation of response to stimulus	biological_process	GO:0048585	23	141	3.27	3.57307e-05	0.00379178	W.mirabilis.04370|W.mirabilis.10099|W.mirabilis.11032|W.mirabilis.08822|W.mirabilis.26864|W.mirabilis.06335|W.mirabilis.16203|W.mirabilis.08095|W.mirabilis.05424|W.mirabilis.17312|W.mirabilis.16566|W.mirabilis.06396|W.mirabilis.07083|W.mirabilis.11238|W.mirabilis.03526|W.mirabilis.26216|W.mirabilis.06189|W.mirabilis.12992|W.mirabilis.21839|W.mirabilis.11960|W.mirabilis.21135|W.mirabilis.09265|W.m…	http://amigo.geneontology.org/amigo/term/GO:0048585
	response to heat	biological_process	GO:0009408	28	176	3.19	8.23904e-06	0.00151818	W.mirabilis.18527|W.mirabilis.07515|W.mirabilis.26735|W.mirabilis.08318|W.mirabilis.10117|W.mirabilis.04864|W.mirabilis.06142|W.mirabilis.17383|W.mirabilis.07834|W.mirabilis.19350|W.mirabilis.20853|W.mirabilis.12071|W.mirabilis.24991|W.mirabilis.13101|W.mirabilis.09523|W.mirabilis.21746|W.mirabilis.21747|W.mirabilis.08711|W.mirabilis.07505|W.mirabilis.08693|W.mirabilis.12996|W.mirabilis.10360|W.m…	http://amigo.geneontology.org/amigo/term/GO:0009408
	cell differentiation	biological_process	GO:0030154	62	672	1.85	0.000627776	0.0289196	W.mirabilis.19958|W.mirabilis.20375|W.mirabilis.19773|W.mirabilis.26437|W.mirabilis.08788|W.mirabilis.05815|W.mirabilis.01198|W.mirabilis.25803|W.mirabilis.21826|W.mirabilis.21328|W.mirabilis.13236|W.mirabilis.20548|W.mirabilis.00563|W.mirabilis.26650|W.mirabilis.15684|W.mirabilis.15888|W.mirabilis.04747|W.mirabilis.03620|W.mirabilis.16203|W.mirabilis.18633|W.mirabilis.09391|W.mirabilis.18590|W.m…	http://amigo.geneontology.org/amigo/term/GO:0030154
	xylem and phloem pattern formation	biological_process	GO:0010051	12	59	4.07	0.000460329	0.0259553	W.mirabilis.08463|W.mirabilis.12418|W.mirabilis.20241|W.mirabilis.23027|W.mirabilis.24203|W.mirabilis.22769|W.mirabilis.10939|W.mirabilis.00672|W.mirabilis.20266|W.mirabilis.15345|W.mirabilis.10836|W.mirabilis.15346	http://amigo.geneontology.org/amigo/term/GO:0010051
	tissue development	biological_process	GO:0009888	52	497	2.1	0.000116104	0.00844502	W.mirabilis.08787|W.mirabilis.09578|W.mirabilis.04373|W.mirabilis.26437|W.mirabilis.10099|W.mirabilis.08788|W.mirabilis.07368|W.mirabilis.05815|W.mirabilis.19773|W.mirabilis.24414|W.mirabilis.25803|W.mirabilis.13237|W.mirabilis.13236|W.mirabilis.20548|W.mirabilis.02862|W.mirabilis.05453|W.mirabilis.04747|W.mirabilis.03620|W.mirabilis.23408|W.mirabilis.18223|W.mirabilis.13931|W.mirabilis.09391|W.m…	http://amigo.geneontology.org/amigo/term/GO:0009888
	reproductive structure development	biological_process	GO:0048608	99	1120	1.77	9.03552e-05	0.00693727	W.mirabilis.08463|W.mirabilis.04358|W.mirabilis.20375|W.mirabilis.19958|W.mirabilis.20772|W.mirabilis.08076|W.mirabilis.03577|W.mirabilis.05911|W.mirabilis.05912|W.mirabilis.08945|W.mirabilis.08778|W.mirabilis.05424|W.mirabilis.06736|W.mirabilis.12194|W.mirabilis.14145|W.mirabilis.00424|W.mirabilis.16097|W.mirabilis.26031|W.mirabilis.26030|W.mirabilis.13901|W.mirabilis.01250|W.mirabilis.01399|W.m…	http://amigo.geneontology.org/amigo/term/GO:0048608
	reproductive system development	biological_process	GO:0061458	99	1120	1.77	9.03552e-05	0.00693727	W.mirabilis.08463|W.mirabilis.04358|W.mirabilis.20375|W.mirabilis.19958|W.mirabilis.20772|W.mirabilis.08076|W.mirabilis.03577|W.mirabilis.05911|W.mirabilis.05912|W.mirabilis.08945|W.mirabilis.08778|W.mirabilis.05424|W.mirabilis.06736|W.mirabilis.12194|W.mirabilis.14145|W.mirabilis.00424|W.mirabilis.16097|W.mirabilis.26031|W.mirabilis.26030|W.mirabilis.13901|W.mirabilis.01250|W.mirabilis.01399|W.m…	http://amigo.geneontology.org/amigo/term/GO:0061458
	regulation of post-embryonic development	biological_process	GO:0048580	34	269	2.53	7.22433e-05	0.00605093	W.mirabilis.13033|W.mirabilis.00589|W.mirabilis.04370|W.mirabilis.10099|W.mirabilis.07368|W.mirabilis.26323|W.mirabilis.08076|W.mirabilis.15657|W.mirabilis.09642|W.mirabilis.02862|W.mirabilis.15684|W.mirabilis.16566|W.mirabilis.26864|W.mirabilis.15206|W.mirabilis.08778|W.mirabilis.05424|W.mirabilis.09101|W.mirabilis.23408|W.mirabilis.23027|W.mirabilis.26768|W.mirabilis.10879|W.mirabilis.06736|W.m…	http://amigo.geneontology.org/amigo/term/GO:0048580
	floral organ development	biological_process	GO:0048437	28	194	2.89	3.96107e-05	0.00379178	W.mirabilis.08787|W.mirabilis.00589|W.mirabilis.04373|W.mirabilis.08788|W.mirabilis.16908|W.mirabilis.08076|W.mirabilis.13644|W.mirabilis.04358|W.mirabilis.16566|W.mirabilis.08778|W.mirabilis.18633|W.mirabilis.07665|W.mirabilis.01878|W.mirabilis.07666|W.mirabilis.14650|W.mirabilis.05453|W.mirabilis.25736|W.mirabilis.25872|W.mirabilis.16931|W.mirabilis.26030|W.mirabilis.00424|W.mirabilis.26031|W.m…	http://amigo.geneontology.org/amigo/term/GO:0048437
	floral whorl development	biological_process	GO:0048438	25	154	3.25	1.80453e-05	0.00216857	W.mirabilis.08787|W.mirabilis.20375|W.mirabilis.00589|W.mirabilis.08788|W.mirabilis.26323|W.mirabilis.08076|W.mirabilis.04358|W.mirabilis.08778|W.mirabilis.18633|W.mirabilis.07665|W.mirabilis.01878|W.mirabilis.07666|W.mirabilis.14650|W.mirabilis.05453|W.mirabilis.25736|W.mirabilis.19958|W.mirabilis.16931|W.mirabilis.26030|W.mirabilis.00424|W.mirabilis.26031|W.mirabilis.17614|W.mirabilis.15330|W.m…	http://amigo.geneontology.org/amigo/term/GO:0048438
	reproductive shoot system development	biological_process	GO:0090567	56	452	2.48	7.9106e-07	0.000273311	W.mirabilis.08787|W.mirabilis.20375|W.mirabilis.13033|W.mirabilis.00589|W.mirabilis.04373|W.mirabilis.25872|W.mirabilis.23408|W.mirabilis.08788|W.mirabilis.16908|W.mirabilis.08076|W.mirabilis.15657|W.mirabilis.18223|W.mirabilis.13644|W.mirabilis.22100|W.mirabilis.09642|W.mirabilis.13217|W.mirabilis.15684|W.mirabilis.16566|W.mirabilis.08945|W.mirabilis.16203|W.mirabilis.08778|W.mirabilis.01878|W.m…	http://amigo.geneontology.org/amigo/term/GO:0090567
	flower development	biological_process	GO:0009908	56	441	2.54	3.93909e-07	0.000234321	W.mirabilis.08787|W.mirabilis.20375|W.mirabilis.13033|W.mirabilis.00589|W.mirabilis.04373|W.mirabilis.25872|W.mirabilis.23408|W.mirabilis.08788|W.mirabilis.16908|W.mirabilis.08076|W.mirabilis.15657|W.mirabilis.18223|W.mirabilis.13644|W.mirabilis.22100|W.mirabilis.09642|W.mirabilis.13217|W.mirabilis.15684|W.mirabilis.16566|W.mirabilis.08945|W.mirabilis.16203|W.mirabilis.08778|W.mirabilis.01878|W.m…	http://amigo.geneontology.org/amigo/term/GO:0009908
	shoot system development	biological_process	GO:0048367	85	762	2.23	1.00555e-07	0.000181446	W.mirabilis.08787|W.mirabilis.20375|W.mirabilis.13033|W.mirabilis.08463|W.mirabilis.04373|W.mirabilis.26650|W.mirabilis.15539|W.mirabilis.25872|W.mirabilis.09642|W.mirabilis.20376|W.mirabilis.04199|W.mirabilis.07368|W.mirabilis.05911|W.mirabilis.16908|W.mirabilis.08076|W.mirabilis.15657|W.mirabilis.18223|W.mirabilis.20414|W.mirabilis.01270|W.mirabilis.22100|W.mirabilis.08640|W.mirabilis.08641|W.m…	http://amigo.geneontology.org/amigo/term/GO:0048367
MY-MO (upregulated in MY)	pectin metabolic process	biological_process	GO:0045488	13	141	3.22	0.00159023	0.0227755	W.mirabilis.16935|W.mirabilis.20031|W.mirabilis.06592|W.mirabilis.07289|W.mirabilis.00833|W.mirabilis.24655|W.mirabilis.03895|W.mirabilis.08405|W.mirabilis.09094|W.mirabilis.09095|W.mirabilis.11325|W.mirabilis.13998|W.mirabilis.21821	http://amigo.geneontology.org/amigo/term/GO:0045488
	pigment biosynthetic process	biological_process	GO:0046148	15	132	3.97	9.31743e-05	0.00202892	W.mirabilis.23497|W.mirabilis.08761|W.mirabilis.16598|W.mirabilis.26489|W.mirabilis.04024|W.mirabilis.07259|W.mirabilis.19405|W.mirabilis.26821|W.mirabilis.17081|W.mirabilis.12110|W.mirabilis.20269|W.mirabilis.26494|W.mirabilis.26493|W.mirabilis.26492|W.mirabilis.08670	http://amigo.geneontology.org/amigo/term/GO:0046148
	pigment metabolic process	biological_process	GO:0042440	19	160	4.15	6.61772e-06	0.000181054	W.mirabilis.09917|W.mirabilis.23497|W.mirabilis.08761|W.mirabilis.16598|W.mirabilis.17201|W.mirabilis.02521|W.mirabilis.26489|W.mirabilis.04024|W.mirabilis.07259|W.mirabilis.19405|W.mirabilis.26821|W.mirabilis.17081|W.mirabilis.12110|W.mirabilis.20269|W.mirabilis.26493|W.mirabilis.26494|W.mirabilis.08028|W.mirabilis.26492|W.mirabilis.08670	http://amigo.geneontology.org/amigo/term/GO:0042440
	xylan catabolic process	biological_process	GO:0045493	4	7	19.97	0.000300559	0.00562625	W.mirabilis.01661|W.mirabilis.16471|W.mirabilis.11278|W.mirabilis.05264	http://amigo.geneontology.org/amigo/term/GO:0045493
	xylan biosynthetic process	biological_process	GO:0045492	7	30	8.15	0.00016188	0.00325899	W.mirabilis.17185|W.mirabilis.14412|W.mirabilis.04150|W.mirabilis.17186|W.mirabilis.15668|W.mirabilis.21091|W.mirabilis.14468	http://amigo.geneontology.org/amigo/term/GO:0045492
	xylan metabolic process	biological_process	GO:0045491	11	41	9.38	7.14661e-07	2.42077e-05	W.mirabilis.17185|W.mirabilis.14412|W.mirabilis.04150|W.mirabilis.17186|W.mirabilis.15668|W.mirabilis.16471|W.mirabilis.01661|W.mirabilis.21091|W.mirabilis.11278|W.mirabilis.14468|W.mirabilis.05264	http://amigo.geneontology.org/amigo/term/GO:0045491
	regulation of lignin biosynthetic process	biological_process	GO:1901141	3	7	14.98	0.00342026	0.0394705	W.mirabilis.26174|W.mirabilis.26221|W.mirabilis.22041	http://amigo.geneontology.org/amigo/term/GO:1901141
	lignin biosynthetic process	biological_process	GO:0009809	36	69	18.23	4.1267e-27	2.2016e-24	W.mirabilis.24921|W.mirabilis.26774|W.mirabilis.26775|W.mirabilis.11282|W.mirabilis.16451|W.mirabilis.25598|W.mirabilis.25924|W.mirabilis.18957|W.mirabilis.16598|W.mirabilis.02712|W.mirabilis.16597|W.mirabilis.08829|W.mirabilis.09146|W.mirabilis.23701|W.mirabilis.20134|W.mirabilis.19405|W.mirabilis.23706|W.mirabilis.00112|W.mirabilis.15544|W.mirabilis.04229|W.mirabilis.19040|W.mirabilis.03880|W.m…	http://amigo.geneontology.org/amigo/term/GO:0009809
	lignin metabolic process	biological_process	GO:0009808	45	87	18.07	2.28615e-33	2.43932e-30	W.mirabilis.24921|W.mirabilis.26774|W.mirabilis.26775|W.mirabilis.11811|W.mirabilis.11282|W.mirabilis.11812|W.mirabilis.16451|W.mirabilis.25598|W.mirabilis.18797|W.mirabilis.22453|W.mirabilis.18957|W.mirabilis.04944|W.mirabilis.19040|W.mirabilis.16598|W.mirabilis.02712|W.mirabilis.16597|W.mirabilis.08829|W.mirabilis.09146|W.mirabilis.23701|W.mirabilis.20134|W.mirabilis.19405|W.mirabilis.23706|W.m…	http://amigo.geneontology.org/amigo/term/GO:0009808
	cellulose metabolic process	biological_process	GO:0030243	9	73	4.31	0.0013469	0.0200999	W.mirabilis.24876|W.mirabilis.02155|W.mirabilis.17930|W.mirabilis.09561|W.mirabilis.06592|W.mirabilis.09562|W.mirabilis.01845|W.mirabilis.02712|W.mirabilis.12929	http://amigo.geneontology.org/amigo/term/GO:0030243
	cellulose biosynthetic process	biological_process	GO:0030244	8	47	5.95	0.000374304	0.00682704	W.mirabilis.24876|W.mirabilis.02155|W.mirabilis.17930|W.mirabilis.09561|W.mirabilis.06592|W.mirabilis.09562|W.mirabilis.02712|W.mirabilis.12929	http://amigo.geneontology.org/amigo/term/GO:0030244
	hemicellulose metabolic process	biological_process	GO:0010410	20	90	7.77	4.14085e-10	2.76143e-08	W.mirabilis.17185|W.mirabilis.14412|W.mirabilis.15444|W.mirabilis.17186|W.mirabilis.15668|W.mirabilis.16471|W.mirabilis.01661|W.mirabilis.21091|W.mirabilis.11278|W.mirabilis.04150|W.mirabilis.02623|W.mirabilis.14468|W.mirabilis.07284|W.mirabilis.12978|W.mirabilis.07314|W.mirabilis.05264|W.mirabilis.16186|W.mirabilis.16187|W.mirabilis.16184|W.mirabilis.16185	http://amigo.geneontology.org/amigo/term/GO:0010410
	cell wall polysaccharide metabolic process	biological_process	GO:0010383	20	109	6.41	7.40419e-09	3.95014e-07	W.mirabilis.17185|W.mirabilis.14412|W.mirabilis.15444|W.mirabilis.17186|W.mirabilis.15668|W.mirabilis.16471|W.mirabilis.01661|W.mirabilis.21091|W.mirabilis.11278|W.mirabilis.04150|W.mirabilis.02623|W.mirabilis.14468|W.mirabilis.07284|W.mirabilis.12978|W.mirabilis.07314|W.mirabilis.05264|W.mirabilis.16186|W.mirabilis.16187|W.mirabilis.16184|W.mirabilis.16185	http://amigo.geneontology.org/amigo/term/GO:0010383
	polysaccharide catabolic process	biological_process	GO:0000272	17	167	3.56	0.000113939	0.00243146	W.mirabilis.16935|W.mirabilis.02155|W.mirabilis.07289|W.mirabilis.16471|W.mirabilis.00833|W.mirabilis.11278|W.mirabilis.20031|W.mirabilis.03895|W.mirabilis.08405|W.mirabilis.09094|W.mirabilis.09095|W.mirabilis.01845|W.mirabilis.13998|W.mirabilis.22391|W.mirabilis.01661|W.mirabilis.21821|W.mirabilis.05264	http://amigo.geneontology.org/amigo/term/GO:0000272
	cellular polysaccharide biosynthetic process	biological_process	GO:0033692	16	140	3.99	5.19939e-05	0.00123283	W.mirabilis.17185|W.mirabilis.14412|W.mirabilis.04150|W.mirabilis.17186|W.mirabilis.02155|W.mirabilis.15668|W.mirabilis.24876|W.mirabilis.16155|W.mirabilis.21091|W.mirabilis.17930|W.mirabilis.09561|W.mirabilis.09562|W.mirabilis.06592|W.mirabilis.14468|W.mirabilis.02712|W.mirabilis.12929	http://amigo.geneontology.org/amigo/term/GO:0033692
	polysaccharide metabolic process	biological_process	GO:0005976	45	393	4	1.72373e-11	1.36239e-09	W.mirabilis.17185|W.mirabilis.23400|W.mirabilis.16471|W.mirabilis.19586|W.mirabilis.20031|W.mirabilis.12978|W.mirabilis.08405|W.mirabilis.17186|W.mirabilis.06592|W.mirabilis.01845|W.mirabilis.11325|W.mirabilis.14468|W.mirabilis.02623|W.mirabilis.16935|W.mirabilis.15444|W.mirabilis.16155|W.mirabilis.11278|W.mirabilis.24655|W.mirabilis.22391|W.mirabilis.14412|W.mirabilis.24876|W.mirabilis.15668|W.m…	http://amigo.geneontology.org/amigo/term/GO:0005976
	cell wall polysaccharide metabolic process	biological_process	GO:0010383	20	109	6.41	7.40419e-09	3.95014e-07	W.mirabilis.17185|W.mirabilis.14412|W.mirabilis.15444|W.mirabilis.17186|W.mirabilis.15668|W.mirabilis.16471|W.mirabilis.01661|W.mirabilis.21091|W.mirabilis.11278|W.mirabilis.04150|W.mirabilis.02623|W.mirabilis.14468|W.mirabilis.07284|W.mirabilis.12978|W.mirabilis.07314|W.mirabilis.05264|W.mirabilis.16186|W.mirabilis.16187|W.mirabilis.16184|W.mirabilis.16185	http://amigo.geneontology.org/amigo/term/GO:0010383
	cellular polysaccharide metabolic process	biological_process	GO:0044264	30	239	4.39	5.5403e-09	3.28416e-07	W.mirabilis.17185|W.mirabilis.23400|W.mirabilis.19586|W.mirabilis.12978|W.mirabilis.17186|W.mirabilis.01845|W.mirabilis.14468|W.mirabilis.02623|W.mirabilis.15444|W.mirabilis.16155|W.mirabilis.06592|W.mirabilis.14412|W.mirabilis.24876|W.mirabilis.15668|W.mirabilis.21091|W.mirabilis.04150|W.mirabilis.09562|W.mirabilis.09561|W.mirabilis.22391|W.mirabilis.07314|W.mirabilis.02712|W.mirabilis.12929|W.m…	http://amigo.geneontology.org/amigo/term/GO:0044264
	polysaccharide metabolic process	biological_process	GO:0005976	45	393	4	1.72373e-11	1.36239e-09	W.mirabilis.17185|W.mirabilis.23400|W.mirabilis.16471|W.mirabilis.19586|W.mirabilis.20031|W.mirabilis.12978|W.mirabilis.08405|W.mirabilis.17186|W.mirabilis.06592|W.mirabilis.01845|W.mirabilis.11325|W.mirabilis.14468|W.mirabilis.02623|W.mirabilis.16935|W.mirabilis.15444|W.mirabilis.16155|W.mirabilis.11278|W.mirabilis.24655|W.mirabilis.22391|W.mirabilis.14412|W.mirabilis.24876|W.mirabilis.15668|W.m…	http://amigo.geneontology.org/amigo/term/GO:0005976
	cell wall modification	biological_process	GO:0042545	16	144	3.88	7.0503e-05	0.00163536	W.mirabilis.16935|W.mirabilis.07289|W.mirabilis.08405|W.mirabilis.00833|W.mirabilis.20031|W.mirabilis.03895|W.mirabilis.23600|W.mirabilis.21259|W.mirabilis.09094|W.mirabilis.08401|W.mirabilis.08402|W.mirabilis.13998|W.mirabilis.24302|W.mirabilis.00749|W.mirabilis.21821|W.mirabilis.09095	http://amigo.geneontology.org/amigo/term/GO:0042545
	plant-type cell wall biogenesis	biological_process	GO:0009832	20	137	5.1	2.11484e-07	7.64928e-06	W.mirabilis.20379|W.mirabilis.24732|W.mirabilis.24733|W.mirabilis.26174|W.mirabilis.16158|W.mirabilis.15668|W.mirabilis.17930|W.mirabilis.07502|W.mirabilis.21091|W.mirabilis.25795|W.mirabilis.19191|W.mirabilis.09562|W.mirabilis.25794|W.mirabilis.04459|W.mirabilis.06592|W.mirabilis.09561|W.mirabilis.04150|W.mirabilis.18957|W.mirabilis.12929|W.mirabilis.26221	http://amigo.geneontology.org/amigo/term/GO:0009832
	plant-type cell wall organization or biogenesis	biological_process	GO:0071669	26	221	4.11	1.75487e-07	6.68729e-06	W.mirabilis.20379|W.mirabilis.08401|W.mirabilis.08402|W.mirabilis.18957|W.mirabilis.24732|W.mirabilis.24733|W.mirabilis.16158|W.mirabilis.00749|W.mirabilis.25795|W.mirabilis.25794|W.mirabilis.06592|W.mirabilis.23600|W.mirabilis.15668|W.mirabilis.07502|W.mirabilis.21091|W.mirabilis.04150|W.mirabilis.09562|W.mirabilis.19191|W.mirabilis.12929|W.mirabilis.24302|W.mirabilis.26174|W.mirabilis.26221|W.m…	http://amigo.geneontology.org/amigo/term/GO:0071669
	plant-type secondary cell wall biogenesis	biological_process	GO:0009834	18	63	9.98	9.64344e-11	6.8597e-09	W.mirabilis.20379|W.mirabilis.04150|W.mirabilis.26174|W.mirabilis.16158|W.mirabilis.15668|W.mirabilis.17930|W.mirabilis.07502|W.mirabilis.21091|W.mirabilis.25795|W.mirabilis.19191|W.mirabilis.09562|W.mirabilis.25794|W.mirabilis.04459|W.mirabilis.06592|W.mirabilis.09561|W.mirabilis.18957|W.mirabilis.12929|W.mirabilis.26221	http://amigo.geneontology.org/amigo/term/GO:0009834
	cell wall organization	biological_process	GO:0071555	52	490	3.71	6.66776e-12	5.6916e-10	W.mirabilis.11739|W.mirabilis.08402|W.mirabilis.20031|W.mirabilis.03895|W.mirabilis.15293|W.mirabilis.08405|W.mirabilis.08401|W.mirabilis.01845|W.mirabilis.07314|W.mirabilis.11325|W.mirabilis.02623|W.mirabilis.16935|W.mirabilis.15444|W.mirabilis.16158|W.mirabilis.00749|W.mirabilis.25795|W.mirabilis.25794|W.mirabilis.24655|W.mirabilis.23600|W.mirabilis.01105|W.mirabilis.11783|W.mirabilis.25880|W.m…	http://amigo.geneontology.org/amigo/term/GO:0071555
	cell wall biogenesis	biological_process	GO:0042546	34	204	5.82	5.817e-13	6.20674e-11	W.mirabilis.17185|W.mirabilis.17186|W.mirabilis.19191|W.mirabilis.12978|W.mirabilis.06592|W.mirabilis.14468|W.mirabilis.18957|W.mirabilis.02623|W.mirabilis.24732|W.mirabilis.24733|W.mirabilis.16158|W.mirabilis.25795|W.mirabilis.25794|W.mirabilis.24655|W.mirabilis.09561|W.mirabilis.04150|W.mirabilis.14412|W.mirabilis.15668|W.mirabilis.07502|W.mirabilis.21091|W.mirabilis.15444|W.mirabilis.09562|W.m…	http://amigo.geneontology.org/amigo/term/GO:0042546
	cell wall organization or biogenesis	biological_process	GO:0071554	75	649	4.04	2.82352e-18	4.63492e-16	W.mirabilis.17185|W.mirabilis.16983|W.mirabilis.17186|W.mirabilis.08402|W.mirabilis.16471|W.mirabilis.24876|W.mirabilis.19191|W.mirabilis.20031|W.mirabilis.03895|W.mirabilis.15293|W.mirabilis.08405|W.mirabilis.08401|W.mirabilis.01845|W.mirabilis.07314|W.mirabilis.11325|W.mirabilis.14468|W.mirabilis.18957|W.mirabilis.02623|W.mirabilis.16935|W.mirabilis.24732|W.mirabilis.24733|W.mirabilis.16158|W.m…	http://amigo.geneontology.org/amigo/term/GO:0071554
a: MM = basal meristem from male individual.
MY = young leaf from male individual.
MO = older leaf from male individual.

## Sheet: SD5
Supplementary Data 5. Specific expansion of gene families and functional domains in Welwitschia compared with other land plants
	family ID	name	Ppa	Afi	Scu	Wmi	Gmo	Gbi	Atr	Lch	Ath	Osa	Sly	Zma	P-value	Adjust P_value
Orthogroups	10263	SCP-like extracellular protein.1	0	0	0	16	2	0	0	0	0	4	0	0	2.80796e-14	6.82445e-11
	1736	Serine/Threonine-kinase	5	2	3	18	1	0	1	2	1	1	0	1	4.09667e-12	5.725e-09
	151	LRR	0	0	0	19	9	10	0	0	0	1	0	0	3.63018e-12	6.54591e-09
	9622	WRKY	0	0	0	14	4	1	0	0	0	0	2	1	2.00057e-11	2.72755e-08
	14330	bHLH100-like	0	0	0	10	1	0	0	0	0	0	0	0	4.08247e-11	5.43347e-08
	3347	SAUR.1	0	1	1	17	19	0	0	0	2	1	0	0	1.15738e-09	1.11546e-06
	574	MYB	0	0	0	12	0	2	3	1	0	1	1	2	6.75825e-09	5.9965e-06
	3253	pyridoxal-dependent decarboxylase protein	0	1	0	13	1	3	1	3	0	1	1	3	1.14588e-08	8.0067e-06
	100	BGLU	0	0	0	25	5	11	6	10	13	13	8	9	3.50285e-08	2.35911e-05
	2011	LTPL8	0	0	0	12	2	9	1	0	0	3	0	2	3.3508e-07	0.000171841
	200	DNAse I-like superfamily protein	1	4	3	19	0	23	0	1	2	3	6	8	3.72563e-07	0.000187621
	3205	HAD	0	1	0	10	1	0	1	1	1	1	2	2	3.72107e-07	0.000189095
	1817	SAUR.2	0	0	0	10	3	1	3	0	1	1	3	0	1.13752e-06	0.000521197
	5543	DMR6	0	0	0	10	3	0	0	1	1	3	2	2	1.13752e-06	0.000521197
	5987	XTH16	0	0	0	10	6	0	0	2	2	0	2	0	1.13752e-06	0.000521197
	937	large subunit ribosomal protein L18e	0	0	0	10	4	1	1	1	1	1	1	3	1.88097e-06	0.000854833
	1904	calmodulin-like protein	0	2	2	11	11	3	0	0	0	0	0	0	2.90707e-06	0.00106211
	9838	thaumatin	0	0	0	9	3	5	0	0	0	2	0	1	4.39997e-06	0.00156659
	8114	glycosyl hydrolases family 16	0	0	0	7	2	2	1	0	0	1	0	0	1.21214e-05	0.00393937
	8841	GDSL	0	0	0	8	1	0	1	1	1	1	4	1	1.70739e-05	0.0054538
	3749	Plant Tudor-like protein	0	0	0	9	4	0	0	0	1	0	11	0	3.83341e-05	0.00874628
	2097	ENTH/ANTH/VHS superfamily protein	0	0	0	8	2	0	2	1	1	3	3	2	9.58843e-05	0.0215254
	2987	HSP20-like	0	0	0	7	2	0	1	2	1	1	1	2	0.000105961	0.0236924
	2433	SCP-like extracellular protein	0	0	0	10	11	0	6	6	0	1	0	1	0.000134612	0.0277663
	1297	SUN domain-containing protein	1	1	1	9	8	2	1	1	2	1	1	1	0.00014404	0.0294934
	1384	UDP-Glycosyltransferase	0	0	0	9	5	4	1	1	2	1	4	2	0.00014404	0.0294934
	8084	GEX1	1	1	1	7	1	1	1	1	1	2	1	1	0.000241225	0.0483307
Pfam	PF00232.17	PF00232 Glyco_hydro_1	14	18	14	95	53	120	29	66	48	38	27	33	2.96942e-15	1.42859e-11
	PF00722.20	PF00722 Glyco_hydro_16	37	15	13	72	50	60	31	32	33	31	38	36	1.13794e-10	1.09493e-07
	PF00295.16	PF00295 Glyco_hydro_28	11	12	15	72	15	47	47	64	67	44	58	53	2.10067e-08	1.12293e-05
	PF00332.17	PF00332 Glyco_hydro_17	34	28	27	65	50	42	39	51	51	67	53	58	0.000115482	0.0146206
	PF00759.18	PF00759 Glyco_hydro_9	20	10	11	38	20	25	40	27	26	25	24	30	0.000346753	0.0406886
	PF06955.11	PF06955 XET_C	26	14	11	54	45	46	26	30	33	29	36	32	1.42777e-06	0.000361525
	PF14543.5	PF14543 TAXi_N	30	30	35	84	56	52	61	58	63	109	82	99	5.3282e-05	0.00801061
	PF14541.5	PF14541 TAXi_C	26	32	28	95	58	53	62	55	64	114	88	100	2.54113e-07	9.40415e-05
	PF00394.21	PF00394 Cu-oxidase	14	30	12	78	27	63	24	46	41	42	52	41	3.96955e-12	4.77438e-09
	PF07731.13	PF07731 Cu-oxidase_2	14	28	18	81	26	54	26	43	41	43	49	41	1.01519e-13	2.44203e-10
	PF07732.14	PF07732 Cu-oxidase_3	14	25	14	76	23	102	25	43	39	42	51	39	2.5947e-10	1.7833e-07
	PF00006.24	PF00006 ATP-synt_ab	10	5	6	32	22	9	13	8	11	18	13	15	1.37372e-07	5.50748e-05
	PF00421.18	PF00421 PSII	1	2	8	20	11	5	3	0	2	8	16	5	7.62604e-07	0.000262063
	PF00278.21	PF00278 Orn_DAP_Arg_deC	2	2	2	16	5	8	2	4	2	3	4	5	8.98e-07	0.000270017
	PF02784.15	PF02784 Orn_Arg_deC_N	5	6	3	19	8	4	3	7	4	6	6	7	1.77987e-06	0.000407759
	PF02519.13	PF02519 Auxin_inducible	17	12	15	78	47	58	30	33	79	60	130	92	6.35962e-06	0.00127484
	PF02502.17	PF02502 LacAB_rpiB	1	0	1	8	1	0	1	1	1	1	1	1	9.02537e-06	0.00167004
	PF03492.14	PF03492 Methyltransf_7	4	2	7	38	23	56	13	19	25	41	23	16	4.01399e-05	0.0064371
	PF00235.18	PF00235 Profilin	4	4	3	15	3	7	3	5	7	3	7	9	0.000104048	0.0135291
	PF03195.13	PF03195 LOB	32	17	15	66	44	63	22	26	43	36	55	47	1.0034e-07	4.3885e-05
	PF03031.17	PF03031 NIF	12	19	18	40	12	19	21	16	27	21	17	23	8.68544e-07	0.000278571
	PF00368.17	PF00368 HMG-CoA_red	3	5	3	19	19	5	1	2	2	3	4	9	9.3623e-07	0.000264953
	PF00141.22	PF00141 peroxidase	67	45	36	133	85	119	104	122	82	157	127	168	3.11485e-06	0.000651545
	PF00195.18	PF00195 Chal_sti_synt_N	24	12	6	33	17	18	6	24	4	34	7	17	7.3287e-06	0.00141033
	PF14547.5	PF14547 Hydrophob_seed	0	3	4	32	8	10	8	7	30	38	30	27	1.12472e-05	0.00200409
	PF00248.20	PF00248 Aldo_ket_red	29	31	23	58	64	53	25	52	22	30	33	31	1.17208e-05	0.00201388
	PF00188.25	PF00188 CAP	9	3	4	34	13	34	15	15	22	41	17	17	2.64779e-05	0.0043926
	PF00685.26	PF00685 Sulfotransfer_1	2	1	3	26	4	1	10	2	19	36	42	10	4.53943e-05	0.0070449
	PF02536.13	PF02536 mTERF	15	19	23	55	45	75	50	39	35	33	28	28	5.76826e-05	0.00840942
	PF01268.18	PF01268 FTHFS	1	1	1	8	1	1	1	1	3	1	1	1	5.82858e-05	0.00824744
	PF03735.13	PF03735 ENT	1	1	3	18	10	11	7	3	8	10	6	13	6.80462e-05	0.00935343
	PF00314.16	PF00314 Thaumatin	5	8	14	40	32	12	16	23	24	41	35	45	7.67564e-05	0.0102576
	PF01565.22	PF01565 FAD_binding_4	23	16	16	50	38	48	20	33	44	36	45	35	0.00011667	0.0143922

## Sheet: SD6
Supplementary Data 6.The expression profile of SAUR genes
	gene ID	MM1	MM2	MM3	MY1	MY2	MY3	MO1	MO2	MO3	FM1	FM2	FM3	FY1	FY2	FY3	FO1	FO2	FO3	MC	FC	CM
SAUR17	W.mirabilis.06072	0	0	0	0.14	0	0.28	0.36	0	0	0	0	0	0	0	0	0	0	0	0	0	0.92
	W.mirabilis.02912	0.5	0	1.24	0	0	0	0	0	0	0.79	0.51	0.22	0.23	0	0	0	0	0	16.89	0	10.6
	W.mirabilis.22928	0	0	0	0	0	0	0	0	0	0	0	0	0	0	0	0	0	0	1.01	0	0
	W.mirabilis.03254	0	0	0	0	0	0	0	0	0	0	0	0	0	0	0	0	0	0	0	0	0
	W.mirabilis.21705	0	0	0.22	0	0	0	0	0	0	0.24	0	0	0	0	0.78	0	0	0	0	0	0
	W.mirabilis.21706	0.23	0.21	1.6	1.25	2.74	2.81	0.81	0.99	0.36	0.73	0.23	0.84	1.1	0.24	1.57	0.68	1.37	0.78	0	2.11	0
	W.mirabilis.21700	0	0	0	0	0	0	0	0	0	0	0	0	0	0	0	0	0	0	0	0	0
	W.mirabilis.04325	0	0	0	0	0.25	0.52	0	0	0.2	0.27	0	0	0.98	0.27	0.87	0	0	0	0	0.78	0
	W.mirabilis.06075	0	0	0	0	0	0	0	0	0	0	0	0	0	0	0.29	0	0	0	0	0	0
	W.mirabilis.06073	0	0	0.18	0.61	0.74	0	0	0	0	0	0	0	0.17	0	0.42	0	0	0	0.56	0.19	2.09
	W.mirabilis.06074	0.52	0.72	1.79	0.56	0.25	1.57	0.22	0	0	0	0	0	0.49	0	0.29	0.76	0	0	2.32	3.67	5.19
	W.mirabilis.21703	0	0	0.23	4.57	4.18	5.96	0.2	0.4	0	3.21	0	0	0	0.24	0.79	0.23	0	0	15.84	52.91	0
	W.mirabilis.25319	0	0	0	0	0	0	0	0	0.17	0	0	0	0	0	0	0.21	0.21	0.56	0.32	0	0
	W.mirabilis.11409	7.32	26.38	19.62	20.1	19.59	19.17	64.81	60.39	58.17	3.16	27.82	2.73	15.72	17.53	17.65	27.41	45.81	23.73	1.34	4.56	0.66
	W.mirabilis.16503	0	0	0	1.18	2.17	1.56	1.55	1.51	0.68	0.46	0.45	0.6	2.3	2.1	1.74	1.72	1.74	1.86	1.64	2.67	0
	W.mirabilis.16504	0	0	0	1.32	0.48	1.48	0.21	0.42	0.57	0	0	0	2.09	0.25	0.27	1.2	0.24	0.62	2.19	0.49	0
	W.mirabilis.16279	0.68	0.21	0.44	0	0	0	0	0	0	0	0	1.43	0.21	0	0	0.22	0	0.19	0	0.22	0
SAUR43,58	W.mirabilis.14761	0	0	0	0	0	0	0	0	0	0	0	0	0	0	0	0	0	0	0	0	0
	W.mirabilis.14762	0	0	0	0	0	0	0	0	0	0	0	0	0	0	0	0	0	0	0	0	0
	W.mirabilis.22437	0	0	0	0	0	0	0	0	0	0	0	0	0	0	0	0	0	0	0	0	0
	W.mirabilis.14763	0	0	0	0	0	0	0	0	0	0	0	0	0	0	0	0	0	0	0	0	0
	W.mirabilis.08392	4.54	2.08	5.68	1.03	0.94	0.64	0.28	1.65	0.24	4.03	3.94	5.51	0.3	0.33	0.72	0.31	1.89	0.81	7.64	0.64	7.81
	W.mirabilis.21198	0	0	0	0	0	0	0	0	0	0	0	0	0	0	0	0	0	0	0	0	0
	W.mirabilis.02706	0	0	0	0.25	0	0	0	0	0	0	0	0	0	0	0	0	0	0	0	0	0
	W.mirabilis.22526	0	0	0	0	0	0	0	0	0	0	0	0	0	0	0	0	0	0	0	0	0
	W.mirabilis.25651	0	0	0	0	0	0	0	0	0	0	0	0	0	0	0	0	0	0	0	0	0
	W.mirabilis.20258	0	0	0	0	0	0	0	0	0	0	0	0	0	0	0	0	0	0	0	0	0
	W.mirabilis.10181	0	0	0	0	0	0	0	0	0	0	0	0	0	0	0	0	0	0	0	0	0
	W.mirabilis.19332	0	0	0	0	0	0	0	0	0	0	0	0	0	0	0	0	0	0	0	0	0
	W.mirabilis.19331	0	0	0	0	0	0	0	0	0	0	0	0	0	0	0	0	0	0	0	0	0
	W.mirabilis.08455	0	0	0	0	0	0	0	0	0	0	0	0	0	0	0	0	0	0	0	0	0
	W.mirabilis.25047	0	0	0	0	0	0	0	0	0.2	0	0	0	0	0	0	0	0	0	0	0	0
	W.mirabilis.08457	0	0	0	0	0	0	0	0	0	0	0	0	0	0	0	0	0	0	0	0	0
	W.mirabilis.01258	0	0	0	0	0	0	0	0	0	0	0	0	0	0	0	0	0	0	0	0	0
	W.mirabilis.08456	0	0	0	0	0	0	0	0	0	0	0	0.29	0	0	0	0	0	0	0	0.64	0
	W.mirabilis.14764	0	0	0	0	0	0	0	0	0	0	0	0	0	0	0	0	0	0	0	0	0
	W.mirabilis.21197	0	0	0	0	0	0	0	0	0	0	0	0	0	0	0	0	0	0	0	0	0
	W.mirabilis.22019	0	0	0	0	0.56	0	0	0	0	0	0	0	0	0	0	0	0	0	0	0	0
	W.mirabilis.13853	0.22	0.2	0.21	0	0	0	0.48	0.47	0.51	0	0.11	0.19	0	0	0.37	0	0.1	0	10.18	3.77	8.29
Note: MC-male cone from wild collected material; FC-female cone from wild collected material

## Sheet: SD7
Supplementary Data 7. Measurement of phytohormones in different tissues in Welwitschia grown in greenhouse (ng/g)
Component Name	Analyte Mass Range	Analyte Retention Time(min)	QC RSD	QC-1	QC-2	QC-3	meristem1	meristem2	meristem3	meristem4	meristem5	yong leaf1	yong leaf2	yong leaf3	yong leaf4	yong leaf5	Older leaf1	Older leaf2	Older leaf3	Older leaf4	Older leaf5
CS (castasterone)	465.3 / 429.4	9.65285	0.0147805	7.47762	7.4361	7.271	11.5718	12.1687	11.4255	11.2759	12.6753	7.83956	8.58514	7.90735	8.32575	7.77731	0.979616	0.98343	1.00449	0.970932	1.26309
IAA (Auxin)	176.0 / 130.0	5.82289	0.0373733	14.8452	14.5678	13.8054	9.82329	9.77463	11.0773	9.75045	10.4495	16.7206	16.3064	17.3454	18.9557	17.4659	6.24652	6.43969	5.79098	5.72481	5.76381
ABA (abscisic acid)	263.1 / 153.0	7.05426	0.0237831	52.5856	52.0133	54.426	69.9032	74.8633	73.722	70.2274	72.4124	50.2185	47.188	47.0145	46.2394	51.3058	26.5101	23.389	23.5524	23.0539	23.7506
ACC (ethylene)	101.9 / 56.1	0.625967	0.0348174	33.2897	34.5923	32.2735	27.426	24.6078	28.7509	25.6284	28.6291	32.6288	30.5739	27.2412	30.7315	31.6869	42.7911	41.4753	41.4526	42.9808	41.6434
BL(Brassinolide)	481.1 / 445.0	9.35233	NA	NA	NA	NA	NA	NA	NA	NA	NA	NA	NA	NA	NA	NA	NA	NA	NA	NA	NA
cis-OPDA (cis-(+)-12-oxo-phytodienoic acid)	291.1 / 165.0	10.0666	0.114501	140.304	111.808	123.382	440.799	410.965	399.484	384.811	392.679	96.4286	101.74	101.667	103.81	98.4708	25.588	24.0949	23.8245	21.5599	21.1233
iP	204.0 / 136.1	3.97316	0.148651	0.0865166	0.0779142	0.104017	0.0214094	0.00936203	0.0326313	0.0183319	0.0269853	0.00733444	0.0192015	0.0344213	0.0459257	0.0602301	0.126891	0.11012	0.19317	0.105788	0.189674
iPR	336.0 / 204.1	5.37576	0.0467239	7.57307	6.90296	7.17268	12.4071	10.9741	13.1352	11.7383	11.68	8.71504	8.71018	8.73895	8.55271	7.78865	2.51122	2.60343	2.53585	2.70867	2.71979
JA	209.1 / 59.1	7.74153	0.0381567	3.56128	3.32368	3.5447	14.9762	14.62	14.2413	15.0693	14.6194	2.12092	1.71885	1.81809	2.02686	1.94096	0.119871	0.0646327	0.210237	0.109797	0.065225
JA-ILe	322.0 / 130.0	8.70225	0.0704985	0.338394	0.296781	0.333588	1.40879	1.16815	1.3429	1.29359	1.33212	0.186658	0.182092	0.213117	0.176289	0.217592	0.0856025	0.0875914	0.068737	0.07733	0.0750131
SA	137.0 / 93.0	5.4025	0.066892	10.9793	9.78694	9.81018	6.69976	7.08541	7.55935	8.08999	7.50401	4.16559	4.54312	4.00216	4.87194	4.38571	14.375	14.5496	15.2178	15.1476	14.2886
TY	449.4 / 431.4	10.9224	0.0220266	18.9698	19.4248	18.5891	19.2669	19.2336	19.6789	21.1934	20.5579	22.7997	22.1611	22.624	21.6384	23.2673	16.9926	18.6688	18.2448	16.87	16.4319
tZ	220.0 / 136.0	2.05514	0.0118005	0.136741	0.139176	0.136106	0.152078	0.152715	0.125236	0.149092	0.11825	0.119026	0.117543	0.149733	0.102262	0.115842	0.157216	0.228394	0.16964	0.147383	0.19246
tzR	352.0 / 220.0	2.61986	0.046837	2.44097	2.26187	2.46778	3.71807	3.55292	3.48793	3.83009	3.74974	2.50759	2.24596	2.14136	2.37591	2.34779	0.823774	0.734144	0.766138	0.771459	0.805683
czR	352.0 / 220.0	2.61921	0.0956758	10.0944	11.0539	12.2194	14.625	13.1891	12.559	14.3736	12.525	15.7542	14.2014	14.0228	13.879	14.0297	1.97347	2.13243	1.83821	2.05252	2.19193
cZ	220.0 / 136.0	2.05786	NA	NA	NA	NA	NA	NA	NA	NA	NA	NA	NA	NA	NA	NA	NA	NA	NA	NA	NA
DHZ	222.1 / 136.1	2.11418	NA	NA	NA	NA	NA	NA	NA	NA	NA	NA	NA	NA	NA	NA	NA	NA	NA	NA	NA
GA1	347.1 / 273.0	4.87436	NA	NA	NA	NA	NA	NA	NA	NA	NA	NA	NA	NA	NA	NA	NA	NA	NA	NA	NA
GA3	345.0 / 143.1	4.71112	NA	NA	NA	NA	NA	NA	NA	NA	NA	NA	NA	NA	NA	NA	NA	NA	NA	NA	NA
GA4	331.0 / 257.4	8.41365	NA	NA	NA	NA	NA	NA	NA	NA	NA	NA	NA	NA	NA	NA	NA	NA	NA	NA	NA
GA7	329.1 / 223.1	8.32546	NA	NA	NA	NA	NA	NA	NA	NA	NA	NA	NA	NA	NA	NA	NA	NA	NA	NA	NA

## Sheet: SD8
Supplementary Data 8. The statistics of clean data quality of Bisulphite sequencing
Sample	Lane	Raw Reads Paris	Raw Bases(G)	Clean Reads Pairs	Clean Bases(G)	Effective Rate(%)	Q20(%)	Q30(%)	GC Content(%)	BS Conversion Rate(%)
MM1	HJV7NDSXX_L4	306383623	91.92	304589047	75.67	82.33	98.44	94.73	21.12	99.45
MM1	HJVV3DSXX_L2	102446799	30.73	101857983	25.29	82.29	97.67	92.88	20.99	99.45
MM2	HFT5CDSXX_L1	361316421	108.39	359141454	89.04	82.14	97.55	92.46	20.71	99.44
MM2	HJVV3DSXX_L2	44838481	13.45	44593006	11.08	82.4	97.71	92.96	20.63	99.44
MM3	HHGTGDSXX_L1	377332121	113.2	375025453	94.2	83.22	97.28	92.02	21.46	99.45
FM1	HFNHGDSXX_L4	298029173	89.41	296194399	73.46	82.16	97.16	91.67	19.63	99.45
FM1	HJVV3DSXX_L2	121738220	36.52	121008697	30.01	82.18	97.47	92.5	19.64	99.45
FM2	HJV7HDSXX_L3	308340625	92.5	306373538	75.79	81.93	98	93.84	20.04	99.46
FM2	HJVV3DSXX_L2	107351911	32.21	106745787	26.46	82.16	97.67	92.92	19.99	99.45
FM3	HHFK3DSXX_L1	356920908	107.08	355196720	89.26	83.36	96.77	91.03	20.01	99.47
MY1	HFT2LDSXX_L1	407888668	122.37	405305811	100.49	82.12	98.14	94.17	18.2	99.48
MY2	HFNWWDSXX_L3	425888719	127.77	423451197	105.08	82.25	97.77	93.06	18.16	99.46
MY3	HFMVFDSXX_L4	414027719	124.21	412274728	103.54	83.36	97.89	93.35	18.3	99.47
FY1	HFMVFDSXX_L3	320575060	96.17	319088161	79.49	82.66	97.79	93.18	18.3	99.47
FY1	HJVV3DSXX_L2	94578449	28.37	94097325	23.41	82.5	97.63	92.87	18.28	99.48
FY2	HFNWWDSXX_L1	337475014	101.24	335371522	83	81.98	97.69	92.77	18.4	99.46
FY2	HJVV3DSXX_L2	58863156	17.66	58572015	14.58	82.56	97.48	92.51	18.34	99.47
FY3	HJV7NDSXX_L3	403486021	121.05	401576550	100.56	83.08	98.02	93.81	18.34	99.47
