# Supplementary material for: The Welwitschia genome reveals a unique biology underpinning extreme longevity in deserts
Source: Nat Commun. 2021 Jul 12;12:4247. doi: 10.1038/s41467-021-24528-4 (PMC8275611; doi:10.1038/s41467-021-24528-4)
Supplement: Supplementary file 6 — Source Data [file 41467_2021_24528_MOESM6_ESM.zip]

Archive with 19 entries (19 files):
- Figure 2f.copia.tree.fas
- Figure 2f.copia.txt
- Figure 2e.Non-autonomous.txt
- Figure 2e.gypsy.txt
- Figure 2e.copia.txt
- Figure 2d.txt
- Supplementary_Figure_6d.txt
- Supplementary_Figure_6a.Intergenic-regions.txt
- Supplementary_Figure_6a.Genome-wide.txt
- Supplementary Figure 6a.Intron.txt
- Supplementary Figure 6a.Genes.txt
- Supplementary Figure 6a.CDS.txt
- Supplementary Figure 14b.fas
- Supplementary Figure 13a.fas
- Supplementary Figure 12.fas
- Supplementary Figure 11b.fas
- Supplementary Figure 11a.fas
- Figure 2f.gypsy.txt
- Figure 2f.gypsy.tree.mfa
