# Supplementary material for: The Welwitschia genome reveals a unique biology underpinning extreme longevity in deserts
Source: Nat Commun. 2021 Jul 12;12:4247. doi: 10.1038/s41467-021-24528-4 (PMC8275611; doi:10.1038/s41467-021-24528-4)
Supplement: Supplementary file 6 — Source Data [file 41467_2021_24528_MOESM6_ESM.zip › Figure 2f.copia.tree.fas]

>Ath.copia.1
------------------------------------------------------------------------------------------------------------------------------------------WLKWK-ET----------------------------------------------------------------------------------------------------------------------------------------------------------------------------------------------IETKLKSLGKRKV--FGPV-------------------------------------------------------------------------------------------------------VRTPKGVK------------------------------------------------------------------PVGHK----------------------WV----------------------------------------------------------------------------------------------------------------FVGKRN--ENS--------E----------------------------------------------------------V---MRYKARL---------VAQGF-SQRHGID------------------------------Y-E--EIY--SPMVD-ATT-FRFL-IC--LA-----------IRE---------------------------------------------------------------------------------------------------------------------------------------------IF----------------------------------------------------------------------------------------------------------------------------------------------------------------------------------------------YLR---------------------------------------------------------------------------------------------------------L--------------------------MDVV-----TT-------------------------------------------------------------------------------------------------------------------------------------------------------YLY-------------------------EQL-D--------------------------------------NNI--------------Y---------------M------TV---PN---------------------------------------------------------------------------------------------------------------------G--FKLHEAANTSSRE---------QY----------------------------------------------------------------CIK------LNX---SLY-----------GLK-------Q-S---RR-----------MW--------------------------------------------------------YN---RL--SE----YL----L------------KE-------------G-------YKND-----P-ISPC-I-F-----------IKR--FGSGFVI----IEV----YVD-DLNI-----------------------------------------------------------------------------------------------------------------------------------------------------------------------------------------------------------I------------------------------------------------------------------------------------------------------------------------------------------------------------------------------------------------------------------------------------------------------------------------------------------------------------------------------------------------------------------------------------------------------------------------------G--------------------------------------------------------------------------------------------------------------------------------------------------------------------------------------------------------------------------------------------------------------------------------------------------------------------------------------------------------------------------------------------------------------------------------------------------------------------------------------------------------------------------------------------------------------------------------------------------------------------------------------------------------------------------------------------------------------------------------------------------------------------------------------------------------------------------------------------------------------------------------------------------------------------------------------------------------------------------------------------------------------------------------------------------------------------------------------------------------------------------------------------------------------------------------------------------------------------------------------------------------------------------------------------------------------------------------------------------------------------------------------------------------------------------------------------------------------------------------------------------------------------------------------------------------------------------------------------------------
>Ath.copia.2
-------------------------------------------------------------------------------------------------------------------------------------------EKWK-NA----------------------------------------------------------------------------------------------------------------------------------------------------------------------------------------------MQVELHSLNKRNV--FGPI-------------------------------------------------------------------------------------------------------VTASESVK------------------------------------------------------------------PVGYK----------------------WV----------------------------------------------------------------------------------------------------------------FVRKRN--EKD--------E----------------------------------------------------------I---TRYKARL---------VAQGF-SQRPGVD------------------------------Y-E--ETY--SPVMD-AIT-FRYL-MS--LS---------T-SNN----------------------------------------------------------------------------------------------------------------------------------------------L----------------------------------------------------------------------------------------------------------------------------------------------------------------------------------------------DMY---------------------------------------------------------------------------------------------------------L--------------------------MDVV-----TA-------------------------------------------------------------------------------------------------------------------------------------------------------YLY-------------------------GSL-D--------------------------------------NDI--------------Y---------------M------KI---PE---------------------------------------------------------------------------------------------------------------------G--LKVPEALDSSKS--KD------IY----------------------------------------------------------------MVK------LQR---SLY-----------GLK-------Q-S---GR-----------MW--------------------------------------------------------YN---RL--SD----YL----L------------KK-------------G-------YVNN-----E-ICPC-V-F--------I--KKS---PSGFVI----IDV----YVD-DLNI-I----GT---------------------------------------------------------------------------------------------------------------------------------------------------------------------------------------------------P---KE---IDD----AR--THM------------------------------------------------------------KEE--------------------------------------------------------------------------------------------------------------------------------------------------------------------------------------------------------------------------------------------------------------------------------------------------------------------FEMK---D------L------G-----------------------------------------------------------------------------------------------------------------------------------------------------------------------------------------------------------------------------------------------------------------------------------------------------------------------------------------------------------------------------------------------------------------------------------------------------------------------------------------------------------------------------------------------------------------------------------------------------------------------------------------------------------------------------------------------------------------------------------------------------------------------------------------------------------------------------------------------------------------------------------------------------------------------------------------------------------KTK----F--------CL----GLQI------------------------------------E----HFQ----DG----I-----------------------------------------FVHQ--------------------------------------------------------------------------------------------------------------------------------------------------------------------------------------------------------------------------------------------------------------------------------------------------------------------------------SNYTKRILKRFNM------------------------------------------------------------------------------------------------------------------------------------------------------------------
>Ath.copia.3
-------------------------------------------------------------------------------------------------------------------------------------------DKWL-EA----------------------------------------------------------------------------------------------------------------------------------------------------------------------------------------------ADEEIESLIKNKT--WILV-------------------------------------------------------------------------------------------------------ER-SKSQK------------------------------------------------------------------PIGCK----------------------WV----------------------------------------------------------------------------------------------------------------FKRKAF--IAG-------------------------------------------------------------------VEX-PRFKARL---------VAKGN-SQKEGIY------------------------------FLG--NLF--------TCGETRFY-SP--YA---------VNGCA----------------------------------------------------------------------------------------------------------------------------------------------L--------------------------------------------------------------------------------------------------------------------------------------------------------------------------------------------GHGGS---------------------------------------------------------------------------------------------------------T--------------------------DGCK-----NN-------------------------------------------------------------------------------------------------------------------------------------------------------IFT-------------------------WLLRR--------------------------------------NNL--------------H--------------------------------------------------------------------------------------------------------------------------------------------------G--AA--------------------TR----------------------------------------------------------------LCS------XKISREGLF------------VE-------E-VFVQPEVVSQ-------AM--------------------------------------------------------EN---KF--NE----FM----X------------KI-------------G-------YERS-----K-YDIC-VYF-----------KVL--QSXEYVY----LLL----YVY-DILI------AS--KDK-----------------------------------------------------------------------------------------------------------------------------------------------------------------------------------KY---------V---CE---LKV----LF---N--------------------------------------------------------------SE--------------------------------------------------------------------------------------------------------------------------------------------------------------------------------------------------------------------------------------------------------------------------------------------------------------------FEMK---D------L------G-----------------------------------------------------------------------------------------------------------------------------------------------------------------------------------------------------------------------------------------------------------------------------------------------------------------------------------------------------------------------------------------------------------------------------------------------------------------------------------------------------------------------------------------------------------------------------------------------------------------------------------------------------------------------------------------------------------------------------------------------------------------------------------------------------------------------------------------------------------------------------------------------------------------------------------------------------------DAK----K--------IL----GMKI------------------------------------------------------------------------------------------------IRDR---------------------------------------------------------------------------------------------------------------------------------------------------------------------------------------------------------------------------------------------------------------------------------------------------------------------------------------------------------------------------------------------------------------------------------------------------------------------------------------------------------------
>Ath.copia.4
------------------------------------------------------------------------------------------------------------------------------AEDPESFEEAAQHEKWR-KA----------------------------------------------------------------------------------------------------------------------------------------------------------------------------------------------MEVEIKSIEDNNT--WEII-------------------------------------------------------------------------------------------------------EL-PEGAK------------------------------------------------------------------VIGVK----------------------WI----------------------------------------------------------------------------------------------------------------XKTKYN--EKG--------E----------------------------------------------------------V---DKFKARL---------VAKGY-HQRQGID------------------------------F-E--EVF--APVAR-WDT-IRTL-LA--KA---------A-QKG----------------------------------------------------------------------------------------------------------------------------------------------W----------------------------------------------------------------------------------------------------------------------------------------------------------------------------------------------KVF---------------------------------------------------------------------------------------------------------Q--------------------------LDVK-----SA-------------------------------------------------------------------------------------------------------------------------------------------------------FLH-------------------------GEL-N--------------------------------------EDV--------------Y---------------I------EQ---PQ---------------------------------------------------------------------------------------------------------------------G--FE-----VEGEE----------EK----------------------------------------------------------------VYK------LRK---ALY-----------GLR-------Q-A---PR-----------AW--------------------------------------------------------YS---RI--ES----YF----A------------KE-------------G-------FKKC-----Y-CEHT-L-F-----------VKA--ERGGVLI----VSV----YVD-DLIY-T----GN---SD-----------------------------------------------------------------------------------------------------------------------------------------------------------------------------------SM---------L---AD---FKA----SM---T--------------------------------------------------------------KE--------------------------------------------------------------------------------------------------------------------------------------------------------------------------------------------------------------------------------------------------------------------------------------------------------------------FAMT---D------L------G-----------------------------------------------------------------------------------------------------------------------------------------------------------------------------------------------------------------------------------------------------------------------------------------------------------------------------------------------------------------------------------------------------------------------------------------------------------------------------------------------------------------------------------------------------------------------------------------------------------------------------------------------------------------------------------------------------------------------------------------------------------------------------------------------------------------------------------------------------------------------------------------------------------------------------------------------------------LMK----Y--------FL----GVEV------------------------------------I----QDD----KG----I-----------------------------------------FIKQ--------------------------------------------------------------------------------------------------------------------------------------------------------------------------------------------------------------------------------------------------------------------------------------------------------------------------------QKYAAEILERFGM------------------------------------------------------------------------------------------------------------------------------------------------------------------
>Ath.copia.5
-----------------------------------------------------------------------------------------------------------------------------------------KDDRWR-QA----------------------------------------------------------------------------------------------------------------------------------------------------------------------------------------------MGSEINAQIGNHT--WDLV-------------------------------------------------------------------------------------------------------PPPPPSVT------------------------------------------------------------------IVGCR----------------------WI----------------------------------------------------------------------------------------------------------------FTKKFN--SDG--------S----------------------------------------------------------L---NRYKARL---------VAKGY-NQRPGLD------------------------------Y-A--ETF--SPVIK-STS-IRIV-LG--VA---------V-DRS----------------------------------------------------------------------------------------------------------------------------------------------W----------------------------------------------------------------------------------------------------------------------------------------------------------------------------------------------PIR---------------------------------------------------------------------------------------------------------Q--------------------------LDVN-----NA-------------------------------------------------------------------------------------------------------------------------------------------------------FLQ-------------------------GTL-T--------------------------------------DEV--------------Y---------------M------SQ---PP---------------------------------------------------------------------------------------------------------------------G--FV-------DKD--RP------DY----------------------------------------------------------------VCR------LRK---AIY-----------GLK-------Q-A---PR-----------AW--------------------------------------------------------YV---EL--RT----YL----L------------TV-------------G-------FVNS-----I-SDTS-L-F-----------VLQ--RGRSIIY----MLV----YVD-DILI-T----GN---DT-----------------------------------------------------------------------------------------------------------------------------------------------------------------------------------VL---------L---KH---TLD----AL---S--------------------------------------------------------------QR--------------------------------------------------------------------------------------------------------------------------------------------------------------------------------------------------------------------------------------------------------------------------------------------------------------------FSVK--EH-------------E-----------------------------------------------------------------------------------------------------------------------------------------------------------------------------------------------------------------------------------------------------------------------------------------------------------------------------------------------------------------------------------------------------------------------------------------------------------------------------------------------------------------------------------------------------------------------------------------------------------------------------------------------------------------------------------------------------------------------------------------------------------------------------------------------------------------------------------------------------------------------------------------------------------------------------------------------------------DLH----Y--------FL----GIEA------------------------------------K----RVP----QG----L-----------------------------------------HLSQ--------------------------------------------------------------------------------------------------------------------------------------------------------------------------------------------------------------------------------------------------------------------------------------------------------------------------------RRYTLDLLARTNM------------------------------------------------------------------------------------------------------------------------------------------------------------------
>Ath.copia.6
----------------------------------------------------------------------------------------------------------------------------------------------------------------------------------------------------------------------------------------------------------------------------------------------------------------------------------------------------------NKT--WELV-------------------------------------------------------------------------------------------------------KR-PTNKN------------------------------------------------------------------VVGVK----------------------WI----------------------------------------------------------------------------------------------------------------FRLKTD--AEG--------N----------------------------------------------------------V---VKHKARL---------VAKGF-TQQHGVD------------------------------Y-L--ETF--APVSR-HET-IRLI-LV--VA---------A-QRK----------------------------------------------------------------------------------------------------------------------------------------------W----------------------------------------------------------------------------------------------------------------------------------------------------------------------------------------------KLF---------------------------------------------------------------------------------------------------------Q--------------------------LDVK-----SA-------------------------------------------------------------------------------------------------------------------------------------------------------FLN-------------------------GTL-E--------------------------------------EEI--------------Y---------------A------EQ---PL---------------------------------------------------------------------------------------------------------------------G--FE-------EEG--KE------DH----------------------------------------------------------------VLR------LHK---ALY-----------GLK-------Q-A---PR-----------AW--------------------------------------------------------YS---RI--DE----FF----Q------------RE-------------N-------FTRS-----D-NDHA-L-Y-----------TKE--VLGKLLV----VCI----YVD-DLIV-T----GD---DE-----------------------------------------------------------------------------------------------------------------------------------------------------------------------------------EM---------V---EE---FKT----AM---K--------------------------------------------------------------NE--------------------------------------------------------------------------------------------------------------------------------------------------------------------------------------------------------------------------------------------------------------------------------------------------------------------FEMS---D------L------G-----------------------------------------------------------------------------------------------------------------------------------------------------------------------------------------------------------------------------------------------------------------------------------------------------------------------------------------------------------------------------------------------------------------------------------------------------------------------------------------------------------------------------------------------------------------------------------------------------------------------------------------------------------------------------------------------------------------------------------------------------------------------------------------------------------------------------------------------------------------------------------------------------------------------------------------------------------LLN----Y--------FL----GMEI------------------------------------V----QSL----EG----I-----------------------------------------FLSQ--------------------------------------------------------------------------------------------------------------------------------------------------------------------------------------------------------------------------------------------------------------------------------------------------------------------------------ECYARKLLKKFNM------------------------------------------------------------------------------------------------------------------------------------------------------------------
>Ath.copia.7
------------------------------------------------------------------------------------------------------------------------------------------YREWR-DA----------------------------------------------------------------------------------------------------------------------------------------------------------------------------------------------CDDEIKSIIKNRT--WSLV-------------------------------------------------------------------------------------------------------SL-PVGIK------------------------------------------------------------------PIGLK----------------------WV----------------------------------------------------------------------------------------------------------------FKIKRN--SDE--------N----------------------------------------------------------I---TKHKARL---------VAKGY-VKKHGVD------------------------------F-D--EVF--APVAR-IET-VRFI-IS--LA---------A-SNG----------------------------------------------------------------------------------------------------------------------------------------------W----------------------------------------------------------------------------------------------------------------------------------------------------------------------------------------------EVH---------------------------------------------------------------------------------------------------------H--------------------------LDVK-----TA-------------------------------------------------------------------------------------------------------------------------------------------------------FLH-------------------------GEL-K--------------------------------------ENV--------------Y---------------V------NQ---TE---------------------------------------------------------------------------------------------------------------------G--FV-----TKGSE----------EK----------------------------------------------------------------VYK------LHK---ALY-----------GLR-------Q-A---PR-----------AW--------------------------------------------------------NI---KL--NE----IL----K------------KL-------------L-------FERC-----S-KEPS-L-Y-----------RKQ--EGKHLLI----VAV----YVD-DLLV-T----GS---SP-----------------------------------------------------------------------------------------------------------------------------------------------------------------------------------KQ---------I---DD---FKK----GM---S--------------------------------------------------------------KN--------------------------------------------------------------------------------------------------------------------------------------------------------------------------------------------------------------------------------------------------------------------------------------------------------------------FEMS---D------L------G-----------------------------------------------------------------------------------------------------------------------------------------------------------------------------------------------------------------------------------------------------------------------------------------------------------------------------------------------------------------------------------------------------------------------------------------------------------------------------------------------------------------------------------------------------------------------------------------------------------------------------------------------------------------------------------------------------------------------------------------------------------------------------------------------------------------------------------------------------------------------------------------------------------------------------------------------------------RLT----Y--------YL----GIEV------------------------------------T--QEEDE----------I-----------------------------------------ILKQ--------------------------------------------------------------------------------------------------------------------------------------------------------------------------------------------------------------------------------------------------------------------------------------------------------------------------------ERYAKKILEKAGM------------------------------------------------------------------------------------------------------------------------------------------------------------------
>Osa.copia.1
----------------------------------------------------------------------------------------------------------------------------------------LADPHWC-TA----------------------------------------------------------------------------------------------------------------------------------------------------------------------------------------------MEEEYNALLANRM--WDLV-------------------------------------------------------------------------------------------------------PR-PPGVN------------------------------------------------------------------VVTGK----------------------WI----------------------------------------------------------------------------------------------------------------FRHKFQ--ADG--------S----------------------------------------------------------L---DRYKARW---------VLCGF-TQRPGID------------------------------F-D--ETF--SPVVK-PAT-VRIV-LS--LA---------V-SKD----------------------------------------------------------------------------------------------------------------------------------------------W----------------------------------------------------------------------------------------------------------------------------------------------------------------------------------------------PIH---------------------------------------------------------------------------------------------------------Q--------------------------LDVK-----NA-------------------------------------------------------------------------------------------------------------------------------------------------------FLH-------------------------GTL-Q--------------------------------------ETV--------------Y---------------C------SQ---PA---------------------------------------------------------------------------------------------------------------------G--FI-------DPT--KP------DM----------------------------------------------------------------ICR------LNK---SLY-----------GLK-------Q-A---PR-----------AW--------------------------------------------------------YS---RF--AS----FL----L------------TL-------------G-------FSEA-----R-SDTS-L-F--------I--YHR---GSDVVY----LLL----YVD-DIVL-T----AS---SD-----------------------------------------------------------------------------------------------------------------------------------------------------------------------------------SL---------L---RW---TIS----AL---Q--------------------------------------------------------------AE--------------------------------------------------------------------------------------------------------------------------------------------------------------------------------------------------------------------------------------------------------------------------------------------------------------------FSMK---D------L------R-----------------------------------------------------------------------------------------------------------------------------------------------------------------------------------------------------------------------------------------------------------------------------------------------------------------------------------------------------------------------------------------------------------------------------------------------------------------------------------------------------------------------------------------------------------------------------------------------------------------------------------------------------------------------------------------------------------------------------------------------------------------------------------------------------------------------------------------------------------------------------------------------------------------------------------------------------------PLH----H--------FL----GISV------------------------------------T----RTS----TG----L-----------------------------------------FLSQ--------------------------------------------------------------------------------------------------------------------------------------------------------------------------------------------------------------------------------------------------------------------------------------------------------------------------------QQYILDVLARAGM------------------------------------------------------------------------------------------------------------------------------------------------------------------
>Osa.copia.10
----------------------------------------------------------------------------------------------------------------------------------------LADSNWK-QA----------------------------------------------------------------------------------------------------------------------------------------------------------------------------------------------MDTEFTALIHNKT--WHLV-------------------------------------------------------------------------------------------------------PP-QHGRN------------------------------------------------------------------VTDCK----------------------WV----------------------------------------------------------------------------------------------------------------YKIKRK--ADG--------S----------------------------------------------------------L---DRYKARL---------VAKGF-KQRYGID------------------------------Y-E--DTF--SPVVK-AAT-IRAI-LS--IA---------I-SRG----------------------------------------------------------------------------------------------------------------------------------------------W----------------------------------------------------------------------------------------------------------------------------------------------------------------------------------------------CLR---------------------------------------------------------------------------------------------------------Q--------------------------LDVQ-----NA-------------------------------------------------------------------------------------------------------------------------------------------------------FQH-------------------------GLL-E--------------------------------------EEV--------------Y---------------M------RX---PP---------------------------------------------------------------------------------------------------------------------G--YE-------NKS--KS------SY----------------------------------------------------------------VCK------LDK---ALY-----------GLK-------H-A---LR-----------AW--------------------------------------------------------YS---RL--SS----KX----C------------DL-------------G-------FKSS-----K-ADTS-L-F--------F--YSK---GSVTIF----VLI----YVD-DIIV-A----SS---TQ-----------------------------------------------------------------------------------------------------------------------------------------------------------------------------------DA---------A---EA---LLR----DL---K--------------------------------------------------------------QD--------------------------------------------------------------------------------------------------------------------------------------------------------------------------------------------------------------------------------------------------------------------------------------------------------------------FALK---D------L------G-----------------------------------------------------------------------------------------------------------------------------------------------------------------------------------------------------------------------------------------------------------------------------------------------------------------------------------------------------------------------------------------------------------------------------------------------------------------------------------------------------------------------------------------------------------------------------------------------------------------------------------------------------------------------------------------------------------------------------------------------------------------------------------------------------------------------------------------------------------------------------------------------------------------------------------------------------------DLH----Y--------FM----GIEV-----------------------------------------NKV---SDG----I-----------------------------------------LLTQ--------------------------------------------------------------------------------------------------------------------------------------------------------------------------------------------------------------------------------------------------------------------------------------------------------------------------------EKYASDLLKRVGM------------------------------------------------------------------------------------------------------------------------------------------------------------------
>Osa.copia.11
-----------------------------------------------------------------------------------------------------------------------------------------VHQEWQ-HA----------------------------------------------------------------------------------------------------------------------------------------------------------------------------------------------MAEELAALERTGT--WDLV-------------------------------------------------------------------------------------------------------PL-PSHAC------------------------------------------------------------------PITCK----------------------WI----------------------------------------------------------------------------------------------------------------YKVKTR--FDG--------T----------------------------------------------------------L---ERYKARL---------VARGF-QQEHGRD------------------------------Y-D--ETF--APVAH-MTT-VXTL-LA--IA---------S-AHH----------------------------------------------------------------------------------------------------------------------------------------------W----------------------------------------------------------------------------------------------------------------------------------------------------------------------------------------------NIS---------------------------------------------------------------------------------------------------------Q--------------------------LDVK-----NA-------------------------------------------------------------------------------------------------------------------------------------------------------FLN-------------------------GEL-H--------------------------------------EEV--------------Y---------------M------RP---PQ---------------------------------------------------------------------------------------------------------------------G--YS-------VPE----------GM----------------------------------------------------------------VCR------LRR---SLY-----------GLK-------Q-A---PR-----------AW--------------------------------------------------------FQ---RF--SS----VV----L------------EA-------------G-------FSAS-----A-HDPA-L-F-----------VHT--SPHSRTI----LLL----YVD-DMLI-T----GE---DA-----------------------------------------------------------------------------------------------------------------------------------------------------------------------------------EF---------I---TF---VKA----RL---S--------------------------------------------------------------EQ--------------------------------------------------------------------------------------------------------------------------------------------------------------------------------------------------------------------------------------------------------------------------------------------------------------------FLMT---D------L------G-----------------------------------------------------------------------------------------------------------------------------------------------------------------------------------------------------------------------------------------------------------------------------------------------------------------------------------------------------------------------------------------------------------------------------------------------------------------------------------------------------------------------------------------------------------------------------------------------------------------------------------------------------------------------------------------------------------------------------------------------------------------------------------------------------------------------------------------------------------------------------------------------------------------------------------------------------------PLR----Y--------FL----GIEI------------------------------------S----PTP----EG----F-----------------------------------------HLSS--------------------------------------------------------------------------------------------------------------------------------------------------------------------------------------------------------------------------------------------------------------------------------------------------------------------------------QVYS---------------------------------------------------------------------------------------------------------------------------------------------------------------------------
>Osa.copia.12
------------------------------------------------------------------------------------------------------------------------------------------DPRWH-QA----------------------------------------------------------------------------------------------------------------------------------------------------------------------------------------------MLEELEALEKNKT--WDLV-------------------------------------------------------------------------------------------------------PF-PKGKK------------------------------------------------------------------VVNCK----------------------WV----------------------------------------------------------------------------------------------------------------YTVKQN--PDG--------N----------------------------------------------------------V---ERYKARL---------VAKGY-SQTYGID------------------------------Y-D--ETF--APVAK-MST-VRTL-IS--CA---------A-NFD----------------------------------------------------------------------------------------------------------------------------------------------W----------------------------------------------------------------------------------------------------------------------------------------------------------------------------------------------PLH---------------------------------------------------------------------------------------------------------Q--------------------------LDVK-----NA-------------------------------------------------------------------------------------------------------------------------------------------------------FLH-------------------------GDL-Q--------------------------------------KEV--------------Y---------------M------EI---PP---------------------------------------------------------------------------------------------------------------------G--FA-------TSQ--TE------GK----------------------------------------------------------------VLR------LKK---SLY-----------GLK-------Q-S---PR-----------AW--------------------------------------------------------FD---RF--RR----AM----C------------GM-------------G-------YKQC-----N-GDHT-V-F-----------YRH--NRGLKTI----LVV----YVD-DMII-T----GD---DC-----------------------------------------------------------------------------------------------------------------------------------------------------------------------------------LE---------I---SR---LKQ----NL---S--------------------------------------------------------------KE--------------------------------------------------------------------------------------------------------------------------------------------------------------------------------------------------------------------------------------------------------------------------------------------------------------------FEVK---D------L------G-----------------------------------------------------------------------------------------------------------------------------------------------------------------------------------------------------------------------------------------------------------------------------------------------------------------------------------------------------------------------------------------------------------------------------------------------------------------------------------------------------------------------------------------------------------------------------------------------------------------------------------------------------------------------------------------------------------------------------------------------------------------------------------------------------------------------------------------------------------------------------------------------------------------------------------------------------------QLK----Y--------FL----GIEI------------------------------------A----RSP----RG----I-----------------------------------------VLSQ--------------------------------------------------------------------------------------------------------------------------------------------------------------------------------------------------------------------------------------------------------------------------------------------------------------------------------RKYVLDLLSDTGM------------------------------------------------------------------------------------------------------------------------------------------------------------------
>Osa.copia.13
-----------------------------------------------------------------------------------------------------------------------------------------VLPQWQ-LV----------------------------------------------------------------------------------------------------------------------------------------------------------------------------------------------MSEELAALERTNT--WDLV-------------------------------------------------------------------------------------------------------PL-PSHAV------------------------------------------------------------------PITCK----------------------WV----------------------------------------------------------------------------------------------------------------YKVKTK--SDG--------S----------------------------------------------------------V---ERYKARL---------VARGF-QQAHGRD------------------------------Y-D--ETF--APVSH-MTT-VRTL-VA--VA---------A-SRS----------------------------------------------------------------------------------------------------------------------------------------------W----------------------------------------------------------------------------------------------------------------------------------------------------------------------------------------------TIS---------------------------------------------------------------------------------------------------------Q--------------------------MDVK-----NA-------------------------------------------------------------------------------------------------------------------------------------------------------FLH-------------------------GDL-H--------------------------------------EEV--------------Y---------------M------EP---PP---------------------------------------------------------------------------------------------------------------------G--VE-------VPS----------GY----------------------------------------------------------------IWR------LRR---ALY-----------GLK-------Q-A---PR-----------AW--------------------------------------------------------FA---RF--SS----VI----C------------AA-------------G-------FCPS-----D-HDPA-L-F-----------VHT--SEHGRTL----LLL----YVD-DMLI-T----GD---DL-----------------------------------------------------------------------------------------------------------------------------------------------------------------------------------EY---------I---AF---VKK----KL---S--------------------------------------------------------------EQ--------------------------------------------------------------------------------------------------------------------------------------------------------------------------------------------------------------------------------------------------------------------------------------------------------------------FMMS---D------L------G-----------------------------------------------------------------------------------------------------------------------------------------------------------------------------------------------------------------------------------------------------------------------------------------------------------------------------------------------------------------------------------------------------------------------------------------------------------------------------------------------------------------------------------------------------------------------------------------------------------------------------------------------------------------------------------------------------------------------------------------------------------------------------------------------------------------------------------------------------------------------------------------------------------------------------------------------------------PLS----Y--------FL----GIEF------------------------------------T----STV----DG----Y-----------------------------------------YLSQ--------------------------------------------------------------------------------------------------------------------------------------------------------------------------------------------------------------------------------------------------------------------------------------------------------------------------------HRYIEDLLAQSGL------------------------------------------------------------------------------------------------------------------------------------------------------------------
>Osa.copia.14
-----------------------------------------------------------------------------------------------------------------------------------------VHQEWQ-HA----------------------------------------------------------------------------------------------------------------------------------------------------------------------------------------------MAEELAALERTGT--WDLV-------------------------------------------------------------------------------------------------------PL-PSHAC------------------------------------------------------------------PITCK----------------------WI----------------------------------------------------------------------------------------------------------------YKVKTR--FDG--------T----------------------------------------------------------L---ERYKARL---------VARGF-QQEHGRD------------------------------Y-D--ETF--APVAH-MTT-VXTL-LA--IA---------S-AHH----------------------------------------------------------------------------------------------------------------------------------------------W----------------------------------------------------------------------------------------------------------------------------------------------------------------------------------------------NIS---------------------------------------------------------------------------------------------------------Q--------------------------LDVK-----NA-------------------------------------------------------------------------------------------------------------------------------------------------------FLN-------------------------GEL-H--------------------------------------EEV--------------Y---------------M------RP---PQ---------------------------------------------------------------------------------------------------------------------G--YS-------VPE----------GM----------------------------------------------------------------VCR------LRR---SLY-----------GLK-------Q-A---PR-----------AW--------------------------------------------------------FQ---RF--SS----VV----L------------EA-------------G-------FSAS-----A-HDPA-L-F-----------VHT--SPHSRTI----LLL----YVD-DMLI-T----GE---DA-----------------------------------------------------------------------------------------------------------------------------------------------------------------------------------EF---------I---TF---VKA----RL---S--------------------------------------------------------------EQ--------------------------------------------------------------------------------------------------------------------------------------------------------------------------------------------------------------------------------------------------------------------------------------------------------------------FLMT---D------L------G-----------------------------------------------------------------------------------------------------------------------------------------------------------------------------------------------------------------------------------------------------------------------------------------------------------------------------------------------------------------------------------------------------------------------------------------------------------------------------------------------------------------------------------------------------------------------------------------------------------------------------------------------------------------------------------------------------------------------------------------------------------------------------------------------------------------------------------------------------------------------------------------------------------------------------------------------------------PLR----Y--------FL----GIEI------------------------------------S----PTP----EG----F-----------------------------------------HLSS--------------------------------------------------------------------------------------------------------------------------------------------------------------------------------------------------------------------------------------------------------------------------------------------------------------------------------QVYS---------------------------------------------------------------------------------------------------------------------------------------------------------------------------
>Osa.copia.15
-----------------------------------------------------------------------------------------------------------------------------------------VLPQWQ-LV----------------------------------------------------------------------------------------------------------------------------------------------------------------------------------------------MSEELAALERTNT--WDLV-------------------------------------------------------------------------------------------------------PL-PSHAV------------------------------------------------------------------PITCK----------------------WV----------------------------------------------------------------------------------------------------------------YKVKTK--SDG--------S----------------------------------------------------------V---ERYKARL---------VARGF-QQAHGRD------------------------------Y-D--ETF--APVSH-MTT-VRTL-VA--VA---------A-SRS----------------------------------------------------------------------------------------------------------------------------------------------W----------------------------------------------------------------------------------------------------------------------------------------------------------------------------------------------TIS---------------------------------------------------------------------------------------------------------Q--------------------------MDVK-----NA-------------------------------------------------------------------------------------------------------------------------------------------------------FLH-------------------------GDL-H--------------------------------------EEV--------------Y---------------M------EP---PP---------------------------------------------------------------------------------------------------------------------G--VE-------VPS----------GY----------------------------------------------------------------IWR------LRR---ALY-----------GLK-------Q-A---PR-----------AW--------------------------------------------------------FA---RF--SS----VI----C------------AA-------------G-------FCPS-----D-HDPA-L-F-----------VHT--SEHGRTL----LLL----YVD-DMLI-T----GD---DL-----------------------------------------------------------------------------------------------------------------------------------------------------------------------------------EY---------I---AF---VKK----KL---S--------------------------------------------------------------EQ--------------------------------------------------------------------------------------------------------------------------------------------------------------------------------------------------------------------------------------------------------------------------------------------------------------------FMMS---D------L------G-----------------------------------------------------------------------------------------------------------------------------------------------------------------------------------------------------------------------------------------------------------------------------------------------------------------------------------------------------------------------------------------------------------------------------------------------------------------------------------------------------------------------------------------------------------------------------------------------------------------------------------------------------------------------------------------------------------------------------------------------------------------------------------------------------------------------------------------------------------------------------------------------------------------------------------------------------------PLS----Y--------FL----GIEF------------------------------------T----STV----DG----Y-----------------------------------------YLSQ--------------------------------------------------------------------------------------------------------------------------------------------------------------------------------------------------------------------------------------------------------------------------------------------------------------------------------HRYIEDLLAQSGL------------------------------------------------------------------------------------------------------------------------------------------------------------------
>Osa.copia.16
--------------------------------------------------------------SSSGHAVGSSNHSSSGLHAGSSVQTPPAQSVQPEPVRHRTRLQSGITKPRLDADGTIKYSLTCSTGEPTDVQEALGDSRWK-QA----------------------------------------------------------------------------------------------------------------------------------------------------------------------------------------------MDEEYNALVRNNT--XHLV-------------------------------------------------------------------------------------------------------KA-PQGKN------------------------------------------------------------------VIDCK----------------------WV----------------------------------------------------------------------------------------------------------------YKIKRK--ADG--------S----------------------------------------------------------L---DRYKARL---------VAKGF-RQRYGID------------------------------Y-E--DTF--SPVVK-IAT-IRLV-LG--IA---------V-SRG----------------------------------------------------------------------------------------------------------------------------------------------W----------------------------------------------------------------------------------------------------------------------------------------------------------------------------------------------SLR---------------------------------------------------------------------------------------------------------Q--------------------------LDVQ-----NA-------------------------------------------------------------------------------------------------------------------------------------------------------FLH-------------------------GIL-E--------------------------------------EEV--------------Y---------------M------KQ---PP---------------------------------------------------------------------------------------------------------------------G--YE-------GKS----------TL----------------------------------------------------------------VCK------LDK---AIY-----------GLK-------Q-P---PR-----------AW--------------------------------------------------------YS---RL--SH----KL----F------------EL-------------G-------FTSS-----K-ADTS-L-F-----------IYN--KNGITMY----MLI----YVD-DIIV-T----SS---SS-----------------------------------------------------------------------------------------------------------------------------------------------------------------------------------DA---------V---IA---LLK----NL---R--------------------------------------------------------------SD--------------------------------------------------------------------------------------------------------------------------------------------------------------------------------------------------------------------------------------------------------------------------------------------------------------------FALK---D------L------G-----------------------------------------------------------------------------------------------------------------------------------------------------------------------------------------------------------------------------------------------------------------------------------------------------------------------------------------------------------------------------------------------------------------------------------------------------------------------------------------------------------------------------------------------------------------------------------------------------------------------------------------------------------------------------------------------------------------------------------------------------------------------------------------------------------------------------------------------------------------------------------------------------------------------------------------------------------ELH----Y--------FL----GIEV------------------------------------K----KVS----DG----I-----------------------------------------LLNQ--------------------------------------------------------------------------------------------------------------------------------------------------------------------------------------------------------------------------------------------------------------------------------------------------------------------------------AKYALDLLTKVGM------------------------------------------------------------------------------------------------------------------------------------------------------------------
>Osa.copia.17
------------------------------------------------------------------------------------------------------------------------------------------INEWK-LA----------------------------------------------------------------------------------------------------------------------------------------------------------------------------------------------MNEELSALEHTGT--WDVV-------------------------------------------------------------------------------------------------------PL-PHHAV------------------------------------------------------------------PITCK----------------------WV----------------------------------------------------------------------------------------------------------------FKVKTR--SNG--------S----------------------------------------------------------I---ERYKARL---------VARGF-QQEYGRD------------------------------Y-D--ETF--APVAH-ITT-VRTL-IA--VA---------A-TRQ----------------------------------------------------------------------------------------------------------------------------------------------W----------------------------------------------------------------------------------------------------------------------------------------------------------------------------------------------EIS---------------------------------------------------------------------------------------------------------Q--------------------------MDVK-----NA-------------------------------------------------------------------------------------------------------------------------------------------------------FLH-------------------------GDL-Q--------------------------------------EEV--------------Y---------------M------QP---PP---------------------------------------------------------------------------------------------------------------------G--LT-------CPS----------GH----------------------------------------------------------------VLR------LRR---ALY-----------GLK-------Q-S---PR-----------AW--------------------------------------------------------FE---RF--SS----VV----L------------KA-------------G-------FVAS-----E-HDSA-L-F-----------IHT--SSRGRTI----LLL----YVD-DMII-T----GD----------------------------------------------------------------------------------------------------------------------------------------------------------------------------------------DA-------------SHVAFVKQ----RL---S--------------------------------------------------------------EQ--------------------------------------------------------------------------------------------------------------------------------------------------------------------------------------------------------------------------------------------------------------------------------------------------------------------FMMT---D------L------G-----------------------------------------------------------------------------------------------------------------------------------------------------------------------------------------------------------------------------------------------------------------------------------------------------------------------------------------------------------------------------------------------------------------------------------------------------------------------------------------------------------------------------------------------------------------------------------------------------------------------------------------------------------------------------------------------------------------------------------------------------------------------------------------------------------------------------------------------------------------------------------------------------------------------------------------------------------PLK----Y--------FL----GIEV------------------------------------A----STP----NG----F-----------------------------------------HLSQ--------------------------------------------------------------------------------------------------------------------------------------------------------------------------------------------------------------------------------------------------------------------------------------------------------------------------------HRYTLDLLSRSGL------------------------------------------------------------------------------------------------------------------------------------------------------------------
>Osa.copia.18
-------------------------------------------------------------HATATPASNDDVPSPSHISASEPFATGEEVTQAPSRPTTRLQRGIRKEKVYTDGTVKYKNTFLTVTGEPKNLTDALQNTNWK-KA----------------------------------------------------------------------------------------------------------------------------------------------------------------------------------------------MDIEYEALMNNKT--WHLV-------------------------------------------------------------------------------------------------------PP-KQGRN------------------------------------------------------------------VIDCK----------------------WV----------------------------------------------------------------------------------------------------------------YKIKRK--QDG--------S----------------------------------------------------------L---DRYKARL---------VAKGF-KQRYGID------------------------------Y-E--DTF--SPVVK-AAT-IRIV-LS--IA---------V-SRG----------------------------------------------------------------------------------------------------------------------------------------------W----------------------------------------------------------------------------------------------------------------------------------------------------------------------------------------------CMR---------------------------------------------------------------------------------------------------------Q--------------------------LDVQ-----NA-------------------------------------------------------------------------------------------------------------------------------------------------------FLH-------------------------GFL-E--------------------------------------EEV--------------Y---------------M------KQ---PP---------------------------------------------------------------------------------------------------------------------G--YE-------DES--FP------GY----------------------------------------------------------------VCK------LDK---ALY-----------GLK-------Q-A---PR-----------AW--------------------------------------------------------YS---RL--SK----KL----Y------------DL-------------G-------FQGS-----K-GDTS-L-F-----------FYN--KGGLIIF----VLI----YVD-DIIV-T----SS---RQ-----------------------------------------------------------------------------------------------------------------------------------------------------------------------------------EA---------V---SA---LLQ----DL---K--------------------------------------------------------------KE--------------------------------------------------------------------------------------------------------------------------------------------------------------------------------------------------------------------------------------------------------------------------------------------------------------------FALK---D------L------G-----------------------------------------------------------------------------------------------------------------------------------------------------------------------------------------------------------------------------------------------------------------------------------------------------------------------------------------------------------------------------------------------------------------------------------------------------------------------------------------------------------------------------------------------------------------------------------------------------------------------------------------------------------------------------------------------------------------------------------------------------------------------------------------------------------------------------------------------------------------------------------------------------------------------------------------------------------DLH----Y--------FL----GIEV------------------------------------N--KVTDE----------I-----------------------------------------ILTQ--------------------------------------------------------------------------------------------------------------------------------------------------------------------------------------------------------------------------------------------------------------------------------------------------------------------------------DKYACDLLRRVNM------------------------------------------------------------------------------------------------------------------------------------------------------------------
>Osa.copia.19
-----------------------------------------------------------------------------------------------------------------------------------------VHQEWQ-HA----------------------------------------------------------------------------------------------------------------------------------------------------------------------------------------------MAEELAALERTGT--WDLV-------------------------------------------------------------------------------------------------------PL-PSHAR------------------------------------------------------------------PITCK----------------------WI----------------------------------------------------------------------------------------------------------------YKVKTR--SDG--------T----------------------------------------------------------L---ERYKARL---------VARGF-QQEHGRD------------------------------Y-D--ETF--APVAH-MTT-VRTL-LA--IA---------S-ARH----------------------------------------------------------------------------------------------------------------------------------------------C----------------------------------------------------------------------------------------------------------------------------------------------------------------------------------------------NIS---------------------------------------------------------------------------------------------------------Q--------------------------LDVK-----NA-------------------------------------------------------------------------------------------------------------------------------------------------------FLN-------------------------GEL-H--------------------------------------EEV--------------Y---------------M------RP---PQ---------------------------------------------------------------------------------------------------------------------G--YL-------VPE----------GM----------------------------------------------------------------VCR------LRR---SLY-----------GLK-------Q-A---PR-----------AW--------------------------------------------------------FQ---RF--SS----VV----L------------DA-------------G-------FSAS-----A-HDPA-L-F-----------VHT--SPRSRTI----LLL----YVD-DMLI-T----GD---DA-----------------------------------------------------------------------------------------------------------------------------------------------------------------------------------EF---------I---TF---VKA----RL---S--------------------------------------------------------------EQ--------------------------------------------------------------------------------------------------------------------------------------------------------------------------------------------------------------------------------------------------------------------------------------------------------------------FLMT---D------L------G-----------------------------------------------------------------------------------------------------------------------------------------------------------------------------------------------------------------------------------------------------------------------------------------------------------------------------------------------------------------------------------------------------------------------------------------------------------------------------------------------------------------------------------------------------------------------------------------------------------------------------------------------------------------------------------------------------------------------------------------------------------------------------------------------------------------------------------------------------------------------------------------------------------------------------------------------------------PLC----Y--------FL----GIEI------------------------------------S----STP----EG----F-----------------------------------------HFSQ--------------------------------------------------------------------------------------------------------------------------------------------------------------------------------------------------------------------------------------------------------------------------------------------------------------------------------AKYIQDLLDRASL------------------------------------------------------------------------------------------------------------------------------------------------------------------
>Osa.copia.2
------------------------------------------------------------------------------------------------------------------------------------------DPRWH-QA----------------------------------------------------------------------------------------------------------------------------------------------------------------------------------------------MLDELEALEKNKT--WDLV-------------------------------------------------------------------------------------------------------SY-PNGKK------------------------------------------------------------------VVNCK----------------------WV----------------------------------------------------------------------------------------------------------------YAVKQN--PDG--------K----------------------------------------------------------V---ERYKARL---------VAKGY-SQTYGID------------------------------Y-D--ETF--APVAK-MST-VRTI-IS--CA---------V-NFD----------------------------------------------------------------------------------------------------------------------------------------------W----------------------------------------------------------------------------------------------------------------------------------------------------------------------------------------------PLH---------------------------------------------------------------------------------------------------------Q--------------------------LDVK-----NA-------------------------------------------------------------------------------------------------------------------------------------------------------FLH-------------------------GDL-Q--------------------------------------EEV--------------Y---------------M------EI---PP---------------------------------------------------------------------------------------------------------------------G--FA-------TLQ--TK------GK----------------------------------------------------------------VLR------LKK---SLY-----------GLK-------Q-S---PR-----------AW--------------------------------------------------------FD---RF--RR----AM----C------------AM-------------G-------YKQC-----N-GDHT-V-F-----------YHH--SGDHITI----LAV----YVD-DMII-T----GN---DC-----------------------------------------------------------------------------------------------------------------------------------------------------------------------------------SE---------I---TR---LKQ----NL---S--------------------------------------------------------------KE--------------------------------------------------------------------------------------------------------------------------------------------------------------------------------------------------------------------------------------------------------------------------------------------------------------------FEVK---D------L------G-----------------------------------------------------------------------------------------------------------------------------------------------------------------------------------------------------------------------------------------------------------------------------------------------------------------------------------------------------------------------------------------------------------------------------------------------------------------------------------------------------------------------------------------------------------------------------------------------------------------------------------------------------------------------------------------------------------------------------------------------------------------------------------------------------------------------------------------------------------------------------------------------------------------------------------------------------------QLK----Y--------FL----GIEI------------------------------------A----RSP----RG----I-----------------------------------------VLSQ--------------------------------------------------------------------------------------------------------------------------------------------------------------------------------------------------------------------------------------------------------------------------------------------------------------------------------RKYALDLLSDTGM------------------------------------------------------------------------------------------------------------------------------------------------------------------
>Osa.copia.20
--------------------------------------------------------------------------------------------------------------------------------------------------------------------------------------------------------------------------------------------------------------------------------------------------------------------------------------------------------------------------------------------------------------------------------------------------------------------------------------------------------------------------------------------------------------------------------I----------------------------------------------------------------------------------------------------------------FKRKEGLSPSD--------P--------------------------------------------------------------PRFKASL---------VAKGF-SQIAGVD------------------------------Y-N--DVF--SLVVK-HSS-IRTF-FS--IV---------A-MHD----------------------------------------------------------------------------------------------------------------------------------------------L----------------------------------------------------------------------------------------------------------------------------------------------------------------------------------------------ELE---------------------------------------------------------------------------------------------------------Q--------------------------LDVK-----TA-------------------------------------------------------------------------------------------------------------------------------------------------------FLH-------------------------GEL-E--------------------------------------EEI--------------Y---------------M------DQ---PE---------------------------------------------------------------------------------------------------------------------G--FI-------VPG--KE------DY----------------------------------------------------------------VCK------LKR---SLY-----------GLK-------Q-S---PR-----------QW--------------------------------------------------------YK---RF--DS----FM----L------------SH-------------G-------FKRS-----E-FDSC-V-Y-----------IKF--VNVSPIY----LLL----YVD-DMLI-A----AK---SK-----------------------------------------------------------------------------------------------------------------------------------------------------------------------------------EQ---------I---TT---LKK----QL---S--------------------------------------------------------------SE--------------------------------------------------------------------------------------------------------------------------------------------------------------------------------------------------------------------------------------------------------------------------------------------------------------------FDMK---D------L------D-----------------------------------------------------------------------------------------------------------------------------------------------------------------------------------------------------------------------------------------------------------------------------------------------------------------------------------------------------------------------------------------------------------------------------------------------------------------------------------------------------------------------------------------------------------------------------------------------------------------------------------------------------------------------------------------------------------------------------------------------------------------------------------------------------------------------------------------------------------------------------------------------------------------------------------------------------------AAK----K--------IL----GMEI------------------------------------T--RDRNS----GW----L-----------------------------------------FLSQ--------------------------------------------------------------------------------------------------------------------------------------------------------------------------------------------------------------------------------------------------------------------------------------------------------------------------------QSYIKKVLQRFNM------------------------------------------------------------------------------------------------------------------------------------------------------------------
>Osa.copia.21
-----------------------------------------------------------------------------------------------------------------------------------------VHQEWQ-HA----------------------------------------------------------------------------------------------------------------------------------------------------------------------------------------------MAEELAALERTGT--WDLV-------------------------------------------------------------------------------------------------------PL-PSHAR------------------------------------------------------------------PITCK----------------------WI----------------------------------------------------------------------------------------------------------------YKVKTR--SDG--------T----------------------------------------------------------L---ERYKARL---------VARGF-QQEHGRD------------------------------Y-D--ETF--APVAH-MTT-VRTL-LA--IA---------S-ARH----------------------------------------------------------------------------------------------------------------------------------------------W----------------------------------------------------------------------------------------------------------------------------------------------------------------------------------------------NIS---------------------------------------------------------------------------------------------------------Q--------------------------LDVK-----NA-------------------------------------------------------------------------------------------------------------------------------------------------------FLN-------------------------GEL-H--------------------------------------EEV--------------Y---------------M------RP---PQ---------------------------------------------------------------------------------------------------------------------G--YL-------VPE----------GM----------------------------------------------------------------VCR------LRR---SLY-----------GLK-------Q-A---PR-----------AW--------------------------------------------------------FQ---RF--SS----VV----L------------DA-------------G-------FSAS-----A-HDPA-L-F-----------VHT--SPRSRTI----LLL----YVD-DMLI-T----GD---DA-----------------------------------------------------------------------------------------------------------------------------------------------------------------------------------EF---------I---TF---VKA----RL---S--------------------------------------------------------------EQ--------------------------------------------------------------------------------------------------------------------------------------------------------------------------------------------------------------------------------------------------------------------------------------------------------------------FLMT---D------L------G-----------------------------------------------------------------------------------------------------------------------------------------------------------------------------------------------------------------------------------------------------------------------------------------------------------------------------------------------------------------------------------------------------------------------------------------------------------------------------------------------------------------------------------------------------------------------------------------------------------------------------------------------------------------------------------------------------------------------------------------------------------------------------------------------------------------------------------------------------------------------------------------------------------------------------------------------------------PLR----Y--------FL----GIEI------------------------------------S----STP----EG----F-----------------------------------------HLSQ--------------------------------------------------------------------------------------------------------------------------------------------------------------------------------------------------------------------------------------------------------------------------------------------------------------------------------AKYIQDLLDRASL------------------------------------------------------------------------------------------------------------------------------------------------------------------
>Osa.copia.22
-------------------------------------------------------------------------------------------------------------------------------------------SEWL-EA----------------------------------------------------------------------------------------------------------------------------------------------------------------------------------------------MKDEMKSMKLNNV--WDLE-------------------------------------------------------------------------------------------------------EI-PKGAK------------------------------------------------------------------TVGCK----------------------WV----------------------------------------------------------------------------------------------------------------YKTKYD--SRG--------N----------------------------------------------------------I---EKFKARL---------VAKGF-TQREGID------------------------------Y-N--ETF--SPVSC-KDS-FRII-MA--LV---------A-HYD----------------------------------------------------------------------------------------------------------------------------------------------L----------------------------------------------------------------------------------------------------------------------------------------------------------------------------------------------ELH---------------------------------------------------------------------------------------------------------Q--------------------------MDVK-----TA-------------------------------------------------------------------------------------------------------------------------------------------------------FLN-------------------------GDL-E--------------------------------------EKV--------------Y---------------M------AQ---PK---------------------------------------------------------------------------------------------------------------------G--FV-----MKGNE----------NM----------------------------------------------------------------GCR------LKR---SIY-----------GLK-------Q-A---SR-----------QW--------------------------------------------------------YL---KF--DG----TI----K------------KF-------------G-------FQEN-----V-EDNC-I-Y-----------SKF--KNGKFIF----LIL----YVD-DILL-A----SS---DV-----------------------------------------------------------------------------------------------------------------------------------------------------------------------------------SL---------L---QE---TKK----FL---S--------------------------------------------------------------SN--------------------------------------------------------------------------------------------------------------------------------------------------------------------------------------------------------------------------------------------------------------------------------------------------------------------FDMK---D------L------G-----------------------------------------------------------------------------------------------------------------------------------------------------------------------------------------------------------------------------------------------------------------------------------------------------------------------------------------------------------------------------------------------------------------------------------------------------------------------------------------------------------------------------------------------------------------------------------------------------------------------------------------------------------------------------------------------------------------------------------------------------------------------------------------------------------------------------------------------------------------------------------------------------------------------------------------------------------EAS----Y--------VL----GIEI------------------------------------H--RDRTK----YA----L-----------------------------------------GLSQ--------------------------------------------------------------------------------------------------------------------------------------------------------------------------------------------------------------------------------------------------------------------------------------------------------------------------------KTYIEKVLKKFNM------------------------------------------------------------------------------------------------------------------------------------------------------------------
>Osa.copia.23
-------------------------------------------------------------------------------------------------------------------------------------------SEWL-EA----------------------------------------------------------------------------------------------------------------------------------------------------------------------------------------------MKDEMKSMKLNNV--WDLE-------------------------------------------------------------------------------------------------------EI-PKGAK------------------------------------------------------------------TVGCK----------------------WV----------------------------------------------------------------------------------------------------------------YKTKYD--SRG--------N----------------------------------------------------------I---EKFKARL---------VAKGF-TQREGID------------------------------Y-N--ETF--SPVSC-KDS-FRII-MA--LV---------A-HYD----------------------------------------------------------------------------------------------------------------------------------------------L----------------------------------------------------------------------------------------------------------------------------------------------------------------------------------------------ELH---------------------------------------------------------------------------------------------------------Q--------------------------MDVK-----TA-------------------------------------------------------------------------------------------------------------------------------------------------------FLN-------------------------GDL-E--------------------------------------EKV--------------Y---------------M------AQ---PK---------------------------------------------------------------------------------------------------------------------G--FV-----MKGNE----------NM----------------------------------------------------------------GCR------LKR---SIY-----------GLK-------Q-A---SR-----------QW--------------------------------------------------------YL---KF--DG----TI----K------------KF-------------G-------FQEN-----V-EDNC-I-Y-----------SKF--KNGKFIF----LIL----YVD-DILL-A----SS---DV-----------------------------------------------------------------------------------------------------------------------------------------------------------------------------------SL---------L---QE---TKK----FL---S--------------------------------------------------------------SN--------------------------------------------------------------------------------------------------------------------------------------------------------------------------------------------------------------------------------------------------------------------------------------------------------------------FDMK---D------L------G-----------------------------------------------------------------------------------------------------------------------------------------------------------------------------------------------------------------------------------------------------------------------------------------------------------------------------------------------------------------------------------------------------------------------------------------------------------------------------------------------------------------------------------------------------------------------------------------------------------------------------------------------------------------------------------------------------------------------------------------------------------------------------------------------------------------------------------------------------------------------------------------------------------------------------------------------------------EAS----Y--------VL----GIEI------------------------------------H--RDRTK----YA----L-----------------------------------------GLSQ--------------------------------------------------------------------------------------------------------------------------------------------------------------------------------------------------------------------------------------------------------------------------------------------------------------------------------KTYIEKVLKKFNM------------------------------------------------------------------------------------------------------------------------------------------------------------------
>Osa.copia.24
------------------------------------------------------------------------------------------------------------------------------------------WNKWK-EA----------------------------------------------------------------------------------------------------------------------------------------------------------------------------------------------IEAELASLNKREV--FSQV-------------------------------------------------------------------------------------------------------IPTPPKTF------------------------------------------------------------------PVGFK----------------------WV----------------------------------------------------------------------------------------------------------------FIRKRN--ENN--------E----------------------------------------------------------V---VRYKARL---------VAQGF-TQRPVIN------------------------------S-N--ETY--SPVIS-GIL-FRYL-IS--LA---------I-QKR----------------------------------------------------------------------------------------------------------------------------------------------L----------------------------------------------------------------------------------------------------------------------------------------------------------------------------------------------SMQ---------------------------------------------------------------------------------------------------------L--------------------------MDVV-----TA-------------------------------------------------------------------------------------------------------------------------------------------------------YLY-------------------------VSL-D--------------------------------------SDI--------------Y---------------MKVHDVISI---PN---------------------------------------------------------------------------------------------------------------------G--SS-------NRK----------IY----------------------------------------------------------------CVK------LKR---SLY-----------GLK-------Q-S---GR-----------MW--------------------------------------------------------YN---RL--SE----YL-------------------------------------------------------------------------------------------------------------------------------------------------------------------------------------------------------------------------------------------------------------------------------------------------------------------------LQK----------------------------------------------------------------------------------------------------------------------------------------------------------------------------------------------------------------------------------------------------------------------------------------------------------------------------------------------------------------------------------------------------------------------------------------------------------------------------------------------------------------------------------------------------------------------------------------------------------------------------------------------------------------------------------------------------------------------------------------------------------------------------------------------------------------------------------------------------------------------------------------------------------------------------------------------------------------------------------------------------------------------------------------------------------------------------------------------------------------------------------------------------------------------------------------------------------------------------------------------------------------------------------------------------------------------------------------------------------------------------------------------------------------------------------------------------------------------------------------------------------------------------------------------------------------------------------------------------------------------------------------------------------------------------------------------------------------------------------------------------------------------------------------------------------------------------------------------------------------------------------------------------------------------------------------------------------------------------------------------------------------------------
>Osa.copia.25
--------------------------------------------------------------------------------------------------------------------------------------------------------------------------------------------------------------------------------------------------------------------------------------------------------------------------------------------------------------------------------------------------------------------------------------------------------------------------------------------------------------------------------------------------------------------------------------------------------------------------------------------------------------------------------------------------------------------------------------------------------------------------------------KARL---------VAQGF-MQKPSVD------------------------------F-N--ETY--SPVMS-GIT-FRYL-IS--LA---------V-QNR----------------------------------------------------------------------------------------------------------------------------------------------L----------------------------------------------------------------------------------------------------------------------------------------------------------------------------------------------FMQ---------------------------------------------------------------------------------------------------------L--------------------------MDVV-----TA-------------------------------------------------------------------------------------------------------------------------------------------------------YLY-------------------------GSL-D--------------------------------------SDI--------------Y---------------M------KV---PD---------------------------------------------------------------------------------------------------------------------GIDIP-------NQKVNRN------MY----------------------------------------------------------------CVK------LQK---SLY-----------GLK-------Q-S---GR-----------MW--------------------------------------------------------YN---RL--SE----FL----S------------LK-------------G-------YTKN-----D-DCPC-V-F-----------IKK--SSTGFCI----ISV----YVD-DLNI-I----GN---TQ-----------------------------------------------------------------------------------------------------------------------------------------------------------------------------------DI-------------NE---ARH----HL---K--------------------------------------------------------------TE--------------------------------------------------------------------------------------------------------------------------------------------------------------------------------------------------------------------------------------------------------------------------------------------------------------------FEMK---D------L------G-----------------------------------------------------------------------------------------------------------------------------------------------------------------------------------------------------------------------------------------------------------------------------------------------------------------------------------------------------------------------------------------------------------------------------------------------------------------------------------------------------------------------------------------------------------------------------------------------------------------------------------------------------------------------------------------------------------------------------------------------------------------------------------------------------------------------------------------------------------------------------------------------------------------------------------------------------------QTK----F--------CL----GLQL------------------------------------E----HLP----SG----I-----------------------------------------LVHQ--------------------------------------------------------------------------------------------------------------------------------------------------------------------------------------------------------------------------------------------------------------------------------------------------------------------------------SAYTQKILEI---------------------------------------------------------------------------------------------------------------------------------------------------------------------
>Osa.copia.26
-------------------------------------------------------------------------------------------------------------------------------------------------------------------------------------------------------------------------------------------------------------------------------------------------------------------------------------------------------IDEKKT--WHLI-------------------------------------------------------------------------------------------------------PP-QKGRN------------------------------------------------------------------VNDCK----------------------WV----------------------------------------------------------------------------------------------------------------YKIKRK--ADG--------T----------------------------------------------------------L---DRYKGRL---------VAKGF-KQRYGID------------------------------Y-E--DTF--SPVVK-AVT-IRTV-LS--IV---------V-SRG----------------------------------------------------------------------------------------------------------------------------------------------W----------------------------------------------------------------------------------------------------------------------------------------------------------------------------------------------SLR---------------------------------------------------------------------------------------------------------Q--------------------------LDVQ-----NA-------------------------------------------------------------------------------------------------------------------------------------------------------FLH-------------------------GVL-E--------------------------------------EEV--------------Y---------------M------RQ---PP---------------------------------------------------------------------------------------------------------------------G--YE-------KSS--LP------NY----------------------------------------------------------------VCK------LDK---ALY-----------GLK-------Q-A---PR-----------AW--------------------------------------------------------YS---RL--ST----KL----Q------------EL-------------G-------FKAS-----K-ADTS-L-F-----------FYS--KGGVTMF----LLI----HVD-DIIV------AS--YVP-----------------------------------------------------------------------------------------------------------------------------------------------------------------------------------SA---------V---PA---LLQ----DL---G--------------------------------------------------------------KE--------------------------------------------------------------------------------------------------------------------------------------------------------------------------------------------------------------------------------------------------------------------------------------------------------------------FALK---D------L------G-----------------------------------------------------------------------------------------------------------------------------------------------------------------------------------------------------------------------------------------------------------------------------------------------------------------------------------------------------------------------------------------------------------------------------------------------------------------------------------------------------------------------------------------------------------------------------------------------------------------------------------------------------------------------------------------------------------------------------------------------------------------------------------------------------------------------------------------------------------------------------------------------------------------------------------------------------------ELH----Y--------FL----GIEV------------------------------------K----KMT----NG----I-----------------------------------------LLSQ--------------------------------------------------------------------------------------------------------------------------------------------------------------------------------------------------------------------------------------------------------------------------------------------------------------------------------EKYATYVIRKVGM------------------------------------------------------------------------------------------------------------------------------------------------------------------
>Osa.copia.27
-------------------------------------------------------------------------------------------------------------------------------------------SEWL-EA----------------------------------------------------------------------------------------------------------------------------------------------------------------------------------------------MKDEMKSMKLNNV--WDLE-------------------------------------------------------------------------------------------------------EI-PKGAK------------------------------------------------------------------TVGCK----------------------WV----------------------------------------------------------------------------------------------------------------YKTKYD--SRG--------N----------------------------------------------------------I---EKFKARL---------VAKGF-TQREGID------------------------------Y-N--ETF--SPVSC-KDS-FRII-MA--LV---------A-HYD----------------------------------------------------------------------------------------------------------------------------------------------L----------------------------------------------------------------------------------------------------------------------------------------------------------------------------------------------ELH---------------------------------------------------------------------------------------------------------Q--------------------------MDVK-----TA-------------------------------------------------------------------------------------------------------------------------------------------------------FLN-------------------------GDL-E--------------------------------------EKV--------------Y---------------M------AQ---PK---------------------------------------------------------------------------------------------------------------------G--FV-----MKGNE----------NM----------------------------------------------------------------GCR------LKR---SIY-----------GLK-------Q-A---SR-----------QW--------------------------------------------------------YL---KF--DG----TI----K------------KF-------------G-------FQEN-----V-EDNC-I-Y-----------SKF--KNGKFIF----LIL----YVD-DILL-A----SS---DV-----------------------------------------------------------------------------------------------------------------------------------------------------------------------------------SL---------L---QE---TKK----FL---S--------------------------------------------------------------SN--------------------------------------------------------------------------------------------------------------------------------------------------------------------------------------------------------------------------------------------------------------------------------------------------------------------FDMK---D------L------G-----------------------------------------------------------------------------------------------------------------------------------------------------------------------------------------------------------------------------------------------------------------------------------------------------------------------------------------------------------------------------------------------------------------------------------------------------------------------------------------------------------------------------------------------------------------------------------------------------------------------------------------------------------------------------------------------------------------------------------------------------------------------------------------------------------------------------------------------------------------------------------------------------------------------------------------------------------EAS----Y--------VL----GIEI------------------------------------H--RDRTK----YA----L-----------------------------------------GLSQ--------------------------------------------------------------------------------------------------------------------------------------------------------------------------------------------------------------------------------------------------------------------------------------------------------------------------------KTYIEKVLKKFNM------------------------------------------------------------------------------------------------------------------------------------------------------------------
>Osa.copia.28
-------------------------------------------------------------------------------------------------------------------------------------------SEWL-EA----------------------------------------------------------------------------------------------------------------------------------------------------------------------------------------------MKDEMKSMKLNNV--WDLE-------------------------------------------------------------------------------------------------------EI-PKGAK------------------------------------------------------------------TVGCK----------------------WV----------------------------------------------------------------------------------------------------------------YKTKYD--SRG--------N----------------------------------------------------------I---EKFKARL---------VAKGF-TQREGID------------------------------Y-N--ETF--SPVSC-KDS-FRII-MA--LV---------A-HYD----------------------------------------------------------------------------------------------------------------------------------------------L----------------------------------------------------------------------------------------------------------------------------------------------------------------------------------------------ELH---------------------------------------------------------------------------------------------------------Q--------------------------MDVK-----TA-------------------------------------------------------------------------------------------------------------------------------------------------------FLN-------------------------GDL-E--------------------------------------EKV--------------Y---------------M------AQ---PK---------------------------------------------------------------------------------------------------------------------G--FV-----MKGNE----------NM----------------------------------------------------------------GCR------LKR---SIY-----------GLK-------Q-A---SR-----------QW--------------------------------------------------------YL---KF--DG----TI----K------------KF-------------G-------FQEN-----V-EDNC-I-Y-----------SKF--KNGKFIF----LIL----YVD-DILL-A----SS---DV-----------------------------------------------------------------------------------------------------------------------------------------------------------------------------------SL---------L---QE---TKK----FL---S--------------------------------------------------------------SN--------------------------------------------------------------------------------------------------------------------------------------------------------------------------------------------------------------------------------------------------------------------------------------------------------------------FDMK---D------L------G-----------------------------------------------------------------------------------------------------------------------------------------------------------------------------------------------------------------------------------------------------------------------------------------------------------------------------------------------------------------------------------------------------------------------------------------------------------------------------------------------------------------------------------------------------------------------------------------------------------------------------------------------------------------------------------------------------------------------------------------------------------------------------------------------------------------------------------------------------------------------------------------------------------------------------------------------------------EAS----Y--------VL----GIEI------------------------------------H--RDRTK----YA----L-----------------------------------------GLSQ--------------------------------------------------------------------------------------------------------------------------------------------------------------------------------------------------------------------------------------------------------------------------------------------------------------------------------KTYIEKVLKKFNM------------------------------------------------------------------------------------------------------------------------------------------------------------------
>Osa.copia.29
------------------------------------------------------------------------------------------------------------------------------------------WNKWK-EA----------------------------------------------------------------------------------------------------------------------------------------------------------------------------------------------IEAELASLNKREV--FSQV------------------------------------------------------------------------------------------------------IPT-PPKTF------------------------------------------------------------------PVGFK----------------------WV----------------------------------------------------------------------------------------------------------------FIRKRN--ENN--------E----------------------------------------------------------V---VRYKARL---------VAQGF-TQRPVIN------------------------------S-N--ETY--SPVIS-GIL-FRYL-IS--LA---------I-QKR----------------------------------------------------------------------------------------------------------------------------------------------L----------------------------------------------------------------------------------------------------------------------------------------------------------------------------------------------SMQ---------------------------------------------------------------------------------------------------------L--------------------------MDVV-----TA-------------------------------------------------------------------------------------------------------------------------------------------------------YLY-------------------------VSL-D--------------------------------------SDI--------------Y---------------MKVHDVISI---PN---------------------------------------------------------------------------------------------------------------------G-----------SSN--RK------IY----------------------------------------------------------------CVK------LKR---SLY-----------GLK-------Q-S---GR-----------MW--------------------------------------------------------YN---RL--SE----Y---------------------------------------------------------L----------------------------------------------------------------------------------------------------------------------------------------------------------------------------------------------------------------------------------------------------------------LQK----------------------------------------------------------------------------------------------------------------------------------------------------------------------------------------------------------------------------------------------------------------------------------------------------------------------------------------------------------------------------------------------------------------------------------------------------------------------------------------------------------------------------------------------------------------------------------------------------------------------------------------------------------------------------------------------------------------------------------------------------------------------------------------------------------------------------------------------------------------------------------------------------------------------------------------------------------------------------------------------------------------------------------------------------------------------------------------------------------------------------------------------------------------------------------------------------------------------------------------------------------------------------------------------------------------------------------------------------------------------------------------------------------------------------------------------------------------------------------------------------------------------------------------------------------------------------------------------------------------------------------------------------------------------------------------------------------------------------------------------------------------------------------------------------------------------------------------------------------------------------------------------------------------------------------------------------------------------------------------------------------------------------
>Osa.copia.3
-----------------------------------------------------------------------------------------------------------------------------------------DADYWK-EV----------------------------------------------------------------------------------------------------------------------------------------------------------------------------------------------VCSEMDSIISNGT--WEVV-------------------------------------------------------------------------------------------------------ER-PYGCK------------------------------------------------------------------PIGXK----------------------WV----------------------------------------------------------------------------------------------------------------FKKKLR--PDD--------T----------------------------------------------------------I---EKYKARL---------VAKGY-TQKEGED------------------------------F-F--DTY--SPVAR-LTT-IXVL-LA--LA---------A-SHG----------------------------------------------------------------------------------------------------------------------------------------------L----------------------------------------------------------------------------------------------------------------------------------------------------------------------------------------------LVH---------------------------------------------------------------------------------------------------------Q--------------------------MDVK-----TA-------------------------------------------------------------------------------------------------------------------------------------------------------FLN-------------------------GEL-E--------------------------------------EKI--------------Y---------------M------DQ---PD---------------------------------------------------------------------------------------------------------------------G--YV-----LEGQE----------GM----------------------------------------------------------------VCR------LLK---SLY-----------GLK-------Q-A---PK-----------QW--------------------------------------------------------HE---KF--DK----TL----T------------SV-------------G-------FVVN-----E-TDKC-V-Y-----------YRY--GGGEGVI----LCL----YVD-DILI-F----GT---SL-----------------------------------------------------------------------------------------------------------------------------------------------------------------------------------NV---------I---EE---VKD----FL---S--------------------------------------------------------------KS--------------------------------------------------------------------------------------------------------------------------------------------------------------------------------------------------------------------------------------------------------------------------------------------------------------------FEMK---D------L------G-----------------------------------------------------------------------------------------------------------------------------------------------------------------------------------------------------------------------------------------------------------------------------------------------------------------------------------------------------------------------------------------------------------------------------------------------------------------------------------------------------------------------------------------------------------------------------------------------------------------------------------------------------------------------------------------------------------------------------------------------------------------------------------------------------------------------------------------------------------------------------------------------------------------------------------------------------------VAD----V--------II----NIKL------------------------------------L--RGDDG-----G----I-----------------------------------------TLVQ--------------------------------------------------------------------------------------------------------------------------------------------------------------------------------------------------------------------------------------------------------------------------------------------------------------------------------SHYVDKVLSRFDY------------------------------------------------------------------------------------------------------------------------------------------------------------------
>Osa.copia.30
-------------------------------------------------------------------------------------------------------------------------------------------SEWL-EA----------------------------------------------------------------------------------------------------------------------------------------------------------------------------------------------MKDEMKSMKLNNV--WDLE-------------------------------------------------------------------------------------------------------EI-PKGAK------------------------------------------------------------------TVGCK----------------------WV----------------------------------------------------------------------------------------------------------------YKTKYD--SRG--------N----------------------------------------------------------I---EKFKARL---------VAKGF-TQREGID------------------------------Y-N--ETF--SPVSC-KDS-FRII-MA--LV---------A-HYD----------------------------------------------------------------------------------------------------------------------------------------------L----------------------------------------------------------------------------------------------------------------------------------------------------------------------------------------------ELH---------------------------------------------------------------------------------------------------------Q--------------------------MDVK-----TA-------------------------------------------------------------------------------------------------------------------------------------------------------FLN-------------------------GDL-E--------------------------------------EKV--------------Y---------------M------AQ---PK---------------------------------------------------------------------------------------------------------------------G--FV-----MKGNE----------NM----------------------------------------------------------------GCR------LKR---SIY-----------GLK-------Q-A---SR-----------QW--------------------------------------------------------YL---KF--DG----TI----K------------KF-------------G-------FQEN-----V-EDNC-I-Y-----------SKF--KNGKFIF----LIL----YVD-DILL-A----SS---DV-----------------------------------------------------------------------------------------------------------------------------------------------------------------------------------SL---------L---QE---TKK----FL---S--------------------------------------------------------------SN--------------------------------------------------------------------------------------------------------------------------------------------------------------------------------------------------------------------------------------------------------------------------------------------------------------------FDMK---D------L------G-----------------------------------------------------------------------------------------------------------------------------------------------------------------------------------------------------------------------------------------------------------------------------------------------------------------------------------------------------------------------------------------------------------------------------------------------------------------------------------------------------------------------------------------------------------------------------------------------------------------------------------------------------------------------------------------------------------------------------------------------------------------------------------------------------------------------------------------------------------------------------------------------------------------------------------------------------------EAS----Y--------VL----GIEI------------------------------------H--RDRTK----YA----L-----------------------------------------GLSQ--------------------------------------------------------------------------------------------------------------------------------------------------------------------------------------------------------------------------------------------------------------------------------------------------------------------------------KTYIEKVLKKFNM------------------------------------------------------------------------------------------------------------------------------------------------------------------
>Osa.copia.31
----------------------------------------------------------------------------------------------------------------------------------------------------------------------------------------------------------------------------------------------------------------------------------------------------------------------------------------------------------------------------------------------------------------------------------------------------------------------------------------------------------------------------------------------------------------------------------------------------------------------------------------------------------------------------------------------------------DG--------L----------------------------------------------------------I---VRNKARL---------VAQGF-TQVDGLD------------------------------F-D--ETF--APVAR-IEA-IRLL-LA--FA---------A-SKG----------------------------------------------------------------------------------------------------------------------------------------------F----------------------------------------------------------------------------------------------------------------------------------------------------------------------------------------------KLY---------------------------------------------------------------------------------------------------------Q--------------------------MDVK-----SA-------------------------------------------------------------------------------------------------------------------------------------------------------FLN-------------------------GFI-Q--------------------------------------EEV--------------Y---------------V------KQ---PP---------------------------------------------------------------------------------------------------------------------G--FE-------NPD--FP------NH----------------------------------------------------------------VFK------LSK---ALY-----------GLK-------Q-A---PR-----------AW--------------------------------------------------------YD---RL--KN----FL----L------------AK-------------G-------FTMG-----K-VDKT-L-F-----------VLK--HGDNQLF----VQI----YVD-DIIF------GC--STH-----------------------------------------------------------------------------------------------------------------------------------------------------------------------------------AL---------V---VD---FAE----TM---R--------------------------------------------------------------RE--------------------------------------------------------------------------------------------------------------------------------------------------------------------------------------------------------------------------------------------------------------------------------------------------------------------FEMS---M------M------G-----------------------------------------------------------------------------------------------------------------------------------------------------------------------------------------------------------------------------------------------------------------------------------------------------------------------------------------------------------------------------------------------------------------------------------------------------------------------------------------------------------------------------------------------------------------------------------------------------------------------------------------------------------------------------------------------------------------------------------------------------------------------------------------------------------------------------------------------------------------------------------------------------------------------------------------------------------ELS----Y--------FL----GLQI------------------------------------K----QTP----QG----T-----------------------------------------FVHQ--------------------------------------------------------------------------------------------------------------------------------------------------------------------------------------------------------------------------------------------------------------------------------------------------------------------------------TKYTKDLLRRFKMENCK--------------------------------------------------------------------------------------------------------------------------------------------------------------
>Osa.copia.32
---------------------------------------------------------------------------------------------------------------------------------------------------------------------------------------------------------------------------------------------------------------------------------------------------------------------------------------------------------------------------------------------------------------------------------------------------------------------------------------------------------------------------------------------------------------------------------------------------------------------------------------------------------------------------------------------------------SDG--------S----------------------------------------------------------L---DRYKARW---------VLRGF-TQRPGID------------------------------F-D--ETF--SPVVK-PAT-VRTV-LS--LA---------V-TRQ----------------------------------------------------------------------------------------------------------------------------------------------W----------------------------------------------------------------------------------------------------------------------------------------------------------------------------------------------PVH---------------------------------------------------------------------------------------------------------Q--------------------------LDVK-----NA-------------------------------------------------------------------------------------------------------------------------------------------------------FLH-------------------------GAL-Q--------------------------------------ETV--------------Y---------------C------TQ---PS---------------------------------------------------------------------------------------------------------------------G--FE-------DTT--RP------DM----------------------------------------------------------------VCR------LNK---SLY-----------GLK-------Q-A---PR-----------AW--------------------------------------------------------YS---RF--AS----YL----L------------TL-------------G-------FTKA-----K-SDTS-L-F--------I--YHR---GSDLVY----LLL----YVD-DIVL-T----AS---SA-----------------------------------------------------------------------------------------------------------------------------------------------------------------------------------GL---------L---RW---AIQ----AL---Q--------------------------------------------------------------AE--------------------------------------------------------------------------------------------------------------------------------------------------------------------------------------------------------------------------------------------------------------------------------------------------------------------FSMK---D------L------G-----------------------------------------------------------------------------------------------------------------------------------------------------------------------------------------------------------------------------------------------------------------------------------------------------------------------------------------------------------------------------------------------------------------------------------------------------------------------------------------------------------------------------------------------------------------------------------------------------------------------------------------------------------------------------------------------------------------------------------------------------------------------------------------------------------------------------------------------------------------------------------------------------------------------------------------------------------TLH----H--------FL----GITV------------------------------------T----SDS----SG----L-----------------------------------------LLSQ--------------------------------------------------------------------------------------------------------------------------------------------------------------------------------------------------------------------------------------------------------------------------------------------------------------------------------RQYSIEILERAGM------------------------------------------------------------------------------------------------------------------------------------------------------------------
>Osa.copia.33
-------------------------------------------------------------------------------------------------------------------------------------------DYWK-EA----------------------------------------------------------------------------------------------------------------------------------------------------------------------------------------------VRSEMDSIIANGT--WEVT-------------------------------------------------------------------------------------------------------EW-PYGCK------------------------------------------------------------------PVGCK----------------------WV----------------------------------------------------------------------------------------------------------------FKKKLR--PDG--------T----------------------------------------------------------I---EKYKARL---------VAKGY-TQKEGED------------------------------F-F--DTY--SSVAR-LTT-IRVL-PS--LA---------A-SHG----------------------------------------------------------------------------------------------------------------------------------------------L----------------------------------------------------------------------------------------------------------------------------------------------------------------------------------------------LVH---------------------------------------------------------------------------------------------------------Q--------------------------MDVK-----TD-------------------------------------------------------------------------------------------------------------------------------------------------------FLN-------------------------GEL-D--------------------------------------EEI--------------Y---------------M------DQ---PD---------------------------------------------------------------------------------------------------------------------G--FV-----VEGQE----------GK----------------------------------------------------------------VYK------LLK---SLY-----------GLK-------Q-A---PK-----------QW--------------------------------------------------------HE---KF--DK----TL----T------------SA-------------G-------FAVN-----E-ADKC-V-Y-----------HHH--GGGEGVI----LCL----YVDYILIF------GT---NL-----------------------------------------------------------------------------------------------------------------------------------------------------------------------------------EV---------I---NE---VKS----FL---S--------------------------------------------------------------QN--------------------------------------------------------------------------------------------------------------------------------------------------------------------------------------------------------------------------------------------------------------------------------------------------------------------FDMK---D------L------------------------------------------------------------------------------------------------------------------------------------------------------------------------------------------------------------------------------------------------------------------------------------------------------------------------------------------------------------------------------------------------------------------------------------------------------------------------------------------------------------------------------------------------------------------------------------------------------------------------------------------------------------------------------------------------------------------------------------------------------------------------------------------------------------------------------------------------------------------------------------------------------------------------------------------------------------------EVA-------------DV----ILNI------------------------------------------------------------------------------------------------KLIR---------------------------------------------------------------------------------------------------------------------------------------------------------------------------------------------------------------------------------------------------------------------------------------------------------------------------------------------------------------------------------------------------------------------------------------------------------------------------------------------------------------
>Osa.copia.34
------------------------------------------------------------------------------------------------------------------------------------------DPKWK-DA----------------------------------------------------------------------------------------------------------------------------------------------------------------------------------------------MKEELNALVKNKT--WELV-------------------------------------------------------------------------------------------------------KL-PPEKR------------------------------------------------------------------TVGCK----------------------WV----------------------------------------------------------------------------------------------------------------FTVKQT--PEG--------K----------------------------------------------------------V---DRYKARL---------VAKGY-SQTYGID------------------------------Y-D--EIF--APVAK-MGT-VRGL-VS--CA---------V-NFG----------------------------------------------------------------------------------------------------------------------------------------------W----------------------------------------------------------------------------------------------------------------------------------------------------------------------------------------------PLH---------------------------------------------------------------------------------------------------------Q--------------------------LDVK-----NA-------------------------------------------------------------------------------------------------------------------------------------------------------FLH-------------------------GDL-H--------------------------------------EEV--------------Y---------------M------EI---PP---------------------------------------------------------------------------------------------------------------------G--FG-------NSQ--TV------GK----------------------------------------------------------------VCK------LKK---SLY-----------GLK-------Q-S---PR-----------AW--------------------------------------------------------FD---RF--RH----AV----C------------DM-------------G-------YSQC-----N-GDHT-I-F-----------YKH--RGTHITI----LAV----YVD-DIVI-T----GD---DV-----------------------------------------------------------------------------------------------------------------------------------------------------------------------------------EE---------I---RC---LKE----RL---G--------------------------------------------------------------KA--------------------------------------------------------------------------------------------------------------------------------------------------------------------------------------------------------------------------------------------------------------------------------------------------------------------FEVK---D------L------G-----------------------------------------------------------------------------------------------------------------------------------------------------------------------------------------------------------------------------------------------------------------------------------------------------------------------------------------------------------------------------------------------------------------------------------------------------------------------------------------------------------------------------------------------------------------------------------------------------------------------------------------------------------------------------------------------------------------------------------------------------------------------------------------------------------------------------------------------------------------------------------------------------------------------------------------------------------PLR----Y--------FL----GIEI------------------------------------A----RSS----KG----I-----------------------------------------VLSQ--------------------------------------------------------------------------------------------------------------------------------------------------------------------------------------------------------------------------------------------------------------------------------------------------------------------------------RKYVLDLLTDIGM------------------------------------------------------------------------------------------------------------------------------------------------------------------
>Osa.copia.35
-----------------------------------------------------------------------------------------------------------------------------------------TDESWI-NA----------------------------------------------------------------------------------------------------------------------------------------------------------------------------------------------MHEERENFERNKV--WTLV-------------------------------------------------------------------------------------------------------EP-PSRHN------------------------------------------------------------------IIGTK----------------------CV----------------------------------------------------------------------------------------------------------------FKDKQN--EDG--------L----------------------------------------------------------I---VRNKSRF---------VAQGF-TQVEGLD------------------------------F-D--ETF--VPVAR-IEA-IRLL-LA--FA---------A-SKG----------------------------------------------------------------------------------------------------------------------------------------------F----------------------------------------------------------------------------------------------------------------------------------------------------------------------------------------------KLY---------------------------------------------------------------------------------------------------------Q--------------------------MDVK-----SA-------------------------------------------------------------------------------------------------------------------------------------------------------FLN-------------------------GFI-Q--------------------------------------EEV--------------Y---------------V------KQ---PP---------------------------------------------------------------------------------------------------------------------G--FE-------NPD--FS------NH----------------------------------------------------------------VFK------LSK---ALY-----------GLK-------Q-A---PR-----------AW--------------------------------------------------------YD---RL--KN----FL----L------------VK-------------G-------FTMG-----K-VDKT-L-F-----------VLK--HGDNQLF----VQI----YVD-DIIF-G----CS---TH-----------------------------------------------------------------------------------------------------------------------------------------------------------------------------------AL---------V---VE---FAE----TM---R--------------------------------------------------------------RE--------------------------------------------------------------------------------------------------------------------------------------------------------------------------------------------------------------------------------------------------------------------------------------------------------------------FEMS---M------M------S-----------------------------------------------------------------------------------------------------------------------------------------------------------------------------------------------------------------------------------------------------------------------------------------------------------------------------------------------------------------------------------------------------------------------------------------------------------------------------------------------------------------------------------------------------------------------------------------------------------------------------------------------------------------------------------------------------------------------------------------------------------------------------------------------------------------------------------------------------------------------------------------------------------------------------------------------------------ELS----Y--------FL----GLQI------------------------------------K----QTS----QG----T-----------------------------------------FVHQ--------------------------------------------------------------------------------------------------------------------------------------------------------------------------------------------------------------------------------------------------------------------------------------------------------------------------------TKYTKDLLRRFKM------------------------------------------------------------------------------------------------------------------------------------------------------------------
>Osa.copia.36
----------------------------------------------------------------------------------------------------------------------------------------LADPNWR-AA----------------------------------------------------------------------------------------------------------------------------------------------------------------------------------------------MADEYKALVDNNT--WRLV-------------------------------------------------------------------------------------------------------PR-PPGAN------------------------------------------------------------------VVSGK----------------------WI----------------------------------------------------------------------------------------------------------------FRHKFH--SDG--------T----------------------------------------------------------L---ARHKARW---------VVRDY-SQQHGID------------------------------Y-D--ETF--SPVVK-PAT-IRVV-LS--IA---------A-SRS----------------------------------------------------------------------------------------------------------------------------------------------W----------------------------------------------------------------------------------------------------------------------------------------------------------------------------------------------PIH---------------------------------------------------------------------------------------------------------Q--------------------------LDVK-----NA-------------------------------------------------------------------------------------------------------------------------------------------------------FLH-------------------------GNL-E--------------------------------------ETV--------------Y---------------C------QQ---PS---------------------------------------------------------------------------------------------------------------------G--FV-------DPS--AP------TA----------------------------------------------------------------VCL------LQK---SLY-----------GLK-------Q-A---PR-----------AW--------------------------------------------------------YQ---RF--AT----YI----C------------QL-------------G-------FTSS-----A-SDTS-L-F-----------IYK--DGDNIAY----LLL----YVD-DILL-T----AS---ST-----------------------------------------------------------------------------------------------------------------------------------------------------------------------------------SL---------L---QH---ITA----RL---H--------------------------------------------------------------SE--------------------------------------------------------------------------------------------------------------------------------------------------------------------------------------------------------------------------------------------------------------------------------------------------------------------FAMT---D------L------G-----------------------------------------------------------------------------------------------------------------------------------------------------------------------------------------------------------------------------------------------------------------------------------------------------------------------------------------------------------------------------------------------------------------------------------------------------------------------------------------------------------------------------------------------------------------------------------------------------------------------------------------------------------------------------------------------------------------------------------------------------------------------------------------------------------------------------------------------------------------------------------------------------------------------------------------------------------DLH----F--------FL----GISV------------------------------------T----RSA----DG----L-----------------------------------------FLSQ--------------------------------------------------------------------------------------------------------------------------------------------------------------------------------------------------------------------------------------------------------------------------------------------------------------------------------RQYAVDLLRRAGM------------------------------------------------------------------------------------------------------------------------------------------------------------------
>Osa.copia.37
--------------------------------------------------------------------------------------------------------------------------------------------------------------------------------------------------------------------------------------------------------------------------------------------------------------------------------------------------------------------------------------------------------------------------------------------------------------------------------------------------------------------------------------------------------------------------------------------------------------------------------------------------------------------------------------------------------------------------------------------------------------------------------------KARF---------VAQGF-TQKPGVD------------------------------F-N--ETY--SPVMS-GIT-FRYL-IS--LA---------V-QNR----------------------------------------------------------------------------------------------------------------------------------------------L----------------------------------------------------------------------------------------------------------------------------------------------------------------------------------------------FMQ---------------------------------------------------------------------------------------------------------L--------------------------MDVV-----TA-------------------------------------------------------------------------------------------------------------------------------------------------------YLY-------------------------GSL-D--------------------------------------SDI--------------Y---------------M------KV---PD---------------------------------------------------------------------------------------------------------------------GIDIP-------NQKVNRN------MY----------------------------------------------------------------CVK------LQK---SLY-----------GLK-------Q-S---GR-----------MW--------------------------------------------------------YN---RL--SE----FL----S------------LK-------------E-------YTKN-----D-DCPC-V-F-----------IKN--SPTGFCI----ISV----YVDLNIIGNT----QD---------------------------------------------------------------------------------------------------------------------------------------------------------------------------------------------------I---NE---ARH----HL---K--------------------------------------------------------------TE--------------------------------------------------------------------------------------------------------------------------------------------------------------------------------------------------------------------------------------------------------------------------------------------------------------------FEMK---D------L------G-----------------------------------------------------------------------------------------------------------------------------------------------------------------------------------------------------------------------------------------------------------------------------------------------------------------------------------------------------------------------------------------------------------------------------------------------------------------------------------------------------------------------------------------------------------------------------------------------------------------------------------------------------------------------------------------------------------------------------------------------------------------------------------------------------------------------------------------------------------------------------------------------------------------------------------------------------------QTK----F--------CL----GLQL------------------------------------E----HLP----SG----I-----------------------------------------LVHQ--------------------------------------------------------------------------------------------------------------------------------------------------------------------------------------------------------------------------------------------------------------------------------------------------------------------------------SAYTQKILEK---------------------------------------------------------------------------------------------------------------------------------------------------------------------
>Osa.copia.38
-------------------------------------------------------------------------------------------------------------------------------------------ESWI-NA----------------------------------------------------------------------------------------------------------------------------------------------------------------------------------------------IHEELENFERNKV--CTLV-------------------------------------------------------------------------------------------------------EP-PSGHN------------------------------------------------------------------IIGTK----------------------WV----------------------------------------------------------------------------------------------------------------FKNKQN--EDG--------L----------------------------------------------------------I---VRNKARL---------VAQGF-TQVESLD------------------------------F-D--ETF--ASVAR-IEA-IRLL-LA--FA---------T-SKG----------------------------------------------------------------------------------------------------------------------------------------------F----------------------------------------------------------------------------------------------------------------------------------------------------------------------------------------------KLY---------------------------------------------------------------------------------------------------------Q--------------------------MDVK-----SA-------------------------------------------------------------------------------------------------------------------------------------------------------FLN-------------------------GFI-Q--------------------------------------EEV--------------Y---------------V------KQ---PP---------------------------------------------------------------------------------------------------------------------G--FE-------NPD--FP------NH----------------------------------------------------------------VFK------LSK---ALY-----------GLK-------Q-A---PR-----------AW--------------------------------------------------------YD---ML--KN----FL----L------------TK-------------G-------FTMG-----K-VDKT-L-F-----------VLK--HGDNQLF----VQI----YVD-DIIF------GCATHAL----------------------------------------------------------------------------------------------------------------------------------------------------------------------------------------------V---VD---FAE----TM---R--------------------------------------------------------------RE--------------------------------------------------------------------------------------------------------------------------------------------------------------------------------------------------------------------------------------------------------------------------------------------------------------------FEMS---M------M------G-----------------------------------------------------------------------------------------------------------------------------------------------------------------------------------------------------------------------------------------------------------------------------------------------------------------------------------------------------------------------------------------------------------------------------------------------------------------------------------------------------------------------------------------------------------------------------------------------------------------------------------------------------------------------------------------------------------------------------------------------------------------------------------------------------------------------------------------------------------------------------------------------------------------------------------------------------------ELS----Y--------FL----DCKL---------------------------------------SKHLK----------V-----------------------------------------LLCI--------------------------------------------------------------------------------------------------------------------------------------------------------------------------------------------------------------------------------------------------------------------------------------------------------------------------------KRSIQRIFXDGSR------------------------------------------------------------------------------------------------------------------------------------------------------------------
>Osa.copia.39
------------------------------------------------------------------------------------------------------------------------------------------FEKWL-GA----------------------------------------------------------------------------------------------------------------------------------------------------------------------------------------------MKSEIESMHVNQV--WNLV-------------------------------------------------------------------------------------------------------DP-PDGVK------------------------------------------------------------------AIECK----------------------XV----------------------------------------------------------------------------------------------------------------FKKKTY--VDG--------N----------------------------------------------------------V---HIYQARL---------VAKGF-RQIQGVD------------------------------Y-D--ETF--SPVAM-LKY-IRIV-LA--IA---------A-YFD----------------------------------------------------------------------------------------------------------------------------------------------F----------------------------------------------------------------------------------------------------------------------------------------------------------------------------------------------EIW---------------------------------------------------------------------------------------------------------Q--------------------------MNVK-----IA-------------------------------------------------------------------------------------------------------------------------------------------------------FLN-------------------------GNL-D--------------------------------------EDM--------------Y---------------M------TQ---PK---------------------------------------------------------------------------------------------------------------------G--FV-------DPQ--ST------KK----------------------------------------------------------------ICX------LQK---SIH-----------GLK-------Q-A---SR-----------SW--------------------------------------------------------NI---RF--DE----VV----K------------VL-------------G-------FFKN-----E-QEPC-V-Y-----------KKI--SGSALVF----LIL----YVD-DILL-I----GN---DI-----------------------------------------------------------------------------------------------------------------------------------------------------------------------------------PI---------L---ES---VKT----LL---K--------------------------------------------------------------NS--------------------------------------------------------------------------------------------------------------------------------------------------------------------------------------------------------------------------------------------------------------------------------------------------------------------FSMK---D------L------G-----------------------------------------------------------------------------------------------------------------------------------------------------------------------------------------------------------------------------------------------------------------------------------------------------------------------------------------------------------------------------------------------------------------------------------------------------------------------------------------------------------------------------------------------------------------------------------------------------------------------------------------------------------------------------------------------------------------------------------------------------------------------------------------------------------------------------------------------------------------------------------------------------------------------------------------------------------EAA----Y--------IL----GIRI------------------------------------YRDRSKRL----------I-----------------------------------------GLSQ--------------------------------------------------------------------------------------------------------------------------------------------------------------------------------------------------------------------------------------------------------------------------------------------------------------------------------STYIDKVLKRFNM------------------------------------------------------------------------------------------------------------------------------------------------------------------
>Osa.copia.4
----------------------------------------------------------------------------------------------------------------------------------------LADPNWR-AA----------------------------------------------------------------------------------------------------------------------------------------------------------------------------------------------MADEYKALIDNGT--WRLV-------------------------------------------------------------------------------------------------------PR-PPGAN------------------------------------------------------------------IVMGK----------------------WI----------------------------------------------------------------------------------------------------------------FKHKFH--SDG--------S----------------------------------------------------------L---ARYKACW---------VVRGY-SQQHGID------------------------------Y-D--ETF--SPIVK-PST-IRVV-LS--IA---------T-SRS----------------------------------------------------------------------------------------------------------------------------------------------W----------------------------------------------------------------------------------------------------------------------------------------------------------------------------------------------PIH---------------------------------------------------------------------------------------------------------Q--------------------------LDAK-----NA-------------------------------------------------------------------------------------------------------------------------------------------------------FLH-------------------------GTL-D--------------------------------------ETV--------------Y---------------C------QQ---PS---------------------------------------------------------------------------------------------------------------------G--FV-------DPA--AP------DA----------------------------------------------------------------VCL------LQR---SLY-----------GLK-------Q-A---PR-----------AW--------------------------------------------------------YQ---RF--AT----YI----R------------QL-------------G-------FVAS-----T-SDTS-L-F-----------VYK--DRDRIAY----LLL----YVD-DIIL-T----AS---ST-----------------------------------------------------------------------------------------------------------------------------------------------------------------------------------DL---------L---RL---ITT----RL---H--------------------------------------------------------------SE--------------------------------------------------------------------------------------------------------------------------------------------------------------------------------------------------------------------------------------------------------------------------------------------------------------------FAMT---D------L------G-----------------------------------------------------------------------------------------------------------------------------------------------------------------------------------------------------------------------------------------------------------------------------------------------------------------------------------------------------------------------------------------------------------------------------------------------------------------------------------------------------------------------------------------------------------------------------------------------------------------------------------------------------------------------------------------------------------------------------------------------------------------------------------------------------------------------------------------------------------------------------------------------------------------------------------------------------------DLH----F--------FL----GISV------------------------------------R----RSS----DG----L-----------------------------------------FLSQ--------------------------------------------------------------------------------------------------------------------------------------------------------------------------------------------------------------------------------------------------------------------------------------------------------------------------------RQYAIDLLQRAGM------------------------------------------------------------------------------------------------------------------------------------------------------------------
>Osa.copia.40
------------------------------------------------------------------------------------------------------------------------------------------ADYWK-EA----------------------------------------------------------------------------------------------------------------------------------------------------------------------------------------------VRSEMDSIMSNGT--WEVV-------------------------------------------------------------------------------------------------------ER-PYGCK------------------------------------------------------------------PVGCK----------------------WV----------------------------------------------------------------------------------------------------------------FKKKLR--PDG--------T----------------------------------------------------------I---EKYKARL---------VAKGY-TQKEGED------------------------------F-F--DTY--SPVAR-LTT-IRVL-LA--LA---------A-SHG----------------------------------------------------------------------------------------------------------------------------------------------L----------------------------------------------------------------------------------------------------------------------------------------------------------------------------------------------LVH---------------------------------------------------------------------------------------------------------Q--------------------------MDVK-----TA-------------------------------------------------------------------------------------------------------------------------------------------------------FLN-------------------------GEL-E--------------------------------------EKI--------------Y---------------M------DQ---PD---------------------------------------------------------------------------------------------------------------------G--YV-----LEGQE----------GM----------------------------------------------------------------VCK------LLK---SLY-----------GLK-------Q-A---PK-----------QW--------------------------------------------------------HE---KF--DT----TL----T------------SA-------------G-------FVVI-----E-ADKC-V-Y-----------YRY--GGGEGVI----LCL----YVD-DILI-F----GT---SL-----------------------------------------------------------------------------------------------------------------------------------------------------------------------------------NV---------I---EE---VKD----YL---S--------------------------------------------------------------KS--------------------------------------------------------------------------------------------------------------------------------------------------------------------------------------------------------------------------------------------------------------------------------------------------------------------FEMK---D------LGEAVTPGISIQNSKRLHVCEPSSRNQPRHTITNXXXSTIITLINKRIKCLYRGRXFLSINKDLSSGKXDKRHRRLHSTGSLTKATPNPPHHQPHCRTLLLMNDCKVSIXHTQQATQXICKCTGXQRMAXYGSICINSIXQTFENLKKQLSNXTILIQRYTTYPVVXAQPFXTTIPAAQFYLQTRNVPFQTRSXSIYYQLXHHLLWXEVXNXSRKTLLDPPITAGTAIRIVLLXSEVYHCTHKTQPHIMSPCASIPPRYLGKELXQYPLHNTIHRSAPFLDHNHPLINKAWTPQRPPWAYLRHFSVWCPAMNHAIQKIKPLPMLACGWHGXCFTTETREPVLNCHEHDHQNHVLTTHHYPVLVGTLINXPITIDHRELSLSPHXIIVSHKLSQXXANVSKQGXAIISNIXLNQYKXSSTSQIIITQGIKEXGNQEQKGYNKQXVNSTQXHSKINAIVEWKQXLXIGSTCSKGCLGSVXLALLALELFKLFSCENGLSGNDGIXAEKSKITKTAHKQAXTVHVDIFNMXISILEKFRDLNQLNRSXDELVMNFXRFNRIKTLILILIELXRNNELFLKRKRGFIASAGXGFGGPGTRRRFTRTDGRDQPYPKRTAEIGRPTTGSRQTAPMTSTVTSSPAAARAAQARRRTTARGRERRAPGRRARRDELTGDQNHGGRATDGAGDEEEAAAAFGSTTATVLRRSSVAAKERTRTATTWRSRRWPSRATTTTETAAAHGWSDGGDGGARLHGARALPATRGEGEGGGGXRRHRGSFXRGXRAAAKAHGGRRRRRKLREERIRNKLESIDFQTEVEDDSKREKVEEIPEIVSPLLIRPEKERIDRILEGDGGGGATKTMDPTSGPHLSASKGARAAAADWAGWAEERERGFGPTFGPKPKKTFFKTFFNLNYFLNVIPFIKNTFLAQINPRKIXELXNXAKYLMKFYLAPFYIGIYXLKIRSSLLGFXIYFXKFHLNNNLXILNFQGVTEADVILNI----KLQ----RGDEGGI-----------------------------------------TLVQ--------------------------------------------------------------------------------------------------------------------------------------------------------------------------------------------------------------------------------------------------------------------------------------------------------------------------------SHYVDKVLSRFGY------------------------------------------------------------------------------------------------------------------------------------------------------------------
>Osa.copia.41
------------------------------------------------------------------------------------------------------------------------------AEEPASFDEAEQHQCWR-HA----------------------------------------------------------------------------------------------------------------------------------------------------------------------------------------------MIEEIKSIEANNT--WRLA-------------------------------------------------------------------------------------------------------DG-PSRQC------------------------------------------------------------------PIGLK----------------------WV----------------------------------------------------------------------------------------------------------------FKTKKD--VAG--------N----------------------------------------------------------I---TRYKAYL---------VAKGY-VQRQGID------------------------------F-D--EVF--ALVAR-LES-VRLL-LA--HA---------V-SES----------------------------------------------------------------------------------------------------------------------------------------------W----------------------------------------------------------------------------------------------------------------------------------------------------------------------------------------------AVH---------------------------------------------------------------------------------------------------------H--------------------------MDVK-----SA-------------------------------------------------------------------------------------------------------------------------------------------------------FLN-------------------------GQL-Q--------------------------------------EEV--------------Y---------------V------TX---PA---------------------------------------------------------------------------------------------------------------------G--FV-----VAGKE----------HM----------------------------------------------------------------VLR------LNK---VLY-----------GLR-------Q-A---PR-----------AW--------------------------------------------------------YA---KL--DA----SL----L------------AL-------------G-------FHQS-----S-SEHA-V-Y-----------FRA--TGARRLV----VGV----YVD-DLVI-T----GG---DS-----------------------------------------------------------------------------------------------------------------------------------------------------------------------------------AE---------L---EQ---FKD----EM-KGT------------------------------------------------------------------------------------------------------------------------------------------------------------------------------------------------------------------------------------------------------------------------------------------------------------------------------------------------------------------------------------FQMS---D------L------G-----------------------------------------------------------------------------------------------------------------------------------------------------------------------------------------------------------------------------------------------------------------------------------------------------------------------------------------------------------------------------------------------------------------------------------------------------------------------------------------------------------------------------------------------------------------------------------------------------------------------------------------------------------------------------------------------------------------------------------------------------------------------------------------------------------------------------------------------------------------------------------------------------------------------------------------------------------LLK----Y--------YL----GLEV------------------------------------N----QTE----DG----I-----------------------------------------TVCQ--------------------------------------------------------------------------------------------------------------------------------------------------------------------------------------------------------------------------------------------------------------------------------------------------------------------------------RAYAEKILEMAGM------------------------------------------------------------------------------------------------------------------------------------------------------------------
>Osa.copia.42
-------------------------------------------------------------------------------------------------------------------------------------------DKWK-AA----------------------------------------------------------------------------------------------------------------------------------------------------------------------------------------------IEAELRSLYKREV--FGPV-------------------------------------------------------------------------------------------------------VPTPPKVI------------------------------------------------------------------PVGCK----------------------WV----------------------------------------------------------------------------------------------------------------FLRKRN--EHG--------X----------------------------------------------------------V---VRYKARL---------VAQGF-TQRPGID------------------------------Y-D--ETY--SPVMS-GIT-FRYL-IS--MA---------T-NMN----------------------------------------------------------------------------------------------------------------------------------------------L----------------------------------------------------------------------------------------------------------------------------------------------------------------------------------------------DMQ---------------------------------------------------------------------------------------------------------L--------------------------MDVV-----TA-------------------------------------------------------------------------------------------------------------------------------------------------------YLY-------------------------GSL-D--------------------------------------SEI--------------Y---------------M------RV---PE---------------------------------------------------------------------------------------------------------------------GLKIA-------NPKGNRN------MY----------------------------------------------------------------SVR------LQR---SLY-----------GLK-------Q-S---GR-----------MW--------------------------------------------------------FN---WL--SN----YL----L------------KR-------------G-------YLNN-----D-DCPC-V-F-----------IKK--SLNGFCI----ISV----YVD-DLNIIG----TT----------------------------------------------------------------------------------------------------------------------------------------------------------------------------------------ED---------I---KE---AMA----YL---K--------------------------------------------------------------TE--------------------------------------------------------------------------------------------------------------------------------------------------------------------------------------------------------------------------------------------------------------------------------------------------------------------FEMK---D------L------G-----------------------------------------------------------------------------------------------------------------------------------------------------------------------------------------------------------------------------------------------------------------------------------------------------------------------------------------------------------------------------------------------------------------------------------------------------------------------------------------------------------------------------------------------------------------------------------------------------------------------------------------------------------------------------------------------------------------------------------------------------------------------------------------------------------------------------------------------------------------------------------------------------------------------------------------------------------KTK----F--------CL----GLQL------------------------------------E----HLP----EG----V-----------------------------------------FMHQ--------------------------------------------------------------------------------------------------------------------------------------------------------------------------------------------------------------------------------------------------------------------------------------------------------------------------------STYTKRVLGKFNM------------------------------------------------------------------------------------------------------------------------------------------------------------------
>Osa.copia.43
---------------------------------------------------------------------------------------------------------------------------------PRTYRAALADPNWR-AA----------------------------------------------------------------------------------------------------------------------------------------------------------------------------------------------MEDEYTALMANNT--WDLV-------------------------------------------------------------------------------------------------------PP-LPNAN------------------------------------------------------------------VVTGK----------------------WI----------------------------------------------------------------------------------------------------------------FRHKFQ--SDG--------T----------------------------------------------------------L---DMYKARW---------VLRGF-TQRPGID------------------------------Y-D--ETF--SPVVK-PAT-VRTV-LS--IA---------V-SRS----------------------------------------------------------------------------------------------------------------------------------------------W----------------------------------------------------------------------------------------------------------------------------------------------------------------------------------------------PVH---------------------------------------------------------------------------------------------------------Q--------------------------LDVK-----NA-------------------------------------------------------------------------------------------------------------------------------------------------------FLH-------------------------GTL-Q--------------------------------------ETV--------------Y---------------C------IQ---PQ---------------------------------------------------------------------------------------------------------------------Q--ITL-------WT--QT------NP----------------------------------------------------------------SCL------VQQ-VRYVF-----------AVH---------------------------W--------------------------------------------------------FH---XS--XV-RYISL---CL------------SS-------------R-------FRHC---------LS-L-A--------ICGXHC---SNSFFI----XHS----SLD-NYFT-T----KG---VF-----------------------------------------------------------------------------------------------------------------------------------------------------------------------------------HE---------G---PW---TSQ----SF---S--------------------------------------------------------------RH-----------------------------------------------------------------------------------------------------------------------------------------------------------------------------------------------------------------------------------------------------------------------------------------------------------------------Q---C------Y------S-----------------------------------------------------------------------------------------------------------------------------------------------------------------------------------------------------------------------------------------------------------------------------------------------------------------------------------------------------------------------------------------------------------------------------------------------------------------------------------------------------------------------------------------------------------------------------------------------------------------------------------------------------------------------------------------------------------------------------------------------------------------------------------------------------------------------------------------------------------------------------------------------------------------------------------------------------------SFR----W--------LV----THST------------------------------------T----ILS----RN----L-----------------------------------------GACR--------------------------------------------------------------------------------------------------------------------------------------------------------------------------------------------------------------------------------------------------------------------------------------------------------------------------------H------------------------------------------------------------------------------------------------------------------------------------------------------------------------------
>Osa.copia.44
------------------------------------------------------------------------------------------------------------------------------------------DPKWH-EA----------------------------------------------------------------------------------------------------------------------------------------------------------------------------------------------MMEEMSALEKNKT--WELV-------------------------------------------------------------------------------------------------------PF-PTGKK------------------------------------------------------------------VVSCK----------------------WV----------------------------------------------------------------------------------------------------------------NAVKQD--PFG--------K----------------------------------------------------------V---ERYKARL---------VAKGY-SQTYGID------------------------------Y-D--ETF--APVAK-MST-VRTL-IS--CA---------A-NFD----------------------------------------------------------------------------------------------------------------------------------------------W----------------------------------------------------------------------------------------------------------------------------------------------------------------------------------------------PLY---------------------------------------------------------------------------------------------------------Q--------------------------LDVK-----NA-------------------------------------------------------------------------------------------------------------------------------------------------------FLH-------------------------GDL-Q--------------------------------------EEV--------------Y---------------M------EI---PP---------------------------------------------------------------------------------------------------------------------G--FS-----TSQTK----------GK----------------------------------------------------------------VLR------LKK---SLY-----------GLK-------Q-S---PR-----------AW--------------------------------------------------------FD---RF--RR----AM----C------------GM-------------G-------YKQC-----N-GDHT-L-F-----------YRH--RGKKIAI----LAV----YVD-DIII-T----GD---DT-----------------------------------------------------------------------------------------------------------------------------------------------------------------------------------QE---------I---AQ---LKE----NI---S--------------------------------------------------------------KE--------------------------------------------------------------------------------------------------------------------------------------------------------------------------------------------------------------------------------------------------------------------------------------------------------------------FEVK---D------L------G-----------------------------------------------------------------------------------------------------------------------------------------------------------------------------------------------------------------------------------------------------------------------------------------------------------------------------------------------------------------------------------------------------------------------------------------------------------------------------------------------------------------------------------------------------------------------------------------------------------------------------------------------------------------------------------------------------------------------------------------------------------------------------------------------------------------------------------------------------------------------------------------------------------------------------------------------------------QLK----Y--------FL----GIEI------------------------------------A----RSP----RG----I-----------------------------------------VLSQ--------------------------------------------------------------------------------------------------------------------------------------------------------------------------------------------------------------------------------------------------------------------------------------------------------------------------------RKYVLDLLCDTGM------------------------------------------------------------------------------------------------------------------------------------------------------------------
>Osa.copia.45
---------------------------------------------------------------------------------------------------------------------------------------ALADPHWR-AA----------------------------------------------------------------------------------------------------------------------------------------------------------------------------------------------MEEEYNALLANRT--WELT-------------------------------------------------------------------------------------------------------PC-PPGTN------------------------------------------------------------------VVTGK----------------------WI----------------------------------------------------------------------------------------------------------------FRHKIQ--VDG--------S----------------------------------------------------------L---DRCKARC---------ILCSC-TKCPNID------------------------------I-D--ETI--SPVVK-PAT-VRTV-LS--LA---------V-SRD----------------------------------------------------------------------------------------------------------------------------------------------W----------------------------------------------------------------------------------------------------------------------------------------------------------------------------------------------PIH---------------------------------------------------------------------------------------------------------Q--------------------------LDVK-----NA-------------------------------------------------------------------------------------------------------------------------------------------------------FLH-------------------------GTL-Q--------------------------------------ETV--------------F---------------C------SQ---LA---------------------------------------------------------------------------------------------------------------------G--FVD------AFK--P-------DL----------------------------------------------------------------VYH------LNK---SLY-----------GLK-------Q-A---PH-----------AW--------------------------------------------------------YN---RF--AN----FL----L------------SFGWYSQFANFLQSTG-------FKEA-----K-SDTS-L-F--------I--YRH---GPAVVY----LFL----YVD-DIVL-T----AS---TC-----------------------------------------------------------------------------------------------------------------------------------------------------------------------------------DL---------L---CF------------------------------------------------------------------------------------------------------------------------------------------------------------------------------------------------------------------------------------------------------------------------------------------------------------------------------------------------------------------------------------------------------------------L------E-----------------------------------------------------------------------------------------------------------------------------------------------------------------------------------------------------------------------------------------------------------------------------------------------------------------------------------------------------------------------------------------------------------------------------------------------------------------------------------------------------------------------------------------------------------------------------------------------------------------------------------------------------------------------------------------------------------------------------------------------------------------------------------------------------------------------------------------------------------------------------------------------------------------------------------------------------------PCT----T--------FL----EFVS------------------------------------A----AFR----LD----S-----------------------------------------FSVS--------------------------------------------------------------------------------------------------------------------------------------------------------------------------------------------------------------------------------------------------------------------------------------------------------------------------------VSIVLRFLSGLG-------------------------------------------------------------------------------------------------------------------------------------------------------------------
>Osa.copia.46
------------------------------------------------------------------------------------------------------------------------------------------DPKWK-DA----------------------------------------------------------------------------------------------------------------------------------------------------------------------------------------------MKEELNALVKNKT--WELV-------------------------------------------------------------------------------------------------------KL-PPEKR------------------------------------------------------------------AVGCK----------------------WV----------------------------------------------------------------------------------------------------------------FTVKQT--PEG--------K----------------------------------------------------------V---DMYKARL---------VAKGY-SQTYGID------------------------------Y-D--ETF--APVAK-MGT-VRAL-VS--CA---------V-NFG----------------------------------------------------------------------------------------------------------------------------------------------W----------------------------------------------------------------------------------------------------------------------------------------------------------------------------------------------PLH---------------------------------------------------------------------------------------------------------Q--------------------------LDVK-----NA-------------------------------------------------------------------------------------------------------------------------------------------------------FLH-------------------------GDL-H--------------------------------------EEV--------------Y---------------M------EI---PP---------------------------------------------------------------------------------------------------------------------G--FG-------NSQ--TV------GK----------------------------------------------------------------VCK------LKK---SLY-----------GLK-------Q-S---PR-----------AW--------------------------------------------------------FD---RF--RH----AV----C------------DM-------------G-------YSQC-----N-GDHT-V-F-----------YKH--RGTHITI----LAV----YVD-DIVI-T----GD---DV-----------------------------------------------------------------------------------------------------------------------------------------------------------------------------------EE---------I---RC---LKE----RL---G--------------------------------------------------------------KA--------------------------------------------------------------------------------------------------------------------------------------------------------------------------------------------------------------------------------------------------------------------------------------------------------------------FEVK---D------L------G-----------------------------------------------------------------------------------------------------------------------------------------------------------------------------------------------------------------------------------------------------------------------------------------------------------------------------------------------------------------------------------------------------------------------------------------------------------------------------------------------------------------------------------------------------------------------------------------------------------------------------------------------------------------------------------------------------------------------------------------------------------------------------------------------------------------------------------------------------------------------------------------------------------------------------------------------------------PLR----Y--------FL----GIEI------------------------------------A----RSS----KG----I-----------------------------------------VLSQ--------------------------------------------------------------------------------------------------------------------------------------------------------------------------------------------------------------------------------------------------------------------------------------------------------------------------------RKYVLDLLTDTGM------------------------------------------------------------------------------------------------------------------------------------------------------------------
>Osa.copia.47
-------------------------------------------------------------------------------------------------------------------------------------------------A----------------------------------------------------------------------------------------------------------------------------------------------------------------------------------------------MRDEYEALVHNNT--WTLV-------------------------------------------------------------------------------------------------------PR-LPGVN------------------------------------------------------------------IVTGK----------------------WV----------------------------------------------------------------------------------------------------------------FKHKFH--ADG--------S----------------------------------------------------------L---AQHKARW---------VVRGY-SQQPGID------------------------------Y-D--ETF--SPVVK-LAT-IRVV-LS--LA---------I-SRG----------------------------------------------------------------------------------------------------------------------------------------------W----------------------------------------------------------------------------------------------------------------------------------------------------------------------------------------------PIH---------------------------------------------------------------------------------------------------------Q--------------------------LDVK-----NA-------------------------------------------------------------------------------------------------------------------------------------------------------FLH-------------------------GNL-E--------------------------------------ETV--------------Y---------------C------QQ---PS---------------------------------------------------------------------------------------------------------------------G--FI-------DPV--HP------DY----------------------------------------------------------------VCH------LHK---SLY-----------GLK-------Q-A---PR-----------AW--------------------------------------------------------YQ---RF--AS----YI----R------------TL-------------G-------FTPS-----A-SDTS-L-F-----------IYM--NGADMAY----LLL----YVD-DIIL-T----AS---ST-----------------------------------------------------------------------------------------------------------------------------------------------------------------------------------RL---------L---HH---LTG----RL---H--------------------------------------------------------------DE--------------------------------------------------------------------------------------------------------------------------------------------------------------------------------------------------------------------------------------------------------------------------------------------------------------------FAMM---D------L------G-----------------------------------------------------------------------------------------------------------------------------------------------------------------------------------------------------------------------------------------------------------------------------------------------------------------------------------------------------------------------------------------------------------------------------------------------------------------------------------------------------------------------------------------------------------------------------------------------------------------------------------------------------------------------------------------------------------------------------------------------------------------------------------------------------------------------------------------------------------------------------------------------------------------------------------------------------------DLY----H--------FL----GISV------------------------------------Q----RTP----NG----L-----------------------------------------HLSQ--------------------------------------------------------------------------------------------------------------------------------------------------------------------------------------------------------------------------------------------------------------------------------------------------------------------------------RQYAVDLLQRAGM------------------------------------------------------------------------------------------------------------------------------------------------------------------
>Osa.copia.48
-------------------------------------------------------------------------------------------------------------------------------------------ESWI-NA----------------------------------------------------------------------------------------------------------------------------------------------------------------------------------------------MHEELENCERNKV--WTLV-------------------------------------------------------------------------------------------------------EP-PYGHN------------------------------------------------------------------IIGTK----------------------WV----------------------------------------------------------------------------------------------------------------FKNKXN--EDG--------L----------------------------------------------------------I---VRNKARL---------VAEGF-TXVEGLD------------------------------F-Y--ETF--APVAR-IEA-IRLL-LA--FA---------A-SKG----------------------------------------------------------------------------------------------------------------------------------------------F----------------------------------------------------------------------------------------------------------------------------------------------------------------------------------------------KLY---------------------------------------------------------------------------------------------------------Q--------------------------MDVK-----SA-------------------------------------------------------------------------------------------------------------------------------------------------------FLN-------------------------GFI-X--------------------------------------EEV--------------Y---------------V------KQ---PP---------------------------------------------------------------------------------------------------------------------G--FE-------NPD--FP------NN----------------------------------------------------------------VFK------LSR---AFV-----------WFE-------T-S---SX-----------GM--------------------------------------------------------VXXAXEL--------FV----C------------KR---------------------FYNG-----K-GXQN-V-F-----------CSXAWXXSTIRSD---LCGXYHLWLF-DSRFSC----------------------------------------------------------------------------------------------------------------------------------------------------------------------------------------------RF---------C---XD---YAQ----GI----------------------------------------------------------------------------------------------------------------------------------------------------------------------------------------------------------------------------------------------------------------------------------------------------------------------------------------------------------------------------------------XDEH---D-------------G-----------------------------------------------------------------------------------------------------------------------------------------------------------------------------------------------------------------------------------------------------------------------------------------------------------------------------------------------------------------------------------------------------------------------------------------------------------------------------------------------------------------------------------------------------------------------------------------------------------------------------------------------------------------------------------------------------------------------------------------------------------------------------------------------------------------------------------------------------------------------------------------------------------------------------------------------------------XVI----V--------LF----GIAN------------------------------------------------XANTSRY-----------------------------------------FCAS--------------------------------------------------------------------------------------------------------------------------------------------------------------------------------------------------------------------------------------------------------------------------------------------------------------------------------NEVYEGSFETVQD------------------------------------------------------------------------------------------------------------------------------------------------------------------
>Osa.copia.49
-------------------------------------------------------------------------------------------------------------------------------------------------------------------------------------------------------------------------------------------------------------------------------------------------------------------------------------------------------------------------------------------------------------------------------------------------------------------------------------------------------------------------------------------------------------------------------------------------------------------------------------------------------------------------------------------------------------------------------------------------------------------------------------YKARL---------VAQGF-TQRPRID------------------------------Y-E--ETY--SPVIS-SIT-FRYL-IS--IA---------T-NLN----------------------------------------------------------------------------------------------------------------------------------------------L----------------------------------------------------------------------------------------------------------------------------------------------------------------------------------------------KMQ---------------------------------------------------------------------------------------------------------L--------------------------MDVV-----TA-------------------------------------------------------------------------------------------------------------------------------------------------------YLY-------------------------GSL-D--------------------------------------SEI--------------Y---------------M------RV---PE---------------------------------------------------------------------------------------------------------------------GLKIP-------GPNQNRN------VY----------------------------------------------------------------SVR------MQR---SLY-----------GLK-------Q-S---GR-----------MW--------------------------------------------------------FN---RL--SN----FL----L------------RR-------------G-------YANN-----D-DCLC-V-F-----------IKK--SENGFCI----ISV----YVD-DLNI-I----GT--TRD----------------------------------------------------------------------------------------------------------------------------------------------------------------------------------------------I---EE---AST----YL---K--------------------------------------------------------------AE--------------------------------------------------------------------------------------------------------------------------------------------------------------------------------------------------------------------------------------------------------------------------------------------------------------------FEMK---D------L------G-----------------------------------------------------------------------------------------------------------------------------------------------------------------------------------------------------------------------------------------------------------------------------------------------------------------------------------------------------------------------------------------------------------------------------------------------------------------------------------------------------------------------------------------------------------------------------------------------------------------------------------------------------------------------------------------------------------------------------------------------------------------------------------------------------------------------------------------------------------------------------------------------------------------------------------------------------------KTK----F--------CL----GLQL------------------------------------E----HLP----KG----V-----------------------------------------FVHQ--------------------------------------------------------------------------------------------------------------------------------------------------------------------------------------------------------------------------------------------------------------------------------------------------------------------------------STYTKKVLEM---------------------------------------------------------------------------------------------------------------------------------------------------------------------
>Osa.copia.5
-----------------------------------------------------------------------------------------------------------------------------------------RDPNWR-AA----------------------------------------------------------------------------------------------------------------------------------------------------------------------------------------------MQAEFDALLANRT--WTLV-------------------------------------------------------------------------------------------------------PR-PPGAR------------------------------------------------------------------IITGK----------------------WV----------------------------------------------------------------------------------------------------------------FKTKLH--ADG--------S----------------------------------------------------------L---DKYKARW---------VVRGF-NQRPGVD------------------------------F-G--ETF--SPVVK-PAT-IRTV-LT--LI---------S-SKQ----------------------------------------------------------------------------------------------------------------------------------------------W----------------------------------------------------------------------------------------------------------------------------------------------------------------------------------------------PAH---------------------------------------------------------------------------------------------------------Q--------------------------LDVS-----NA-------------------------------------------------------------------------------------------------------------------------------------------------------FLH-------------------------GHL-Q--------------------------------------ERV--------------L---------------C------QQ---PT---------------------------------------------------------------------------------------------------------------------G--FE-------DAA--RP------AD----------------------------------------------------------------VCL------LSR---SLY-----------GLR-------Q-A---PR-----------AW--------------------------------------------------------FK---RF--AD----HA----T------------SL-------------G-------FVQS-----R-ADPS-L-F-----------VLR--RGSDTAY----LLL----YVD-DMIL-S----AS---SS-----------------------------------------------------------------------------------------------------------------------------------------------------------------------------------SL---------L---QR---IID----RL---Q--------------------------------------------------------------AE--------------------------------------------------------------------------------------------------------------------------------------------------------------------------------------------------------------------------------------------------------------------------------------------------------------------FKVK---D------M------G-----------------------------------------------------------------------------------------------------------------------------------------------------------------------------------------------------------------------------------------------------------------------------------------------------------------------------------------------------------------------------------------------------------------------------------------------------------------------------------------------------------------------------------------------------------------------------------------------------------------------------------------------------------------------------------------------------------------------------------------------------------------------------------------------------------------------------------------------------------------------------------------------------------------------------------------------------------PLK----Y--------FL----GIEV------------------------------------Q----RTA----DG----F-----------------------------------------VLSQ--------------------------------------------------------------------------------------------------------------------------------------------------------------------------------------------------------------------------------------------------------------------------------------------------------------------------------SKYATDVLERAGM------------------------------------------------------------------------------------------------------------------------------------------------------------------
>Osa.copia.50
-------------------------------------------------------------ASHHQPGGDTSPGPRHDAAGSSAAPEVIAEIEQGEINGRPKTRLQSGIRKEKIYTNGTVKYGCFTSSGEPQNLAEALGDRNRKES----------------------------------------------------------------------------------------------------------------------------------------------------------------------------------------------MDKEYHALMKNET--WHLV-------------------------------------------------------------------------------------------------------PP-KKGIN------------------------------------------------------------------IIDCK----------------------WV----------------------------------------------------------------------------------------------------------------YKIKRK--ADG--------S----------------------------------------------------------L---DRYKARL---------VAKGF-KQRYGID------------------------------Y-E--DTF--SPVVK-AAT-IRTV-LS--LA---------V-SKG----------------------------------------------------------------------------------------------------------------------------------------------W----------------------------------------------------------------------------------------------------------------------------------------------------------------------------------------------SLR---------------------------------------------------------------------------------------------------------Q--------------------------LDVQ-----NA-------------------------------------------------------------------------------------------------------------------------------------------------------FLH-------------------------GVL-E--------------------------------------EEV--------------Y---------------M------RQ---PP---------------------------------------------------------------------------------------------------------------------G--YV-------KSE--AL------NY----------------------------------------------------------------VCK------LDK---ALY-----------GLK-------Q-A---PR-----------AW--------------------------------------------------------YS---RL--ST----KL----N------------EL-------------G-------FVSS-----K-SYTS-L-F-----------FYD--KNGVTMF----MLV----YVD-DIIV------AS--SSE-----------------------------------------------------------------------------------------------------------------------------------------------------------------------------------NA---------T---SA---LLQ----DL---N--------------------------------------------------------------QE--------------------------------------------------------------------------------------------------------------------------------------------------------------------------------------------------------------------------------------------------------------------------------------------------------------------FALK---D------L------E-----------------------------------------------------------------------------------------------------------------------------------------------------------------------------------------------------------------------------------------------------------------------------------------------------------------------------------------------------------------------------------------------------------------------------------------------------------------------------------------------------------------------------------------------------------------------------------------------------------------------------------------------------------------------------------------------------------------------------------------------------------------------------------------------------------------------------------------------------------------------------------------------------------------------------------------------------------DLH----F--------FL----GIEV------------------------------------K----KVN----DG----L-----------------------------------------VLTX--------------------------------------------------------------------------------------------------------------------------------------------------------------------------------------------------------------------------------------------------------------------------------------------------------------------------------EKYASDVLRRVGM------------------------------------------------------------------------------------------------------------------------------------------------------------------
>Osa.copia.51
------------------------------------------------------------------------------------------------------------------------------------------DPRWK-DA----------------------------------------------------------------------------------------------------------------------------------------------------------------------------------------------MKEELRALEKNKT--WELV-------------------------------------------------------------------------------------------------------KL-PMGKR------------------------------------------------------------------AVGCK----------------------WV----------------------------------------------------------------------------------------------------------------FTVKQT--PEG--------K----------------------------------------------------------V---DRYKARL---------VAKGY-SQTYGID------------------------------Y-D--ETF--APVAK-MST-VRIL-IS--CA---------V-NFG----------------------------------------------------------------------------------------------------------------------------------------------W----------------------------------------------------------------------------------------------------------------------------------------------------------------------------------------------PLH---------------------------------------------------------------------------------------------------------Q--------------------------LDVK-----NA-------------------------------------------------------------------------------------------------------------------------------------------------------FLH-------------------------GDL-Q--------------------------------------EEV--------------Y---------------M------EI---PP---------------------------------------------------------------------------------------------------------------------G--FG-------NSQ--TV------GK----------------------------------------------------------------VCR------LKK---SLY-----------GLK-------Q-S---PR-----------AW--------------------------------------------------------FD---RF--RR----AL----C------------NM-------------G-------YSQC-----N-GDHT-V-F-----------YRH--RGAHITI----LAV----YVD-DIVI-T----RD---DV-----------------------------------------------------------------------------------------------------------------------------------------------------------------------------------EE---------I---KC---LKQ----RL---G--------------------------------------------------------------EA--------------------------------------------------------------------------------------------------------------------------------------------------------------------------------------------------------------------------------------------------------------------------------------------------------------------FEVK---D------L------G-----------------------------------------------------------------------------------------------------------------------------------------------------------------------------------------------------------------------------------------------------------------------------------------------------------------------------------------------------------------------------------------------------------------------------------------------------------------------------------------------------------------------------------------------------------------------------------------------------------------------------------------------------------------------------------------------------------------------------------------------------------------------------------------------------------------------------------------------------------------------------------------------------------------------------------------------------------PLR----Y--------FL----GIEV------------------------------------A----RSS----KG----I-----------------------------------------VLSQ--------------------------------------------------------------------------------------------------------------------------------------------------------------------------------------------------------------------------------------------------------------------------------------------------------------------------------RKYVLDLLTETGM------------------------------------------------------------------------------------------------------------------------------------------------------------------
>Osa.copia.52
-----------------------------------------------------------------------------------------------------------------------------------------TDESWI-NA----------------------------------------------------------------------------------------------------------------------------------------------------------------------------------------------MHEELENFKRNKV--WTLV-------------------------------------------------------------------------------------------------------EP-PSGHN------------------------------------------------------------------IIGTK----------------------WV----------------------------------------------------------------------------------------------------------------FKNKKN--EDG--------L----------------------------------------------------------I---VRNKVRL---------VAQGF-TQVEGLD------------------------------F-D--ETF--APIAR-IEA-IRLL-LA--FA---------A-SKG----------------------------------------------------------------------------------------------------------------------------------------------F----------------------------------------------------------------------------------------------------------------------------------------------------------------------------------------------KLY---------------------------------------------------------------------------------------------------------Q--------------------------MDVK-----SA-------------------------------------------------------------------------------------------------------------------------------------------------------FLN-------------------------GFI-X--------------------------------------EEV--------------Y---------------V------KQ---PP---------------------------------------------------------------------------------------------------------------------S--FE-------NLD--FP------NH----------------------------------------------------------------VFK------LSK---ALY-----------GLK-------Q-A---PR-----------HG--------------------------------------------------------VIGLRTFCLRK----VL----Q-----------------------------------WERL-------IKRF-L-F-----------LSMVIINCSFRY----MWM-----IS-SLVV------------------------------------------------------------------------------------------------------------------------------------------------------------------------------------------------RL-------------TL---WLX----IL----------------------------------------------------------------------------------------------------------------------------------------------------------------------------------------------------------------------------------------------------------------------------------------------------------------------------------------------------------------------------------------LRPC---A-------------G-----------------------------------------------------------------------------------------------------------------------------------------------------------------------------------------------------------------------------------------------------------------------------------------------------------------------------------------------------------------------------------------------------------------------------------------------------------------------------------------------------------------------------------------------------------------------------------------------------------------------------------------------------------------------------------------------------------------------------------------------------------------------------------------------------------------------------------------------------------------------------------------------------------------------------------------------------------NLR----XAXWVSYRTFW----DCKL---------------------------------------SKHLK----------V-----------------------------------------LLCI--------------------------------------------------------------------------------------------------------------------------------------------------------------------------------------------------------------------------------------------------------------------------------------------------------------------------------KRSIRRICXDGSR------------------------------------------------------------------------------------------------------------------------------------------------------------------
>Osa.copia.53
-----------------------------------------------------------------------------------------------------------------------------------------TDESWI-NA----------------------------------------------------------------------------------------------------------------------------------------------------------------------------------------------MHKELENFERNKV--WTLV-------------------------------------------------------------------------------------------------------EP-PSGYN------------------------------------------------------------------VIGTK----------------------WV----------------------------------------------------------------------------------------------------------------FKNKQN--EDG--------L----------------------------------------------------------I---MRNKARL---------VAQGF-TQVEGLD------------------------------F-D--ETF--APVAR-IEA-IRLL-LA--FA---------A-SKG----------------------------------------------------------------------------------------------------------------------------------------------F----------------------------------------------------------------------------------------------------------------------------------------------------------------------------------------------XLY---------------------------------------------------------------------------------------------------------Q--------------------------MDVK-----ST-------------------------------------------------------------------------------------------------------------------------------------------------------FLN-------------------------GFI-Q--------------------------------------EEV--------------Y---------------I------KQ---PL---------------------------------------------------------------------------------------------------------------------G--FK-------NPD--FP------NH----------------------------------------------------------------VFK------LSK---ALY-----------GLK-------Q-A---PR-----------AW--------------------------------------------------------YD---RL--KN----FL----L------------AK-------------G-------FIMG-----K-VDKT-L-F-----------VLK--HGDNQLF----VQI----YVD-DIIF-G----CS---TH-----------------------------------------------------------------------------------------------------------------------------------------------------------------------------------AL---------V---VD---FAE----TM---R--------------------------------------------------------------RE--------------------------------------------------------------------------------------------------------------------------------------------------------------------------------------------------------------------------------------------------------------------------------------------------------------------FEMS---M------M------G-----------------------------------------------------------------------------------------------------------------------------------------------------------------------------------------------------------------------------------------------------------------------------------------------------------------------------------------------------------------------------------------------------------------------------------------------------------------------------------------------------------------------------------------------------------------------------------------------------------------------------------------------------------------------------------------------------------------------------------------------------------------------------------------------------------------------------------------------------------------------------------------------------------------------------------------------------------ELS----Y--------FL----GLQI------------------------------------K----QTP----QG----T-----------------------------------------FVHQ--------------------------------------------------------------------------------------------------------------------------------------------------------------------------------------------------------------------------------------------------------------------------------------------------------------------------------TKYTKDLLRRFKMENCK--------------------------------------------------------------------------------------------------------------------------------------------------------------
>Osa.copia.54
-----------------------------------------------------------------------------------------------------------------------------------------TDESWI-NA----------------------------------------------------------------------------------------------------------------------------------------------------------------------------------------------MHEELENFKRNKV--WTLV-------------------------------------------------------------------------------------------------------EP-PSGHN------------------------------------------------------------------IIGTK----------------------WV----------------------------------------------------------------------------------------------------------------FKNKKN--EDG--------L----------------------------------------------------------I---VRNKVRL---------VAQGF-TQVEGLD------------------------------F-D--ETF--APIAR-IEA-IRLL-LA--FA---------A-SKG----------------------------------------------------------------------------------------------------------------------------------------------F----------------------------------------------------------------------------------------------------------------------------------------------------------------------------------------------KLY---------------------------------------------------------------------------------------------------------Q--------------------------MDVK-----SA-------------------------------------------------------------------------------------------------------------------------------------------------------FLN-------------------------GFI-X--------------------------------------EEV--------------Y---------------V------KQ---PP---------------------------------------------------------------------------------------------------------------------S--FE-------NLD--FP------NH----------------------------------------------------------------VFK------LSK---ALY-----------GLK-------Q-A---PR-----------HG--------------------------------------------------------VI---GL--RT----FC---LR------------KV---------------------LQWE-----RLIKRF-L-F--------L--SMV--IINCSFR----YMW----MIS-SLVV------------------------------------------------------------------------------------------------------------------------------------------------------------------------------------------------RL---------T---LW---LXI----LL--RPC------------------------------------------------------------AGN--------------------------------------------------------------------------------------------------------------------------------------------------------------------------------------------------------------------------------------------------------------------------------------------------------------------LRXA---X------W------V-----------------------------------------------------------------------------------------------------------------------------------------------------------------------------------------------------------------------------------------------------------------------------------------------------------------------------------------------------------------------------------------------------------------------------------------------------------------------------------------------------------------------------------------------------------------------------------------------------------------------------------------------------------------------------------------------------------------------------------------------------------------------------------------------------------------------------------------------------------------------------------------------------------------------------------------------------------SYR----T--------FW----DCKL------------------------------------S----KHL----KV----------------------------------------------LLCI--------------------------------------------------------------------------------------------------------------------------------------------------------------------------------------------------------------------------------------------------------------------------------------------------------------------------------KRSIRRICXDGSR------------------------------------------------------------------------------------------------------------------------------------------------------------------
>Osa.copia.55
------------------------------------------------------------------------------------------------------------------------------------------ADYWK-EA----------------------------------------------------------------------------------------------------------------------------------------------------------------------------------------------VHSEMDSIMSNGT--WEVV-------------------------------------------------------------------------------------------------------ER-PYGCK------------------------------------------------------------------PVGCK----------------------WV----------------------------------------------------------------------------------------------------------------FKKKLR--LDG--------T----------------------------------------------------------I---EKYKARL---------VAKGY-TQKEGED------------------------------F-F--DTY--SPVAR-LTT-IRVL-LA--LA---------A-SHG----------------------------------------------------------------------------------------------------------------------------------------------L----------------------------------------------------------------------------------------------------------------------------------------------------------------------------------------------LVH---------------------------------------------------------------------------------------------------------Q--------------------------MDVK-----TA-------------------------------------------------------------------------------------------------------------------------------------------------------FLN-------------------------GEL-E--------------------------------------EEI--------------Y---------------M------DQ---PD---------------------------------------------------------------------------------------------------------------------G--YV-----LEGIN--QT------GM----------------------------------------------------------------YXK------VRR---EWC---VNCXNPCMALS-------K-H---LS-----------NG--------------------------------------------------------MR---SL--TT----HL----H------------LL-------------A-------LLXT-----KLTNVC-T-I--------A--MVG----EKEXS------CA---YMS-MTYXSF----GP---AS-----------------------------------------------------------------------------------------------------------------------------------------------------------------------------------MX---------L---RR---SRT----FC---P--------------------------------------------------------------RV--------------------------------------------------------------------------------------------------------------------------------------------------------------------------------------------------------------------------------------------------------------------------------------------------------------------LKXR---I------W------E-----------------------------------------------------------------------------------------------------------------------------------------------------------------------------------------------------------------------------------------------------------------------------------------------------------------------------------------------------------------------------------------------------------------------------------------------------------------------------------------------------------------------------------------------------------------------------------------------------------------------------------------------------------------------------------------------------------------------------------------------------------------------------------------------------------------------------------------------------------------------------------------------------------------------------------------------------------RLM----L--------FL----TLSY------------------------------------X----EEM----RV--G-F-----------------------------------------HLCN--------------------------------------------------------------------------------------------------------------------------------------------------------------------------------------------------------------------------------------------------------------------------------------------------------------------------------PTMWTRFXVALD-------------------------------------------------------------------------------------------------------------------------------------------------------------------
>Osa.copia.56
------------------------------------------------------------------------------------------------------------------------------------------DPRWH-QA----------------------------------------------------------------------------------------------------------------------------------------------------------------------------------------------MLEELEALEKNKT--WDLV-------------------------------------------------------------------------------------------------------PF-PKGKK------------------------------------------------------------------VVNCK----------------------WV----------------------------------------------------------------------------------------------------------------YTVKQN--PDE--------N----------------------------------------------------------V---ERYKARL---------VAKGY-SQTYGID------------------------------Y-D--ETF--APVAK-MST-VRTL-IS--CA---------A-NFD----------------------------------------------------------------------------------------------------------------------------------------------W----------------------------------------------------------------------------------------------------------------------------------------------------------------------------------------------PLH---------------------------------------------------------------------------------------------------------Q--------------------------LDVK-----NA-------------------------------------------------------------------------------------------------------------------------------------------------------FLH-------------------------GDL-Q--------------------------------------EEV--------------Y---------------M------EI---PP---------------------------------------------------------------------------------------------------------------------G--FA-------TSQ--TE------GK----------------------------------------------------------------VLR------LKK---SLY-----------GLK-------Q-S---PR-----------AW--------------------------------------------------------FD---RF--RR----AM----C------------GM-------------G-------YKQC-----N-GDHT-V-F-----------YRH--NRGLKTI----LVV----YVD-DMII-T----GD---DC-----------------------------------------------------------------------------------------------------------------------------------------------------------------------------------LE---------I---SR---LKQ----NL---S--------------------------------------------------------------KE--------------------------------------------------------------------------------------------------------------------------------------------------------------------------------------------------------------------------------------------------------------------------------------------------------------------FEVK---D------L------G-----------------------------------------------------------------------------------------------------------------------------------------------------------------------------------------------------------------------------------------------------------------------------------------------------------------------------------------------------------------------------------------------------------------------------------------------------------------------------------------------------------------------------------------------------------------------------------------------------------------------------------------------------------------------------------------------------------------------------------------------------------------------------------------------------------------------------------------------------------------------------------------------------------------------------------------------------------QLK----Y--------FL----GIEI------------------------------------A----RSP----RG----I-----------------------------------------VLSQ--------------------------------------------------------------------------------------------------------------------------------------------------------------------------------------------------------------------------------------------------------------------------------------------------------------------------------RKYVLDLLSDTGM------------------------------------------------------------------------------------------------------------------------------------------------------------------
>Osa.copia.57
-------------------------------------------------------------------------------------------------------------------------------------------ESWI-NA----------------------------------------------------------------------------------------------------------------------------------------------------------------------------------------------MHEELENFERNNV--WTLV-------------------------------------------------------------------------------------------------------EP-PSRHN------------------------------------------------------------------IIGTM----------------------WV----------------------------------------------------------------------------------------------------------------FKNKQN--KDG--------L----------------------------------------------------------I---VRNKARL---------VAQGF-TQVEGLD------------------------------F-D--ETF--APVAR-IEA-IRLL-LA--FA---------A-SKG----------------------------------------------------------------------------------------------------------------------------------------------F----------------------------------------------------------------------------------------------------------------------------------------------------------------------------------------------KLY---------------------------------------------------------------------------------------------------------Q--------------------------MDVK-----SD-------------------------------------------------------------------------------------------------------------------------------------------------------FLN-------------------------GFI-Q--------------------------------------EEV--------------Y---------------V------KQ---PL---------------------------------------------------------------------------------------------------------------------GXSFE-------NAD--FL------NH----------------------------------------------------------------VFK------LSK---ALY-----------GLK-------Q-A---PR-----------VW--------------------------------------------------------YD---RL--EN----FL----L------------AK-------------G-------FTMG-----K-VDKT-L-F-----------VLK--HGDNQLF----VQI----YVD-DIIF-G----CS---TH-----------------------------------------------------------------------------------------------------------------------------------------------------------------------------------AL---------V---VD---FAE----AM---R--------------------------------------------------------------RE--------------------------------------------------------------------------------------------------------------------------------------------------------------------------------------------------------------------------------------------------------------------------------------------------------------------FEMS---I------M------G-----------------------------------------------------------------------------------------------------------------------------------------------------------------------------------------------------------------------------------------------------------------------------------------------------------------------------------------------------------------------------------------------------------------------------------------------------------------------------------------------------------------------------------------------------------------------------------------------------------------------------------------------------------------------------------------------------------------------------------------------------------------------------------------------------------------------------------------------------------------------------------------------------------------------------------------------------------ELS----Y--------IL----GLKI------------------------------------K----QTP----QG----T-----------------------------------------FVHQ--------------------------------------------------------------------------------------------------------------------------------------------------------------------------------------------------------------------------------------------------------------------------------------------------------------------------------TKYTKDLLRRFKM------------------------------------------------------------------------------------------------------------------------------------------------------------------
>Osa.copia.58
------------------------------------------------------------------------------------------------------------------------------------------ADYWK-EA----------------------------------------------------------------------------------------------------------------------------------------------------------------------------------------------VCSEIDSIMSNGT--WEVV-------------------------------------------------------------------------------------------------------ER-PYGCK------------------------------------------------------------------PVGCK----------------------WV----------------------------------------------------------------------------------------------------------------FKKKLR--PDG--------T----------------------------------------------------------I---EKYKARL---------VAKGY-TQKEGED------------------------------F-F--DTY--SPVAR-LTM-IRVL-LA--LA---------A-SHG----------------------------------------------------------------------------------------------------------------------------------------------L----------------------------------------------------------------------------------------------------------------------------------------------------------------------------------------------LVH---------------------------------------------------------------------------------------------------------Q--------------------------MNIK-----TA-------------------------------------------------------------------------------------------------------------------------------------------------------FLN-------------------------GDL-E--------------------------------------EEI--------------Y---------------M------DQ---PD---------------------------------------------------------------------------------------------------------------------G--YV-----LEGQE----------GM----------------------------------------------------------------VCK------LLK---SLY-----------GLK-------Q-A---PK-----------QW--------------------------------------------------------HE---KF--DT----TL----T------------SV-------------G-------FVVN-----E-ADKC-V-Y-----------YRY--GGGEGVI----LCL----YVD-DILI-F----GT---SL-----------------------------------------------------------------------------------------------------------------------------------------------------------------------------------SV---------I---EE---VKD----YL---S--------------------------------------------------------------KS--------------------------------------------------------------------------------------------------------------------------------------------------------------------------------------------------------------------------------------------------------------------------------------------------------------------FEMK---D------L------G-----------------------------------------------------------------------------------------------------------------------------------------------------------------------------------------------------------------------------------------------------------------------------------------------------------------------------------------------------------------------------------------------------------------------------------------------------------------------------------------------------------------------------------------------------------------------------------------------------------------------------------------------------------------------------------------------------------------------------------------------------------------------------------------------------------------------------------------------------------------------------------------------------------------------------------------------------------EAD----V--------IL----NIKL------------------------------------Q----RGD----EGG---I-----------------------------------------TLVQ--------------------------------------------------------------------------------------------------------------------------------------------------------------------------------------------------------------------------------------------------------------------------------------------------------------------------------SHYVDKVLSRFGY------------------------------------------------------------------------------------------------------------------------------------------------------------------
>Osa.copia.59
-------------------------------------------------------------------------------------------------------------------------------------------ESWI-NA----------------------------------------------------------------------------------------------------------------------------------------------------------------------------------------------MHEELENFERNKV--WTLV-------------------------------------------------------------------------------------------------------EP-PSGHN------------------------------------------------------------------IIGTK----------------------WV----------------------------------------------------------------------------------------------------------------FKNKQN--EDG--------L----------------------------------------------------------I---VRNKARL---------VAQGF-TQVEGLD------------------------------F-D--ETF--APVAR-IEA-IRLL-LA--FA---------V-SKG----------------------------------------------------------------------------------------------------------------------------------------------F----------------------------------------------------------------------------------------------------------------------------------------------------------------------------------------------KLY---------------------------------------------------------------------------------------------------------Q--------------------------MDVK-----SD-------------------------------------------------------------------------------------------------------------------------------------------------------FLN-------------------------GFI-Q--------------------------------------EEV--------------Y---------------V------KQ---PP---------------------------------------------------------------------------------------------------------------------G--FE-------NPD--FP------NH----------------------------------------------------------------VFK------LSK---ALY-----------GLK-------Q-A---PR-----------AW--------------------------------------------------------XD---RL--KN----FLLRKVL---------------------------Q-------WERL-------TKRF-L-F-----------LSMVIINFSFRF----MWM-----IS-SLVV------RP----------------------------------------------------------------------------------------------------------------------------------------------------------------------------------------TL------------------WLX----IL----------------------------------------------------------------------------------------------------------------------------------------------------------------------------------------------------------------------------------------------------------------------------------------------------------------------------------------------------------------------------------------LRLC---A-------------G-----------------------------------------------------------------------------------------------------------------------------------------------------------------------------------------------------------------------------------------------------------------------------------------------------------------------------------------------------------------------------------------------------------------------------------------------------------------------------------------------------------------------------------------------------------------------------------------------------------------------------------------------------------------------------------------------------------------------------------------------------------------------------------------------------------------------------------------------------------------------------------------------------------------------------------------------------------NLR----WAXCVSYRTFW----DCKL---------------------------------------SKHLK----------V-----------------------------------------LLCI--------------------------------------------------------------------------------------------------------------------------------------------------------------------------------------------------------------------------------------------------------------------------------------------------------------------------------KRSTRRIFXDGSR------------------------------------------------------------------------------------------------------------------------------------------------------------------
>Osa.copia.6
-------------------------------------------------------------------------------------------------------------------------------------------QEWQ-QA----------------------------------------------------------------------------------------------------------------------------------------------------------------------------------------------MAEEIAALERTKT--WDVV-------------------------------------------------------------------------------------------------------PA-PTHVT------------------------------------------------------------------PITCK----------------------WV----------------------------------------------------------------------------------------------------------------YKIKTR--SDG--------S----------------------------------------------------------L---ERYKARL---------VARGF-QQEHGRD------------------------------Y-G--ETF--APVAH-MTT-IRTL-LA--VA---------S-IRQ----------------------------------------------------------------------------------------------------------------------------------------------W----------------------------------------------------------------------------------------------------------------------------------------------------------------------------------------------SIS---------------------------------------------------------------------------------------------------------Q--------------------------LDVK-----NA-------------------------------------------------------------------------------------------------------------------------------------------------------FLN-------------------------GEL-H--------------------------------------EEV--------------Y---------------M------QP---PP---------------------------------------------------------------------------------------------------------------------G--YS-------VPD----------GM----------------------------------------------------------------VLR------LCR---SLY-----------GLK-------Q-A---PR-----------AW--------------------------------------------------------FE---RF--SS----VV----T------------DI-------------G-------FKAS-----D-HDPA-L-F-----------VHT--SSCGRTL----LLL----YVD-DMII-T----GD---DS-----------------------------------------------------------------------------------------------------------------------------------------------------------------------------------RF---------I---NL---VKK----RL---S--------------------------------------------------------------DQ--------------------------------------------------------------------------------------------------------------------------------------------------------------------------------------------------------------------------------------------------------------------------------------------------------------------FLMS---D------L------G-----------------------------------------------------------------------------------------------------------------------------------------------------------------------------------------------------------------------------------------------------------------------------------------------------------------------------------------------------------------------------------------------------------------------------------------------------------------------------------------------------------------------------------------------------------------------------------------------------------------------------------------------------------------------------------------------------------------------------------------------------------------------------------------------------------------------------------------------------------------------------------------------------------------------------------------------------------PLR----Y--------FL----GIEF------------------------------------S----STS----SG----F-----------------------------------------YLSQ--------------------------------------------------------------------------------------------------------------------------------------------------------------------------------------------------------------------------------------------------------------------------------------------------------------------------------EKYIQDLLARSGL------------------------------------------------------------------------------------------------------------------------------------------------------------------
>Osa.copia.60
-----------------------------------------------------------------------------------------------------------------------------------------TDESWI-NA----------------------------------------------------------------------------------------------------------------------------------------------------------------------------------------------MHEELENFKRNKV--WTLV-------------------------------------------------------------------------------------------------------EP-PSGHN------------------------------------------------------------------IIGTK----------------------WV----------------------------------------------------------------------------------------------------------------FKNKKN--EDG--------L----------------------------------------------------------I---VRNKVRL---------VAQGF-TQVEGLD------------------------------F-D--ETF--APIAR-IEA-IRLL-LA--FA---------A-SKG----------------------------------------------------------------------------------------------------------------------------------------------F----------------------------------------------------------------------------------------------------------------------------------------------------------------------------------------------KLY---------------------------------------------------------------------------------------------------------Q--------------------------MDVK-----SA-------------------------------------------------------------------------------------------------------------------------------------------------------FLN-------------------------GFI-X--------------------------------------EEV--------------Y---------------V------KQ---PP---------------------------------------------------------------------------------------------------------------------S--FE-------NLD--FP------NH----------------------------------------------------------------VFK------LSK---ALY-----------GLK-------Q-A---PR-----------HG--------------------------------------------------------VI---GL--RT----FC---LR------------KV---------------------LQWE-----RLIKRF-L-F--------L--SMV--IINCSFR----YMW----MIS-SLVV------------------------------------------------------------------------------------------------------------------------------------------------------------------------------------------------RL---------T---LW---LXI----LL--RPC------------------------------------------------------------AGN--------------------------------------------------------------------------------------------------------------------------------------------------------------------------------------------------------------------------------------------------------------------------------------------------------------------LRXA---X------W------V-----------------------------------------------------------------------------------------------------------------------------------------------------------------------------------------------------------------------------------------------------------------------------------------------------------------------------------------------------------------------------------------------------------------------------------------------------------------------------------------------------------------------------------------------------------------------------------------------------------------------------------------------------------------------------------------------------------------------------------------------------------------------------------------------------------------------------------------------------------------------------------------------------------------------------------------------------------SYR----T--------FW----DCKL------------------------------------S----KHL----KV----------------------------------------------LLCI--------------------------------------------------------------------------------------------------------------------------------------------------------------------------------------------------------------------------------------------------------------------------------------------------------------------------------KRSIRRICXDGSR------------------------------------------------------------------------------------------------------------------------------------------------------------------
>Osa.copia.61
-----------------------------------------------------------------------------------------------------------------------------------------RDPNWR-AA----------------------------------------------------------------------------------------------------------------------------------------------------------------------------------------------MQAEFDALLANRT--WTLV-------------------------------------------------------------------------------------------------------PR-PPGAR------------------------------------------------------------------IITGK----------------------WV----------------------------------------------------------------------------------------------------------------FKTKLH--ADG--------S----------------------------------------------------------L---DKYKARW---------VVRGF-NQRPGVD------------------------------F-G--ETF--SPVVK-PAT-IRTV-LT--LI---------S-SKQ----------------------------------------------------------------------------------------------------------------------------------------------W----------------------------------------------------------------------------------------------------------------------------------------------------------------------------------------------PAH---------------------------------------------------------------------------------------------------------Q--------------------------LDVS-----NA-------------------------------------------------------------------------------------------------------------------------------------------------------FLH-------------------------GHL-Q--------------------------------------ERV--------------L---------------C------QQ---PT---------------------------------------------------------------------------------------------------------------------G--FE-------DAA--RP------AD----------------------------------------------------------------VCL------LSR---SLY-----------GLR-------Q-A---PR-----------AW--------------------------------------------------------FK---RF--AD----HA----T------------SL-------------G-------FVQS-----R-ADPS-L-F-----------VLR--RGSDTAY----LLL----YVD-DMIL-S----AS---SS-----------------------------------------------------------------------------------------------------------------------------------------------------------------------------------SL---------L---QR---IID----RL---Q--------------------------------------------------------------AE--------------------------------------------------------------------------------------------------------------------------------------------------------------------------------------------------------------------------------------------------------------------------------------------------------------------FKVK---D------M------G-----------------------------------------------------------------------------------------------------------------------------------------------------------------------------------------------------------------------------------------------------------------------------------------------------------------------------------------------------------------------------------------------------------------------------------------------------------------------------------------------------------------------------------------------------------------------------------------------------------------------------------------------------------------------------------------------------------------------------------------------------------------------------------------------------------------------------------------------------------------------------------------------------------------------------------------------------------PLK----Y--------FL----GIEV------------------------------------Q----RTA----DG----F-----------------------------------------VLSQ--------------------------------------------------------------------------------------------------------------------------------------------------------------------------------------------------------------------------------------------------------------------------------------------------------------------------------SKYATDVLERAGM------------------------------------------------------------------------------------------------------------------------------------------------------------------
>Osa.copia.62
------------------------------------------------------------------------------------------------------------------------------------------ADYWK-EA----------------------------------------------------------------------------------------------------------------------------------------------------------------------------------------------VRSEMDSIMSNGT--WEVV-------------------------------------------------------------------------------------------------------ER-PYGCK------------------------------------------------------------------PVGCK----------------------WV----------------------------------------------------------------------------------------------------------------FKKKLR--PDG--------T----------------------------------------------------------I---EKYKARL---------VAKGY-TQKEGED------------------------------F-F--DTY--SPVAR-LTT-IRVL-LA--LA---------A-SHG----------------------------------------------------------------------------------------------------------------------------------------------L----------------------------------------------------------------------------------------------------------------------------------------------------------------------------------------------LVH---------------------------------------------------------------------------------------------------------Q--------------------------MDVK-----TA-------------------------------------------------------------------------------------------------------------------------------------------------------FLN-------------------------GEL-E--------------------------------------EKI--------------Y---------------M------DQ---PD---------------------------------------------------------------------------------------------------------------------G--YV-----LEGQE----------GM----------------------------------------------------------------VCK------LLK---SLY-----------GLK-------Q-A---PK-----------QW--------------------------------------------------------HE---KF--DT----TL----T------------SA-------------G-------FVVI-----E-ADKC-V-Y-----------YRY--GGGEGVI----LCL----YVD-DILI-F----GT---SL-----------------------------------------------------------------------------------------------------------------------------------------------------------------------------------NV---------I---EE---VKD----YL---S--------------------------------------------------------------KS--------------------------------------------------------------------------------------------------------------------------------------------------------------------------------------------------------------------------------------------------------------------------------------------------------------------FEMK---D------LGEAVTPGISIQNSKRLHVCEPSSRNQPRHTITNXXXSTIITLINKRIKCLYRGRXFLSINKDLSSGKXDKRHRRLHSTGSLTKATPNPPHHQPHCRTLLLMNDCKVSIXHTQQATQXICKCTGXQRMAXYGSICINSIXQTFENLKKQLSNXTILIQRYTTYPVVXAQPFXTTIPAAQFYLQTRNVPFQTRSXSIYYQLXHHLLWXEVXNXSRKTLLDPPITAGTAIRIVLLXSEVYHCTHKTQPHIMSPCASIPPRYLGKELXQYPLHNTIHRSAPFLDHNHPLINKAWTPQRPPWAYLRHFSVWCPAMNHAIQKIKPLPMLACGWHGXCFTTETREPVLNCHEHDHQNHVLTTHHYPVLVGTLINXPITIDHRELSLSPHXIIVSHKLSQXXANVSKQGXAIISNIXLNQYKXSSTSQIIITQGIKEXGNQEQKGYNKQXVNSTQXHSKINAIVEWKQXLXIGSTCSKGCLGSVXLALLALELFKLFSCENGLSGNDGIXAEKSKITKTAHKQAXTVHVDIFNMXISILEKFRDLNQLNRSXDELVMNFXRFNRIKTLILILIELXRNNELFLKRKRGFIASAGXGFGGPGTRRRFTRTDGRDQPYPKRTAEIGRPTTGSRQTAPMTSTVTSSPAAARAAQARRRTTARGRERRAPGRRARRDELTGDQNHGGRATDGAGDEEEAAAAFGSTTATVLRRSSVAAKERTRTATTWRSRRWPSRATTTTETAAAHGWSDGGDGGARLHGARALPATRGEGEGGGGXRRHRGSFXRGXRAAAKAHGGRRRRRKLREERIRNKLESIDFQTEVEDDSKREKVEEIPEIVSPLLIRPEKERIDRILEGDGGGGATKTMDPTSGPHLSASKGARAAAADWAGWAEERERGFGPTFGPKPKKTFFKTFFNLNYFLNVIPFIKNTFLAQINPRKIXELXNXAKYLMKFYLAPFYIGIYXLKIRSSLLGFXIYFXKFHLNNNLXILNFQGVTEADVILNI----KLQ----RGDEGGI-----------------------------------------TLVQ--------------------------------------------------------------------------------------------------------------------------------------------------------------------------------------------------------------------------------------------------------------------------------------------------------------------------------SHYVDKVLSRFGY------------------------------------------------------------------------------------------------------------------------------------------------------------------
>Osa.copia.63
--------------------------------------------------------------------------------------------------------------------------VDDTPRTIEEAYSSLDADYWK-EA----------------------------------------------------------------------------------------------------------------------------------------------------------------------------------------------VRSEMDSIMSNGT--WEVV-------------------------------------------------------------------------------------------------------ER-PYGCK------------------------------------------------------------------PVGCK----------------------WV----------------------------------------------------------------------------------------------------------------FKKKLR--PDG--------T----------------------------------------------------------I---EKYKARL---------VAKGY-TQKEGED------------------------------F-F--DTY--SPVAR-LTT-IRVL-LA--LA---------A-SHG----------------------------------------------------------------------------------------------------------------------------------------------L----------------------------------------------------------------------------------------------------------------------------------------------------------------------------------------------LVH---------------------------------------------------------------------------------------------------------Q--------------------------MDVK-----TA-------------------------------------------------------------------------------------------------------------------------------------------------------FLN-------------------------GEL-E--------------------------------------EEI--------------Y---------------M------DQ---PD---------------------------------------------------------------------------------------------------------------------G--YV-------LEG--QE------GM----------------------------------------------------------------VCK------LLK---SLY-----------GLK-------Q-A---PK-----------QW--------------------------------------------------------HE---KF--DT----TL----T------------SA-------------G-------FVVN-----E-ADKC-V-Y-----------YRY--GGGEGVI----LCL----YVN-DILI-F----GT---SL-----------------------------------------------------------------------------------------------------------------------------------------------------------------------------------NV---------I---EE---VKD----YL---S--------------------------------------------------------------KS--------------------------------------------------------------------------------------------------------------------------------------------------------------------------------------------------------------------------------------------------------------------------------------------------------------------FEMK---D------L------G-----------------------------------------------------------------------------------------------------------------------------------------------------------------------------------------------------------------------------------------------------------------------------------------------------------------------------------------------------------------------------------------------------------------------------------------------------------------------------------------------------------------------------------------------------------------------------------------------------------------------------------------------------------------------------------------------------------------------------------------------------------------------------------------------------------------------------------------------------------------------------------------------------------------------------------------------------------EAD----V--------IL----NIKL------------------------------------Q----RED---EDG----I-----------------------------------------TLVQ--------------------------------------------------------------------------------------------------------------------------------------------------------------------------------------------------------------------------------------------------------------------------------------------------------------------------------SHYVDKVLSRFGY------------------------------------------------------------------------------------------------------------------------------------------------------------------
>Osa.copia.64
------------------------------------------------------------------------------------------------------------------------------------------ADYWK-EA----------------------------------------------------------------------------------------------------------------------------------------------------------------------------------------------VRSEMDSIVANGT--WEVT-------------------------------------------------------------------------------------------------------ER-PYRCK------------------------------------------------------------------CVGCK----------------------WV----------------------------------------------------------------------------------------------------------------FKKKLR--PDG--------T----------------------------------------------------------T---EKYKARL---------VAXGY-TQKEGED------------------------------F-F--DTY--SPIAR-LTT-IRVL-LS--LA---------A-SHG----------------------------------------------------------------------------------------------------------------------------------------------L----------------------------------------------------------------------------------------------------------------------------------------------------------------------------------------------LVH---------------------------------------------------------------------------------------------------------Q--------------------------MDVK-----TT-------------------------------------------------------------------------------------------------------------------------------------------------------FLN-------------------------GEL-D--------------------------------------EEI--------------Y---------------T------DQ---PD---------------------------------------------------------------------------------------------------------------------G--FV-------VEG--QE------GK----------------------------------------------------------------VCK------LLK---SLY-----------GLK-------Q-A---PK-----------QW--------------------------------------------------------HE---XF--DK----TL----T------------SA-------------G-------FAVN-----E-ADKC-V-Y-----------YRH--GGGEGVI----LCL----YVD-DILI-F----ET---NL-----------------------------------------------------------------------------------------------------------------------------------------------------------------------------------EV---------I---NE---VKS----FL---S--------------------------------------------------------------QN--------------------------------------------------------------------------------------------------------------------------------------------------------------------------------------------------------------------------------------------------------------------------------------------------------------------FDMK---D------L------G-----------------------------------------------------------------------------------------------------------------------------------------------------------------------------------------------------------------------------------------------------------------------------------------------------------------------------------------------------------------------------------------------------------------------------------------------------------------------------------------------------------------------------------------------------------------------------------------------------------------------------------------------------------------------------------------------------------------------------------------------------------------------------------------------------------------------------------------------------------------------------------------------------------------------------------------------------------VAD----V--------IL----NIKL------------------------------------I----RGE----NG----I-----------------------------------------TLLQ--------------------------------------------------------------------------------------------------------------------------------------------------------------------------------------------------------------------------------------------------------------------------------------------------------------------------------SHYVEKILNRFGY------------------------------------------------------------------------------------------------------------------------------------------------------------------
>Osa.copia.65
-----------------------------------------------------------------------------------------------------------------------------------------TDESWI-NA----------------------------------------------------------------------------------------------------------------------------------------------------------------------------------------------MHEELENFKRNKV--WTLV-------------------------------------------------------------------------------------------------------EP-PSGHN------------------------------------------------------------------IIGTK----------------------WV----------------------------------------------------------------------------------------------------------------FKNKKN--EDG--------L----------------------------------------------------------I---VRNKVRL---------VAQGF-TQVEGLD------------------------------F-D--ETF--APIAR-IEA-IRLL-LA--FA---------A-SKG----------------------------------------------------------------------------------------------------------------------------------------------F----------------------------------------------------------------------------------------------------------------------------------------------------------------------------------------------KLY---------------------------------------------------------------------------------------------------------Q--------------------------MDVK-----SA-------------------------------------------------------------------------------------------------------------------------------------------------------FLN-------------------------GFI-X--------------------------------------EEV--------------Y---------------V------KQ---PP---------------------------------------------------------------------------------------------------------------------S--FE-------NLD--FP------NH----------------------------------------------------------------VFK------LSK---ALY-----------GLK-------Q-A---PR-----------HG--------------------------------------------------------VI---GL--RT----FC---LR------------KV---------------------LQWE-----RLIKRF-L-F--------L--SMV--IINCSFR----YMW----MIS-SLVV------------------------------------------------------------------------------------------------------------------------------------------------------------------------------------------------RL---------T---LW---LXI----LL--RPC------------------------------------------------------------AGN--------------------------------------------------------------------------------------------------------------------------------------------------------------------------------------------------------------------------------------------------------------------------------------------------------------------LRXA---X------W------V-----------------------------------------------------------------------------------------------------------------------------------------------------------------------------------------------------------------------------------------------------------------------------------------------------------------------------------------------------------------------------------------------------------------------------------------------------------------------------------------------------------------------------------------------------------------------------------------------------------------------------------------------------------------------------------------------------------------------------------------------------------------------------------------------------------------------------------------------------------------------------------------------------------------------------------------------------------SYR----T--------FW----DCKL------------------------------------S----KHL----KV----------------------------------------------LLCI--------------------------------------------------------------------------------------------------------------------------------------------------------------------------------------------------------------------------------------------------------------------------------------------------------------------------------KRSIRRICXDGSR------------------------------------------------------------------------------------------------------------------------------------------------------------------
>Osa.copia.66
------------------------------------------------------------------------------------------------------------------------------------------ADYWK-EA----------------------------------------------------------------------------------------------------------------------------------------------------------------------------------------------VHSEMDSIMSNGT--WEVV-------------------------------------------------------------------------------------------------------ER-PYGCK------------------------------------------------------------------PVGCK----------------------WV----------------------------------------------------------------------------------------------------------------FKKKLR--LDG--------T----------------------------------------------------------I---EKYKARL---------VAKGY-TQKEGED------------------------------F-F--DTY--SPVAR-LTT-IRVL-LA--LA---------A-SHG----------------------------------------------------------------------------------------------------------------------------------------------L----------------------------------------------------------------------------------------------------------------------------------------------------------------------------------------------LVH---------------------------------------------------------------------------------------------------------Q--------------------------MDVK-----TA-------------------------------------------------------------------------------------------------------------------------------------------------------FLN-------------------------GEL-E--------------------------------------EEI--------------Y---------------M------DQ---PD---------------------------------------------------------------------------------------------------------------------G--YV-----LEGIN--QT------GM----------------------------------------------------------------YXK------VRR---EWC---VNCXNPCMALS-------K-H---LS-----------NG--------------------------------------------------------MR---SL--TT----HL----H------------LL-------------A-------LLXT-----KLTNVC-T-I--------A--MVG----EKEXS------CA---YMS-MTYXSF----GP---AS-----------------------------------------------------------------------------------------------------------------------------------------------------------------------------------MX---------L---RR---SRT----FC---P--------------------------------------------------------------RV--------------------------------------------------------------------------------------------------------------------------------------------------------------------------------------------------------------------------------------------------------------------------------------------------------------------LKXR---I------W------E-----------------------------------------------------------------------------------------------------------------------------------------------------------------------------------------------------------------------------------------------------------------------------------------------------------------------------------------------------------------------------------------------------------------------------------------------------------------------------------------------------------------------------------------------------------------------------------------------------------------------------------------------------------------------------------------------------------------------------------------------------------------------------------------------------------------------------------------------------------------------------------------------------------------------------------------------------------RLM----L--------FL----TLSY------------------------------------X----EEM----RV--G-F-----------------------------------------HLCN--------------------------------------------------------------------------------------------------------------------------------------------------------------------------------------------------------------------------------------------------------------------------------------------------------------------------------PTMWTRFXVALD-------------------------------------------------------------------------------------------------------------------------------------------------------------------
>Osa.copia.67
-------------------------------------------------------------------------------------------------------------------------------------------ESWI-NA----------------------------------------------------------------------------------------------------------------------------------------------------------------------------------------------MHEELENFERNNV--WTLV-------------------------------------------------------------------------------------------------------EP-PSRHN------------------------------------------------------------------IIGTM----------------------WV----------------------------------------------------------------------------------------------------------------FKNKQN--KDG--------L----------------------------------------------------------I---VRNKARL---------VAQGF-TQVEGLD------------------------------F-D--ETF--APVAR-IEA-IRLL-LA--FA---------A-SKG----------------------------------------------------------------------------------------------------------------------------------------------F----------------------------------------------------------------------------------------------------------------------------------------------------------------------------------------------KLY---------------------------------------------------------------------------------------------------------Q--------------------------MDVK-----SD-------------------------------------------------------------------------------------------------------------------------------------------------------FLN-------------------------GFI-Q--------------------------------------EEV--------------Y---------------V------KQ---PL---------------------------------------------------------------------------------------------------------------------GXSFE-------NAD--FL------NH----------------------------------------------------------------VFK------LSK---ALY-----------GLK-------Q-A---PR-----------VW--------------------------------------------------------YD---RL--EN----FL----L------------AK-------------G-------FTMG-----K-VDKT-L-F--------V--LKH---GDNQLF----VQI----YVD-DIIF-G----CS---TH-----------------------------------------------------------------------------------------------------------------------------------------------------------------------------------AL---------V---VD---FAE----AM---R--------------------------------------------------------------RE--------------------------------------------------------------------------------------------------------------------------------------------------------------------------------------------------------------------------------------------------------------------------------------------------------------------FEMS---I------M------G-----------------------------------------------------------------------------------------------------------------------------------------------------------------------------------------------------------------------------------------------------------------------------------------------------------------------------------------------------------------------------------------------------------------------------------------------------------------------------------------------------------------------------------------------------------------------------------------------------------------------------------------------------------------------------------------------------------------------------------------------------------------------------------------------------------------------------------------------------------------------------------------------------------------------------------------------------------ELS----Y--------IL----GLKI------------------------------------K----QTP----QG----T-----------------------------------------FVHQ--------------------------------------------------------------------------------------------------------------------------------------------------------------------------------------------------------------------------------------------------------------------------------------------------------------------------------TKYTKDLLRRFKM------------------------------------------------------------------------------------------------------------------------------------------------------------------
>Osa.copia.68
-----------------------------------------------------------------------------------------------------------------------------------------TDESWI-NA----------------------------------------------------------------------------------------------------------------------------------------------------------------------------------------------MHEELENFKRNKV--WTLV-------------------------------------------------------------------------------------------------------EP-PSGHN------------------------------------------------------------------IIGTK----------------------WV----------------------------------------------------------------------------------------------------------------FKNKKN--EDG--------L----------------------------------------------------------I---VRNKVRL---------VAQGF-TQVEGLD------------------------------F-D--ETF--APIAR-IEA-IRLL-LA--FA---------A-SKG----------------------------------------------------------------------------------------------------------------------------------------------F----------------------------------------------------------------------------------------------------------------------------------------------------------------------------------------------KLY---------------------------------------------------------------------------------------------------------Q--------------------------MDVK-----SA-------------------------------------------------------------------------------------------------------------------------------------------------------FLN-------------------------GFI-X--------------------------------------EEV--------------Y---------------V------KQ---PP---------------------------------------------------------------------------------------------------------------------S--FE-------NLD--FP------NH----------------------------------------------------------------VFK------LSK---ALY-----------GLK-------Q-A---PR-----------HG--------------------------------------------------------VI---GL--RT----FC---LR------------KV---------------------LQWE-----RLIKRF-L-F--------L--SMV--IINCSFR----YMW----MIS-SLVV------------------------------------------------------------------------------------------------------------------------------------------------------------------------------------------------RL---------T---LW---LXI----LL--RPC------------------------------------------------------------AGN--------------------------------------------------------------------------------------------------------------------------------------------------------------------------------------------------------------------------------------------------------------------------------------------------------------------LRXA---X------W------V-----------------------------------------------------------------------------------------------------------------------------------------------------------------------------------------------------------------------------------------------------------------------------------------------------------------------------------------------------------------------------------------------------------------------------------------------------------------------------------------------------------------------------------------------------------------------------------------------------------------------------------------------------------------------------------------------------------------------------------------------------------------------------------------------------------------------------------------------------------------------------------------------------------------------------------------------------------SYR----T--------FW----DCKL------------------------------------S----KHL----KV----------------------------------------------LLCI--------------------------------------------------------------------------------------------------------------------------------------------------------------------------------------------------------------------------------------------------------------------------------------------------------------------------------KRSIRRICXDGSR------------------------------------------------------------------------------------------------------------------------------------------------------------------
>Osa.copia.69
-----------------------------------------------------------------------------------------------------------------------------------------TDESWI-NA----------------------------------------------------------------------------------------------------------------------------------------------------------------------------------------------MHEELENFKRNKV--WTLV-------------------------------------------------------------------------------------------------------EP-PSGHN------------------------------------------------------------------IIGTK----------------------WV----------------------------------------------------------------------------------------------------------------FKNKKN--EDG--------L----------------------------------------------------------I---VRNKVRL---------VAQGF-TQVEGLD------------------------------F-D--ETF--APIAR-IEA-IRLL-LA--FA---------A-SKG----------------------------------------------------------------------------------------------------------------------------------------------F----------------------------------------------------------------------------------------------------------------------------------------------------------------------------------------------KLY---------------------------------------------------------------------------------------------------------Q--------------------------MDVK-----SA-------------------------------------------------------------------------------------------------------------------------------------------------------FLN-------------------------GFI-X--------------------------------------EEV--------------Y---------------V------KQ---PP---------------------------------------------------------------------------------------------------------------------S--FE-------NLD--FP------NH----------------------------------------------------------------VFK------LSK---ALY-----------GLK-------Q-A---PR-----------HG--------------------------------------------------------VI---GL--RT----FC---LR------------KV---------------------LQWE-----RLIKRF-L-F--------L--SMV--IINCSFR----YMW----MIS-SLVV------------------------------------------------------------------------------------------------------------------------------------------------------------------------------------------------RL---------T---LW---LXI----LL--RPC------------------------------------------------------------AGN--------------------------------------------------------------------------------------------------------------------------------------------------------------------------------------------------------------------------------------------------------------------------------------------------------------------LRXA---X------W------V-----------------------------------------------------------------------------------------------------------------------------------------------------------------------------------------------------------------------------------------------------------------------------------------------------------------------------------------------------------------------------------------------------------------------------------------------------------------------------------------------------------------------------------------------------------------------------------------------------------------------------------------------------------------------------------------------------------------------------------------------------------------------------------------------------------------------------------------------------------------------------------------------------------------------------------------------------------SYR----T--------FW----DCKL------------------------------------S----KHL----KV----------------------------------------------LLCI--------------------------------------------------------------------------------------------------------------------------------------------------------------------------------------------------------------------------------------------------------------------------------------------------------------------------------KRSIRRICXDGSR------------------------------------------------------------------------------------------------------------------------------------------------------------------
>Osa.copia.7
-----------------------------------------------------------------------------------------------------------------------------------------TDESWI-NA----------------------------------------------------------------------------------------------------------------------------------------------------------------------------------------------MHEELENFERNKV--WTLV-------------------------------------------------------------------------------------------------------EP-PSGHN------------------------------------------------------------------IIGTK----------------------WV----------------------------------------------------------------------------------------------------------------FKNKQN--EDG--------L----------------------------------------------------------I---VRNKARL---------VAQGF-TQVEGLD------------------------------F-D--ETF--APVTR-IEA-IRLL-LA--LL----LQKVLI-CIK----------------------------------------------------------------------------------------------------------------------------------------------W--------------------------------------------------------------------------------------------------------------------------------------------------------------------------------------------MXKVL------------------------------------------------------------------------------------------------------------------------------------FXMV--LYRRK-------------------------------------------------------------------------------------------------------------------------------------------------------FMS-------------------------NNHQV--------------------------------------LKI------------------------------L------IF---PT---------------------------------------------------------------------------------------------------------------------M--FL------------NC------LK----------------------------------------------------------------LCM------VXN---KLL------GHDMIGLR---------TFCLRKVL---------XW-----------------------------------------------------ERLTK---RF---------L----------------------------------------FLSM-----V-IINCSFRF-----------MWM--ISSLVVX----LTL----WLXILLRLCA----GN------------------------------------------------------------------------------------------------------------------------------------------------------------------------------------------------------------LRX---------A------------------------------------------------------------------------------------------------------------------------------------------------------------------------------------------------------------------------------------------------------------------------------------------------------------------------------------------------------------------------------------XWMS-----------------------------------------------------------------------------------------------------------------------------------------------------------------------------------------------------------------------------------------------------------------------------------------------------------------------------------------------------------------------------------------------------------------------------------------------------------------------------------------------------------------------------------------------------------------------------------------------------------------------------------------------------------------------------------------------------------------------------------------------------------------------------------------------------------------------------------------------------------------------------------------------------------------------------------------------------------------------------YRT-------------FW----DCKL------------------------------------S--KHLKV----------------------------------------------------LLCI--------------------------------------------------------------------------------------------------------------------------------------------------------------------------------------------------------------------------------------------------------------------------------------------------------------------------------KRSIRMIFXDGSR------------------------------------------------------------------------------------------------------------------------------------------------------------------
>Osa.copia.70
------------------------------------------------------------------------------------------------------------------------------------------DPRWK-DA----------------------------------------------------------------------------------------------------------------------------------------------------------------------------------------------MKEELRALEKNKT--WELV-------------------------------------------------------------------------------------------------------KL-PMGKR------------------------------------------------------------------AVGCK----------------------WV----------------------------------------------------------------------------------------------------------------FTVKQT--PEG--------K----------------------------------------------------------V---DRYKARL---------VAKGY-SQTYGID------------------------------Y-D--ETF--APVAK-MST-VRIL-IS--CA---------V-NFG----------------------------------------------------------------------------------------------------------------------------------------------W----------------------------------------------------------------------------------------------------------------------------------------------------------------------------------------------PLH---------------------------------------------------------------------------------------------------------Q--------------------------LDVK-----NA-------------------------------------------------------------------------------------------------------------------------------------------------------FLH-------------------------GDL-Q--------------------------------------EEV--------------Y---------------M------EI---PP---------------------------------------------------------------------------------------------------------------------G--FG-------NSQ--TV------GK----------------------------------------------------------------VCR------LKK---SLY-----------GLK-------Q-S---PR-----------AW--------------------------------------------------------FD---RF--RR----AL----C------------NM-------------G-------YSQC-----N-GDHT-V-F-----------YRH--RGAHITI----LAV----YVD-DIVI-T----GD---DV-----------------------------------------------------------------------------------------------------------------------------------------------------------------------------------EE---------I---KC---LKQ----RL---G--------------------------------------------------------------EA--------------------------------------------------------------------------------------------------------------------------------------------------------------------------------------------------------------------------------------------------------------------------------------------------------------------FEVK---D------L------G-----------------------------------------------------------------------------------------------------------------------------------------------------------------------------------------------------------------------------------------------------------------------------------------------------------------------------------------------------------------------------------------------------------------------------------------------------------------------------------------------------------------------------------------------------------------------------------------------------------------------------------------------------------------------------------------------------------------------------------------------------------------------------------------------------------------------------------------------------------------------------------------------------------------------------------------------------------PLR----Y--------FL----GIEV------------------------------------A----RSS----KG----I-----------------------------------------VLSQ--------------------------------------------------------------------------------------------------------------------------------------------------------------------------------------------------------------------------------------------------------------------------------------------------------------------------------RKYVLDLLTETGM------------------------------------------------------------------------------------------------------------------------------------------------------------------
>Osa.copia.71
-------------------------------------------------------------------------------------------------------------------------------------IVSGDREKSI-SA----------------------------------------------------------------------------------------------------------------------------------------------------------------------------------------------MQEEMQSLEKNGT--WELV-------------------------------------------------------------------------------------------------------HL-PKQKK------------------------------------------------------------------HVRCK----------------------WI----------------------------------------------------------------------------------------------------------------FKRKEGLCPSE--------P--------------------------------------------------------------PRFKARL---------VAKGF-SQIAGID------------------------------Y-N--DVF--SPVVK-HSL-IRTF-FS--IV---------A-MHD----------------------------------------------------------------------------------------------------------------------------------------------L----------------------------------------------------------------------------------------------------------------------------------------------------------------------------------------------ELE---------------------------------------------------------------------------------------------------------Q--------------------------LGVK-----TT-------------------------------------------------------------------------------------------------------------------------------------------------------FLH-------------------------GEL-E--------------------------------------EEI--------------Y---------------I------DQ---LE---------------------------------------------------------------------------------------------------------------------G--FI-------VPG--KE------DY----------------------------------------------------------------VCK------LKR---SLY-----------GLK-------Q-S---PR-----------QW--------------------------------------------------------YK---RF--DS----FM----L------------SH-------------G-------FKRS-----E-FDSC-V-Y-----------IKF--VNGSPIY----LLL----YVD-DMLI-A----AK---SK-----------------------------------------------------------------------------------------------------------------------------------------------------------------------------------EQ---------I---TT---LKK----QL---S--------------------------------------------------------------SE--------------------------------------------------------------------------------------------------------------------------------------------------------------------------------------------------------------------------------------------------------------------------------------------------------------------FDME---D------L------G-----------------------------------------------------------------------------------------------------------------------------------------------------------------------------------------------------------------------------------------------------------------------------------------------------------------------------------------------------------------------------------------------------------------------------------------------------------------------------------------------------------------------------------------------------------------------------------------------------------------------------------------------------------------------------------------------------------------------------------------------------------------------------------------------------------------------------------------------------------------------------------------------------------------------------------------------------------AAK----K--------IL----GMEI------------------------------------T--RDRNS----GL----L-----------------------------------------FLSQ--------------------------------------------------------------------------------------------------------------------------------------------------------------------------------------------------------------------------------------------------------------------------------------------------------------------------------QSYIKKVLQRFNM------------------------------------------------------------------------------------------------------------------------------------------------------------------
>Osa.copia.72
-----------------------------------------------------------------------------------------------------------------------------------------RDPNWR-AA----------------------------------------------------------------------------------------------------------------------------------------------------------------------------------------------MQAEFDALLANRT--WTLV-------------------------------------------------------------------------------------------------------PR-PPGAR------------------------------------------------------------------IITGK----------------------WV----------------------------------------------------------------------------------------------------------------FKTKLH--ADG--------S----------------------------------------------------------L---DKYKARW---------VVRGF-NQRPGVD------------------------------F-G--ETF--SPVVK-PAT-IRTV-LT--LI---------S-SKQ----------------------------------------------------------------------------------------------------------------------------------------------W----------------------------------------------------------------------------------------------------------------------------------------------------------------------------------------------PAH---------------------------------------------------------------------------------------------------------Q--------------------------LDVS-----NA-------------------------------------------------------------------------------------------------------------------------------------------------------FLH-------------------------GHL-Q--------------------------------------ERV--------------L---------------C------QQ---PT---------------------------------------------------------------------------------------------------------------------G--FE-------DAA--RP------AD----------------------------------------------------------------VCL------LSR---SLY-----------GLR-------Q-A---PR-----------AW--------------------------------------------------------FK---RF--AD----HA----T------------SL-------------G-------FVQS-----R-ADPS-L-F-----------VLR--RGSDTAY----LLL----YVD-DMIL-S----AS---SS-----------------------------------------------------------------------------------------------------------------------------------------------------------------------------------SL---------L---QR---IID----RL---Q--------------------------------------------------------------AE--------------------------------------------------------------------------------------------------------------------------------------------------------------------------------------------------------------------------------------------------------------------------------------------------------------------FKVK---D------M------G-----------------------------------------------------------------------------------------------------------------------------------------------------------------------------------------------------------------------------------------------------------------------------------------------------------------------------------------------------------------------------------------------------------------------------------------------------------------------------------------------------------------------------------------------------------------------------------------------------------------------------------------------------------------------------------------------------------------------------------------------------------------------------------------------------------------------------------------------------------------------------------------------------------------------------------------------------------PLK----Y--------FL----GIEV------------------------------------Q----RTA----DG----F-----------------------------------------VLSQ--------------------------------------------------------------------------------------------------------------------------------------------------------------------------------------------------------------------------------------------------------------------------------------------------------------------------------SKYATDVLERAGM------------------------------------------------------------------------------------------------------------------------------------------------------------------
>Osa.copia.73
-------------------------------------------------------------------------------------------------------------------------------------------ESWI-NA----------------------------------------------------------------------------------------------------------------------------------------------------------------------------------------------MHEELENFERNKV--WTLV-------------------------------------------------------------------------------------------------------EP-PSGHN------------------------------------------------------------------IIGTK----------------------WV----------------------------------------------------------------------------------------------------------------FKNKQN--EDG--------L----------------------------------------------------------I---VRNKARL---------VAQGF-TQVEGLD------------------------------F-D--ETF--APVAR-IEA-IRLL-LA--FA---------V-SKG----------------------------------------------------------------------------------------------------------------------------------------------F----------------------------------------------------------------------------------------------------------------------------------------------------------------------------------------------KLY---------------------------------------------------------------------------------------------------------Q--------------------------MDVK-----SD-------------------------------------------------------------------------------------------------------------------------------------------------------FLN-------------------------GFI-Q--------------------------------------EEV--------------Y---------------V------KQ---PP---------------------------------------------------------------------------------------------------------------------G--FE-------NPD--FP------NH----------------------------------------------------------------VFK------LSK---ALY-----------GLK-------Q-A---PR-----------AW--------------------------------------------------------XD---RL--KN----FLLRKVL---------------------------Q-------WERL-------TKRF-L-F-----------LSMVIINFSFRF----MWM-----IS-SLVV------RP----------------------------------------------------------------------------------------------------------------------------------------------------------------------------------------TL------------------WLX----IL----------------------------------------------------------------------------------------------------------------------------------------------------------------------------------------------------------------------------------------------------------------------------------------------------------------------------------------------------------------------------------------LRLC---A-------------G-----------------------------------------------------------------------------------------------------------------------------------------------------------------------------------------------------------------------------------------------------------------------------------------------------------------------------------------------------------------------------------------------------------------------------------------------------------------------------------------------------------------------------------------------------------------------------------------------------------------------------------------------------------------------------------------------------------------------------------------------------------------------------------------------------------------------------------------------------------------------------------------------------------------------------------------------------------NLR----WAXCVSYRTFW----DCKL---------------------------------------SKHLK----------V-----------------------------------------LLCI--------------------------------------------------------------------------------------------------------------------------------------------------------------------------------------------------------------------------------------------------------------------------------------------------------------------------------KRSTRRIFXDGSR------------------------------------------------------------------------------------------------------------------------------------------------------------------
>Osa.copia.74
-------------------------------------------------------------------------------------------------------------------------------------------ESWI-NA----------------------------------------------------------------------------------------------------------------------------------------------------------------------------------------------MHEELENFERNNV--WTLV-------------------------------------------------------------------------------------------------------EP-PSRHN------------------------------------------------------------------IIGTM----------------------WV----------------------------------------------------------------------------------------------------------------FKNKQN--KDG--------L----------------------------------------------------------I---VRNKARL---------VAQGF-TQVEGLD------------------------------F-D--ETF--APVAR-IEA-IRLL-LA--FA---------A-SKG----------------------------------------------------------------------------------------------------------------------------------------------F----------------------------------------------------------------------------------------------------------------------------------------------------------------------------------------------KLY---------------------------------------------------------------------------------------------------------Q--------------------------MDVK-----SD-------------------------------------------------------------------------------------------------------------------------------------------------------FLN-------------------------GFI-Q--------------------------------------EEV--------------Y---------------V------KQ---PL---------------------------------------------------------------------------------------------------------------------GXSFE-------NAD--FL------NH----------------------------------------------------------------VFK------LSK---ALY-----------GLK-------Q-A---PR-----------VW--------------------------------------------------------YD---RL--EN----FL----L------------AK-------------G-------FTMG-----K-VDKT-L-F--------V--LKH---GDNQLF----VQI----YVD-DIIF-G----CS---TH-----------------------------------------------------------------------------------------------------------------------------------------------------------------------------------AL---------V---VD---FAE----AM---R--------------------------------------------------------------RE--------------------------------------------------------------------------------------------------------------------------------------------------------------------------------------------------------------------------------------------------------------------------------------------------------------------FEMS---I------M------G-----------------------------------------------------------------------------------------------------------------------------------------------------------------------------------------------------------------------------------------------------------------------------------------------------------------------------------------------------------------------------------------------------------------------------------------------------------------------------------------------------------------------------------------------------------------------------------------------------------------------------------------------------------------------------------------------------------------------------------------------------------------------------------------------------------------------------------------------------------------------------------------------------------------------------------------------------------ELS----Y--------IL----GLKI------------------------------------K----QTP----QG----T-----------------------------------------FVHQ--------------------------------------------------------------------------------------------------------------------------------------------------------------------------------------------------------------------------------------------------------------------------------------------------------------------------------TKYTKDLLRRFKM------------------------------------------------------------------------------------------------------------------------------------------------------------------
>Osa.copia.75
------------------------------------------------------------------------------------------------------------------------------------------CNRWI-TT----------------------------------------------------------------------------------------------------------------------------------------------------------------------------------------------MHDEMESLEKNHT--WELV-------------------------------------------------------------------------------------------------------KL-PKEKK------------------------------------------------------------------SIRCK----------------------WI----------------------------------------------------------------------------------------------------------------FKRKEGMSPSD--------E--------------------------------------------------------------ARYKARL---------VAKGY-SQIPSID------------------------------F-N--DVF--SPIVK-HSS-IRTL-LS--IV---------A-MHD----------------------------------------------------------------------------------------------------------------------------------------------Y----------------------------------------------------------------------------------------------------------------------------------------------------------------------------------------------ELE---------------------------------------------------------------------------------------------------------Q--------------------------MDVK-----TA-------------------------------------------------------------------------------------------------------------------------------------------------------FLH-------------------------GEL-E--------------------------------------EDI--------------Y---------------M------EQ---PE---------------------------------------------------------------------------------------------------------------------G--FV-------VPG--KE------NL----------------------------------------------------------------VCR------LKK---SLY-----------GLK-------Q-S---PR-----------QW--------------------------------------------------------YK---RF--DS----FM----L------------SQ-------------K-------FRRS-----N-YDNC-V-Y-----------LKV--VDGSAIY----LLL----YVD-DMLI-A----AK---DK-----------------------------------------------------------------------------------------------------------------------------------------------------------------------------------SE---------I---EK---LKA----QL---S--------------------------------------------------------------SE--------------------------------------------------------------------------------------------------------------------------------------------------------------------------------------------------------------------------------------------------------------------------------------------------------------------FEMK---D------L------G-----------------------------------------------------------------------------------------------------------------------------------------------------------------------------------------------------------------------------------------------------------------------------------------------------------------------------------------------------------------------------------------------------------------------------------------------------------------------------------------------------------------------------------------------------------------------------------------------------------------------------------------------------------------------------------------------------------------------------------------------------------------------------------------------------------------------------------------------------------------------------------------------------------------------------------------------------------AAK----K--------IL----GMEI------------------------------------T--RERHS----GK----L-----------------------------------------YLSQ--------------------------------------------------------------------------------------------------------------------------------------------------------------------------------------------------------------------------------------------------------------------------------------------------------------------------------KGYIEKVLRRFNM------------------------------------------------------------------------------------------------------------------------------------------------------------------
>Osa.copia.76
------------------------------------------------------------------------------------------------------------------------------------------ADYWK-EA----------------------------------------------------------------------------------------------------------------------------------------------------------------------------------------------VHSEMDSIMSNGT--WEVV-------------------------------------------------------------------------------------------------------ER-PYGCK------------------------------------------------------------------PVGCK----------------------WV----------------------------------------------------------------------------------------------------------------FKKKLR--LDG--------T----------------------------------------------------------I---EKYKARL---------VAKGY-TQKEGED------------------------------F-F--DTY--SPVAR-LTT-IRVL-LA--LA---------A-SHG----------------------------------------------------------------------------------------------------------------------------------------------L----------------------------------------------------------------------------------------------------------------------------------------------------------------------------------------------LVH---------------------------------------------------------------------------------------------------------Q--------------------------MDVK-----TA-------------------------------------------------------------------------------------------------------------------------------------------------------FLN-------------------------GEL-E--------------------------------------EEI--------------Y---------------M------DQ---PD---------------------------------------------------------------------------------------------------------------------G--YV-----LEGIN--QT------GM----------------------------------------------------------------YXK------VRR---EWC---VNCXNPCMALS-------K-H---LS-----------NG--------------------------------------------------------MR---SL--TT----HL----H------------LL-------------A-------LLXT-----KLTNVC-T-I--------A--MVG----EKEXS------CA---YMS-MTYXSF----GP---AS-----------------------------------------------------------------------------------------------------------------------------------------------------------------------------------MX---------L---RR---SRT----FC---P--------------------------------------------------------------RV--------------------------------------------------------------------------------------------------------------------------------------------------------------------------------------------------------------------------------------------------------------------------------------------------------------------LKXR---I------W------E-----------------------------------------------------------------------------------------------------------------------------------------------------------------------------------------------------------------------------------------------------------------------------------------------------------------------------------------------------------------------------------------------------------------------------------------------------------------------------------------------------------------------------------------------------------------------------------------------------------------------------------------------------------------------------------------------------------------------------------------------------------------------------------------------------------------------------------------------------------------------------------------------------------------------------------------------------------RLM----L--------FL----TLSY------------------------------------X----EEM----RV--G-F-----------------------------------------HLCN--------------------------------------------------------------------------------------------------------------------------------------------------------------------------------------------------------------------------------------------------------------------------------------------------------------------------------PTMWTRFXVALD-------------------------------------------------------------------------------------------------------------------------------------------------------------------
>Osa.copia.77
----------------------------------------------------------------------------------------------------------------------------------------LSDPNWR-AA----------------------------------------------------------------------------------------------------------------------------------------------------------------------------------------------MQAEFDALLANDT--WSLV-------------------------------------------------------------------------------------------------------PR-PRGVN------------------------------------------------------------------LVTGK----------------------WI----------------------------------------------------------------------------------------------------------------FRHKLH--SDG--------S----------------------------------------------------------L---DRYKARW---------VLRGF-TQRPGVD------------------------------Y-D--ETF--SPVVK-PAT-VRVV-LS--LA---------L-SQD----------------------------------------------------------------------------------------------------------------------------------------------W----------------------------------------------------------------------------------------------------------------------------------------------------------------------------------------------PIH---------------------------------------------------------------------------------------------------------Q--------------------------LDVK-----NA-------------------------------------------------------------------------------------------------------------------------------------------------------FLH-------------------------GTL-S--------------------------------------ETV--------------Y---------------C------IQ---PT---------------------------------------------------------------------------------------------------------------------G--FA-------DPS--HA------DL----------------------------------------------------------------VCR------LNK---SLY-----------GLK-------Q-A---PR-----------AW--------------------------------------------------------HH---RF--AS----HL----I------------SL-------------G-------FIEA-----Q-SDSS-L-F-----------IHR--RGNDTVL----LLL----YVD-DIVL-T----AS---SA-----------------------------------------------------------------------------------------------------------------------------------------------------------------------------------SL---------L---QQ---VIA----AL---Q--------------------------------------------------------------RE--------------------------------------------------------------------------------------------------------------------------------------------------------------------------------------------------------------------------------------------------------------------------------------------------------------------FAMT---D------M------G-----------------------------------------------------------------------------------------------------------------------------------------------------------------------------------------------------------------------------------------------------------------------------------------------------------------------------------------------------------------------------------------------------------------------------------------------------------------------------------------------------------------------------------------------------------------------------------------------------------------------------------------------------------------------------------------------------------------------------------------------------------------------------------------------------------------------------------------------------------------------------------------------------------------------------------------------------------PLH----H--------FL----GITV------------------------------------T----RFA----SG----L-----------------------------------------FLSQ--------------------------------------------------------------------------------------------------------------------------------------------------------------------------------------------------------------------------------------------------------------------------------------------------------------------------------RQYSQDILERAGM------------------------------------------------------------------------------------------------------------------------------------------------------------------
>Osa.copia.78
-----------------------------------------------------------------------------------------------------------------------------------------TDESWI-NA----------------------------------------------------------------------------------------------------------------------------------------------------------------------------------------------MHEELENFERNKV--WTLV-------------------------------------------------------------------------------------------------------EP-PSRHN------------------------------------------------------------------IIGTK----------------------WV----------------------------------------------------------------------------------------------------------------FKNKQN--EDG--------L----------------------------------------------------------I---VRNKARL---------VAQGF-TQVEGLD------------------------------F-N--ETF--APVAR-IEA-IRLL-LA--FA---------A-SKG----------------------------------------------------------------------------------------------------------------------------------------------F----------------------------------------------------------------------------------------------------------------------------------------------------------------------------------------------KLY---------------------------------------------------------------------------------------------------------Q--------------------------MDVK-----SA-------------------------------------------------------------------------------------------------------------------------------------------------------FLN-------------------------GFI-X--------------------------------------EEV--------------Y---------------V------KQ---PP---------------------------------------------------------------------------------------------------------------------G--FE-------NPD--FP------NH----------------------------------------------------------------VFK------LSK---ALY-----------GLK-------Q-A---PR-----------AW--------------------------------------------------------YD---RL--KN----FF----A------------XE-------------R-------FYNG-----K-GXQN-L-F-----------VLK--HGDNXLF----VQI----YMD-DIIF-G----CS---TH-----------------------------------------------------------------------------------------------------------------------------------------------------------------------------------AL---------V---VD---FAE----TM---C--------------------------------------------------------------RE--------------------------------------------------------------------------------------------------------------------------------------------------------------------------------------------------------------------------------------------------------------------------------------------------------------------FEMS---M------M------G-----------------------------------------------------------------------------------------------------------------------------------------------------------------------------------------------------------------------------------------------------------------------------------------------------------------------------------------------------------------------------------------------------------------------------------------------------------------------------------------------------------------------------------------------------------------------------------------------------------------------------------------------------------------------------------------------------------------------------------------------------------------------------------------------------------------------------------------------------------------------------------------------------------------------------------------------------------ELS----C--------FL----GLQI------------------------------------K----QTP----QG----T-----------------------------------------FVHQ--------------------------------------------------------------------------------------------------------------------------------------------------------------------------------------------------------------------------------------------------------------------------------------------------------------------------------TKYTKDLLRRFKM------------------------------------------------------------------------------------------------------------------------------------------------------------------
>Osa.copia.79
-------------------------------------------------------------------------------------------------------------------------------------------------------------------------------------------------------------------------------------------------------------------------------------------------------------------------------------------------------------------------------------------------------------------------------------------------------------------------------------------------------------------------------------------------------------------------------LI-----------------------------------------------------------------------------------------------------------------------------------------------------------------------------------------------------------------------------------------------------------------------SLAVQ-----NRLF-MQ-------------L----------------------------------------------------------------------------------------------------------------------------------------------------------------------------------------------------------------------------------------------------------------------------------------------------------------------------------------------------------------------------------------------------------------------------------------------------------------------------------------MDVV-----TA-------------------------------------------------------------------------------------------------------------------------------------------------------YLY-------------------------GSL-D--------------------------------------SDI--------------Y---------------M------KV---PG---------------------------------------------------------------------------------------------------------------------GIDIP-------NQKVNCN------MY----------------------------------------------------------------CVK------LQK---SLY-----------GLK-------Q-S---SR-----------MW--------------------------------------------------------YN---RL--SE----FL----S------------LK-------------G-------YTKN-----D-DCPC-V-F-----------IKK--SPTGFCI----ISV----YVD-DLNI-I----GN---TQ-----------------------------------------------------------------------------------------------------------------------------------------------------------------------------------DI-------------NE---AHH----HL---K--------------------------------------------------------------TE--------------------------------------------------------------------------------------------------------------------------------------------------------------------------------------------------------------------------------------------------------------------------------------------------------------------FEMK---D------L------S-----------------------------------------------------------------------------------------------------------------------------------------------------------------------------------------------------------------------------------------------------------------------------------------------------------------------------------------------------------------------------------------------------------------------------------------------------------------------------------------------------------------------------------------------------------------------------------------------------------------------------------------------------------------------------------------------------------------------------------------------------------------------------------------------------------------------------------------------------------------------------------------------------------------------------------------------------------QTK----F--------CL----GLQL------------------------------------E----HLP----FG----I-----------------------------------------LVHQ--------------------------------------------------------------------------------------------------------------------------------------------------------------------------------------------------------------------------------------------------------------------------------------------------------------------------------SAYTQKILEK---------------------------------------------------------------------------------------------------------------------------------------------------------------------
>Osa.copia.8
-----------------------------------------------------------------------------------------------------------------------------------------TDESWI-NA----------------------------------------------------------------------------------------------------------------------------------------------------------------------------------------------MHEELENFERNKV--WTLV-------------------------------------------------------------------------------------------------------EP-PSGHN------------------------------------------------------------------IIGTK----------------------WV----------------------------------------------------------------------------------------------------------------FKNKQN--EDG--------L----------------------------------------------------------I---VRNKARL---------VAQGS-TQVEGLD------------------------------F-N--ETF--APVAR-IEA-IRLL-LA--FA---------A-SKG----------------------------------------------------------------------------------------------------------------------------------------------F----------------------------------------------------------------------------------------------------------------------------------------------------------------------------------------------KLY---------------------------------------------------------------------------------------------------------Q--------------------------MDVK-----SA-------------------------------------------------------------------------------------------------------------------------------------------------------FLN-------------------------GFI-X--------------------------------------EEV--------------D---------------V------KQ---PP---------------------------------------------------------------------------------------------------------------------G--FE-------NPD--FP------NH----------------------------------------------------------------VFK------LSK---ALY-----------GLK-------Q-A---PR-----------AW--------------------------------------------------------YD---RL--KN----FL----L------------AK-------------G-------FTMG-----K-VDKT-L-F-----------VLK--QGDNQLF----VQI----YVD-DIIF-G----CS---TH-----------------------------------------------------------------------------------------------------------------------------------------------------------------------------------VL---------V---VE---FAE----TM---R--------------------------------------------------------------RE--------------------------------------------------------------------------------------------------------------------------------------------------------------------------------------------------------------------------------------------------------------------------------------------------------------------FEMS---M------M------G-----------------------------------------------------------------------------------------------------------------------------------------------------------------------------------------------------------------------------------------------------------------------------------------------------------------------------------------------------------------------------------------------------------------------------------------------------------------------------------------------------------------------------------------------------------------------------------------------------------------------------------------------------------------------------------------------------------------------------------------------------------------------------------------------------------------------------------------------------------------------------------------------------------------------------------------------------------ELS----Y--------FL----GLLI------------------------------------K----QTP----XG----T-----------------------------------------FVHQ--------------------------------------------------------------------------------------------------------------------------------------------------------------------------------------------------------------------------------------------------------------------------------------------------------------------------------TKYTKDLLRRFKM------------------------------------------------------------------------------------------------------------------------------------------------------------------
>Osa.copia.80
------------------------------------------------------------------------------------------------------------------------------------------DPRWH-QA----------------------------------------------------------------------------------------------------------------------------------------------------------------------------------------------MLDELEALEKNKT--WDLV-------------------------------------------------------------------------------------------------------PF-PEGKK------------------------------------------------------------------VVNCK----------------------WV----------------------------------------------------------------------------------------------------------------YTVKQN--PNG--------K----------------------------------------------------------V---ERYKARL---------VAKGY-SQTYGID------------------------------Y-D--ETF--APVAK-MST-VRTL-IS--CA---------A-NFD----------------------------------------------------------------------------------------------------------------------------------------------W----------------------------------------------------------------------------------------------------------------------------------------------------------------------------------------------PLH---------------------------------------------------------------------------------------------------------Q--------------------------LDVK-----NA-------------------------------------------------------------------------------------------------------------------------------------------------------FLH-------------------------GDL-Q--------------------------------------EEV--------------Y---------------M------DI---PP---------------------------------------------------------------------------------------------------------------------G--FA-------TSQ--TE------GK----------------------------------------------------------------VLR------LKK---SLY-----------GLK-------Q-S---PR-----------AW--------------------------------------------------------FD---RF--RR----AM----C------------AM-------------D-------YKQC-----N-GDHT-V-F-----------YHH--SGDHITI----LAV----YVD-DMII-T----GN---DC-----------------------------------------------------------------------------------------------------------------------------------------------------------------------------------LE---------I---TR---LKQ----NL---S--------------------------------------------------------------KE--------------------------------------------------------------------------------------------------------------------------------------------------------------------------------------------------------------------------------------------------------------------------------------------------------------------FEVK---D------L------G-----------------------------------------------------------------------------------------------------------------------------------------------------------------------------------------------------------------------------------------------------------------------------------------------------------------------------------------------------------------------------------------------------------------------------------------------------------------------------------------------------------------------------------------------------------------------------------------------------------------------------------------------------------------------------------------------------------------------------------------------------------------------------------------------------------------------------------------------------------------------------------------------------------------------------------------------------------QLK----Y--------FL----GIEI------------------------------------A----RSP----RG----I-----------------------------------------VLSQ--------------------------------------------------------------------------------------------------------------------------------------------------------------------------------------------------------------------------------------------------------------------------------------------------------------------------------RKYALDLLSDTGM------------------------------------------------------------------------------------------------------------------------------------------------------------------
>Osa.copia.81
---------------------------------------------------------------SSAATNSGDSTQDPETSTEAFAVPEETAVTAPVGPVTRAQRGIRKRKEYTDGTVRYG--FLIETGEPVNLQEAVSNRNWK-VA----------------------------------------------------------------------------------------------------------------------------------------------------------------------------------------------MDKEFTALMHNKT--WHLV-------------------------------------------------------------------------------------------------------PP-VQEKN------------------------------------------------------------------VIDCK----------------------WV----------------------------------------------------------------------------------------------------------------YKIKRK--SDG--------S----------------------------------------------------------I---DRYKARL---------VAKGF-KQRYGID------------------------------Y-K--DTF--SPVVK-AAT-VRLI-LS--IA---------V-SNG----------------------------------------------------------------------------------------------------------------------------------------------W----------------------------------------------------------------------------------------------------------------------------------------------------------------------------------------------SLR---------------------------------------------------------------------------------------------------------Q--------------------------LDVX-----NA-------------------------------------------------------------------------------------------------------------------------------------------------------FLH-------------------------GYL-E--------------------------------------EEV--------------Y---------------M------RQ---PP---------------------------------------------------------------------------------------------------------------------G--XED------KVH--P-------HY----------------------------------------------------------------LCK------LDK---ALY-----------GLK-------Q-A---PR-----------AW--------------------------------------------------------YS---RL--SK----KL----Q------------DL-------------G-------FVPS-----K-ANTS-L-F--------F--YSR---GTYTMF----VLV----YVD-DIIV-A----SS---SP-----------------------------------------------------------------------------------------------------------------------------------------------------------------------------------QA---------T---KA---LLK----DL---E--------------------------------------------------------------KD--------------------------------------------------------------------------------------------------------------------------------------------------------------------------------------------------------------------------------------------------------------------------------------------------------------------FALK---D------L------G-----------------------------------------------------------------------------------------------------------------------------------------------------------------------------------------------------------------------------------------------------------------------------------------------------------------------------------------------------------------------------------------------------------------------------------------------------------------------------------------------------------------------------------------------------------------------------------------------------------------------------------------------------------------------------------------------------------------------------------------------------------------------------------------------------------------------------------------------------------------------------------------------------------------------------------------------------------DLH----Y--------FL----GIEV------------------------------------K----KNS----QG----L-----------------------------------------VLSQ--------------------------------------------------------------------------------------------------------------------------------------------------------------------------------------------------------------------------------------------------------------------------------------------------------------------------------ERYATEVLKRVGM------------------------------------------------------------------------------------------------------------------------------------------------------------------
>Osa.copia.82
-----------------------------------------------------------------------------------------------------------------------------------------HSSEWL-KA----------------------------------------------------------------------------------------------------------------------------------------------------------------------------------------------MKDEMKSMSTNKV--WDLV-------------------------------------------------------------------------------------------------------EI-PEGAK------------------------------------------------------------------TVGCK----------------------WV----------------------------------------------------------------------------------------------------------------YKTKRD--PKR--------N----------------------------------------------------------I---ERFKARL---------VAKGF-TQREGID------------------------------Y-N--ETF--SPVST-KDS-FRII-MA--LV---------A-YYDLEFVTPRFSFGIKNHLIMHFLEIKXKVKQFIQVKYXGNXKFPLKIIGREYFVIFFVPXIFSEIFPXIFGAQEVNLIAQSSFNQLEXKEKKIIFPFLAFGLGPNSSPPPSXAGLPFLGPLGSLSPSSLHFLPSPFSPPPLYDRW--------------------------------------------------------------------------------------------------------------------------------------------------------------------------------------------APPVS----------------------------------------------------------------SSYFLWLAGCNRHGRLSRPTSPLPPPTSSTLRHSRPTVGPRRPRPRSPPPLSPAKNRRHHPHDAAPLPLEIRRSPALSSPPXAIKSIPVDSSS-----------------------------------------------------------------------------------------------------------------------------------------FFP---VFPSPPRPLPSSPRRSPSPPLAGDL-QPPATAAPVAAALRRHHLXHHTTPPHPGIHS--------ISLLHRRNHLPIARPSHY---------------R------HT---PPSAGRCRRVSRRRTSPLAPSATPCQALPRPPLRFPIPPPQPPFHRASRATSTIRRLQPCATVALAAAASLRLHLSPRSAVQHLGHRCSSLETHRNVVSLGRRXAPPFLSSPAWYSRRSGHLFPSLTAPIISPGLAGPRPRLRHGRASSKRRSRHLPCRPPPSFPPPVASPWSSRRRRPRXALPSPLSPLGRSPPVLARVVPPPPVAARPVCRRSFGAGRRRRQPCVR----AGQAAPPGRP-------QPS---DRSRPIRAVGCATVWPADAVDSVHGGLCCXRVGPTPLWTRSVPHPLPTSAVPISFEKLINNCAINRVXLXKFIXMARNFXNS----YLIHSNS-GLSHSTCKIHLKLSSSCLLLLMYCFLGVYXSFSSFCVP-----ACSSRC---FGRSRSQGXEFRRSKXRSKASHTFPLSILILILQMFYHLQIKLHVLLITWE--XGLPICSLVPCLLDICPLSTLG----------------------------------------------------------------------------------------------------------------------------------------------------------------NKXTSSCYLCDLARTICLALLKXHXLSXW------------------------------------------------------------------DN--------------------------------------------------------------------------------------------------------------------------------------------------------------------------------------------------------------------------------------------------------------------------------------------------------------------YNIR---PFXYQNEL------------------------------------------------------------------------------------------------------------------------------------------------------------------------------------------------------------------------------------------------------------------------------------------------------------------------------------------------------------------------------------------------------------------------------------------------------------------------------------------------------------------------------------------------------------------------------------------------------------------------------------------------------------------------------------------------------------------------------------------------------------------------------------------------------------------------------------------------------------------------------------------------------------------------------------------------------------------RARDTWPC--------FMVVIIQLKC--------DYMVGCGCMVLLVAPMAIKDRFAGCPGRTYRTYHKPAWATAGLVVXL-----------------------------------------FSSRCTQARVGVMELGRPGCPVDRLPDSPRHERGAARCLLGTGANPKVWCDRLEGVMRRVLSRPLSGMSWWHVGARKRVVGLCLVGTVVHLXSEXNYSNSRARGYGRSTRFTVISLTLNKSTXCTVVQVGWLGLFNVVXRXSVEIXGYFNYSTVLLFCLIKCFTTAFMQIATNHPCIPLHVCIIGVACXVRWLYSALLLFPIFRSVVLLSXRRSXKTKAQTPVEFCLWSGAEAPLGSPFSAAAASVSVXGLSAPSVSILRFIYVWNCILLVVLCTLAGPVQGFNTQNSLKIXGXISGHDRIAPNGCXDGIPERXFVXRCIHGTTRRFCYERKRTYGMSSKEIDLWTKARIKAVVSKVXPYHKTIWFXGEXKGXLYIRXVXGEXVYLPNIICRXHTLSQXXQKYATGNKEIPGLXVXNERSRXSHLCVGYRDLPRQIEWCFGAILESIYRKGTEKVXY------------------------------------------
>Osa.copia.83
-----------------------------------------------------------------------------------------------------------------------------------------RDPNWR-AA----------------------------------------------------------------------------------------------------------------------------------------------------------------------------------------------MQAEFDALLANRT--WTLV-------------------------------------------------------------------------------------------------------PR-PPGAR------------------------------------------------------------------IITGK----------------------WV----------------------------------------------------------------------------------------------------------------FKTKLH--ADG--------S----------------------------------------------------------L---DKYKARW---------VVRGF-NQRPGVD------------------------------F-G--ETF--SPVVK-PAT-IRTV-LT--LI---------S-SKQ----------------------------------------------------------------------------------------------------------------------------------------------W----------------------------------------------------------------------------------------------------------------------------------------------------------------------------------------------PAH---------------------------------------------------------------------------------------------------------Q--------------------------LDVS-----NA-------------------------------------------------------------------------------------------------------------------------------------------------------FLH-------------------------GHL-Q--------------------------------------ERV--------------L---------------C------QQ---PT---------------------------------------------------------------------------------------------------------------------G--FE-------DAA--RP------AD----------------------------------------------------------------VCL------LSR---SLY-----------GLR-------Q-A---PR-----------AW--------------------------------------------------------FK---RF--AD----HA----T------------SL-------------G-------FVQS-----R-ADPS-L-F-----------VLR--RGSDTAY----LLL----YVD-DMIL-S----AS---SS-----------------------------------------------------------------------------------------------------------------------------------------------------------------------------------SL---------L---QR---IID----RL---Q--------------------------------------------------------------AE--------------------------------------------------------------------------------------------------------------------------------------------------------------------------------------------------------------------------------------------------------------------------------------------------------------------FKVK---D------M------G-----------------------------------------------------------------------------------------------------------------------------------------------------------------------------------------------------------------------------------------------------------------------------------------------------------------------------------------------------------------------------------------------------------------------------------------------------------------------------------------------------------------------------------------------------------------------------------------------------------------------------------------------------------------------------------------------------------------------------------------------------------------------------------------------------------------------------------------------------------------------------------------------------------------------------------------------------------PLK----Y--------FL----GIEV------------------------------------Q----RTA----DG----F-----------------------------------------VLSQ--------------------------------------------------------------------------------------------------------------------------------------------------------------------------------------------------------------------------------------------------------------------------------------------------------------------------------SKYATDVLERAGM------------------------------------------------------------------------------------------------------------------------------------------------------------------
>Osa.copia.84
-------------------------------------------------------------------------------------------------------------------------------------------DYWK-EA----------------------------------------------------------------------------------------------------------------------------------------------------------------------------------------------VRSEMDSIMSNGT--WEVV-------------------------------------------------------------------------------------------------------ER-PYGCK------------------------------------------------------------------PVGCK----------------------WV----------------------------------------------------------------------------------------------------------------FKKNLR--PYG--------T----------------------------------------------------------I---EKYKARI---------VAKGY-TQKEGKY------------------------------FFX--HILTSCPLDH-----IRVL-LA--LA---------A-SHG----------------------------------------------------------------------------------------------------------------------------------------------L----------------------------------------------------------------------------------------------------------------------------------------------------------------------------------------------LIH---------------------------------------------------------------------------------------------------------Q--------------------------MDVK-----TA-------------------------------------------------------------------------------------------------------------------------------------------------------FLN-------------------------GEL-E--------------------------------------KEI--------------Y---------------M------DQ---PD---------------------------------------------------------------------------------------------------------------------G--YV-----LEGQE----------GM----------------------------------------------------------------VCK------LLK---SLY-----------GLK-------Q-A---PK-----------QW--------------------------------------------------------HE---KF--ET----TL----T------------SA-------------G-------FVVN-----E-TDKC-V-Y-----------YRY--GGGEGLI----LCL----YVD-DILI-F----GT---SL-----------------------------------------------------------------------------------------------------------------------------------------------------------------------------------NV---------I---EE---VKN----FL---S--------------------------------------------------------------KS--------------------------------------------------------------------------------------------------------------------------------------------------------------------------------------------------------------------------------------------------------------------------------------------------------------------FEMK---D------L------G-----------------------------------------------------------------------------------------------------------------------------------------------------------------------------------------------------------------------------------------------------------------------------------------------------------------------------------------------------------------------------------------------------------------------------------------------------------------------------------------------------------------------------------------------------------------------------------------------------------------------------------------------------------------------------------------------------------------------------------------------------------------------------------------------------------------------------------------------------------------------------------------------------------------------------------------------------------EAD----V--------IL----NIKL------------------------------------L--RGDEG-----G----I-----------------------------------------TLVQ--------------------------------------------------------------------------------------------------------------------------------------------------------------------------------------------------------------------------------------------------------------------------------------------------------------------------------SHYVDKVLSRFGY------------------------------------------------------------------------------------------------------------------------------------------------------------------
>Osa.copia.85
------------------------------------------------------------------------------------------------------------------------------------------DPRWH-QA----------------------------------------------------------------------------------------------------------------------------------------------------------------------------------------------MLDELEALEKNKT--WDLV-------------------------------------------------------------------------------------------------------PF-PEGKK------------------------------------------------------------------IVNCK----------------------WV----------------------------------------------------------------------------------------------------------------YTVKQN--PDG--------K----------------------------------------------------------V---ERYKVRL---------VAKRY-SQTYGID------------------------------Y-D--ETF--APVAK-MSM-VRTL-IS--CA---------A-NFD----------------------------------------------------------------------------------------------------------------------------------------------W----------------------------------------------------------------------------------------------------------------------------------------------------------------------------------------------PLH---------------------------------------------------------------------------------------------------------Q--------------------------LDVK-----NA-------------------------------------------------------------------------------------------------------------------------------------------------------FLH-------------------------GDL-Q--------------------------------------EEV--------------Y---------------M------DV---PP---------------------------------------------------------------------------------------------------------------------G--FA-----TSQTK----------GK----------------------------------------------------------------VLR------LKK---SLY-----------GVK-------Q-S---PR-----------AW--------------------------------------------------------FD---RF--RH----AM----C------------AM-------------D-------YKQC-----N-GDHI-V-F-----------YHH--SGDHITI----LAV----YVD-DMVI-T----GN---DC-----------------------------------------------------------------------------------------------------------------------------------------------------------------------------------LE---------I---TR---LKR----NL---S--------------------------------------------------------------KE--------------------------------------------------------------------------------------------------------------------------------------------------------------------------------------------------------------------------------------------------------------------------------------------------------------------FEVK---D------L------G-----------------------------------------------------------------------------------------------------------------------------------------------------------------------------------------------------------------------------------------------------------------------------------------------------------------------------------------------------------------------------------------------------------------------------------------------------------------------------------------------------------------------------------------------------------------------------------------------------------------------------------------------------------------------------------------------------------------------------------------------------------------------------------------------------------------------------------------------------------------------------------------------------------------------------------------------------------QLR----Y--------FL----GIEI------------------------------------A----RSP----RG----I-----------------------------------------VISQ--------------------------------------------------------------------------------------------------------------------------------------------------------------------------------------------------------------------------------------------------------------------------------------------------------------------------------RKYVLDLLSETGM------------------------------------------------------------------------------------------------------------------------------------------------------------------
>Osa.copia.86
-------------------------------------------------------------------------------------------------------------------------------------------ESWI-NA----------------------------------------------------------------------------------------------------------------------------------------------------------------------------------------------MHEELENFERNKV--WTLV-------------------------------------------------------------------------------------------------------EP-PSGHN------------------------------------------------------------------VIGTK----------------------WV----------------------------------------------------------------------------------------------------------------FKNKQN--EDG--------L----------------------------------------------------------I---VRNKTKL---------VAQGF-TQVEGLD------------------------------F-D--ETF--APVAR-IEA-IRLL-LA--FA---------A-SKG----------------------------------------------------------------------------------------------------------------------------------------------F----------------------------------------------------------------------------------------------------------------------------------------------------------------------------------------------KLY---------------------------------------------------------------------------------------------------------Q--------------------------MDVK-----SN-------------------------------------------------------------------------------------------------------------------------------------------------------FLN-------------------------GFI-Q--------------------------------------EEV--------------Y---------------V------KQ---PP---------------------------------------------------------------------------------------------------------------------G--FE-------NLD--FP------NH----------------------------------------------------------------VFK------LSK---ALY-----------GLK-------Q-A---SR-----------AW--------------------------------------------------------YD---RL--KN----FL----L------------AK-------------G-------FTMG-----K-VDKT-L-F-----------VLK--HGDNQLF----VQI----YVD-DIIF-G----CS---TH-----------------------------------------------------------------------------------------------------------------------------------------------------------------------------------AL---------V---VD---FAE----TM---R--------------------------------------------------------------RE--------------------------------------------------------------------------------------------------------------------------------------------------------------------------------------------------------------------------------------------------------------------------------------------------------------------FEMS---M------M------G-----------------------------------------------------------------------------------------------------------------------------------------------------------------------------------------------------------------------------------------------------------------------------------------------------------------------------------------------------------------------------------------------------------------------------------------------------------------------------------------------------------------------------------------------------------------------------------------------------------------------------------------------------------------------------------------------------------------------------------------------------------------------------------------------------------------------------------------------------------------------------------------------------------------------------------------------------------ELS----Y--------FL----GLQI------------------------------------K----QTP----QG----T-----------------------------------------FVHQ--------------------------------------------------------------------------------------------------------------------------------------------------------------------------------------------------------------------------------------------------------------------------------------------------------------------------------TKYTNDLLRRFKM------------------------------------------------------------------------------------------------------------------------------------------------------------------
>Osa.copia.87
-----------------------------------------------------------------------------------------------------------------------------------------ADPQWR-TV----------------------------------------------------------------------------------------------------------------------------------------------------------------------------------------------MQDEFDALLSNRT--WDLV-------------------------------------------------------------------------------------------------------PR-PHKAN------------------------------------------------------------------IVIGK----------------------WL----------------------------------------------------------------------------------------------------------------FKHKFK--SDG--------S----------------------------------------------------------L---DRYKARW---------VLRGF-TQRPRID------------------------------F-D--KMF--SPVVK-PAT-VRTV-LS--LA---------V-SRS----------------------------------------------------------------------------------------------------------------------------------------------W----------------------------------------------------------------------------------------------------------------------------------------------------------------------------------------------PVH---------------------------------------------------------------------------------------------------------Q--------------------------LDVK-----NA-------------------------------------------------------------------------------------------------------------------------------------------------------FLH-------------------------GTL-X--------------------------------------ETV--------------Y---------------C------IQ---PP---------------------------------------------------------------------------------------------------------------------G--FV-------DPA--HP------DK----------------------------------------------------------------VYR------LNK---SLY-----------GLK-------Q-A---PR-----------AW--------------------------------------------------------YS---RF--AS----FL----L------------SM-------------G-------FIEA-----K-SDTS-L-F--------I--YRR---GQDTIY----LLL----YVD-DIVL-T----TS---TD-----------------------------------------------------------------------------------------------------------------------------------------------------------------------------------KL---------L---HW---TIS----SL---Q--------------------------------------------------------------SE--------------------------------------------------------------------------------------------------------------------------------------------------------------------------------------------------------------------------------------------------------------------------------------------------------------------FSMK---D------L------G-----------------------------------------------------------------------------------------------------------------------------------------------------------------------------------------------------------------------------------------------------------------------------------------------------------------------------------------------------------------------------------------------------------------------------------------------------------------------------------------------------------------------------------------------------------------------------------------------------------------------------------------------------------------------------------------------------------------------------------------------------------------------------------------------------------------------------------------------------------------------------------------------------------------------------------------------------------SLH----H--------FL----RVTV------------------------------------D----RLP----SS----L-----------------------------------------LLHQ--------------------------------------------------------------------------------------------------------------------------------------------------------------------------------------------------------------------------------------------------------------------------------------------------------------------------------RQYSLDILDRVGM------------------------------------------------------------------------------------------------------------------------------------------------------------------
>Osa.copia.88
---------------------------------------------------------------------------------------------------------------------------------------------WV-MA----------------------------------------------------------------------------------------------------------------------------------------------------------------------------------------------MQEELNNFTRNEV--WTLV-------------------------------------------------------------------------------------------------------ER-PR-QN------------------------------------------------------------------VIGMK----------------------WI----------------------------------------------------------------------------------------------------------------FRNKQD--EAG--------V----------------------------------------------------------V---IRNKARL---------VAQGF-TQIEGLD------------------------------F-G--ETF--APVAR-LEL-IRIL-LA--FA---------S-NLN----------------------------------------------------------------------------------------------------------------------------------------------F----------------------------------------------------------------------------------------------------------------------------------------------------------------------------------------------KLY---------------------------------------------------------------------------------------------------------Q--------------------------MDVK-----SA-------------------------------------------------------------------------------------------------------------------------------------------------------FLN-------------------------GPIN---------------------------------------ELV--------------Y---------------V------EQ---PP---------------------------------------------------------------------------------------------------------------------G--FE-------DPN--YP------NH----------------------------------------------------------------VYK------LHK---ALY-----------GLK-------Q-A---PR-----------AW--------------------------------------------------------YE---CL--HN----FL----V------------KN-------------G-------FEIG-----K-ADST-L-F-----------TKR--DMIMILL----STK----HMS-ITLYLV--LLTS----------------------------------------------------------------------------------------------------------------------------------------------------------------------------------------LL---------V---KS---LVG----XX---P--------------------------------------------------------------YD--------------------------------------------------------------------------------------------------------------------------------------------------------------------------------------------------------------------------------------------------------------------------------------------------------------------LRCP----------XW-----V-----------------------------------------------------------------------------------------------------------------------------------------------------------------------------------------------------------------------------------------------------------------------------------------------------------------------------------------------------------------------------------------------------------------------------------------------------------------------------------------------------------------------------------------------------------------------------------------------------------------------------------------------------------------------------------------------------------------------------------------------------------------------------------------------------------------------------------------------------------------------------------------------------------------------------------------------------------NXS----S--------SS----TFKS------------------------------------S----NSR----KE----P-----------------------------------------SFAK--------------------------------------------------------------------------------------------------------------------------------------------------------------------------------------------------------------------------------------------------------------------------------------------------------------------------------QSIXRTCSRSLG-------------------------------------------------------------------------------------------------------------------------------------------------------------------
>Osa.copia.9
[truncated: 2,168,734 more chars]
