# Supplementary material for: The Welwitschia genome reveals a unique biology underpinning extreme longevity in deserts
Source: Nat Commun. 2021 Jul 12;12:4247. doi: 10.1038/s41467-021-24528-4 (PMC8275611; doi:10.1038/s41467-021-24528-4)
Supplement: Supplementary file 6 — Source Data [file 41467_2021_24528_MOESM6_ESM.zip › Figure 2f.copia.txt]

Wmi	145.477272727273
Wmi	10.9090909090909
Wmi	109.863636363636
Wmi	18.5454545454545
Wmi	10.0454545454545
Wmi	12.8636363636364
Wmi	16.0227272727273
Wmi	38.3181818181818
Wmi	19.9318181818182
Wmi	16.1363636363636
Wmi	14.6818181818182
Wmi	17.6590909090909
Wmi	8.31818181818182
Wmi	26.6818181818182
Wmi	15.25
Wmi	11.8181818181818
Wmi	16.0227272727273
Wmi	19.4545454545455
Wmi	136.068181818182
Wmi	158.659090909091
Wmi	9.61363636363637
Wmi	9.11363636363636
Wmi	5.34090909090909
Wmi	15.0681818181818
Wmi	31.7272727272727
Wmi	11.4318181818182
Wmi	18.7272727272727
Wmi	123.727272727273
Wmi	20.75
Wmi	10.3636363636364
Wmi	22.0227272727273
Wmi	21.5
Wmi	18.75
Wmi	21.25
Wmi	9.15909090909091
Wmi	20.9318181818182
Wmi	23.6590909090909
Wmi	12.5909090909091
Wmi	6.52272727272727
Wmi	3.18181818181818
Wmi	8.31818181818182
Wmi	6.40909090909091
Wmi	7.11363636363636
Wmi	17.9090909090909
Wmi	20.8409090909091
Wmi	9.70454545454545
Wmi	12.4545454545455
Wmi	26.4772727272727
Wmi	23.7272727272727
Wmi	15.7727272727273
Wmi	111.113636363636
Wmi	7.38636363636364
Wmi	32.7727272727273
Wmi	0
Wmi	16.0454545454545
Wmi	14.3636363636364
Wmi	11.3409090909091
Wmi	11.1363636363636
Wmi	135.772727272727
Wmi	10.2954545454545
Wmi	10.8636363636364
Wmi	3.15909090909091
Wmi	18.5454545454545
Wmi	8.40909090909091
Wmi	8.61363636363637
Wmi	7.20454545454546
Wmi	12.9090909090909
Wmi	15.1363636363636
Wmi	13.8181818181818
Wmi	23.3181818181818
Wmi	9.93181818181818
Wmi	9.68181818181818
Wmi	26.3409090909091
Wmi	20.0454545454545
Wmi	26.3409090909091
Wmi	0.727272727272727
Wmi	14.75
Wmi	16.9545454545455
Wmi	2.40909090909091
Wmi	9.63636363636364
Wmi	14.5
Wmi	10.7045454545455
Wmi	15.6363636363636
Wmi	163.022727272727
Wmi	36.0909090909091
Wmi	184.068181818182
Wmi	12.0681818181818
Wmi	24.5227272727273
Wmi	14.3181818181818
Wmi	16.1818181818182
Wmi	15.4318181818182
Wmi	8.29545454545455
Wmi	8.54545454545454
Wmi	30.0681818181818
Wmi	10.1363636363636
Wmi	7.18181818181818
Wmi	16.9090909090909
Wmi	15.1818181818182
Wmi	9.93181818181818
Wmi	17.2954545454545
Wmi	10.4318181818182
Wmi	11.2954545454545
Wmi	32.4318181818182
Wmi	10.4772727272727
Wmi	17.0454545454545
Wmi	13.3863636363636
Wmi	12.2272727272727
Wmi	11.5909090909091
Wmi	7.45454545454545
Wmi	4.43181818181818
Wmi	4.27272727272727
Wmi	18.9318181818182
Wmi	20.3181818181818
Wmi	13.6590909090909
Wmi	16.8181818181818
Wmi	11.5
Wmi	10.5681818181818
Wmi	7.15909090909091
Wmi	4.02272727272727
Wmi	14.6136363636364
Wmi	15.9318181818182
Wmi	134.159090909091
Wmi	9.79545454545455
Wmi	2.18181818181818
Wmi	7.61363636363636
Wmi	9.02272727272727
Wmi	22.25
Wmi	136.840909090909
Wmi	3.25
Wmi	14.9772727272727
Wmi	15.0454545454545
Wmi	29.9545454545455
Wmi	13.0681818181818
Wmi	11.25
Wmi	0
Wmi	14.5909090909091
Wmi	6.52272727272727
Wmi	15.2727272727273
Wmi	15.0454545454545
Wmi	27.6818181818182
Wmi	22.0227272727273
Wmi	8.47727272727273
Wmi	2.79545454545455
Wmi	137.090909090909
Wmi	20.1136363636364
Wmi	7.13636363636364
Wmi	30.2272727272727
Wmi	8.40909090909091
Wmi	23.8409090909091
Wmi	28.2727272727273
Wmi	19.1818181818182
Wmi	4.77272727272727
Wmi	6.40909090909091
Wmi	9.52272727272728
Wmi	11.9772727272727
Wmi	0
Wmi	28.8863636363636
Wmi	161.636363636364
Wmi	26.4318181818182
Wmi	6.54545454545455
Wmi	17.8181818181818
Wmi	36.5
Wmi	19.5
Wmi	4.81818181818182
Wmi	151.681818181818
Wmi	8.56818181818182
Wmi	28.3409090909091
Wmi	8.77272727272727
Wmi	15.8181818181818
Wmi	9.81818181818182
Wmi	18.25
Wmi	17.6818181818182
Wmi	22.3863636363636
Wmi	25.8636363636364
Wmi	7
Wmi	20.75
Wmi	20.8863636363636
Wmi	18.3636363636364
Wmi	178.75
Wmi	2.25
Wmi	9.86363636363637
Wmi	10.1363636363636
Wmi	15.9318181818182
Wmi	7.97727272727273
Wmi	34.75
Wmi	6.27272727272727
Wmi	6.5
Wmi	11.2272727272727
Wmi	16.25
Wmi	9.79545454545455
Wmi	1.02272727272727
Wmi	6.75
Wmi	10.5909090909091
Wmi	8.90909090909091
Wmi	21.25
Wmi	9.61363636363637
Wmi	6.43181818181818
Wmi	23.0454545454545
Wmi	10.0909090909091
Wmi	14.1590909090909
Wmi	7.36363636363637
Wmi	2.20454545454545
Wmi	6.75
Wmi	130.704545454545
Wmi	6.11363636363636
Wmi	20.4545454545455
Wmi	16.6363636363636
Wmi	7.93181818181818
Wmi	3.86363636363636
Wmi	5.97727272727273
Wmi	28.0454545454545
Wmi	11.2045454545455
Wmi	12.3181818181818
Wmi	139.840909090909
Wmi	134.568181818182
Wmi	16.6363636363636
Wmi	8.79545454545454
Wmi	10.4772727272727
Wmi	21.3636363636364
Wmi	176.159090909091
Wmi	26.3181818181818
Wmi	13.2954545454545
Wmi	2
Wmi	19.1136363636364
Wmi	8.81818181818182
Wmi	0
Wmi	17.5909090909091
Wmi	17.5227272727273
Wmi	6.13636363636364
Wmi	4.88636363636364
Wmi	9.5
Wmi	8.40909090909091
Wmi	30.7727272727273
Wmi	18.6818181818182
Wmi	9.90909090909091
Wmi	17.4545454545455
Wmi	4.97727272727273
Wmi	16.5681818181818
Wmi	32.4545454545455
Wmi	3.97727272727273
Wmi	27.5227272727273
Wmi	7.18181818181818
Wmi	16
Wmi	19.25
Wmi	125.181818181818
Wmi	140.704545454545
Wmi	26.5681818181818
Wmi	162.795454545455
Wmi	9.18181818181818
Wmi	27.1818181818182
Wmi	27.8636363636364
Wmi	3.70454545454545
Wmi	143.704545454545
Wmi	15.8863636363636
Wmi	9.22727272727273
Wmi	9.27272727272727
Wmi	14.1136363636364
Wmi	19.8409090909091
Wmi	5.72727272727273
Wmi	19.3863636363636
Wmi	25.0909090909091
Wmi	13.2954545454545
Wmi	20.6363636363636
Wmi	15.7727272727273
Wmi	29.0909090909091
Wmi	15.5454545454545
Wmi	10.75
Wmi	15.7045454545455
Wmi	23.5454545454545
Wmi	6.34090909090909
Wmi	9.77272727272727
Wmi	12.6590909090909
Wmi	11.7727272727273
Wmi	6.75
Wmi	18.5227272727273
Wmi	0
Wmi	4.25
Wmi	11.3181818181818
Wmi	16.0909090909091
Wmi	10.8181818181818
Wmi	14.1818181818182
Wmi	10
Wmi	8.52272727272727
Wmi	11.3863636363636
Wmi	19.7954545454546
Wmi	4.90909090909091
Wmi	27.4545454545455
Wmi	17.4545454545455
Wmi	143.159090909091
Wmi	14.6590909090909
Wmi	16.8636363636364
Wmi	8.65909090909091
Wmi	28.5909090909091
Wmi	15.0681818181818
Wmi	16.7045454545455
Wmi	14.3409090909091
Wmi	7.34090909090909
Wmi	10.6363636363636
Wmi	6.40909090909091
Wmi	12.9545454545455
Wmi	6.45454545454545
Wmi	5.11363636363636
Wmi	6.59090909090909
Wmi	1.79545454545455
Wmi	116.727272727273
Wmi	10.7954545454545
Wmi	10.1590909090909
Wmi	7.02272727272727
Wmi	25.5227272727273
Wmi	30.1590909090909
Wmi	21.8409090909091
Wmi	27.5
Wmi	11.5227272727273
Wmi	17.9545454545455
Wmi	10.9545454545455
Wmi	6
Wmi	14.3181818181818
Wmi	23.9318181818182
Wmi	12.2954545454545
Wmi	21.7954545454545
Wmi	1.20454545454545
Wmi	1.20454545454545
Wmi	18.8636363636364
Wmi	17.5
Wmi	8.95454545454546
Wmi	3.68181818181818
Wmi	2.43181818181818
Wmi	12.7045454545455
Wmi	15.8181818181818
Wmi	111.795454545455
Wmi	134.840909090909
Wmi	26.3863636363636
Wmi	9.72727272727273
Wmi	30.9772727272727
Wmi	19.7727272727273
Wmi	7.93181818181818
Wmi	6.86363636363636
Wmi	5.38636363636364
Wmi	4.77272727272727
Wmi	7.47727272727273
Wmi	124.75
Wmi	11.9090909090909
Wmi	12.5909090909091
Wmi	12.5454545454545
Wmi	21.3636363636364
Wmi	20.4545454545455
Wmi	12.0681818181818
Wmi	20
Wmi	130.863636363636
Wmi	6.97727272727273
Wmi	11.5227272727273
Wmi	17.1363636363636
Wmi	3.54545454545455
Wmi	4.75
Wmi	9.59090909090909
Wmi	7.36363636363637
Wmi	1.20454545454545
Wmi	3.61363636363636
Wmi	4.02272727272727
Wmi	3.63636363636364
Wmi	14.2954545454545
Wmi	12.1363636363636
Wmi	23.0909090909091
Wmi	115.772727272727
Wmi	132.431818181818
Wmi	7.29545454545454
Wmi	10.4318181818182
Wmi	26.7045454545455
Wmi	31.1136363636364
Wmi	33.3181818181818
Wmi	13.4545454545455
Wmi	13.1590909090909
Wmi	167.181818181818
Wmi	159.272727272727
Wmi	160.409090909091
Wmi	131.340909090909
Wmi	139.386363636364
Wmi	11.6363636363636
Gmo	138.954545454545
Gmo	7.15909090909091
Gmo	140.818181818182
Gmo	4.65909090909091
Gmo	16.4318181818182
Gmo	18.8863636363636
Gmo	131.545454545455
Gmo	158.340909090909
Gmo	7.72727272727273
Gmo	142.340909090909
Gmo	126.954545454545
Gmo	9.88636363636364
Gmo	16.5909090909091
Gmo	14.5909090909091
Gmo	31.5227272727273
Gmo	17.5227272727273
Gmo	98.9318181818182
Gmo	13.3181818181818
Gmo	151.227272727273
Gmo	136.25
Gmo	159.25
Gmo	17.7727272727273
Gmo	152.909090909091
Gmo	121.727272727273
Gmo	55.1818181818182
Gmo	14.0454545454545
Gmo	8.20454545454546
Gmo	11.0227272727273
Gmo	11.7727272727273
Gmo	21.6590909090909
Gmo	13.0227272727273
Gmo	10.6136363636364
Gmo	6.75
Gmo	8.75
Gmo	9.15909090909091
Gmo	132.954545454545
Gmo	9.63636363636364
Gmo	14.0454545454545
Gmo	133.863636363636
Gmo	7.52272727272727
Gmo	1.18181818181818
Gmo	36.9090909090909
Gmo	18.4772727272727
Gmo	14.0227272727273
Gmo	16.6363636363636
Gmo	5.77272727272727
Gmo	0
Gmo	1.29545454545455
Gmo	11.5227272727273
Gmo	15.0681818181818
Gmo	10.5909090909091
Gmo	8.77272727272727
Gmo	20.75
Gmo	7.63636363636364
Gmo	14.0227272727273
Gmo	7.22727272727273
Gmo	5.52272727272727
Gmo	15.4090909090909
Gmo	168.5
Gmo	15.5909090909091
Gmo	17.1136363636364
Gmo	7.11363636363636
Gmo	9.90909090909091
Gmo	17.0909090909091
Gmo	13.9090909090909
Gmo	19.0454545454546
Gmo	15.6363636363636
Gmo	0
Gmo	17.5227272727273
Gmo	85.4545454545455
Gmo	171.590909090909
Gmo	23.5227272727273
Gmo	25.2954545454546
Gmo	228.25
Gmo	152
Gmo	15.5681818181818
Gmo	7.22727272727273
Gmo	6.47727272727273
Gmo	12.7045454545455
Gmo	163.431818181818
Gmo	8.93181818181818
Gmo	12.4318181818182
Gmo	9.40909090909091
Gmo	25.0227272727273
Gmo	14.4772727272727
Gmo	152.204545454545
Gmo	4.72727272727273
Gmo	148.25
Gmo	9.31818181818182
Gmo	18.4545454545455
Gmo	13.3181818181818
Gmo	132.113636363636
Gmo	3.11363636363636
Gmo	32.1363636363636
Gmo	10.3409090909091
Gmo	25.1590909090909
Gmo	157.590909090909
Gmo	123.772727272727
Gmo	18
Gmo	154.159090909091
Gmo	249.704545454545
Gmo	189.5
Gmo	121.795454545455
Gmo	128.272727272727
Gmo	11.75
Gmo	12.2272727272727
Gmo	51.7954545454545
Gmo	3.02272727272727
Gmo	3.70454545454545
Gmo	150.204545454545
Gmo	190.545454545455
Gmo	143.954545454545
Gmo	133.772727272727
Gmo	170.727272727273
Gmo	144.295454545455
Gbi	8.02272727272727
Gbi	20.1818181818182
Gbi	122.954545454545
Gbi	20.5
Gbi	27.5
Gbi	11.3181818181818
Gbi	137.272727272727
Gbi	24.3863636363636
Gbi	21.7045454545455
Gbi	7.02272727272727
Gbi	10.2272727272727
Gbi	121.613636363636
Gbi	14.1363636363636
Gbi	122.818181818182
Gbi	15.5227272727273
Gbi	16.2954545454545
Gbi	12.8181818181818
Gbi	14.1363636363636
Gbi	14.6363636363636
Gbi	11.6590909090909
Gbi	6.63636363636364
Gbi	17.5
Gbi	25.5909090909091
Gbi	8.40909090909091
Gbi	31.0454545454545
Gbi	12.7954545454545
Gbi	10.0227272727273
Gbi	15.0227272727273
Gbi	109.022727272727
Gbi	143.636363636364
Gbi	176.454545454545
Gbi	145.613636363636
Gbi	13.1136363636364
Gbi	175.772727272727
Gbi	109.636363636364
Gbi	130.25
Gbi	11.5681818181818
Gbi	17.7045454545455
Gbi	15.6818181818182
Gbi	17.6363636363636
Gbi	6.97727272727273
Gbi	7.06818181818182
Gbi	13.4318181818182
Gbi	158.25
Gbi	19.2045454545455
Gbi	159.704545454545
Gbi	179.568181818182
Gbi	8.09090909090909
Gbi	8.15909090909091
Gbi	7.86363636363636
Gbi	148.522727272727
Gbi	21.3409090909091
Gbi	17.5454545454545
Gbi	15.2727272727273
Gbi	9.36363636363637
Gbi	187.818181818182
Gbi	15.3863636363636
Gbi	11.5909090909091
Gbi	15.6363636363636
Gbi	14.1136363636364
Gbi	161.431818181818
Gbi	7.72727272727273
Gbi	9.70454545454545
Gbi	19.8181818181818
Gbi	6.29545454545455
Gbi	110.909090909091
Gbi	7.68181818181818
Gbi	2.79545454545455
Gbi	10.1590909090909
Gbi	7.81818181818182
Gbi	8.02272727272727
Gbi	14.5
Gbi	20.1818181818182
Gbi	35.5
Gbi	15.5227272727273
Gbi	4.29545454545455
Gbi	10.7272727272727
Gbi	27.9545454545455
Gbi	28.7954545454546
Gbi	25.5
Gbi	11.75
Gbi	24.4090909090909
Gbi	6.70454545454546
Gbi	13.9772727272727
Gbi	14.3409090909091
Gbi	3.36363636363636
Gbi	5.70454545454545
Gbi	20.3863636363636
Gbi	13.9772727272727
Gbi	8.65909090909091
Gbi	14.9090909090909
Gbi	146.159090909091
Gbi	8.09090909090909
Gbi	12.6363636363636
Gbi	7.40909090909091
Gbi	2.79545454545455
Gbi	13.5
Gbi	22.7272727272727
Gbi	7.88636363636364
Gbi	10.9318181818182
Gbi	4.52272727272727
Gbi	12
Gbi	128.181818181818
Gbi	7.45454545454545
Gbi	20.6363636363636
Gbi	8.68181818181818
Gbi	12.5454545454545
Gbi	12.0454545454545
Gbi	15.8863636363636
Gbi	163.977272727273
Gbi	8.56818181818182
Gbi	20.5909090909091
Gbi	8.11363636363636
Gbi	5.77272727272727
Gbi	15.2272727272727
Gbi	15.4090909090909
Gbi	4.45454545454546
Gbi	15.0227272727273
Gbi	8.20454545454546
Gbi	12.8636363636364
Gbi	13.9318181818182
Gbi	10.4545454545455
Gbi	19.9545454545455
Gbi	7.15909090909091
Gbi	14.7272727272727
Gbi	12.8636363636364
Gbi	189.5
Gbi	9.93181818181818
Gbi	14.2954545454545
Gbi	19.9772727272727
Gbi	0.931818181818182
Gbi	146.090909090909
Gbi	25.5227272727273
Gbi	8.75
Gbi	0
Gbi	26.5
Gbi	5.18181818181818
Gbi	18.7727272727273
Gbi	15.8636363636364
Gbi	137.431818181818
Gbi	4.36363636363636
Gbi	13.0909090909091
Gbi	17.0227272727273
Gbi	15.1136363636364
Gbi	21.7045454545455
Gbi	9.31818181818182
Gbi	10.2727272727273
Gbi	10.4318181818182
Gbi	12.9545454545455
Gbi	17.1818181818182
Gbi	24.3863636363636
Gbi	8.86363636363637
Gbi	202.931818181818
Gbi	13.8863636363636
Gbi	3.54545454545455
Gbi	155.318181818182
Gbi	148.795454545455
Gbi	8.18181818181818
Gbi	8.31818181818182
Gbi	14.8636363636364
Gbi	135.795454545455
Gbi	16.8181818181818
Gbi	7.79545454545455
Gbi	15.7272727272727
Gbi	20.7272727272727
Gbi	15.2272727272727
Gbi	13.1136363636364
Gbi	153.181818181818
Gbi	10.0681818181818
Gbi	125.454545454545
Gbi	10.0454545454545
Gbi	142.022727272727
Gbi	18.7727272727273
Gbi	14.6590909090909
Gbi	9.54545454545455
Gbi	15.1363636363636
Gbi	9.95454545454546
Gbi	18.9318181818182
Gbi	2.18181818181818
Gbi	9.29545454545454
Gbi	155.840909090909
Gbi	14.3636363636364
Gbi	16.6136363636364
Gbi	15.7045454545455
Gbi	23.8181818181818
Gbi	18.8181818181818
Gbi	7.52272727272727
Gbi	5.88636363636364
Gbi	18.3636363636364
Gbi	20.5681818181818
Gbi	9.86363636363637
Gbi	7.18181818181818
Gbi	146.613636363636
Gbi	18.25
Gbi	2.77272727272727
Gbi	27.9545454545455
Gbi	5.63636363636364
Gbi	21
Gbi	5.84090909090909
Gbi	10.3409090909091
Gbi	16.8636363636364
Gbi	1.81818181818182
Gbi	104.409090909091
Gbi	13.9090909090909
Gbi	8.11363636363636
Gbi	144.568181818182
Gbi	24.4318181818182
Gbi	25.0227272727273
Gbi	6.09090909090909
Gbi	13.1363636363636
Gbi	15.6590909090909
Gbi	17.9318181818182
Gbi	9.27272727272727
Gbi	10.8409090909091
Gbi	9
Gbi	14.8409090909091
Gbi	13.5454545454545
Gbi	23.8181818181818
Gbi	99.3863636363636
Gbi	14.9090909090909
Gbi	8.40909090909091
Gbi	7.52272727272727
Gbi	20.7727272727273
Gbi	17.2045454545455
Gbi	15.7727272727273
Gbi	11.7727272727273
Gbi	10.4545454545455
Gbi	146.795454545455
Gbi	153.590909090909
Gbi	122.159090909091
Gbi	3.97727272727273
Gbi	12.8863636363636
Gbi	13.8636363636364
Gbi	8.56818181818182
Gbi	150.886363636364
Gbi	144.909090909091
Gbi	19.6590909090909
Gbi	11.6818181818182
Gbi	16.5227272727273
Gbi	11.4772727272727
Gbi	6.43181818181818
Gbi	21.3409090909091
Gbi	12.7727272727273
Gbi	11.6136363636364
Gbi	22.0909090909091
Gbi	31.2045454545455
Gbi	16.1590909090909
Gbi	10.4318181818182
Gbi	19.1590909090909
Gbi	8.70454545454546
Gbi	16.4090909090909
Gbi	7.20454545454546
Gbi	21.5681818181818
Gbi	11.6363636363636
Gbi	14
Gbi	14.4090909090909
Gbi	12.75
Gbi	6.84090909090909
Gbi	8.68181818181818
Gbi	20.4318181818182
Gbi	12.2272727272727
Gbi	12.4090909090909
Gbi	13.1363636363636
Gbi	15
Gbi	12.5227272727273
Gbi	14.1590909090909
Gbi	13.6136363636364
Gbi	123.5
Gbi	149.295454545455
Gbi	11.5
Gbi	4.5
Gbi	16.2045454545455
Gbi	14.5909090909091
Gbi	154.204545454545
Gbi	17.7045454545455
Gbi	10.5681818181818
Gbi	17.1818181818182
Gbi	9.65909090909091
Gbi	12.0227272727273
Gbi	7.72727272727273
Gbi	17.3181818181818
Gbi	153.25
Gbi	3.97727272727273
Gbi	10.1818181818182
Gbi	8.06818181818182
Gbi	8.70454545454546
Gbi	16.1818181818182
Gbi	21.0227272727273
Gbi	16.5227272727273
Gbi	20.6136363636364
Gbi	10.7954545454545
Gbi	18.2272727272727
Gbi	3.25
Gbi	12.0681818181818
Gbi	7.79545454545455
Gbi	14.7727272727273
Gbi	13.6363636363636
Gbi	31.2272727272727
Gbi	13.4772727272727
Gbi	3.34090909090909
Gbi	10.8863636363636
Gbi	5.11363636363636
Gbi	9
Gbi	35.2045454545455
Gbi	18.4318181818182
Gbi	8.65909090909091
Gbi	8.88636363636364
Gbi	11.3636363636364
Gbi	17.4090909090909
Gbi	15.5454545454545
Gbi	12.2954545454545
Gbi	14.4090909090909
Gbi	17.2272727272727
Gbi	20.6818181818182
Gbi	157.613636363636
Gbi	185.636363636364
Gbi	15.5909090909091
Gbi	163.568181818182
Gbi	15.0909090909091
Gbi	9.56818181818182
Gbi	14.9090909090909
Gbi	180.772727272727
Gbi	14.9772727272727
Gbi	17.25
Gbi	19.8409090909091
Gbi	9.56818181818182
Gbi	7.25
Gbi	17.8181818181818
Gbi	7.68181818181818
Gbi	17
Gbi	5.79545454545455
Gbi	17.6590909090909
Gbi	10.5681818181818
Gbi	19.4772727272727
Gbi	13.75
Gbi	8.70454545454546
Gbi	11.3863636363636
Gbi	14.7727272727273
Gbi	12.3636363636364
Gbi	130.295454545455
Gbi	13.6136363636364
Gbi	20.2272727272727
Gbi	3.63636363636364
Gbi	20.9772727272727
Gbi	16.4090909090909
Gbi	28.8636363636364
Gbi	28.5
Gbi	133.159090909091
Gbi	14.9318181818182
Gbi	13.8636363636364
Gbi	24.5681818181818
Gbi	10.2045454545455
Gbi	11.5227272727273
Gbi	12.1818181818182
Gbi	21.6818181818182
Gbi	21.5681818181818
Gbi	21.2954545454545
Gbi	21.2954545454545
Gbi	23.6136363636364
Gbi	7.77272727272727
Gbi	13.0454545454545
Gbi	9.31818181818182
Gbi	14.4090909090909
Gbi	10.5681818181818
Gbi	8.81818181818182
Gbi	17.4545454545455
Gbi	21.0227272727273
Gbi	12.7727272727273
Gbi	20.9545454545455
Gbi	11.0909090909091
Gbi	144.431818181818
Gbi	15.25
Gbi	15.0454545454545
Gbi	8.31818181818182
Gbi	23.7272727272727
Gbi	170.159090909091
Gbi	1.97727272727273
Gbi	11.4545454545455
Gbi	134.181818181818
Gbi	7.22727272727273
Gbi	20.5454545454545
Gbi	14.2045454545455
Gbi	8.25
Gbi	170.681818181818
Gbi	11.0454545454545
Gbi	9.61363636363637
Gbi	7.95454545454546
Gbi	7.97727272727273
Gbi	13.2954545454545
Gbi	16.0454545454545
Gbi	14.6136363636364
Gbi	9.61363636363637
Gbi	6.79545454545455
Gbi	3.90909090909091
Gbi	7.61363636363636
Gbi	182.181818181818
Gbi	13.25
Gbi	18.0681818181818
Gbi	10.0909090909091
Gbi	10.1363636363636
Gbi	17.1818181818182
Gbi	148.772727272727
Gbi	20.2727272727273
Gbi	19.7954545454546
Gbi	13.9318181818182
Gbi	19.9772727272727
Gbi	10.9545454545455
Gbi	11.9090909090909
Gbi	18.9090909090909
Gbi	5
Gbi	12.2045454545455
Gbi	112.227272727273
Gbi	10.6818181818182
Gbi	12.0227272727273
Gbi	8.02272727272727
Gbi	14.8863636363636
Gbi	149.886363636364
Gbi	9.09090909090909
Gbi	183.772727272727
Gbi	16.0454545454545
Gbi	14.7727272727273
Gbi	0
Gbi	12.4318181818182
Gbi	19.0227272727273
Gbi	15.1136363636364
Gbi	132.25
Gbi	21.0454545454545
Gbi	22.3181818181818
Gbi	9.15909090909091
Gbi	11.5909090909091
Gbi	135.5
Gbi	19.4318181818182
Gbi	10.8409090909091
Gbi	16.5909090909091
Gbi	6.70454545454546
Gbi	14.5
Gbi	4.04545454545455
Gbi	7.31818181818182
Gbi	15.8636363636364
Gbi	17.4318181818182
Gbi	10.4772727272727
Gbi	11.0454545454545
Gbi	130.840909090909
Gbi	11.1136363636364
Gbi	23.9545454545455
Gbi	7.09090909090909
Gbi	15
Gbi	10.4545454545455
Gbi	11.2954545454545
Gbi	18.1136363636364
Gbi	4.11363636363636
Gbi	136.159090909091
Gbi	17.75
Gbi	14.0227272727273
Gbi	10.0681818181818
Gbi	178.931818181818
Gbi	8.04545454545455
Gbi	13.25
Gbi	10.8636363636364
Gbi	7.02272727272727
Gbi	157.477272727273
Gbi	8.86363636363637
Gbi	12.2954545454545
Gbi	14.7045454545455
Gbi	17.8863636363636
Gbi	15.2045454545455
Gbi	10.2954545454545
Gbi	17.8409090909091
Gbi	4.29545454545455
Gbi	17.8863636363636
Gbi	144.795454545455
Gbi	165.181818181818
Gbi	12.8409090909091
Gbi	152.477272727273
Gbi	10.8409090909091
Gbi	0
Gbi	6.97727272727273
Gbi	7.68181818181818
Gbi	24.2727272727273
Gbi	25.7954545454545
Gbi	9.97727272727273
Gbi	12.0454545454545
Gbi	12.3636363636364
Gbi	13.7272727272727
Gbi	29.9545454545455
Gbi	8.63636363636364
Gbi	22.2727272727273
Gbi	22.8863636363636
Gbi	150.75
Gbi	12.7272727272727
Gbi	181.590909090909
Gbi	8.13636363636364
Gbi	12.2727272727273
Gbi	5.04545454545455
Gbi	135.659090909091
Gbi	16.8636363636364
Gbi	16.5681818181818
Gbi	19.0909090909091
Gbi	12.4545454545455
Gbi	12.9318181818182
Gbi	10.4318181818182
Gbi	8.15909090909091
Gbi	25.7727272727273
Gbi	19.3863636363636
Gbi	8.18181818181818
Gbi	10.4772727272727
Gbi	32.9772727272727
Gbi	13.9318181818182
Gbi	24.7954545454545
Gbi	12.9318181818182
Gbi	9.52272727272728
Gbi	16.3409090909091
Gbi	15.5227272727273
Gbi	15.5454545454545
Gbi	11.8863636363636
Gbi	16.25
Gbi	13.0227272727273
Gbi	8.45454545454546
Gbi	7.65909090909091
Gbi	21.4090909090909
Gbi	8.25
Gbi	18.5681818181818
Gbi	16.3636363636364
Gbi	4.63636363636364
Gbi	23.3181818181818
Gbi	14.3409090909091
Gbi	19.9318181818182
Gbi	146.045454545455
Gbi	12.9772727272727
Gbi	15.6590909090909
Gbi	6.25
Gbi	163.477272727273
Gbi	9.22727272727273
Gbi	15.3863636363636
Gbi	8.70454545454546
Gbi	15.2272727272727
Gbi	15.1136363636364
Gbi	11.3636363636364
Gbi	11.1136363636364
Gbi	20.3863636363636
Gbi	10.5
Gbi	15.8636363636364
Gbi	11.5227272727273
Gbi	12.4772727272727
Gbi	144.727272727273
Gbi	12.1363636363636
Gbi	15.5454545454545
Gbi	113.090909090909
Gbi	10.6363636363636
Gbi	153.090909090909
Gbi	120.136363636364
Gbi	7.40909090909091
Gbi	12.8636363636364
Gbi	7.38636363636364
Gbi	5.43181818181818
Gbi	14.25
Gbi	6.88636363636364
Gbi	20.4090909090909
Gbi	13.8409090909091
Gbi	8.75
Gbi	6.68181818181818
Gbi	8.75
Gbi	135.272727272727
Gbi	15.5
Gbi	17.7727272727273
Gbi	19.8409090909091
Gbi	21.0454545454545
Gbi	150.909090909091
Gbi	8.90909090909091
Gbi	25.7727272727273
Gbi	6.04545454545455
Gbi	13.3181818181818
Gbi	26.0227272727273
Gbi	18.7727272727273
Gbi	17.4545454545455
Gbi	10.8636363636364
Gbi	26.1363636363636
Gbi	16.0227272727273
Gbi	136.136363636364
Gbi	12.2272727272727
Gbi	12.7272727272727
Gbi	175.454545454545
Gbi	166.659090909091
Gbi	13.4545454545455
Gbi	7.95454545454546
Gbi	13.6136363636364
Gbi	12.2727272727273
Gbi	9.63636363636364
Gbi	9.45454545454546
Gbi	10.9772727272727
Gbi	13.6136363636364
Gbi	10.6363636363636
Gbi	128
Gbi	8.04545454545455
Gbi	137.136363636364
Gbi	167.113636363636
Gbi	172.363636363636
Gbi	147.454545454545
Gbi	128.568181818182
Gbi	7.65909090909091
Gbi	8.70454545454546
Gbi	17.5227272727273
Gbi	20.6590909090909
Gbi	17.0909090909091
Gbi	8.45454545454546
Gbi	8.88636363636364
Gbi	9.75
Gbi	4.22727272727273
Gbi	6.84090909090909
Gbi	10.1363636363636
Gbi	3.18181818181818
Gbi	11.0454545454545
Gbi	10.1136363636364
Gbi	11.2045454545455
Gbi	138.772727272727
Gbi	19.4318181818182
Gbi	4.22727272727273
Gbi	6.56818181818182
Gbi	147.886363636364
Gbi	130.113636363636
Gbi	12.9090909090909
Gbi	19.4545454545455
Gbi	126.568181818182
Gbi	9.5
Gbi	12.6363636363636
Gbi	11.9772727272727
Gbi	11.2045454545455
Gbi	12.0454545454545
Gbi	18.25
Gbi	16.1590909090909
Gbi	164.159090909091
Gbi	15.2272727272727
Gbi	15.8863636363636
Gbi	17.8409090909091
Gbi	17.2954545454545
Gbi	0
Gbi	2.59090909090909
Gbi	20.2727272727273
Gbi	19.6136363636364
Gbi	23.1818181818182
Gbi	126.727272727273
Gbi	13.1818181818182
Gbi	14.0227272727273
Gbi	10.8181818181818
Gbi	148.227272727273
Gbi	11.0454545454545
Gbi	11.1818181818182
Gbi	14.9318181818182
Gbi	19.6818181818182
Gbi	12.0227272727273
Gbi	22.0909090909091
Gbi	7.13636363636364
Gbi	13.6818181818182
Gbi	20.8409090909091
Gbi	13.7954545454545
Gbi	12.8863636363636
Gbi	12.9545454545455
Gbi	16.9772727272727
Gbi	114.931818181818
Gbi	12.4318181818182
Gbi	22.3863636363636
Gbi	16.2045454545455
Gbi	18.6136363636364
Gbi	12.5227272727273
Gbi	9.04545454545455
Gbi	9
Gbi	138.204545454545
Gbi	13.0454545454545
Gbi	8.15909090909091
Gbi	13.4545454545455
Gbi	167.159090909091
Gbi	12.3863636363636
Gbi	15.4090909090909
Gbi	15.1818181818182
Gbi	4.54545454545455
Gbi	22.3409090909091
Gbi	152.136363636364
Gbi	3.95454545454545
Gbi	5.11363636363636
Gbi	14.0681818181818
Gbi	13.0227272727273
Gbi	138.863636363636
Gbi	5.34090909090909
Gbi	11.3636363636364
Gbi	9.93181818181818
Gbi	8.72727272727273
Gbi	18.8636363636364
Gbi	16.5681818181818
Gbi	11.0227272727273
Gbi	4.97727272727273
Gbi	10.0909090909091
Gbi	11.8409090909091
Gbi	13.8636363636364
Gbi	19.3409090909091
Gbi	15.3409090909091
Gbi	26.1590909090909
Gbi	8.54545454545454
Gbi	10.0909090909091
Gbi	11.8181818181818
Gbi	4.97727272727273
Gbi	151.204545454545
Gbi	8
Gbi	17.8181818181818
Gbi	15.6818181818182
Gbi	17.3409090909091
Gbi	12.75
Gbi	13.8409090909091
Gbi	19.8636363636364
Gbi	141.75
Gbi	12.2272727272727
Gbi	14.8181818181818
Gbi	12.0909090909091
Gbi	20.7045454545455
Gbi	13.5454545454545
Gbi	15.7272727272727
Gbi	10.1363636363636
Gbi	14.1818181818182
Gbi	149.977272727273
Gbi	9
Gbi	3.97727272727273
Gbi	10.0227272727273
Gbi	16.5681818181818
Gbi	13.0227272727273
Gbi	14.4318181818182
Gbi	14.8636363636364
Gbi	9.93181818181818
Gbi	165.181818181818
Gbi	141.113636363636
Gbi	147.431818181818
Gbi	14.0909090909091
Gbi	13.1363636363636
Gbi	10.0681818181818
Gbi	9.63636363636364
Gbi	11.1818181818182
Gbi	17.0227272727273
Gbi	9.15909090909091
Gbi	11.5227272727273
Gbi	30.4772727272727
Gbi	14.4090909090909
Gbi	12.8863636363636
Gbi	14.0909090909091
Gbi	22.0909090909091
Gbi	11.5227272727273
Gbi	155.159090909091
Gbi	18.0681818181818
Gbi	130.227272727273
Gbi	15.2954545454545
Gbi	8.40909090909091
Gbi	16.4772727272727
Gbi	15.7954545454545
Gbi	9.36363636363637
Gbi	13.8636363636364
Gbi	13.3409090909091
Gbi	5.61363636363637
Gbi	10.9772727272727
Gbi	17.1136363636364
Gbi	10.4545454545455
Gbi	7.75
Gbi	5.13636363636364
Gbi	9.45454545454546
Gbi	18.9090909090909
Gbi	21.1136363636364
Gbi	19.6590909090909
Gbi	14.2727272727273
Gbi	7.79545454545455
Gbi	15.8409090909091
Gbi	7.20454545454546
Gbi	17.25
Gbi	16.4772727272727
Gbi	5.90909090909091
Gbi	13.1590909090909
Gbi	17.3409090909091
Gbi	7.31818181818182
Gbi	23.1136363636364
Gbi	5.34090909090909
Gbi	6.86363636363636
Gbi	17.0454545454545
Gbi	0
Gbi	7.02272727272727
Gbi	166.909090909091
Gbi	28.4772727272727
Gbi	8.27272727272727
Gbi	21.0681818181818
Gbi	9.63636363636364
Gbi	13.0454545454545
Gbi	15.3636363636364
Gbi	17.7045454545455
Gbi	29.6818181818182
Gbi	8.09090909090909
Gbi	6.97727272727273
Gbi	19.7045454545455
Gbi	9.95454545454546
Gbi	18.5681818181818
Gbi	17.0227272727273
Gbi	4.70454545454546
Gbi	157.5
Gbi	19.7045454545455
Gbi	11.2727272727273
Gbi	14.6590909090909
Gbi	23.75
Gbi	134.613636363636
Gbi	8.06818181818182
Gbi	18.9772727272727
Gbi	14.1590909090909
Gbi	14.1590909090909
Gbi	14.0454545454545
Gbi	19.75
Gbi	13.1136363636364
Gbi	190.25
Gbi	12.8636363636364
Gbi	9.11363636363636
Gbi	10.8863636363636
Gbi	21.6818181818182
Gbi	6.97727272727273
Gbi	9.11363636363636
Gbi	20.0454545454545
Gbi	10.3863636363636
Gbi	8.97727272727273
Gbi	17.1590909090909
Gbi	144.613636363636
Gbi	94.7954545454546
Gbi	123.136363636364
Gbi	7.86363636363636
Gbi	135.636363636364
Gbi	129.181818181818
Gbi	16.1363636363636
Gbi	25.7727272727273
Gbi	15.25
Gbi	12.4318181818182
Gbi	12.8863636363636
Gbi	12.5681818181818
Gbi	19.75
Gbi	12
Gbi	7.18181818181818
Gbi	3.38636363636364
Gbi	4.13636363636364
Gbi	11.2727272727273
Gbi	14.0909090909091
Gbi	10.4545454545455
Gbi	13.1818181818182
Gbi	18.8863636363636
Gbi	133.045454545455
Gbi	132.204545454545
Gbi	10.9772727272727
Gbi	9.75
Gbi	135.454545454545
Gbi	18.4318181818182
Gbi	158.363636363636
Gbi	14.8409090909091
Gbi	19.4772727272727
Gbi	31.7272727272727
Gbi	7.68181818181818
Gbi	27.7727272727273
Gbi	12.1818181818182
Gbi	8.31818181818182
Gbi	1.59090909090909
Gbi	8.61363636363637
Gbi	23.5454545454545
Gbi	12.7045454545455
Gbi	8.59090909090909
Gbi	143.477272727273
Gbi	22.8863636363636
Gbi	155.363636363636
Gbi	3.97727272727273
Gbi	10.3863636363636
Gbi	14.8636363636364
Gbi	17.6818181818182
Gbi	148.522727272727
Gbi	22.6818181818182
Gbi	16.0909090909091
Gbi	11.0454545454545
Gbi	16.1363636363636
Gbi	31.8181818181818
Gbi	8.95454545454546
Gbi	12.7727272727273
Gbi	14.8181818181818
Gbi	23.3863636363636
Gbi	17.7272727272727
Gbi	22.1590909090909
Gbi	20.0909090909091
Gbi	17.4545454545455
Gbi	19.0454545454546
Gbi	9.15909090909091
Gbi	9.47727272727273
Gbi	19.0681818181818
Gbi	10.0227272727273
Gbi	14.4545454545455
Gbi	24.8863636363636
Gbi	3.20454545454545
Gbi	6.36363636363636
Gbi	7.18181818181818
Gbi	14.3181818181818
Gbi	3.45454545454545
Gbi	15.2727272727273
Gbi	5.68181818181818
Gbi	12.5681818181818
Gbi	13.0227272727273
Gbi	18.1363636363636
Gbi	15.5227272727273
Gbi	184.886363636364
Gbi	19.1818181818182
Gbi	17.4545454545455
Gbi	4.29545454545455
Gbi	19.8409090909091
Gbi	21.2954545454545
Gbi	5.86363636363636
Gbi	31.8863636363636
Gbi	6.59090909090909
Gbi	6.09090909090909
Gbi	3.11363636363636
Gbi	10.0681818181818
Gbi	3.36363636363636
Gbi	143.931818181818
Gbi	23.8863636363636
Gbi	7.77272727272727
Gbi	18.4090909090909
Gbi	13.5
Gbi	4.34090909090909
Gbi	17.3181818181818
Gbi	8.5
Gbi	13.4318181818182
Gbi	14.4090909090909
Gbi	14.4545454545455
Gbi	21.4318181818182
Gbi	19.25
Gbi	177.454545454545
Gbi	15.4090909090909
Gbi	142.068181818182
Gbi	14.5681818181818
Gbi	4.22727272727273
Gbi	13.9545454545455
Gbi	4.45454545454546
Gbi	137.477272727273
Gbi	9.02272727272727
Gbi	153.613636363636
Gbi	59.0681818181818
Gbi	15.6590909090909
Gbi	17.3863636363636
Gbi	9.56818181818182
Gbi	7.86363636363636
Gbi	7.06818181818182
Gbi	9.97727272727273
Gbi	11.5454545454545
Gbi	28.2045454545455
Gbi	7.47727272727273
Gbi	9.79545454545455
Gbi	11.0454545454545
Gbi	9.43181818181818
Gbi	5.88636363636364
Gbi	19.6136363636364
Gbi	11.5909090909091
Gbi	15.9090909090909
Gbi	15.3181818181818
Gbi	14.9545454545455
Gbi	4.86363636363636
Gbi	121.727272727273
Gbi	11.9545454545455
Gbi	16.4318181818182
Gbi	1.75
Gbi	8.68181818181818
Gbi	11.2727272727273
Gbi	7.88636363636364
Gbi	9.04545454545455
Gbi	135.5
Gbi	19.4318181818182
Gbi	13.9090909090909
Gbi	5.29545454545455
Gbi	13.5454545454545
Gbi	16.7272727272727
Gbi	14.2272727272727
Gbi	169.272727272727
Gbi	125.568181818182
Gbi	134.568181818182
Gbi	26.2045454545455
Gbi	21.6363636363636
Gbi	148.659090909091
Gbi	10
Gbi	10.0227272727273
Gbi	17.8863636363636
Gbi	16.4090909090909
Gbi	18.2954545454545
Gbi	9.77272727272727
Gbi	171.613636363636
Gbi	10.2954545454545
Gbi	14.2954545454545
Gbi	16.5681818181818
Gbi	158.159090909091
Gbi	8.11363636363636
Gbi	12.5909090909091
Gbi	9.13636363636363
Gbi	10.3181818181818
Gbi	5.04545454545455
Gbi	12.75
Gbi	15.1590909090909
Gbi	9.38636363636364
Gbi	10.5909090909091
Gbi	17.7727272727273
Gbi	136
Gbi	11.9090909090909
Gbi	11.0454545454545
Gbi	10.25
Gbi	7.79545454545455
Gbi	1.40909090909091
Gbi	15
Gbi	24.0909090909091
Gbi	22.25
Gbi	143.977272727273
Gbi	11.6818181818182
Gbi	17.3409090909091
Gbi	9.43181818181818
Gbi	9.93181818181818
Gbi	10
Gbi	18.6818181818182
Gbi	138.636363636364
Gbi	139.068181818182
Gbi	8
Gbi	7.38636363636364
Gbi	13.2954545454545
Gbi	6.38636363636364
Gbi	14.7727272727273
Gbi	5.20454545454546
Gbi	13.9090909090909
Gbi	6.20454545454546
Gbi	10.1136363636364
Gbi	12.5
Gbi	11.0909090909091
Gbi	136
Gbi	13.9545454545455
Gbi	8.84090909090909
Gbi	9.22727272727273
Gbi	135.431818181818
Gbi	107.772727272727
Gbi	17.5681818181818
Gbi	21.9545454545455
Gbi	144.954545454545
Gbi	13.6590909090909
Gbi	12.4318181818182
Gbi	22.5909090909091
Gbi	1.43181818181818
Gbi	9.70454545454545
Gbi	152.25
Gbi	17.6136363636364
Gbi	10.5454545454545
Gbi	13.1590909090909
Gbi	4.43181818181818
Gbi	5.15909090909091
Gbi	13.3636363636364
Gbi	102.636363636364
Gbi	12.8409090909091
Gbi	6.43181818181818
Gbi	4.95454545454546
Gbi	4.38636363636364
Gbi	20.7727272727273
Gbi	11.6818181818182
Gbi	9.38636363636364
Gbi	13.2954545454545
Gbi	8.81818181818182
Gbi	11.6818181818182
Gbi	19.5
Gbi	12.1818181818182
Gbi	10.9090909090909
Gbi	9.40909090909091
Gbi	8.70454545454546
Gbi	20.4090909090909
Gbi	24.8863636363636
Gbi	12.5681818181818
Gbi	103.681818181818
Gbi	22.2954545454545
Gbi	153.136363636364
Gbi	10.0681818181818
Gbi	17.0454545454545
Gbi	9.93181818181818
Gbi	5.29545454545455
Gbi	7.70454545454546
Gbi	10.1818181818182
Gbi	24.75
Gbi	13.4318181818182
Gbi	10.4545454545455
Gbi	5.77272727272727
Gbi	13.5909090909091
Gbi	118.045454545455
Gbi	149.840909090909
Gbi	3.61363636363636
Gbi	14.7727272727273
Gbi	42.3636363636364
Gbi	15.0909090909091
Gbi	12.2045454545455
Gbi	17.5681818181818
Gbi	8.70454545454546
Gbi	14.1363636363636
Gbi	159.477272727273
Gbi	153.522727272727
Gbi	20.6363636363636
Gbi	19.7045454545455
Gbi	22.3636363636364
Gbi	10.9090909090909
Gbi	6.45454545454545
Gbi	8.20454545454546
Gbi	3.47727272727273
Gbi	9.72727272727273
Gbi	17.2954545454545
Gbi	7.84090909090909
Gbi	8.70454545454546
Gbi	12.6590909090909
Gbi	14.0909090909091
Gbi	129.568181818182
Gbi	143.136363636364
Gbi	23.4090909090909
Gbi	133.159090909091
Gbi	121.090909090909
Gbi	12.25
Gbi	15.4545454545455
Gbi	113.75
Gbi	11.5454545454545
Gbi	10.1136363636364
Gbi	18.8636363636364
Gbi	179.136363636364
Gbi	4
Gbi	14.2727272727273
Gbi	21.7272727272727
Gbi	161.454545454545
Gbi	15.7954545454545
Gbi	25.3181818181818
Gbi	11.7954545454545
Gbi	156.204545454545
Gbi	4.52272727272727
Gbi	12.0227272727273
Gbi	5.02272727272727
Gbi	31.0454545454545
Gbi	22.1363636363636
Gbi	5.61363636363637
Gbi	11.9318181818182
Gbi	11.0454545454545
Gbi	9.47727272727273
Gbi	132.045454545455
Gbi	9.56818181818182
Gbi	14.1818181818182
Gbi	8.95454545454546
Gbi	9.79545454545455
Gbi	19.4318181818182
Gbi	172.159090909091
Gbi	20.1818181818182
Gbi	6.72727272727273
Gbi	23.6363636363636
Gbi	9.90909090909091
Gbi	20.3863636363636
Gbi	12
Gbi	141.022727272727
Gbi	13.1590909090909
Gbi	17.6590909090909
Gbi	9.86363636363637
Gbi	21
Gbi	9.79545454545455
Gbi	20.5454545454545
Gbi	28.1590909090909
Gbi	5.61363636363637
Gbi	184.590909090909
Gbi	17.6136363636364
Gbi	126.181818181818
Gbi	27.25
Gbi	166
Gbi	16.6590909090909
Gbi	122.340909090909
Gbi	11.7954545454545
Gbi	23.6136363636364
Gbi	15.1363636363636
Gbi	12.75
Gbi	8.72727272727273
Gbi	15.3181818181818
Gbi	11.9545454545455
Gbi	16.9545454545455
Gbi	21.8863636363636
Gbi	7.31818181818182
Gbi	8.43181818181818
Gbi	9.61363636363637
Gbi	12.9545454545455
Gbi	150.340909090909
Gbi	14.3863636363636
Gbi	23.7727272727273
Gbi	10.7272727272727
Gbi	27.1590909090909
Gbi	20.3181818181818
Gbi	12.4090909090909
Gbi	174.136363636364
Gbi	8.15909090909091
Gbi	85.9090909090909
Gbi	136.318181818182
Gbi	31.4545454545455
Gbi	24.1818181818182
Gbi	21.5454545454546
Gbi	11
Gbi	12.8863636363636
Gbi	146.272727272727
Gbi	4.29545454545455
Gbi	10.5681818181818
Gbi	17.4318181818182
Gbi	11.75
Gbi	12.8409090909091
Gbi	8.13636363636364
Gbi	11.6590909090909
Gbi	15.8409090909091
Gbi	17.8181818181818
Gbi	25.3863636363636
Gbi	16.5
Gbi	8.40909090909091
Gbi	131.068181818182
Gbi	15.7954545454545
Gbi	18.8181818181818
Gbi	9.27272727272727
Gbi	22.3636363636364
Gbi	22.4318181818182
Gbi	9.79545454545455
Gbi	12.5909090909091
Gbi	163.431818181818
Gbi	1.97727272727273
Gbi	10.2954545454545
Gbi	11.75
Gbi	11.5227272727273
Gbi	5.84090909090909
Gbi	11.4090909090909
Gbi	10.5681818181818
Gbi	20.9090909090909
Gbi	10.25
Gbi	171.613636363636
Gbi	17.1590909090909
Gbi	164.545454545455
Gbi	19.1818181818182
Gbi	19.6136363636364
Gbi	110.909090909091
Gbi	23.7727272727273
Gbi	9.88636363636364
Gbi	9.81818181818182
Gbi	180.227272727273
Gbi	22.1590909090909
Gbi	6.77272727272727
Gbi	10.3863636363636
Gbi	15.9545454545455
Gbi	10.4090909090909
Gbi	19.9090909090909
Gbi	10.7272727272727
Gbi	14.2954545454545
Gbi	26.5454545454545
Gbi	8.40909090909091
Gbi	25.0909090909091
Gbi	17.9545454545455
Gbi	5.70454545454545
Gbi	18.2727272727273
Gbi	13.6590909090909
Gbi	1.95454545454545
Gbi	25.7727272727273
Gbi	30.5681818181818
Gbi	6.43181818181818
Gbi	13.25
Gbi	10.1590909090909
Gbi	8.34090909090909
Gbi	10.8181818181818
Gbi	24.1590909090909
Gbi	20.2272727272727
Gbi	12.2045454545455
Gbi	26.1363636363636
Gbi	10.5227272727273
Gbi	11.25
Gbi	15.7727272727273
Gbi	121.636363636364
Gbi	10.4318181818182
Gbi	15.2727272727273
Gbi	18.3636363636364
Gbi	6.25
Gbi	20.5
Gbi	6.11363636363636
Gbi	10.9772727272727
Gbi	10.2727272727273
Gbi	8.31818181818182
Gbi	9.81818181818182
Gbi	14.2954545454545
Gbi	11.2045454545455
Gbi	5.77272727272727
Gbi	21.4318181818182
Gbi	47.5454545454546
Gbi	20.2272727272727
Gbi	10.5681818181818
Gbi	23.0909090909091
Gbi	16.9090909090909
Gbi	20.9772727272727
Gbi	145.704545454545
Gbi	22.3409090909091
Gbi	12.7045454545455
Gbi	15.1590909090909
Gbi	144.522727272727
Gbi	0.590909090909091
Gbi	12.0909090909091
Gbi	139.795454545455
Gbi	26.8409090909091
Gbi	19.3181818181818
Gbi	16.2954545454545
Gbi	12.0227272727273
Gbi	19.8409090909091
Gbi	4.45454545454546
Gbi	10.9318181818182
Gbi	9.70454545454545
Gbi	11.5454545454545
Gbi	16.4545454545455
Gbi	6.81818181818182
Gbi	15.2045454545455
Gbi	20.0909090909091
Gbi	13.7272727272727
Gbi	4.72727272727273
Gbi	12.0909090909091
Gbi	17.4772727272727
Gbi	10.1363636363636
Gbi	7.13636363636364
Gbi	13.8181818181818
Gbi	138.204545454545
Gbi	144.159090909091
Gbi	7
Gbi	7.75
Gbi	14.9772727272727
Gbi	14.7045454545455
Gbi	16.2045454545455
Gbi	6.75
Gbi	17.7954545454545
Gbi	13.6136363636364
Gbi	13.0227272727273
Gbi	7.65909090909091
Gbi	3.61363636363636
Gbi	15.7727272727273
Gbi	17.4545454545455
Gbi	12.5
Gbi	14.9318181818182
Gbi	10.4772727272727
Gbi	10.3636363636364
Gbi	11.7272727272727
Gbi	10.9090909090909
Gbi	9.86363636363637
Gbi	136.772727272727
Gbi	13.7045454545455
Gbi	7.25
Gbi	9.06818181818182
Gbi	5.04545454545455
Gbi	140.75
Gbi	15.9545454545455
Gbi	14.7727272727273
Gbi	10.8409090909091
Gbi	16.1590909090909
Gbi	12.8409090909091
Gbi	7.86363636363636
Gbi	144.613636363636
Gbi	11.1818181818182
Gbi	11.9090909090909
Gbi	16.0909090909091
Gbi	149.909090909091
Gbi	25.9318181818182
Gbi	13.4772727272727
Gbi	166.681818181818
Gbi	19.2045454545455
Gbi	11.9772727272727
Gbi	11.0227272727273
Gbi	16.7045454545455
Gbi	8.88636363636364
Gbi	10
Gbi	141.113636363636
Gbi	14.3181818181818
Gbi	10.0681818181818
Gbi	8.29545454545455
Gbi	184.818181818182
Gbi	139.386363636364
Gbi	152.545454545455
Gbi	18.7727272727273
Gbi	14.3181818181818
Gbi	7.65909090909091
Gbi	13.8181818181818
Gbi	14.7727272727273
Gbi	4.84090909090909
Gbi	14.0909090909091
Gbi	16.1363636363636
Gbi	12.2954545454545
Gbi	140.431818181818
Gbi	10.4318181818182
Gbi	4.25
Gbi	9.90909090909091
Gbi	140.363636363636
Gbi	11.6136363636364
Gbi	147.772727272727
Gbi	13.9772727272727
Gbi	159.295454545455
Gbi	4.31818181818182
Gbi	19.6590909090909
Gbi	20.9090909090909
Gbi	19.1818181818182
Gbi	17.0227272727273
Gbi	17.5227272727273
Gbi	8.88636363636364
Gbi	10.5909090909091
Gbi	15.3636363636364
Gbi	13.9772727272727
Gbi	7.86363636363636
Gbi	14.6818181818182
Gbi	19.5681818181818
Gbi	15.3181818181818
Gbi	151
Gbi	13.2272727272727
Gbi	7.75
Gbi	151.113636363636
Gbi	14.8863636363636
Gbi	11.2954545454545
Gbi	30.8863636363636
Gbi	127.113636363636
Gbi	11.3409090909091
Gbi	15.7045454545455
Gbi	19.7272727272727
Gbi	10.0454545454545
Gbi	183.909090909091
Gbi	12.2727272727273
Gbi	6.59090909090909
Gbi	2.45454545454546
Gbi	1.95454545454545
Gbi	10.4318181818182
Gbi	12.1363636363636
Gbi	13.4545454545455
Gbi	5.90909090909091
Gbi	11.5
Gbi	8.5
Gbi	7.63636363636364
Gbi	14.8863636363636
Gbi	20.5
Gbi	4.45454545454546
Gbi	11.8409090909091
Gbi	15.0227272727273
Gbi	9.54545454545455
Gbi	18.9772727272727
Gbi	7.36363636363637
Gbi	24.6136363636364
Gbi	18.1818181818182
Gbi	24.2045454545455
Gbi	10.5227272727273
Gbi	14.8181818181818
Gbi	22.9545454545455
Gbi	27.2045454545455
Gbi	19
Gbi	27.2045454545455
Gbi	19.8863636363636
Gbi	25.4545454545455
Gbi	7.95454545454546
Gbi	18.3181818181818
Gbi	14.5
Gbi	7.18181818181818
Gbi	12.4545454545455
Gbi	13.4545454545455
Gbi	24.5909090909091
Gbi	10.25
Gbi	21.3863636363636
Gbi	27.5909090909091
Gbi	12.4772727272727
Gbi	24.7727272727273
Gbi	12.7272727272727
Gbi	14.9318181818182
Gbi	25.6818181818182
Gbi	16.2272727272727
Gbi	15.0227272727273
Gbi	13.4772727272727
Gbi	150.545454545455
Gbi	9.68181818181818
Gbi	15.7272727272727
Gbi	14.9772727272727
Gbi	10.2727272727273
Gbi	18.9772727272727
Gbi	32.3409090909091
Gbi	163.181818181818
Gbi	142.909090909091
Gbi	13.6136363636364
Gbi	15.3636363636364
Gbi	166.727272727273
Gbi	16.0909090909091
Gbi	21.0909090909091
Gbi	173.431818181818
Gbi	15.1363636363636
Gbi	14.0909090909091
Gbi	1.97727272727273
Gbi	8.61363636363637
Gbi	17.6590909090909
Gbi	150.045454545455
Gbi	150.636363636364
Gbi	16.6136363636364
Gbi	136.295454545455
Gbi	10.0454545454545
Gbi	155.795454545455
Gbi	5.52272727272727
Gbi	13.5227272727273
Gbi	12.7727272727273
Gbi	11.7272727272727
Gbi	22.1818181818182
Gbi	159.363636363636
Gbi	144.522727272727
Gbi	8.15909090909091
Gbi	13.5681818181818
Gbi	8.36363636363637
Gbi	13.4772727272727
Gbi	13.5909090909091
Gbi	9.90909090909091
Gbi	17.8181818181818
Gbi	11.0909090909091
Gbi	8.81818181818182
Gbi	5.34090909090909
Gbi	12.8181818181818
Gbi	12.6818181818182
Gbi	3.70454545454545
Gbi	18.5681818181818
[truncated: 222 more rows]
