# Supplementary material for: The Welwitschia genome reveals a unique biology underpinning extreme longevity in deserts
Source: Nat Commun. 2021 Jul 12;12:4247. doi: 10.1038/s41467-021-24528-4 (PMC8275611; doi:10.1038/s41467-021-24528-4)
Supplement: Supplementary file 6 — Source Data [file 41467_2021_24528_MOESM6_ESM.zip › Figure 2e.Non-autonomous.txt]

4	Chr04_5255_5_ltr	5.06818181818182
10	Chr04_5347_5_ltr	2.38636363636364
22	Chr04_4649_5_ltr	0
28	Chr04_2833_5_ltr	38.1590909090909
36	Chr04_4083_5_ltr	8.61363636363637
56	Chr04_7125_5_ltr	0
64	Chr04_2458_5_ltr	0
66	Chr04_3108_5_ltr	0.204545454545455
67	Chr04_2997_5_ltr	0
74	Chr04_7094_5_ltr	1.56818181818182
82	Chr04_7271_5_ltr	0
84	Chr04_7200_5_ltr	1.72727272727273
85	Chr04_1913_5_ltr	1.54545454545455
95	Chr04_5491_5_ltr	13.3409090909091
102	Chr04_2142_5_ltr	10.5454545454545
108	Chr04_2581_5_ltr	0.454545454545455
114	Chr04_4037_5_ltr	0
117	Chr04_4631_5_ltr	0.227272727272727
125	Chr04_6057_5_ltr	0.227272727272727
127	Chr04_5354_5_ltr	1.90909090909091
134	Chr04_994_5_ltr	12.7727272727273
145	Chr04_4305_5_ltr	0
169	Chr04_6001_5_ltr	0.772727272727273
175	Chr04_5767_5_ltr	2.09090909090909
184	Chr04_1866_5_ltr	6.77272727272727
216	Chr04_2245_5_ltr	0.840909090909091
223	Chr04_3065_5_ltr	2.34090909090909
225	Chr04_4941_5_ltr	0
237	Chr04_3138_5_ltr	0.545454545454545
239	Chr04_7291_5_ltr	48.4772727272727
267	Chr04_5839_5_ltr	0.5
268	Chr04_5082_5_ltr	44.3409090909091
277	Chr04_7421_5_ltr	2.09090909090909
287	Chr04_1750_5_ltr	9.86363636363637
292	Chr04_740_5_ltr	11.25
299	Chr04_4142_5_ltr	0
308	Chr04_5289_5_ltr	47.6818181818182
309	Chr04_1779_5_ltr	1.18181818181818
310	Chr04_2722_5_ltr	0.977272727272727
314	Chr04_2642_5_ltr	10.0454545454545
323	Chr04_6064_5_ltr	8.97727272727273
326	Chr04_914_5_ltr	3.72727272727273
327	Chr04_4574_5_ltr	0.977272727272727
330	Chr04_3212_5_ltr	3.09090909090909
331	Chr04_5842_5_ltr	0.363636363636364
334	Chr04_4968_5_ltr	2.13636363636364
335	Chr04_1618_5_ltr	0
338	Chr04_4488_5_ltr	8.02272727272727
341	Chr04_2105_5_ltr	35.6818181818182
342	Chr04_1045_5_ltr	2.54545454545455
347	Chr04_3855_5_ltr	1.27272727272727
366	Chr04_5599_5_ltr	0
378	Chr04_4938_5_ltr	1.59090909090909
384	Chr04_853_5_ltr	0.5
390	Chr04_2036_5_ltr	5.54545454545454
407	Chr04_1599_5_ltr	1.45454545454545
424	Chr04_2625_5_ltr	38.8409090909091
427	Chr04_2027_5_ltr	8.52272727272727
435	Chr04_6493_5_ltr	1.02272727272727
436	Chr04_1017_5_ltr	0
441	Chr04_2010_5_ltr	1.15909090909091
442	Chr04_4432_5_ltr	0.409090909090909
450	Chr04_4176_5_ltr	0
459	Chr04_5064_5_ltr	10.7727272727273
474	Chr04_6249_5_ltr	1.93181818181818
476	Chr04_3575_5_ltr	1.13636363636364
482	Chr04_3047_5_ltr	0
483	Chr04_5095_5_ltr	0
507	Chr04_102_5_ltr	6.15909090909091
519	Chr04_6284_5_ltr	0.977272727272727
522	Chr04_3675_5_ltr	1.15909090909091
524	Chr04_4719_5_ltr	8.65909090909091
540	Chr04_2781_5_ltr	0
546	Chr04_7142_5_ltr	5
557	Chr04_4231_5_ltr	0
562	Chr04_931_5_ltr	1.54545454545455
568	Chr04_79_5_ltr	0.477272727272727
583	Chr04_3084_5_ltr	0.590909090909091
587	Chr04_6273_5_ltr	8.77272727272727
589	Chr04_3803_5_ltr	0.477272727272727
592	Chr04_7270_5_ltr	4.56818181818182
595	Chr04_3757_5_ltr	0.25
599	Chr04_1384_5_ltr	4.02272727272727
617	Chr04_5141_5_ltr	0
630	Chr04_1880_5_ltr	5.45454545454546
635	Chr04_3938_5_ltr	10.2045454545455
637	Chr04_2761_5_ltr	1.59090909090909
640	Chr04_1647_5_ltr	0.409090909090909
656	Chr04_4839_5_ltr	5.5
661	Chr04_5092_5_ltr	1.02272727272727
662	Chr04_6131_5_ltr	0.522727272727273
663	Chr04_962_5_ltr	1.22727272727273
667	Chr04_5810_5_ltr	8.31818181818182
679	Chr04_3576_5_ltr	3.81818181818182
688	Chr04_6419_5_ltr	3.65909090909091
690	Chr04_906_5_ltr	4.72727272727273
704	Chr04_5063_5_ltr	24.8863636363636
706	Chr04_6000_5_ltr	0.704545454545455
729	Chr04_5784_5_ltr	0
735	Chr04_1344_5_ltr	0
748	Chr04_2342_5_ltr	41.0681818181818
756	Chr04_5753_5_ltr	3.13636363636364
761	Chr04_6115_5_ltr	0.272727272727273
776	Chr04_5524_5_ltr	0
801	Chr04_1383_5_ltr	17.8409090909091
808	Chr04_7297_5_ltr	5.43181818181818
811	Chr04_4881_5_ltr	4.90909090909091
812	Chr04_2423_5_ltr	0
819	Chr04_3667_5_ltr	0
822	Chr04_1742_5_ltr	2.5
837	Chr04_4204_5_ltr	0.568181818181818
839	Chr04_5893_5_ltr	0
870	Chr04_996_5_ltr	0
871	Chr04_6567_5_ltr	0
873	Chr04_2723_5_ltr	7.40909090909091
875	Chr04_3759_5_ltr	3.06818181818182
879	Chr04_2501_5_ltr	1.31818181818182
885	Chr04_7241_5_ltr	2.79545454545455
892	Chr04_7116_5_ltr	0
908	Chr04_4573_5_ltr	6.43181818181818
910	Chr04_3957_5_ltr	0.431818181818182
911	Chr04_4332_5_ltr	0.522727272727273
931	Chr04_1615_5_ltr	0.727272727272727
935	Chr04_3809_5_ltr	33.25
956	Chr04_3093_5_ltr	0
961	Chr04_5834_5_ltr	0
975	Chr04_5971_5_ltr	1.36363636363636
981	Chr04_3170_5_ltr	6.95454545454546
990	Chr04_5858_5_ltr	1.20454545454545
994	Chr04_4217_5_ltr	4.31818181818182
997	Chr04_3181_5_ltr	1.31818181818182
998	Chr04_5795_5_ltr	0.409090909090909
1021	Chr04_6271_5_ltr	3.79545454545455
1025	Chr04_5027_5_ltr	3.70454545454545
1028	Chr04_6226_5_ltr	1.36363636363636
1040	Chr04_2194_5_ltr	0
1042	Chr04_1690_5_ltr	11.0909090909091
1047	Chr04_2191_5_ltr	0.681818181818182
1049	Chr04_4331_5_ltr	0.454545454545455
1058	Chr04_1993_5_ltr	12.7954545454545
1059	Chr04_5065_5_ltr	1.11363636363636
1071	Chr04_1908_5_ltr	0
1072	Chr04_5173_5_ltr	0
1080	Chr04_5384_5_ltr	0.272727272727273
1084	Chr04_4886_5_ltr	1.22727272727273
1085	Chr04_3707_5_ltr	1.77272727272727
1086	Chr04_2838_5_ltr	1.04545454545455
1091	Chr04_4178_5_ltr	0.5
1092	Chr04_4883_5_ltr	0
1098	Chr04_2769_5_ltr	25.4090909090909
1100	Chr04_5496_5_ltr	0.431818181818182
1102	Chr04_6244_5_ltr	2.29545454545455
1105	Chr04_3124_5_ltr	0
1112	Chr04_3136_5_ltr	0
1113	Chr04_1979_5_ltr	1.61363636363636
1114	Chr04_730_5_ltr	3.45454545454545
1128	Chr04_3656_5_ltr	2.54545454545455
1138	Chr04_2192_5_ltr	1.11363636363636
1139	Chr04_2595_5_ltr	2.02272727272727
1141	Chr04_7341_5_ltr	37.9545454545455
1153	Chr04_4637_5_ltr	22.9772727272727
1158	Chr04_2086_5_ltr	6.34090909090909
1159	Chr04_2604_5_ltr	2.65909090909091
1161	Chr04_2239_5_ltr	0.590909090909091
1163	Chr04_1994_5_ltr	13.7954545454545
1169	Chr04_3246_5_ltr	22.3181818181818
1174	Chr04_6251_5_ltr	2.5
1181	Chr04_2711_5_ltr	10.3636363636364
1186	Chr04_4047_5_ltr	2.72727272727273
1189	Chr04_3144_5_ltr	0
1195	Chr04_5607_5_ltr	10.0227272727273
1203	Chr04_7401_5_ltr	0.522727272727273
1221	Chr04_6455_5_ltr	1.90909090909091
1224	Chr04_5646_5_ltr	0
1236	Chr04_4729_5_ltr	0.363636363636364
1241	Chr04_2830_5_ltr	0
1242	Chr04_1709_5_ltr	22.8409090909091
1252	Chr04_2614_5_ltr	7.65909090909091
1259	Chr04_4282_5_ltr	1.59090909090909
1279	Chr04_4458_5_ltr	17.5681818181818
1286	Chr04_4595_5_ltr	0.454545454545455
1287	Chr04_7475_5_ltr	1.06818181818182
1290	Chr04_2601_5_ltr	3.20454545454545
1299	Chr04_800_5_ltr	0.363636363636364
1310	Chr04_6518_5_ltr	0
1322	Chr04_1937_5_ltr	0.613636363636364
1331	Chr04_1506_5_ltr	0
1332	Chr04_5376_5_ltr	5.02272727272727
1337	Chr04_5421_5_ltr	0.863636363636364
1390	Chr04_3956_5_ltr	4.38636363636364
1397	Chr04_3012_5_ltr	1.18181818181818
1406	Chr04_723_5_ltr	2
1409	Chr04_2695_5_ltr	0
1414	Chr04_2067_5_ltr	2.86363636363636
1416	Chr04_6559_5_ltr	1.18181818181818
1425	Chr04_5265_5_ltr	38.4318181818182
1429	Chr04_2206_5_ltr	0.409090909090909
1432	Chr04_3748_5_ltr	9.95454545454546
1439	Chr04_6256_5_ltr	17.8409090909091
1453	Chr04_6127_5_ltr	2.68181818181818
1464	Chr04_5681_5_ltr	1.68181818181818
1480	Chr04_4593_5_ltr	3.79545454545455
1512	Chr04_1339_5_ltr	1.13636363636364
1520	Chr04_4864_5_ltr	0
1526	Chr04_4679_5_ltr	0
1533	Chr04_5614_5_ltr	0
1540	Chr04_3048_5_ltr	38.6590909090909
1545	Chr04_1007_5_ltr	0.227272727272727
1559	Chr04_4954_5_ltr	0.454545454545455
1560	Chr04_5988_5_ltr	1.34090909090909
1566	Chr04_4566_5_ltr	0
1571	Chr04_3625_5_ltr	0
1579	Chr04_21_5_ltr	2.5
1581	Chr04_6121_5_ltr	0
1594	Chr04_5608_5_ltr	0.704545454545455
1598	Chr04_1841_5_ltr	7.84090909090909
1612	Chr04_2196_5_ltr	0
1613	Chr04_4146_5_ltr	0
1614	Chr04_6458_5_ltr	7.65909090909091
1626	Chr04_6508_5_ltr	4.02272727272727
1627	Chr04_2410_5_ltr	3.31818181818182
1677	Chr04_7205_5_ltr	0.659090909090909
1682	Chr04_2261_5_ltr	0
1686	Chr04_814_5_ltr	14.3636363636364
1687	Chr04_6267_5_ltr	10.8636363636364
1690	Chr04_6234_5_ltr	5.18181818181818
1697	Chr04_5722_5_ltr	0
1719	Chr04_5590_5_ltr	16.1590909090909
1722	Chr04_602_5_ltr	14.5454545454545
1736	Chr04_2150_5_ltr	2.36363636363636
1741	Chr04_3123_5_ltr	0
1746	Chr04_2745_5_ltr	0.227272727272727
1747	Chr04_1043_5_ltr	2.47727272727273
1752	Chr04_1669_5_ltr	2.56818181818182
1764	Chr04_3954_5_ltr	1.34090909090909
1769	Chr04_813_5_ltr	1
1773	Chr04_5442_5_ltr	6.77272727272727
1785	Chr04_2623_5_ltr	1.47727272727273
1787	Chr04_5335_5_ltr	4.54545454545455
1792	Chr04_4353_5_ltr	0
1794	Chr04_3194_5_ltr	0.454545454545455
1797	Chr04_736_5_ltr	0.568181818181818
1804	Chr04_6161_5_ltr	1.40909090909091
1810	Chr04_4707_5_ltr	0.340909090909091
1818	Chr04_3207_5_ltr	0
1830	Chr04_2691_5_ltr	4.15909090909091
1865	Chr04_4147_5_ltr	0.295454545454545
1873	Chr04_5713_5_ltr	0.5
1877	Chr04_699_5_ltr	2.61363636363636
1884	Chr04_6439_5_ltr	0.318181818181818
1905	Chr04_4997_5_ltr	0.181818181818182
1912	Chr04_6443_5_ltr	0
1913	Chr04_4222_5_ltr	3.15909090909091
1916	Chr04_5425_5_ltr	2.43181818181818
1926	Chr04_5334_5_ltr	41.5454545454546
1939	Chr04_5206_5_ltr	0.590909090909091
1941	Chr04_7225_5_ltr	1.15909090909091
1944	Chr04_5822_5_ltr	0.977272727272727
1947	Chr04_1059_5_ltr	0.386363636363636
1953	Chr04_4044_5_ltr	1.88636363636364
1965	Chr04_5003_5_ltr	0.977272727272727
1977	Chr04_4167_5_ltr	0
1981	Chr04_3881_5_ltr	0
1983	Chr04_2144_5_ltr	37
1984	Chr04_2187_5_ltr	0
1994	Chr04_2240_5_ltr	6.65909090909091
2024	Chr04_1801_5_ltr	5.5
2032	Chr04_4568_5_ltr	0.545454545454545
2033	Chr04_3751_5_ltr	3.65909090909091
2040	Chr04_1712_5_ltr	9.20454545454546
2043	Chr04_5569_5_ltr	0
2059	Chr04_4950_5_ltr	0.272727272727273
2064	Chr04_979_5_ltr	6.75
2070	Chr04_5727_5_ltr	1.63636363636364
2073	Chr04_2469_5_ltr	42
2076	Chr04_5205_5_ltr	0.590909090909091
2110	Chr04_3232_5_ltr	1.72727272727273
2118	Chr04_4775_5_ltr	0
2127	Chr04_2337_5_ltr	20.5
2128	Chr04_6154_5_ltr	8.02272727272727
2142	Chr04_837_5_ltr	3.34090909090909
2145	Chr04_4602_5_ltr	1.45454545454545
2146	Chr04_6110_5_ltr	4.13636363636364
2152	Chr04_2536_5_ltr	10.8181818181818
2158	Chr04_6525_5_ltr	3.34090909090909
2165	Chr04_4572_5_ltr	11.9545454545455
2170	Chr04_5559_5_ltr	0.545454545454545
2176	Chr04_71_5_ltr	0
2191	Chr04_3139_5_ltr	10.3863636363636
2192	Chr04_2002_5_ltr	19.25
2195	Chr04_5621_5_ltr	1.09090909090909
2223	Chr04_5432_5_ltr	2.63636363636364
2232	Chr04_3027_5_ltr	1.45454545454545
2248	Chr04_1536_5_ltr	0.477272727272727
2256	Chr04_2227_5_ltr	0.363636363636364
2259	Chr04_3922_5_ltr	6.25
2272	Chr04_2522_5_ltr	9.45454545454546
2291	Chr04_2772_5_ltr	0
2294	Chr04_4234_5_ltr	0
2300	Chr04_7214_5_ltr	0.75
2302	Chr04_2483_5_ltr	0
2323	Chr04_5119_5_ltr	0
2354	Chr04_5824_5_ltr	0
2359	Chr04_4152_5_ltr	2.04545454545455
2367	Chr04_2199_5_ltr	0
2377	Chr04_5435_5_ltr	2.81818181818182
2378	Chr04_2037_5_ltr	10.2727272727273
2392	Chr04_3654_5_ltr	4.88636363636364
2393	Chr04_5093_5_ltr	1.06818181818182
2394	Chr04_634_5_ltr	0.681818181818182
2400	Chr04_5043_5_ltr	0
2404	Chr04_2667_5_ltr	4.27272727272727
2406	Chr04_1515_5_ltr	0.454545454545455
2430	Chr04_5483_5_ltr	5.47727272727273
2437	Chr04_7106_5_ltr	1.11363636363636
2446	Chr04_1394_5_ltr	0.295454545454545
2447	Chr04_4932_5_ltr	0
2456	Chr04_4010_5_ltr	0.454545454545455
2463	Chr04_3066_5_ltr	0
2464	Chr04_1664_5_ltr	0
2476	Chr04_682_5_ltr	2.52272727272727
2490	Chr04_2241_5_ltr	8.11363636363636
2498	Chr04_981_5_ltr	0.772727272727273
2509	Chr04_2009_5_ltr	15.5681818181818
2514	Chr04_2523_5_ltr	1.34090909090909
2519	Chr04_4163_5_ltr	40.3863636363636
2520	Chr04_4445_5_ltr	38.5681818181818
2527	Chr04_4625_5_ltr	0
2543	Chr04_5684_5_ltr	2.95454545454546
2587	Chr04_4054_5_ltr	1.18181818181818
2591	Chr04_1409_5_ltr	14.7045454545455
2596	Chr04_5327_5_ltr	3.09090909090909
2598	Chr04_2146_5_ltr	1.54545454545455
2606	Chr04_4690_5_ltr	0.613636363636364
2617	Chr04_177_5_ltr	0.863636363636364
2620	Chr04_5748_5_ltr	6.52272727272727
2622	Chr04_992_5_ltr	1.25
2624	Chr04_6579_5_ltr	1.59090909090909
2630	Chr04_891_5_ltr	0.818181818181818
2634	Chr04_2478_5_ltr	2.34090909090909
2648	Chr04_5309_5_ltr	17.5909090909091
2650	Chr04_3724_5_ltr	4.88636363636364
2653	Chr04_7275_5_ltr	11.8636363636364
2659	Chr04_733_5_ltr	2.38636363636364
2665	Chr04_6312_5_ltr	0.840909090909091
2678	Chr04_5841_5_ltr	0
2709	Chr04_2093_5_ltr	0.772727272727273
2711	Chr04_3187_5_ltr	0.545454545454545
2716	Chr04_5133_5_ltr	4.34090909090909
2722	Chr04_205_5_ltr	6.40909090909091
2768	Chr04_3854_5_ltr	0
2772	Chr04_7424_5_ltr	1.22727272727273
2775	Chr04_5163_5_ltr	0
2782	Chr04_183_5_ltr	1.04545454545455
2806	Chr04_3140_5_ltr	0
2807	Chr04_4285_5_ltr	1.25
2823	Chr04_3023_5_ltr	2.90909090909091
2845	Chr04_4982_5_ltr	0.318181818181818
2847	Chr04_3032_5_ltr	0.613636363636364
2857	Chr04_2553_5_ltr	0
2860	Chr04_798_5_ltr	8.95454545454546
2862	Chr04_7266_5_ltr	1.93181818181818
2870	Chr04_5562_5_ltr	0
2871	Chr04_5527_5_ltr	0
2878	Chr04_4809_5_ltr	0
2895	Chr04_2639_5_ltr	0.772727272727273
2908	Chr04_6174_5_ltr	0
2919	Chr04_2577_5_ltr	0
2932	Chr04_2656_5_ltr	0.5
2951	Chr04_4521_5_ltr	3.81818181818182
2963	Chr04_4706_5_ltr	3.15909090909091
2976	Chr04_6511_5_ltr	2.38636363636364
2977	Chr04_1391_5_ltr	0.659090909090909
2991	Chr04_4638_5_ltr	1.25
2994	Chr04_6270_5_ltr	5.56818181818182
2996	Chr04_5821_5_ltr	0.363636363636364
2997	Chr04_1912_5_ltr	0.409090909090909
2999	Chr04_2559_5_ltr	0.977272727272727
3010	Chr04_3183_5_ltr	2.43181818181818
3013	Chr04_5103_5_ltr	3.72727272727273
3017	Chr04_6532_5_ltr	4.52272727272727
3023	Chr04_6268_5_ltr	3.81818181818182
3027	Chr04_5843_5_ltr	1.54545454545455
3043	Chr04_1896_5_ltr	1
3046	Chr04_838_5_ltr	0.25
3047	Chr04_1808_5_ltr	0.704545454545455
3059	Chr04_2775_5_ltr	1.45454545454545
3060	Chr04_1894_5_ltr	0
3062	Chr04_6203_5_ltr	22.5227272727273
3070	Chr04_2096_5_ltr	1.88636363636364
3081	Chr04_2221_5_ltr	7.38636363636364
3083	Chr04_6260_5_ltr	3.68181818181818
3093	Chr04_6266_5_ltr	15.0909090909091
3097	Chr04_5449_5_ltr	13.4545454545455
3107	Chr04_3877_5_ltr	0.909090909090909
3109	Chr04_6558_5_ltr	5.22727272727273
3114	Chr04_4084_5_ltr	0
3117	Chr04_4609_5_ltr	28.9090909090909
3126	Chr04_802_5_ltr	0.636363636363636
3127	Chr04_4700_5_ltr	0.75
3132	Chr04_907_5_ltr	6.63636363636364
3138	Chr04_6302_5_ltr	0.545454545454545
3145	Chr04_6194_5_ltr	0.886363636363636
3157	Chr04_2627_5_ltr	0
3161	Chr04_6288_5_ltr	42.0909090909091
3180	Chr04_5860_5_ltr	4.45454545454546
3185	Chr04_4547_5_ltr	0
3188	Chr04_1376_5_ltr	3.27272727272727
3191	Chr04_3785_5_ltr	0
3200	Chr04_2264_5_ltr	0.295454545454545
3215	Chr04_5049_5_ltr	2.06818181818182
3232	Chr04_4120_5_ltr	3.06818181818182
3235	Chr04_5797_5_ltr	0
3238	Chr04_5943_5_ltr	6.02272727272727
3246	Chr04_4496_5_ltr	7.47727272727273
3256	Chr04_6141_5_ltr	2.40909090909091
3264	Chr04_1805_5_ltr	0
3272	Chr04_2132_5_ltr	2.97727272727273
3273	Chr04_2222_5_ltr	8
3274	Chr04_5058_5_ltr	2.56818181818182
3276	Chr04_5752_5_ltr	0.522727272727273
3279	Chr04_4486_5_ltr	5.84090909090909
3280	Chr04_5923_5_ltr	0.386363636363636
3299	Chr04_1872_5_ltr	5.09090909090909
3300	Chr04_7159_5_ltr	0
3307	Chr04_2566_5_ltr	1.38636363636364
3308	Chr04_2314_5_ltr	15.5454545454545
3310	Chr04_957_5_ltr	0
3321	Chr04_831_5_ltr	7.47727272727273
3326	Chr04_1793_5_ltr	0.931818181818182
3333	Chr04_5254_5_ltr	0
3338	Chr04_3092_5_ltr	0
3350	Chr04_5555_5_ltr	14.5454545454545
3359	Chr04_2242_5_ltr	4.40909090909091
3364	Chr04_5259_5_ltr	0.75
3370	Chr04_3067_5_ltr	16.3181818181818
3372	Chr04_4814_5_ltr	3.09090909090909
3373	Chr04_3228_5_ltr	0.818181818181818
3388	Chr04_7217_5_ltr	0.522727272727273
3390	Chr04_7476_5_ltr	3.65909090909091
3404	Chr04_3099_5_ltr	0
3406	Chr04_2443_5_ltr	5.40909090909091
3409	Chr04_6166_5_ltr	1.11363636363636
3410	Chr04_4229_5_ltr	9.90909090909091
3418	Chr04_2405_5_ltr	11.5909090909091
3423	Chr04_2441_5_ltr	2.11363636363636
3424	Chr04_2176_5_ltr	0
3427	Chr04_1932_5_ltr	2
3445	Chr04_5857_5_ltr	5.84090909090909
3457	Chr04_5526_5_ltr	5.36363636363636
3461	Chr04_2502_5_ltr	2.27272727272727
3462	Chr04_2000_5_ltr	7.29545454545454
3488	Chr04_5012_5_ltr	30.0454545454546
3503	Chr04_3962_5_ltr	2.97727272727273
3505	Chr04_3661_5_ltr	0.795454545454545
3508	Chr04_1612_5_ltr	0.522727272727273
3509	Chr04_3737_5_ltr	40.7045454545455
3512	Chr04_884_5_ltr	19.7272727272727
3523	Chr04_4228_5_ltr	2.52272727272727
3525	Chr04_6114_5_ltr	0
3548	Chr04_1347_5_ltr	9.45454545454546
3557	Chr04_3087_5_ltr	0
3562	Chr04_3793_5_ltr	0
3576	Chr04_210_5_ltr	7.56818181818182
3586	Chr04_4701_5_ltr	1
3587	Chr04_700_5_ltr	1.54545454545455
3592	Chr04_3955_5_ltr	1.84090909090909
3594	Chr04_890_5_ltr	0
3598	Chr04_4995_5_ltr	0
3602	Chr04_3604_5_ltr	0.613636363636364
3607	Chr04_3756_5_ltr	1.81818181818182
3625	Chr04_70_5_ltr	1.47727272727273
3639	Chr04_2465_5_ltr	23.0454545454545
3646	Chr04_620_5_ltr	0
3666	Chr04_1551_5_ltr	0.454545454545455
3674	Chr04_1502_5_ltr	14.7272727272727
3675	Chr04_4717_5_ltr	1.38636363636364
3690	Chr04_3235_5_ltr	0
3694	Chr04_3030_5_ltr	41.8409090909091
3696	Chr04_6472_5_ltr	10.7727272727273
3705	Chr04_5571_5_ltr	1.02272727272727
3707	Chr04_4094_5_ltr	0
3713	Chr04_2118_5_ltr	0.340909090909091
3717	Chr04_5854_5_ltr	3.09090909090909
3718	Chr04_5170_5_ltr	0
3733	Chr04_5987_5_ltr	44.2727272727273
3742	Chr04_6206_5_ltr	19.2954545454545
3747	Chr04_3118_5_ltr	0
3777	Chr04_2694_5_ltr	0.977272727272727
3808	Chr04_1589_5_ltr	3.02272727272727
3813	Chr04_5452_5_ltr	0.977272727272727
3815	Chr04_7417_5_ltr	0.363636363636364
3826	Chr04_2140_5_ltr	0
3846	Chr04_2740_5_ltr	4.45454545454546
3870	Chr04_2650_5_ltr	37.4090909090909
3883	Chr04_4148_5_ltr	0.340909090909091
3900	Chr04_5419_5_ltr	1.20454545454545
3922	Chr04_5807_5_ltr	0
3960	Chr04_4780_5_ltr	0
3964	Chr04_2365_5_ltr	2.38636363636364
3971	Chr04_835_5_ltr	2.11363636363636
3972	Chr04_1988_5_ltr	14.4545454545455
3974	Chr04_4853_5_ltr	0.272727272727273
3976	Chr04_2709_5_ltr	0
3981	Chr04_3163_5_ltr	0
3983	Chr04_4190_5_ltr	0
3988	Chr04_4065_5_ltr	11.2272727272727
3989	Chr04_7236_5_ltr	3.34090909090909
3994	Chr04_4811_5_ltr	4.27272727272727
4004	Chr04_2077_5_ltr	0
4007	Chr04_20_5_ltr	13.0454545454545
4014	Chr04_2382_5_ltr	3.20454545454545
4025	Chr04_1482_5_ltr	2.13636363636364
4028	Chr04_4498_5_ltr	1.84090909090909
4030	Chr04_5341_5_ltr	7.45454545454545
4031	Chr04_3740_5_ltr	30.2727272727273
4042	Chr04_6316_5_ltr	0.772727272727273
4043	Chr04_3910_5_ltr	0
4056	Chr04_1931_5_ltr	32.0909090909091
4076	Chr04_2363_5_ltr	15.4090909090909
4077	Chr04_1053_5_ltr	3.27272727272727
4091	Chr04_2424_5_ltr	0.931818181818182
4101	Chr04_7477_5_ltr	1.52272727272727
4103	Chr04_5109_5_ltr	0
4122	Chr04_4168_5_ltr	4.75
4167	Chr04_4590_5_ltr	2.52272727272727
4171	Chr04_5648_5_ltr	1.06818181818182
4182	Chr04_7265_5_ltr	6.59090909090909
4194	Chr04_3965_5_ltr	1.22727272727273
4209	Chr04_1828_5_ltr	1.81818181818182
4234	Chr04_5735_5_ltr	1.79545454545455
4241	Chr04_1803_5_ltr	0
4244	Chr04_4677_5_ltr	6.63636363636364
4266	Chr04_2136_5_ltr	2.47727272727273
4269	Chr04_4279_5_ltr	3.61363636363636
4273	Chr04_5913_5_ltr	0.431818181818182
4276	Chr04_4967_5_ltr	0.75
4280	Chr04_5583_5_ltr	0
4296	Chr04_951_5_ltr	0.227272727272727
4299	Chr04_1398_5_ltr	0.795454545454545
4300	Chr04_7264_5_ltr	3.27272727272727
4323	Chr04_3221_5_ltr	0.318181818181818
4343	Chr04_765_5_ltr	0.727272727272727
4356	Chr04_5486_5_ltr	0
4361	Chr04_3924_5_ltr	0.931818181818182
4363	Chr04_2608_5_ltr	1.04545454545455
4366	Chr04_1785_5_ltr	3.79545454545455
4392	Chr04_5895_5_ltr	0
4404	Chr04_956_5_ltr	0
4406	Chr04_4213_5_ltr	3.65909090909091
4420	Chr04_6303_5_ltr	0.431818181818182
4421	Chr04_4528_5_ltr	1.5
4435	Chr04_3637_5_ltr	0
4440	Chr04_3870_5_ltr	0
4441	Chr04_5182_5_ltr	0.454545454545455
4449	Chr04_2366_5_ltr	7.81818181818182
4454	Chr04_5947_5_ltr	6.02272727272727
4460	Chr04_2998_5_ltr	0
4463	Chr04_7307_5_ltr	0
4464	Chr04_2564_5_ltr	0
4466	Chr04_3890_5_ltr	4.70454545454546
4470	Chr04_3051_5_ltr	1.15909090909091
4475	Chr04_675_5_ltr	2.77272727272727
4480	Chr04_4346_5_ltr	0
4493	Chr04_1981_5_ltr	0
4495	Chr04_2843_5_ltr	0.568181818181818
4498	Chr04_4447_5_ltr	13.8181818181818
4499	Chr04_2267_5_ltr	1.22727272727273
4503	Chr04_5796_5_ltr	0
4505	Chr04_5373_5_ltr	0.909090909090909
4506	Chr04_1662_5_ltr	0.5
4525	Chr04_6155_5_ltr	0.886363636363636
4530	Chr04_2482_5_ltr	2.18181818181818
4539	Chr04_111_5_ltr	1.04545454545455
4553	Chr04_833_5_ltr	0
4569	Chr04_5482_5_ltr	4.45454545454546
4570	Chr04_5609_5_ltr	3.72727272727273
4581	Chr04_7244_5_ltr	0.886363636363636
4602	Chr04_4169_5_ltr	0
4605	Chr04_2028_5_ltr	0.977272727272727
4626	Chr04_2542_5_ltr	0
4632	Chr04_969_5_ltr	4.54545454545455
4644	Chr04_3909_5_ltr	0
4645	Chr04_5350_5_ltr	1.86363636363636
4650	Chr04_3156_5_ltr	3
4652	Chr04_1730_5_ltr	0.590909090909091
4657	Chr04_1882_5_ltr	8.40909090909091
4680	Chr04_75_5_ltr	2.72727272727273
4682	Chr04_4658_5_ltr	0
4685	Chr04_6111_5_ltr	45.0681818181818
4690	Chr04_1617_5_ltr	0
4704	Chr04_3082_5_ltr	1.09090909090909
4715	Chr04_4225_5_ltr	8.81818181818182
4722	Chr04_1744_5_ltr	0.954545454545455
4730	Chr04_1765_5_ltr	7.54545454545455
4764	Chr04_2643_5_ltr	16.4772727272727
4787	Chr04_6067_5_ltr	10.8181818181818
4788	Chr04_5430_5_ltr	0.477272727272727
4799	Chr04_5029_5_ltr	46.0227272727273
4830	Chr04_4289_5_ltr	1.47727272727273
4838	Chr04_41_5_ltr	1.95454545454545
4840	Chr04_1933_5_ltr	0
4841	Chr04_1778_5_ltr	0
4856	Chr04_6257_5_ltr	2.61363636363636
4860	Chr04_797_5_ltr	2.61363636363636
4865	Chr04_3631_5_ltr	1.65909090909091
4869	Chr04_1817_5_ltr	0.954545454545455
4881	Chr04_3782_5_ltr	9.77272727272727
4889	Chr04_1543_5_ltr	1.54545454545455
4890	Chr04_2268_5_ltr	0
4892	Chr04_7274_5_ltr	7.88636363636364
4895	Chr04_1743_5_ltr	0
4898	Chr04_7426_5_ltr	0.727272727272727
4903	Chr04_5586_5_ltr	3.56818181818182
4905	Chr04_854_5_ltr	0
4908	Chr04_4875_5_ltr	0.386363636363636
4922	Chr04_2580_5_ltr	5.31818181818182
4934	Chr04_4868_5_ltr	0.454545454545455
4936	Chr04_5115_5_ltr	0.5
4937	Chr04_2021_5_ltr	0
4939	Chr04_2637_5_ltr	0
4946	Chr04_4885_5_ltr	0.545454545454545
4953	Chr04_6449_5_ltr	1.70454545454545
4962	Chr04_5719_5_ltr	0.386363636363636
4972	Chr04_1729_5_ltr	8.84090909090909
4977	Chr04_2600_5_ltr	0
4979	Chr04_3849_5_ltr	2.75
4982	Chr04_4060_5_ltr	0.886363636363636
4983	Chr04_4552_5_ltr	5.34090909090909
4992	Chr04_4899_5_ltr	0
5010	Chr04_4682_5_ltr	0
5025	Chr04_2779_5_ltr	1.38636363636364
5028	Chr04_2485_5_ltr	28.9318181818182
5034	Chr04_5694_5_ltr	1.31818181818182
5035	Chr04_6042_5_ltr	40.5
5049	Chr04_6326_5_ltr	2.59090909090909
5050	Chr04_5977_5_ltr	1.75
5061	Chr04_3668_5_ltr	0.477272727272727
5068	Chr04_6142_5_ltr	1.22727272727273
5081	Chr04_913_5_ltr	10.2727272727273
5088	Chr04_2383_5_ltr	0.454545454545455
5101	Chr04_6568_5_ltr	0
5102	Chr04_5610_5_ltr	2.09090909090909
5119	Chr04_3674_5_ltr	2.22727272727273
5164	Chr04_5553_5_ltr	0.681818181818182
5186	Chr04_3989_5_ltr	0.204545454545455
5203	Chr04_73_5_ltr	0
5225	Chr04_2397_5_ltr	2.34090909090909
5227	Chr04_1501_5_ltr	2.63636363636364
5234	Chr04_6156_5_ltr	2.06818181818182
5246	Chr04_4123_5_ltr	0
5267	Chr04_6028_5_ltr	3.09090909090909
5282	Chr04_846_5_ltr	0
5285	Chr04_5952_5_ltr	3.97727272727273
5314	Chr04_2771_5_ltr	3.68181818181818
5317	Chr04_7229_5_ltr	2.18181818181818
5340	Chr04_1047_5_ltr	7.11363636363636
5341	Chr04_6543_5_ltr	0
5351	Chr04_2246_5_ltr	1.13636363636364
5353	Chr04_4212_5_ltr	1.02272727272727
5358	Chr04_5876_5_ltr	1.02272727272727
5364	Chr04_6051_5_ltr	1.52272727272727
5368	Chr04_2335_5_ltr	12.7727272727273
5387	Chr04_2068_5_ltr	0
5392	Chr04_7076_5_ltr	0.454545454545455
5400	Chr04_1024_5_ltr	0.363636363636364
5401	Chr04_2518_5_ltr	1.84090909090909
5402	Chr04_4239_5_ltr	1.68181818181818
5408	Chr04_4842_5_ltr	28.0454545454545
5423	Chr04_2024_5_ltr	0.818181818181818
5432	Chr04_1940_5_ltr	8.27272727272727
5462	Chr04_4431_5_ltr	0
5463	Chr04_5603_5_ltr	13.7727272727273
5467	Chr04_4584_5_ltr	0.795454545454545
5480	Chr04_72_5_ltr	0
5490	Chr04_6540_5_ltr	3.29545454545455
5508	Chr04_4259_5_ltr	0.863636363636364
5513	Chr04_3017_5_ltr	3.18181818181818
5515	Chr04_4165_5_ltr	2.36363636363636
5516	Chr04_110_5_ltr	0.931818181818182
5519	Chr04_2731_5_ltr	5.13636363636364
5522	Chr04_669_5_ltr	44.5909090909091
5559	Chr04_2865_5_ltr	49.9318181818182
5562	Chr04_7319_5_ltr	5.68181818181818
5569	Chr04_5618_5_ltr	2
5576	Chr04_7223_5_ltr	1.18181818181818
5584	Chr04_109_5_ltr	6.40909090909091
5606	Chr04_1392_5_ltr	1.59090909090909
5612	Chr04_3664_5_ltr	0
5623	Chr04_6604_5_ltr	1.06818181818182
5625	Chr04_5863_5_ltr	3.72727272727273
5628	Chr04_6577_5_ltr	47.8181818181818
5632	Chr04_4650_5_ltr	39.25
5637	Chr04_5313_5_ltr	3.79545454545455
5657	Chr04_845_5_ltr	7.31818181818182
5669	Chr04_5106_5_ltr	0
5671	Chr04_872_5_ltr	32.25
5673	Chr04_5321_5_ltr	1.04545454545455
5684	Chr04_1948_5_ltr	2.63636363636364
5685	Chr04_3028_5_ltr	4.88636363636364
5687	Chr04_5783_5_ltr	0.704545454545455
5696	Chr04_2184_5_ltr	0.954545454545455
5701	Chr04_5091_5_ltr	0
5703	Chr04_4241_5_ltr	0.727272727272727
5706	Chr04_1982_5_ltr	0
5717	Chr04_1385_5_ltr	1.40909090909091
5719	Chr04_1361_5_ltr	0.863636363636364
5721	Chr04_6505_5_ltr	2.97727272727273
5723	Chr04_3764_5_ltr	0.409090909090909
5724	Chr04_4815_5_ltr	0.727272727272727
5735	Chr04_5298_5_ltr	0.340909090909091
5773	Chr04_1540_5_ltr	1.72727272727273
5775	Chr04_6523_5_ltr	2.54545454545455
5784	Chr04_2026_5_ltr	0
5796	Chr04_5749_5_ltr	9.54545454545455
5811	Chr04_5936_5_ltr	6.47727272727273
5835	Chr04_5084_5_ltr	2.54545454545455
5842	Chr04_3204_5_ltr	11.0227272727273
5844	Chr04_1704_5_ltr	4.90909090909091
5847	Chr04_5732_5_ltr	3.95454545454545
5849	Chr04_3155_5_ltr	0.181818181818182
5853	Chr04_6531_5_ltr	7.31818181818182
5855	Chr04_4978_5_ltr	0
5857	Chr04_5220_5_ltr	0.477272727272727
5867	Chr04_1939_5_ltr	1.5
5874	Chr04_5606_5_ltr	38.6818181818182
5876	Chr04_7268_5_ltr	4.52272727272727
5882	Chr04_5870_5_ltr	0
5892	Chr04_3721_5_ltr	0
5893	Chr04_3945_5_ltr	1.06818181818182
5898	Chr04_1706_5_ltr	2.22727272727273
5899	Chr04_3574_5_ltr	4.65909090909091
5902	Chr04_6037_5_ltr	3.59090909090909
5906	Chr04_3616_5_ltr	0.454545454545455
5926	Chr04_7418_5_ltr	3
5928	Chr04_113_5_ltr	7.04545454545455
5931	Chr04_4170_5_ltr	0.477272727272727
5938	Chr04_2607_5_ltr	1.5
5947	Chr04_4804_5_ltr	0.409090909090909
5953	Chr04_2001_5_ltr	0
5954	Chr04_5444_5_ltr	0
5980	Chr04_757_5_ltr	0.340909090909091
5989	Chr04_6254_5_ltr	2.40909090909091
5995	Chr04_861_5_ltr	11.5681818181818
5997	Chr04_2620_5_ltr	1.5
6012	Chr04_738_5_ltr	0.5
6030	Chr04_668_5_ltr	0
6033	Chr04_4645_5_ltr	0
6049	Chr04_6059_5_ltr	0
6052	Chr04_7186_5_ltr	0
6059	Chr04_7199_5_ltr	1.40909090909091
6070	Chr04_1953_5_ltr	12.7272727272727
6072	Chr04_6313_5_ltr	0.977272727272727
6076	Chr04_776_5_ltr	0
6080	Chr04_4720_5_ltr	8.95454545454546
6091	Chr04_6325_5_ltr	3.38636363636364
6107	Chr04_1761_5_ltr	0
6108	Chr04_3719_5_ltr	1.59090909090909
6119	Chr04_3579_5_ltr	0.954545454545455
6122	Chr04_3960_5_ltr	3.13636363636364
6127	Chr04_3097_5_ltr	0
6131	Chr04_2270_5_ltr	1.09090909090909
6138	Chr04_3059_5_ltr	18.5
6139	Chr04_1080_5_ltr	0.659090909090909
6158	Chr04_4034_5_ltr	0
6193	Chr04_4361_5_ltr	0
6194	Chr04_5285_5_ltr	4.34090909090909
6210	Chr04_5074_5_ltr	3.15909090909091
6221	Chr04_3676_5_ltr	0
6222	Chr04_4619_5_ltr	0.340909090909091
6226	Chr04_2866_5_ltr	7.06818181818182
6232	Chr04_6445_5_ltr	44.7727272727273
6233	Chr04_5856_5_ltr	3.65909090909091
6235	Chr04_673_5_ltr	2.15909090909091
6245	Chr04_1074_5_ltr	2.75
6250	Chr04_3799_5_ltr	0
6255	Chr04_2704_5_ltr	0.318181818181818
6256	Chr04_3722_5_ltr	4.56818181818182
6263	Chr04_4200_5_ltr	24.4090909090909
6273	Chr04_3792_5_ltr	14.1136363636364
6291	Chr04_3845_5_ltr	2.02272727272727
6293	Chr04_2114_5_ltr	0
6296	Chr04_2274_5_ltr	0.931818181818182
6303	Chr04_31_5_ltr	3.31818181818182
6304	Chr04_5814_5_ltr	0.409090909090909
6310	Chr04_3233_5_ltr	2.20454545454545
6327	Chr04_2324_5_ltr	30.3409090909091
6328	Chr04_7313_5_ltr	29.5227272727273
6345	Chr04_3773_5_ltr	1.47727272727273
6358	Chr04_6308_5_ltr	16.7272727272727
6362	Chr04_5191_5_ltr	0
6363	Chr04_2108_5_ltr	2
6369	Chr04_1987_5_ltr	15.7954545454545
6393	Chr04_2115_5_ltr	1.15909090909091
6410	Chr04_6159_5_ltr	17.2045454545455
6412	Chr04_2344_5_ltr	1.04545454545455
6413	Chr04_2511_5_ltr	0.840909090909091
6429	Chr04_4876_5_ltr	3.56818181818182
6430	Chr04_5928_5_ltr	0.613636363636364
6441	Chr04_1595_5_ltr	28.3636363636364
6447	Chr04_4523_5_ltr	26.5454545454545
6459	Chr04_2500_5_ltr	6.34090909090909
6476	Chr04_1034_5_ltr	1.63636363636364
6483	Chr04_2773_5_ltr	3.88636363636364
6505	Chr04_1797_5_ltr	20.3636363636364
6519	Chr04_1927_5_ltr	0
6520	Chr04_3636_5_ltr	1.65909090909091
6531	Chr04_5733_5_ltr	1.52272727272727
6560	Chr04_3858_5_ltr	0
6575	Chr04_2859_5_ltr	1.86363636363636
6596	Chr04_3222_5_ltr	0
6601	Chr04_4463_5_ltr	4.18181818181818
6603	Chr04_1897_5_ltr	0
6604	Chr04_190_5_ltr	2.36363636363636
6607	Chr04_3959_5_ltr	0
6611	Chr04_6522_5_ltr	2.84090909090909
6622	Chr04_3741_5_ltr	1.04545454545455
6629	Chr04_3763_5_ltr	0.727272727272727
6631	Chr04_2402_5_ltr	1.75
6636	Chr04_3079_5_ltr	0
6646	Chr04_735_5_ltr	2.88636363636364
6647	Chr04_5424_5_ltr	0
6661	Chr04_989_5_ltr	2.43181818181818
6662	Chr04_2094_5_ltr	1.43181818181818
6663	Chr04_2789_5_ltr	3
6665	Chr04_5935_5_ltr	2.86363636363636
6671	Chr04_2606_5_ltr	0.613636363636364
6676	Chr04_5237_5_ltr	0
6688	Chr04_876_5_ltr	1.09090909090909
6696	Chr04_3250_5_ltr	4.09090909090909
6710	Chr04_5519_5_ltr	1.45454545454545
6712	Chr04_5513_5_ltr	0.636363636363636
6721	Chr04_4245_5_ltr	5.09090909090909
6723	Chr04_3705_5_ltr	9.04545454545455
6739	Chr04_941_5_ltr	0
6747	Chr04_3186_5_ltr	26.1818181818182
6753	Chr04_2109_5_ltr	8.11363636363636
6763	Chr04_2220_5_ltr	2.22727272727273
6775	Chr04_1696_5_ltr	0
6794	Chr04_2534_5_ltr	0
6809	Chr04_4322_5_ltr	1.61363636363636
6829	Chr04_6016_5_ltr	1.38636363636364
6889	Chr04_5894_5_ltr	1.52272727272727
6907	Chr04_5224_5_ltr	0
6914	Chr04_1965_5_ltr	0
6928	Chr04_4308_5_ltr	0.590909090909091
6932	Chr04_1717_5_ltr	12.0227272727273
6933	Chr04_2631_5_ltr	0.590909090909091
6935	Chr04_1025_5_ltr	0
6950	Chr04_603_5_ltr	5.72727272727273
6959	Chr04_5437_5_ltr	1.43181818181818
6972	Chr04_4092_5_ltr	2.79545454545455
6978	Chr04_4199_5_ltr	0
6988	Chr04_1593_5_ltr	25.6136363636364
7000	Chr04_6136_5_ltr	0.522727272727273
7011	Chr04_4262_5_ltr	0
7013	Chr04_3580_5_ltr	0
7014	Chr04_4537_5_ltr	1.34090909090909
7015	Chr04_7109_5_ltr	1.40909090909091
7018	Chr04_3218_5_ltr	4.52272727272727
7027	Chr04_5790_5_ltr	0
7060	Chr04_2832_5_ltr	2.20454545454545
7065	Chr04_690_5_ltr	5.34090909090909
7070	Chr04_3078_5_ltr	2.38636363636364
7075	Chr04_5695_5_ltr	3.61363636363636
7077	Chr04_1037_5_ltr	0.454545454545455
7094	Chr04_3062_5_ltr	11.0454545454545
7098	Chr04_1753_5_ltr	11.7727272727273
7100	Chr04_5528_5_ltr	3.86363636363636
7142	Chr04_7298_5_ltr	1.18181818181818
7152	Chr04_3794_5_ltr	0
7196	Chr04_4273_5_ltr	10.6818181818182
7211	Chr04_4693_5_ltr	8.43181818181818
7212	Chr04_729_5_ltr	2.31818181818182
7222	Chr04_3754_5_ltr	1.70454545454545
7252	Chr04_5530_5_ltr	1.81818181818182
7255	Chr04_4439_5_ltr	0.727272727272727
7270	Chr04_2350_5_ltr	6.47727272727273
7289	Chr04_4503_5_ltr	1.38636363636364
7311	Chr04_6102_5_ltr	2.88636363636364
7315	Chr04_4692_5_ltr	10.4090909090909
7331	Chr04_4768_5_ltr	12.0909090909091
7340	Chr04_2213_5_ltr	6.04545454545455
7370	Chr04_4587_5_ltr	0.454545454545455
7372	Chr04_5902_5_ltr	0
7376	Chr04_2088_5_ltr	4.38636363636364
7384	Chr04_5652_5_ltr	0.659090909090909
7391	Chr04_2638_5_ltr	1.27272727272727
7397	Chr04_3997_5_ltr	18.3636363636364
7400	Chr04_6571_5_ltr	1.97727272727273
7404	Chr04_7479_5_ltr	6.72727272727273
7406	Chr04_6285_5_ltr	0.568181818181818
7407	Chr04_1868_5_ltr	7.93181818181818
7414	Chr04_3848_5_ltr	0
7426	Chr04_1584_5_ltr	0.386363636363636
7435	Chr04_883_5_ltr	0.909090909090909
7449	Chr04_5700_5_ltr	2.04545454545455
7458	Chr04_5225_5_ltr	0.409090909090909
7461	Chr04_5213_5_ltr	0.681818181818182
7470	Chr04_4705_5_ltr	3.70454545454545
7489	Chr20_1123_5_ltr	0
7490	Chr20_1110_5_ltr	0
7491	Chr20_1148_5_ltr	0
7496	Chr20_24_5_ltr	1.90909090909091
7507	Chr20_1346_5_ltr	0.818181818181818
7515	Chr20_1049_5_ltr	0
7523	Chr20_2221_5_ltr	1
7535	Chr20_1189_5_ltr	0
7543	Chr20_637_5_ltr	0.840909090909091
7544	Chr20_1160_5_ltr	9.29545454545454
7551	Chr20_270_5_ltr	0
7555	Chr20_2677_5_ltr	2.54545454545455
7563	Chr20_1884_5_ltr	5.31818181818182
7572	Chr20_574_5_ltr	6.09090909090909
7574	Chr20_2252_5_ltr	9.59090909090909
7577	Chr20_710_5_ltr	30.2727272727273
7579	Chr20_143_5_ltr	0.431818181818182
7580	Chr20_2192_5_ltr	2.63636363636364
7590	Chr20_1144_5_ltr	11.7272727272727
7595	Chr20_1045_5_ltr	0
7597	Chr20_2267_5_ltr	2.70454545454545
7599	Chr20_2305_5_ltr	0.340909090909091
7600	Chr20_1986_5_ltr	4.77272727272727
7602	Chr20_1122_5_ltr	0
7610	Chr20_1413_5_ltr	1.93181818181818
7617	Chr20_1227_5_ltr	2.27272727272727
7620	Chr20_1690_5_ltr	5.72727272727273
7623	Chr20_1044_5_ltr	6.29545454545455
7624	Chr20_2130_5_ltr	5.11363636363636
7643	Chr20_85_5_ltr	31.4772727272727
7646	Chr20_204_5_ltr	0
7657	Chr20_2348_5_ltr	0
7667	Chr20_1149_5_ltr	7.47727272727273
7668	Chr20_2615_5_ltr	9.52272727272728
7673	Chr20_1781_5_ltr	2.04545454545455
7677	Chr20_1081_5_ltr	0
7680	Chr20_12_5_ltr	4.75
7682	Chr20_2645_5_ltr	0.409090909090909
7686	Chr20_1083_5_ltr	16.9318181818182
7687	Chr20_160_5_ltr	12.0681818181818
7694	Chr20_67_5_ltr	1.43181818181818
7699	Chr20_259_5_ltr	0
7703	Chr20_1087_5_ltr	0
7705	Chr20_525_5_ltr	2
7709	Chr20_162_5_ltr	17.2954545454545
7710	Chr20_2434_5_ltr	19.3181818181818
7715	Chr20_1167_5_ltr	0
7724	Chr20_1411_5_ltr	8.36363636363637
7725	Chr20_966_5_ltr	1.81818181818182
7727	Chr20_2060_5_ltr	0.522727272727273
7729	Chr20_2017_5_ltr	0.590909090909091
7730	Chr20_2623_5_ltr	3.77272727272727
7733	Chr20_297_5_ltr	4.47727272727273
7747	Chr20_25_5_ltr	3.20454545454545
7750	Chr20_117_5_ltr	13.9318181818182
7754	Chr20_1833_5_ltr	2.09090909090909
7755	Chr20_1680_5_ltr	0.431818181818182
7758	Chr20_1198_5_ltr	14.8409090909091
7759	Chr20_445_5_ltr	0
7768	Chr20_1152_5_ltr	0
7771	Chr20_73_5_ltr	0.818181818181818
7783	Chr20_427_5_ltr	2.97727272727273
7784	Chr20_1553_5_ltr	0.454545454545455
7785	Chr20_2058_5_ltr	0.431818181818182
7787	Chr20_1571_5_ltr	4.11363636363636
7792	Chr20_746_5_ltr	2.22727272727273
7795	Chr20_595_5_ltr	1.09090909090909
7803	Chr20_1130_5_ltr	0
7804	Chr20_1301_5_ltr	0
7805	Chr20_2570_5_ltr	1.02272727272727
7810	Chr20_1862_5_ltr	1.29545454545455
7811	Chr20_2370_5_ltr	0.772727272727273
7818	Chr20_1068_5_ltr	14.8409090909091
7821	Chr20_1093_5_ltr	16.9318181818182
7824	Chr20_1102_5_ltr	17.75
7830	Chr20_2496_5_ltr	25.2272727272727
7831	Chr20_81_5_ltr	1.34090909090909
7835	Chr20_1133_5_ltr	11.7272727272727
7839	Chr20_1030_5_ltr	0
7842	Chr20_281_5_ltr	1.59090909090909
7844	Chr20_1886_5_ltr	8.25
7849	Chr20_974_5_ltr	9.09090909090909
7850	Chr20_1518_5_ltr	1.5
7852	Chr20_1172_5_ltr	0
7853	Chr20_1221_5_ltr	0.772727272727273
7867	Chr20_1127_5_ltr	16.9318181818182
7870	Chr20_1197_5_ltr	0
7871	Chr20_97_5_ltr	0.409090909090909
7877	Chr20_514_5_ltr	5.90909090909091
7878	Chr20_2197_5_ltr	6.63636363636364
7883	Chr20_522_5_ltr	28.5909090909091
7886	Chr20_1125_5_ltr	11.7272727272727
7890	Chr20_1896_5_ltr	0
7892	Chr20_1998_5_ltr	3.38636363636364
7894	Chr20_1098_5_ltr	14.8409090909091
7897	Chr20_1479_5_ltr	4.11363636363636
7903	Chr20_1099_5_ltr	14.7045454545455
7908	Chr20_1414_5_ltr	0
7911	Chr20_845_5_ltr	0.954545454545455
7924	Chr20_247_5_ltr	24.9772727272727
7927	Chr20_532_5_ltr	5.70454545454545
7933	Chr20_2630_5_ltr	1.18181818181818
7935	Chr20_11_5_ltr	3.70454545454545
7944	Chr20_1476_5_ltr	3.38636363636364
7950	Chr20_667_5_ltr	12.3181818181818
7958	Chr20_816_5_ltr	0.477272727272727
7961	Chr20_1591_5_ltr	0.75
7966	Chr20_1141_5_ltr	14.8409090909091
7987	Chr20_2087_5_ltr	3.61363636363636
7989	Chr20_348_5_ltr	0
7990	Chr20_1171_5_ltr	6.59090909090909
7991	Chr20_768_5_ltr	1.5
7992	Chr20_1119_5_ltr	22.25
7993	Chr20_1185_5_ltr	0
7995	Chr20_2025_5_ltr	1.54545454545455
7996	Chr20_977_5_ltr	1.52272727272727
7997	Chr20_1070_5_ltr	11.7272727272727
7998	Chr20_2567_5_ltr	3.68181818181818
8001	Chr20_2565_5_ltr	0
8008	Chr20_2064_5_ltr	48.7727272727273
8010	Chr20_114_5_ltr	12.4318181818182
8012	Chr20_1_5_ltr	8.38636363636364
8016	Chr20_1455_5_ltr	0.522727272727273
8022	Chr20_1161_5_ltr	0
8026	Chr20_113_5_ltr	12.2727272727273
8035	Chr20_1047_5_ltr	14.7045454545455
8037	Chr20_761_5_ltr	31.9318181818182
8038	Chr20_112_5_ltr	12.4772727272727
8048	Chr20_1129_5_ltr	20.0681818181818
8049	Chr20_2092_5_ltr	0
8053	Chr20_791_5_ltr	0.931818181818182
8058	Chr20_2399_5_ltr	2.54545454545455
8059	Chr20_118_5_ltr	8.31818181818182
8069	Chr20_2357_5_ltr	0.227272727272727
8072	Chr20_1162_5_ltr	0
8075	Chr20_1164_5_ltr	0
8078	Chr20_1106_5_ltr	0
8081	Chr20_1073_5_ltr	16.9318181818182
8088	Chr20_1932_5_ltr	1.79545454545455
8091	Chr20_1580_5_ltr	0.977272727272727
8097	Chr20_631_5_ltr	0
8102	Chr20_2028_5_ltr	1.97727272727273
8103	Chr20_1653_5_ltr	3.09090909090909
8115	Chr20_1146_5_ltr	9.29545454545454
8122	Chr20_1182_5_ltr	12
8126	Chr20_1016_5_ltr	10
8131	Chr20_1179_5_ltr	0
8143	Chr20_1077_5_ltr	0
8146	Chr20_2175_5_ltr	8.11363636363636
8147	Chr20_1039_5_ltr	0
8154	Chr20_1069_5_ltr	14.7045454545455
8166	Chr20_1416_5_ltr	0
8179	Chr20_1091_5_ltr	0
8183	Chr20_1188_5_ltr	0
8189	Chr20_504_5_ltr	0.25
8191	Chr20_1124_5_ltr	14.8409090909091
8199	Chr20_1991_5_ltr	10.1136363636364
8203	Chr20_1405_5_ltr	3.45454545454545
8210	Chr20_2626_5_ltr	2.70454545454545
8213	Chr20_756_5_ltr	16.0909090909091
8214	Chr20_1174_5_ltr	6.59090909090909
8216	Chr20_2622_5_ltr	1.77272727272727
8218	Chr20_1354_5_ltr	0.454545454545455
8220	Chr20_2605_5_ltr	0.954545454545455
8226	Chr20_661_5_ltr	2.81818181818182
8227	Chr20_311_5_ltr	0
8230	Chr20_848_5_ltr	0.295454545454545
8237	Chr20_1042_5_ltr	9.02272727272727
8239	Chr20_483_5_ltr	7.52272727272727
8241	Chr20_2490_5_ltr	3.54545454545455
8244	Chr20_509_5_ltr	0.25
8245	Chr20_628_5_ltr	0
8253	Chr20_1992_5_ltr	11.4545454545455
8263	Chr20_433_5_ltr	25.9772727272727
8264	Chr20_1412_5_ltr	0
8270	Chr20_262_5_ltr	12.6818181818182
8274	Chr20_1806_5_ltr	0.454545454545455
8277	Chr20_261_5_ltr	0
8280	Chr20_1417_5_ltr	0
8292	Chr20_1059_5_ltr	14.7045454545455
8300	Chr20_1572_5_ltr	0.477272727272727
8308	Chr20_2646_5_ltr	0.818181818181818
8312	Chr20_1038_5_ltr	16.9318181818182
8319	Chr20_1186_5_ltr	12.6818181818182
8323	Chr20_639_5_ltr	1.04545454545455
8335	Chr20_1043_5_ltr	6.77272727272727
8341	Chr20_2401_5_ltr	1.84090909090909
8344	Chr20_498_5_ltr	0.431818181818182
8354	Chr20_1595_5_ltr	35.9545454545455
8365	Chr20_1066_5_ltr	6.72727272727273
8366	Chr20_79_5_ltr	0
8367	Chr20_989_5_ltr	1.45454545454545
8370	Chr20_1128_5_ltr	11.7272727272727
8371	Chr20_2168_5_ltr	2.70454545454545
8376	Chr20_731_5_ltr	25.75
8377	Chr20_1939_5_ltr	0
8386	Chr20_1109_5_ltr	11.7272727272727
8402	Chr20_1307_5_ltr	3.52272727272727
8405	Chr20_2195_5_ltr	3.88636363636364
8407	Chr20_1196_5_ltr	0
8409	Chr20_469_5_ltr	4.59090909090909
8414	Chr20_1639_5_ltr	1.40909090909091
8417	Chr20_2559_5_ltr	1.72727272727273
8424	Chr20_642_5_ltr	0.386363636363636
8426	Chr20_1084_5_ltr	11.7272727272727
8432	Chr20_2722_5_ltr	0
8434	Chr20_744_5_ltr	6.90909090909091
8435	Chr20_1256_5_ltr	0.5
8451	Chr20_1048_5_ltr	11.7272727272727
8462	Chr20_2538_5_ltr	19.2954545454545
8466	Chr20_254_5_ltr	0.954545454545455
8467	Chr20_615_5_ltr	0
8471	Chr20_2022_5_ltr	4.68181818181818
8476	Chr20_1302_5_ltr	0.75
8478	Chr20_793_5_ltr	3.97727272727273
8479	Chr20_258_5_ltr	32.6363636363636
8484	Chr20_1115_5_ltr	14.8409090909091
8487	Chr20_849_5_ltr	6.13636363636364
8489	Chr20_2200_5_ltr	0.977272727272727
8498	Chr20_911_5_ltr	0
8499	Chr20_2471_5_ltr	0
8500	Chr20_1201_5_ltr	0
8504	Chr20_2326_5_ltr	2.40909090909091
8507	Chr20_721_5_ltr	0.409090909090909
8509	Chr20_447_5_ltr	0.227272727272727
8517	Chr20_859_5_ltr	4.61363636363636
8518	Chr20_944_5_ltr	0.477272727272727
8522	Chr20_248_5_ltr	25.1818181818182
8527	Chr20_866_5_ltr	1.29545454545455
8534	Chr20_1517_5_ltr	1.77272727272727
8543	Chr20_1064_5_ltr	11.7272727272727
8555	Chr20_1187_5_ltr	7.47727272727273
8560	Chr20_537_5_ltr	9.72727272727273
8562	Chr20_1773_5_ltr	0
8565	Chr20_1211_5_ltr	1.93181818181818
8569	Chr20_1465_5_ltr	3.31818181818182
8573	Chr20_1022_5_ltr	10.4772727272727
8575	Chr20_417_5_ltr	3.22727272727273
8586	Chr20_1723_5_ltr	7.20454545454546
8589	Chr20_2482_5_ltr	34.2045454545455
8590	Chr20_2165_5_ltr	2.93181818181818
8593	Chr20_1652_5_ltr	7.22727272727273
8596	Chr20_1832_5_ltr	2.20454545454545
8598	Chr20_1103_5_ltr	16.9318181818182
8607	Chr20_1097_5_ltr	0
8610	Chr20_1935_5_ltr	2.38636363636364
8611	Chr20_2595_5_ltr	34.4090909090909
8617	Chr20_1590_5_ltr	5.02272727272727
8621	Chr20_1608_5_ltr	0
8628	Chr20_1364_5_ltr	0.386363636363636
8631	Chr20_127_5_ltr	0.431818181818182
8634	Chr20_1471_5_ltr	12.3181818181818
8636	Chr20_808_5_ltr	0
8639	Chr20_663_5_ltr	0
8650	Chr20_1202_5_ltr	0
8651	Chr20_1050_5_ltr	17.75
8659	Chr20_2409_5_ltr	0.409090909090909
8666	Chr20_69_5_ltr	2.45454545454546
8668	Chr20_1407_5_ltr	1.34090909090909
8671	Chr20_1375_5_ltr	0.704545454545455
8682	Chr20_169_5_ltr	2.5
8693	Chr20_2117_5_ltr	1.25
8699	Chr20_1138_5_ltr	0
8705	Chr20_1169_5_ltr	11.25
8706	Chr20_1052_5_ltr	11.7272727272727
8707	Chr20_1062_5_ltr	17.75
8709	Chr20_1232_5_ltr	2.43181818181818
8710	Chr20_1121_5_ltr	23.3636363636364
8715	Chr20_1053_5_ltr	5.72727272727273
8717	Chr20_1107_5_ltr	14.8409090909091
8718	Chr20_1948_5_ltr	0
8719	Chr20_1409_5_ltr	2.18181818181818
8723	Chr20_1418_5_ltr	0
8733	Chr20_1037_5_ltr	20.2045454545455
8736	Chr20_998_5_ltr	1.27272727272727
8740	Chr20_2139_5_ltr	16.0909090909091
8746	Chr20_799_5_ltr	2.70454545454545
8747	Chr20_107_5_ltr	0.727272727272727
8748	Chr20_1321_5_ltr	10.6363636363636
8753	Chr20_61_5_ltr	0.363636363636364
8758	Chr20_1732_5_ltr	8.13636363636364
8760	Chr20_1165_5_ltr	0
8762	Chr20_2635_5_ltr	0.409090909090909
8765	Chr20_1981_5_ltr	10.4772727272727
8767	Chr20_1023_5_ltr	4.18181818181818
8770	Chr20_486_5_ltr	0
8774	Chr20_918_5_ltr	3.61363636363636
8777	Chr20_2160_5_ltr	2.56818181818182
8778	Chr20_2301_5_ltr	2.22727272727273
8782	Chr20_1472_5_ltr	17.0681818181818
8788	Chr20_2446_5_ltr	0
8792	Chr20_755_5_ltr	17.4090909090909
8793	Chr20_1076_5_ltr	6.72727272727273
8794	Chr20_1181_5_ltr	20.2045454545455
8797	Chr20_1040_5_ltr	19.8636363636364
8799	Chr20_418_5_ltr	4.52272727272727
8800	Chr20_480_5_ltr	0
8806	Chr20_246_5_ltr	24
8808	Chr20_1113_5_ltr	7.29545454545454
8816	Chr20_1523_5_ltr	6.70454545454546
8819	Chr20_1505_5_ltr	16.1363636363636
8829	Chr20_1166_5_ltr	14.8409090909091
8852	Chr20_2427_5_ltr	1.27272727272727
8858	Chr20_1310_5_ltr	0.772727272727273
8863	Chr20_593_5_ltr	0
8864	Chr20_1090_5_ltr	11.7272727272727
8867	Chr20_1094_5_ltr	11.7272727272727
8870	Chr20_1770_5_ltr	6.5
8871	Chr20_1673_5_ltr	20.4772727272727
8874	Chr20_647_5_ltr	0
8883	Chr20_700_5_ltr	17.8636363636364
8889	Chr20_2483_5_ltr	5.38636363636364
8900	Chr20_1061_5_ltr	0
8905	Chr20_597_5_ltr	0
8916	Chr20_2018_5_ltr	1.84090909090909
8921	Chr20_1132_5_ltr	14.8409090909091
8927	Chr20_2664_5_ltr	1.45454545454545
8932	Chr20_1155_5_ltr	0
8937	Chr20_310_5_ltr	0
8948	Chr20_2100_5_ltr	0.409090909090909
8952	Chr20_2440_5_ltr	1.59090909090909
8953	Chr20_142_5_ltr	0
8964	Chr20_1718_5_ltr	10.2727272727273
8968	Chr20_1060_5_ltr	11.7272727272727
8974	Chr20_2476_5_ltr	0.795454545454545
8979	Chr20_294_5_ltr	0.954545454545455
8980	Chr20_1150_5_ltr	8.63636363636364
8983	Chr20_607_5_ltr	0
8987	Chr20_508_5_ltr	0.227272727272727
8988	Chr20_1193_5_ltr	0
9000	Chr20_2429_5_ltr	8.56818181818182
9003	Chr20_1668_5_ltr	5.63636363636364
9011	Chr20_2716_5_ltr	4.04545454545455
9024	Chr20_2251_5_ltr	5.95454545454546
9025	Chr20_1078_5_ltr	14.8409090909091
9033	Chr20_505_5_ltr	2.13636363636364
9037	Chr20_2230_5_ltr	3.09090909090909
9041	Chr20_479_5_ltr	5.36363636363636
9043	Chr20_2306_5_ltr	0.295454545454545
9050	Chr20_1554_5_ltr	0.204545454545455
9055	Chr20_1135_5_ltr	19.3181818181818
9056	Chr20_1114_5_ltr	0
9058	Chr20_1415_5_ltr	0
9066	Chr20_1200_5_ltr	14.8409090909091
9067	Chr20_702_5_ltr	0
9084	Chr20_2019_5_ltr	1.93181818181818
9088	Chr20_1408_5_ltr	0
9091	Chr20_1498_5_ltr	0
9097	Chr20_1079_5_ltr	14.7045454545455
9103	Chr20_1819_5_ltr	1
9104	Chr20_1191_5_ltr	14.5227272727273
9115	Chr20_2148_5_ltr	3.63636363636364
9117	Chr20_168_5_ltr	9.45454545454546
9118	Chr20_1760_5_ltr	0
9119	Chr20_2373_5_ltr	0
9122	Chr20_2617_5_ltr	0
9129	Chr20_739_5_ltr	0.227272727272727
9133	Chr20_419_5_ltr	3.45454545454545
9136	Chr20_905_5_ltr	2.38636363636364
9139	Chr20_176_5_ltr	0.590909090909091
9140	Chr20_1067_5_ltr	0
9141	Chr20_2564_5_ltr	0
9144	Chr20_982_5_ltr	1.95454545454545
9146	Chr20_187_5_ltr	0.568181818181818
9149	Chr20_1139_5_ltr	12.5454545454545
9151	Chr20_2275_5_ltr	11.5227272727273
9154	Chr20_1556_5_ltr	0
9156	Chr20_158_5_ltr	17.9772727272727
9158	Chr20_732_5_ltr	9.45454545454546
9166	Chr20_421_5_ltr	0
9170	Chr20_2020_5_ltr	10.0681818181818
9176	Chr20_1142_5_ltr	11.7272727272727
9182	Chr20_1063_5_ltr	16.9318181818182
9188	Chr20_2563_5_ltr	3.68181818181818
9189	Chr20_404_5_ltr	0
9190	Chr20_1145_5_ltr	0
9195	Chr20_1143_5_ltr	0
9199	Chr20_1199_5_ltr	0
9203	Chr20_2598_5_ltr	39.9090909090909
9205	Chr20_1334_5_ltr	26.4318181818182
9209	Chr20_1118_5_ltr	0
9212	Chr20_1170_5_ltr	0
9220	Chr20_690_5_ltr	1.84090909090909
9222	Chr20_994_5_ltr	9.45454545454546
9229	Chr20_328_5_ltr	0.909090909090909
9231	Chr20_284_5_ltr	0
9237	Chr20_1180_5_ltr	0
9239	Chr20_330_5_ltr	0
9240	Chr20_2127_5_ltr	10.0227272727273
9245	Chr20_357_5_ltr	0.25
9247	Chr20_2083_5_ltr	1.86363636363636
9251	Chr20_1112_5_ltr	11.7272727272727
9253	Chr20_1136_5_ltr	13.4545454545455
9254	Chr20_981_5_ltr	2.70454545454545
9263	Chr20_2600_5_ltr	30.3636363636364
9267	Chr20_2176_5_ltr	0
9270	Chr20_961_5_ltr	19.8636363636364
9276	Chr20_502_5_ltr	0
9284	Chr20_1938_5_ltr	7.63636363636364
9295	Chr20_1524_5_ltr	14.1590909090909
9301	Chr20_1046_5_ltr	14.8409090909091
9304	Chr20_1140_5_ltr	0
9308	Chr20_673_5_ltr	28.9772727272727
9309	Chr20_2_5_ltr	9.20454545454546
9318	Chr20_817_5_ltr	0
9325	Chr20_2428_5_ltr	1.56818181818182
9328	Chr20_1987_5_ltr	2.88636363636364
9344	Chr20_1071_5_ltr	0
9346	Chr20_1184_5_ltr	23.1818181818182
9347	Chr20_1100_5_ltr	11.7272727272727
9349	Chr20_818_5_ltr	1.47727272727273
9357	Chr20_1153_5_ltr	0
9360	Chr20_1178_5_ltr	14.8409090909091
9365	Chr20_1168_5_ltr	0
9369	Chr20_175_5_ltr	0
9372	Chr20_2480_5_ltr	13.2954545454545
9373	Chr20_1651_5_ltr	2
9374	Chr20_759_5_ltr	9.93181818181818
9375	Chr20_2082_5_ltr	1.22727272727273
9376	Chr20_1092_5_ltr	21.5227272727273
9377	Chr20_1173_5_ltr	14.5454545454545
9378	Chr20_1719_5_ltr	6.25
9384	Chr20_2004_5_ltr	1.56818181818182
9385	Chr20_303_5_ltr	1.54545454545455
9389	Chr20_1654_5_ltr	0
9390	Chr20_1096_5_ltr	6.72727272727273
9391	Chr20_844_5_ltr	0
9394	Chr20_2222_5_ltr	1.09090909090909
9395	Chr20_1255_5_ltr	0.818181818181818
9397	Chr20_2311_5_ltr	1.43181818181818
9404	Chr20_352_5_ltr	15.0681818181818
9407	Chr20_2084_5_ltr	40.1136363636364
9417	Chr20_1105_5_ltr	5.72727272727273
9438	Chr20_1848_5_ltr	0
9442	Chr20_1177_5_ltr	14.5454545454545
9452	Chr20_908_5_ltr	0.25
9454	Chr20_557_5_ltr	0.340909090909091
9457	Chr20_1195_5_ltr	0
9462	Chr20_920_5_ltr	6.84090909090909
9463	Chr20_1074_5_ltr	11.7272727272727
9465	Chr20_511_5_ltr	2.18181818181818
9469	Chr20_919_5_ltr	1.29545454545455
9470	Chr20_1830_5_ltr	3.22727272727273
9476	Chr20_1120_5_ltr	11.7272727272727
9479	Chr20_2169_5_ltr	5.81818181818182
9485	Chr20_847_5_ltr	2.56818181818182
9492	Chr20_2721_5_ltr	0
9493	Chr20_993_5_ltr	1.18181818181818
9502	Chr20_1676_5_ltr	0.75
9504	Chr20_1051_5_ltr	16.9318181818182
9506	Chr20_467_5_ltr	0.431818181818182
9510	Chr20_1176_5_ltr	0
9511	Chr20_2723_5_ltr	0
9524	Chr20_1306_5_ltr	1.06818181818182
9525	Chr20_1156_5_ltr	0
9537	Chr20_367_5_ltr	0
9538	Chr20_2514_5_ltr	1.09090909090909
9540	Chr20_1137_5_ltr	16.5227272727273
9550	Chr20_115_5_ltr	0.340909090909091
9553	Chr20_1610_5_ltr	1.70454545454545
9554	Chr20_2553_5_ltr	0.613636363636364
9555	Chr20_2590_5_ltr	0.477272727272727
9556	Chr20_724_5_ltr	2.81818181818182
9572	Chr20_66_5_ltr	1.11363636363636
9581	Chr20_2319_5_ltr	0
9589	Chr20_1400_5_ltr	3.06818181818182
9592	Chr20_1567_5_ltr	0
9597	Chr20_1072_5_ltr	17.75
9610	Chr20_1609_5_ltr	18.3636363636364
9614	Chr20_580_5_ltr	37.4090909090909
9615	Chr20_1410_5_ltr	0
9622	Chr20_305_5_ltr	0
9642	Chr20_854_5_ltr	2.02272727272727
9646	Chr20_2479_5_ltr	0
9653	Chr20_839_5_ltr	2.06818181818182
9660	Chr20_87_5_ltr	15.9545454545455
9671	Chr20_1075_5_ltr	5.72727272727273
9672	Chr20_360_5_ltr	0
9674	Chr20_833_5_ltr	1.29545454545455
9677	Chr20_2094_5_ltr	7.93181818181818
9679	Chr20_748_5_ltr	9.09090909090909
9682	Chr20_2205_5_ltr	1.02272727272727
9684	Chr20_76_5_ltr	1
9698	Chr20_1104_5_ltr	11.7272727272727
9699	Chr20_988_5_ltr	1.72727272727273
9711	Chr20_1085_5_ltr	5.72727272727273
9713	Chr20_1222_5_ltr	0.409090909090909
9718	Chr20_949_5_ltr	3.86363636363636
9719	Chr20_2072_5_ltr	0
9721	Chr20_1111_5_ltr	16.9318181818182
9728	Chr20_2368_5_ltr	0
9730	Chr20_370_5_ltr	11.25
9737	Chr20_103_5_ltr	0.727272727272727
9739	Chr20_2464_5_ltr	1.09090909090909
9741	Chr20_1477_5_ltr	0.727272727272727
9755	Chr20_699_5_ltr	0.818181818181818
9758	Chr20_2634_5_ltr	1.15909090909091
9759	Chr20_915_5_ltr	1.02272727272727
9764	Chr20_2029_5_ltr	0.795454545454545
9767	Chr20_2651_5_ltr	0.795454545454545
9772	Chr20_408_5_ltr	0.227272727272727
9781	Chr20_141_5_ltr	1.95454545454545
9782	Chr20_584_5_ltr	0.318181818181818
9799	Chr20_2272_5_ltr	2
9801	Chr20_245_5_ltr	12.3863636363636
9803	Chr20_2566_5_ltr	0
9808	Chr20_1082_5_ltr	17.75
9809	Chr20_526_5_ltr	1.11363636363636
9821	Chr20_2106_5_ltr	0
9826	Chr20_1818_5_ltr	46.1818181818182
9829	Chr20_2150_5_ltr	0.772727272727273
9830	Chr20_747_5_ltr	2.13636363636364
9852	Chr20_37_5_ltr	10.5
9857	Chr20_1151_5_ltr	13.4545454545455
9862	Chr20_2350_5_ltr	1.29545454545455
9872	Chr20_1957_5_ltr	40.1363636363636
9875	Chr20_2274_5_ltr	11.1363636363636
9876	Chr20_1194_5_ltr	11.7272727272727
9883	Chr20_2457_5_ltr	20.8863636363636
9890	Chr20_347_5_ltr	5.95454545454546
9893	Chr20_1159_5_ltr	7.47727272727273
9895	Chr20_442_5_ltr	3.84090909090909
9898	Chr20_1358_5_ltr	0
9899	Chr20_733_5_ltr	42.8181818181818
9902	Chr20_1245_5_ltr	2.43181818181818
9903	Chr20_530_5_ltr	0.181818181818182
9909	Chr20_1366_5_ltr	2.11363636363636
9910	Chr20_1791_5_ltr	0.454545454545455
9912	Chr20_1029_5_ltr	0
9914	Chr20_1117_5_ltr	11.7272727272727
9916	Chr20_1154_5_ltr	0
9922	Chr20_437_5_ltr	0
9924	Chr20_558_5_ltr	1.59090909090909
9927	Chr20_83_5_ltr	0
9928	Chr20_782_5_ltr	2
9938	Chr20_1203_5_ltr	6.29545454545455
9939	Chr20_1126_5_ltr	0
9941	Chr20_1116_5_ltr	14.7045454545455
9946	Chr20_1057_5_ltr	0
9954	Chr20_167_5_ltr	6.34090909090909
9955	Chr20_368_5_ltr	16.5227272727273
9957	Chr20_1390_5_ltr	16.9545454545455
9959	Chr20_1065_5_ltr	5.72727272727273
9962	Chr20_940_5_ltr	1.54545454545455
9966	Chr20_2508_5_ltr	7.86363636363636
9979	Chr20_2375_5_ltr	0
9981	Chr20_464_5_ltr	0
9989	Chr20_1158_5_ltr	6.84090909090909
9991	Chr20_1054_5_ltr	6.31818181818182
9995	Chr20_1147_5_ltr	0
9996	Chr20_1058_5_ltr	14.8409090909091
9998	Chr20_1041_5_ltr	14.8409090909091
10001	Chr20_916_5_ltr	3.47727272727273
10009	Chr20_1347_5_ltr	0.477272727272727
10010	Chr20_2411_5_ltr	0.795454545454545
10011	Chr20_1089_5_ltr	14.7045454545455
10015	Chr20_1349_5_ltr	1.40909090909091
10026	Chr20_2316_5_ltr	0.886363636363636
10029	Chr20_1665_5_ltr	6.36363636363636
10030	Chr20_1134_5_ltr	0
10034	Chr20_2369_5_ltr	0.863636363636364
10037	Chr20_1108_5_ltr	14.7045454545455
10044	Chr20_489_5_ltr	0
10049	Chr20_1157_5_ltr	0
10051	Chr20_461_5_ltr	1.86363636363636
10053	Chr20_1163_5_ltr	12.5
10075	Chr20_1131_5_ltr	0
10076	Chr20_65_5_ltr	1.20454545454545
10081	Chr20_643_5_ltr	0
10082	Chr20_309_5_ltr	3.59090909090909
10084	Chr20_2164_5_ltr	1.86363636363636
10085	Chr20_1056_5_ltr	6.72727272727273
10091	Chr20_1095_5_ltr	5.72727272727273
10094	Chr20_1192_5_ltr	16.0454545454545
10096	Chr20_1204_5_ltr	0
10100	Chr20_538_5_ltr	0
10110	Chr20_1752_5_ltr	0.272727272727273
10111	Chr20_1088_5_ltr	14.8409090909091
10118	Chr20_910_5_ltr	0
10121	Chr20_132_5_ltr	1.65909090909091
10129	Chr20_1625_5_ltr	4.43181818181818
10131	Chr20_1395_5_ltr	0
10134	Chr20_2293_5_ltr	28.6136363636364
10135	Chr20_1529_5_ltr	0
10139	Chr20_1055_5_ltr	5.36363636363636
10140	Chr20_1763_5_ltr	2.86363636363636
10142	Chr20_1403_5_ltr	0.454545454545455
10149	Chr20_1621_5_ltr	0
10150	Chr20_725_5_ltr	0.545454545454545
10158	Chr20_1762_5_ltr	3.25
10161	Chr20_1080_5_ltr	11.7272727272727
10164	Chr20_1190_5_ltr	0
10165	Chr20_1086_5_ltr	6.72727272727273
10168	Chr20_1175_5_ltr	14.8409090909091
10174	Chr20_1183_5_ltr	20.2045454545455
10177	Chr20_1835_5_ltr	0.909090909090909
10182	Chr20_1525_5_ltr	10.75
10184	Chr20_2174_5_ltr	1.65909090909091
10185	Chr20_641_5_ltr	0
10186	Chr20_1101_5_ltr	0
10187	Chr20_1406_5_ltr	1.52272727272727
10189	Chr20_355_5_ltr	1.70454545454545
10195	Chr20_1611_5_ltr	0.522727272727273
10198	Chr20_2337_5_ltr	0
10201	Chr20_420_5_ltr	3.45454545454545
10207	Chr16_2223_5_ltr	17.6590909090909
10211	Chr16_1879_5_ltr	7.95454545454546
10217	Chr16_1153_5_ltr	3.27272727272727
10228	Chr16_820_5_ltr	0.977272727272727
10231	Chr16_876_5_ltr	3.95454545454545
10240	Chr16_1979_5_ltr	4.36363636363636
10245	Chr16_1980_5_ltr	3.20454545454545
10256	Chr16_3232_5_ltr	30.4772727272727
10260	Chr16_3560_5_ltr	2.11363636363636
10277	Chr16_2611_5_ltr	5.15909090909091
10280	Chr16_2189_5_ltr	6.93181818181818
10289	Chr16_3858_5_ltr	10.9318181818182
10291	Chr16_1218_5_ltr	1.47727272727273
10293	Chr16_2231_5_ltr	9.29545454545454
10299	Chr16_641_5_ltr	1.11363636363636
10300	Chr16_1117_5_ltr	3.79545454545455
10307	Chr16_3807_5_ltr	2.04545454545455
10309	Chr16_831_5_ltr	5.02272727272727
10319	Chr16_438_5_ltr	0
10336	Chr16_2082_5_ltr	1.63636363636364
10342	Chr16_3220_5_ltr	0.795454545454545
10347	Chr16_2092_5_ltr	1.09090909090909
10349	Chr16_3139_5_ltr	0
10368	Chr16_2598_5_ltr	1.45454545454545
10373	Chr16_3848_5_ltr	5.02272727272727
10391	Chr16_168_5_ltr	1.38636363636364
10392	Chr16_936_5_ltr	1.43181818181818
10396	Chr16_1221_5_ltr	1.5
10405	Chr16_2193_5_ltr	3.25
10410	Chr16_412_5_ltr	2.04545454545455
10426	Chr16_2242_5_ltr	0.886363636363636
10431	Chr16_452_5_ltr	27.2727272727273
10446	Chr16_38_5_ltr	35.9090909090909
10451	Chr16_3701_5_ltr	6.20454545454546
10455	Chr16_3688_5_ltr	2.68181818181818
10456	Chr16_2847_5_ltr	5.86363636363636
10460	Chr16_2202_5_ltr	24.2954545454545
10462	Chr16_991_5_ltr	1.31818181818182
10464	Chr16_712_5_ltr	16.5
10466	Chr16_2308_5_ltr	7.11363636363636
10470	Chr16_2761_5_ltr	2.15909090909091
10499	Chr16_1309_5_ltr	0
10504	Chr16_198_5_ltr	0
10507	Chr16_1202_5_ltr	7.25
10509	Chr16_1654_5_ltr	0
10514	Chr16_2457_5_ltr	5.63636363636364
10548	Chr16_2204_5_ltr	4.65909090909091
10550	Chr16_602_5_ltr	1.02272727272727
10552	Chr16_153_5_ltr	1.13636363636364
10556	Chr16_295_5_ltr	0
10560	Chr16_3769_5_ltr	11.1590909090909
10565	Chr16_3309_5_ltr	0
10567	Chr16_132_5_ltr	10.5454545454545
10570	Chr16_3107_5_ltr	3.27272727272727
10571	Chr16_244_5_ltr	3.18181818181818
10588	Chr16_1639_5_ltr	7.95454545454546
10592	Chr16_763_5_ltr	13.6590909090909
10603	Chr16_75_5_ltr	0.386363636363636
10609	Chr16_266_5_ltr	2.75
10614	Chr16_1083_5_ltr	7.22727272727273
10645	Chr16_444_5_ltr	6.38636363636364
10646	Chr16_2863_5_ltr	0.977272727272727
10647	Chr16_3732_5_ltr	0
10657	Chr16_1410_5_ltr	2.95454545454546
10676	Chr16_83_5_ltr	0.909090909090909
10680	Chr16_3165_5_ltr	0
10691	Chr16_2573_5_ltr	0
10694	Chr16_3782_5_ltr	0.590909090909091
10702	Chr16_2755_5_ltr	1.5
10709	Chr16_450_5_ltr	27.2727272727273
10716	Chr16_3812_5_ltr	0
10729	Chr16_25_5_ltr	1.06818181818182
10745	Chr16_200_5_ltr	0
10747	Chr16_2685_5_ltr	3.47727272727273
10753	Chr16_2642_5_ltr	0
10759	Chr16_2716_5_ltr	8.25
10767	Chr16_3656_5_ltr	17
10786	Chr16_799_5_ltr	0
10788	Chr16_1560_5_ltr	0.977272727272727
10802	Chr16_3650_5_ltr	0
10817	Chr16_1124_5_ltr	8.77272727272727
10818	Chr16_545_5_ltr	5.43181818181818
10819	Chr16_3104_5_ltr	0.75
10828	Chr16_1847_5_ltr	1.22727272727273
10831	Chr16_3772_5_ltr	11.1590909090909
10833	Chr16_1243_5_ltr	8.47727272727273
10846	Chr16_3773_5_ltr	11.1590909090909
10847	Chr16_3389_5_ltr	3.88636363636364
10848	Chr16_1606_5_ltr	0
10859	Chr16_497_5_ltr	0
10869	Chr16_296_5_ltr	2.77272727272727
10871	Chr16_3322_5_ltr	0.886363636363636
10873	Chr16_1605_5_ltr	0
10879	Chr16_3557_5_ltr	0.454545454545455
10887	Chr16_2039_5_ltr	0
10899	Chr16_504_5_ltr	26.7272727272727
10904	Chr16_3577_5_ltr	0.75
10905	Chr16_3145_5_ltr	1.47727272727273
10909	Chr16_453_5_ltr	27.2727272727273
10913	Chr16_120_5_ltr	2.5
10914	Chr16_1079_5_ltr	1.22727272727273
10922	Chr16_2586_5_ltr	0
10923	Chr16_2838_5_ltr	0
10930	Chr16_503_5_ltr	0.977272727272727
10935	Chr16_3815_5_ltr	16.8409090909091
10942	Chr16_2312_5_ltr	1.36363636363636
10954	Chr16_2903_5_ltr	0
10955	Chr16_270_5_ltr	4.27272727272727
10973	Chr16_3846_5_ltr	0
10980	Chr16_3214_5_ltr	6
10993	Chr16_748_5_ltr	13.3863636363636
10994	Chr16_1248_5_ltr	1.90909090909091
10998	Chr16_184_5_ltr	6.04545454545455
11023	Chr16_2603_5_ltr	2.52272727272727
11031	Chr16_2226_5_ltr	7.90909090909091
11048	Chr16_2854_5_ltr	0.5
11060	Chr16_410_5_ltr	6.40909090909091
11068	Chr16_3258_5_ltr	4.06818181818182
11072	Chr16_2349_5_ltr	2.38636363636364
11082	Chr16_160_5_ltr	2.86363636363636
11083	Chr16_2881_5_ltr	9.75
11084	Chr16_2861_5_ltr	3.27272727272727
11087	Chr16_3373_5_ltr	2.09090909090909
11088	Chr16_2486_5_ltr	10.9318181818182
11107	Chr16_2810_5_ltr	25.75
11117	Chr16_586_5_ltr	0
11140	Chr16_959_5_ltr	0
11146	Chr16_130_5_ltr	0
11149	Chr16_2234_5_ltr	3.88636363636364
11150	Chr16_454_5_ltr	27.2727272727273
11151	Chr16_1677_5_ltr	6.20454545454546
11174	Chr16_3228_5_ltr	0
11176	Chr16_340_5_ltr	3.13636363636364
11183	Chr16_1545_5_ltr	5.52272727272727
11189	Chr16_1559_5_ltr	7.88636363636364
11192	Chr16_701_5_ltr	0
11193	Chr16_2121_5_ltr	11.0909090909091
11198	Chr16_1623_5_ltr	2.95454545454546
11204	Chr16_2570_5_ltr	0.454545454545455
11207	Chr16_1186_5_ltr	3.25
11214	Chr16_2752_5_ltr	0.590909090909091
11215	Chr16_1439_5_ltr	1.11363636363636
11220	Chr16_3716_5_ltr	9.29545454545454
11222	Chr16_1465_5_ltr	0
11229	Chr16_1941_5_ltr	0.840909090909091
11236	Chr16_2931_5_ltr	0
11237	Chr16_2571_5_ltr	2.15909090909091
11244	Chr16_2630_5_ltr	48.7045454545455
11252	Chr16_126_5_ltr	0.909090909090909
11253	Chr16_74_5_ltr	6.95454545454546
11276	Chr16_3077_5_ltr	0
11278	Chr16_3768_5_ltr	11.1590909090909
11281	Chr16_220_5_ltr	0.931818181818182
11288	Chr16_1921_5_ltr	2.86363636363636
11290	Chr16_262_5_ltr	10.7045454545455
11297	Chr16_3243_5_ltr	0.727272727272727
11316	Chr16_45_5_ltr	2.59090909090909
11325	Chr16_3637_5_ltr	0.840909090909091
11326	Chr16_1778_5_ltr	1.84090909090909
11328	Chr16_1114_5_ltr	1.36363636363636
11340	Chr16_2108_5_ltr	4.36363636363636
11348	Chr16_2857_5_ltr	22.8863636363636
11375	Chr16_758_5_ltr	12.6818181818182
11385	Chr16_66_5_ltr	1.22727272727273
11392	Chr16_2858_5_ltr	0
11396	Chr16_1351_5_ltr	11.1590909090909
11402	Chr16_3535_5_ltr	0
11416	Chr16_1826_5_ltr	6.45454545454545
11417	Chr16_1080_5_ltr	9.34090909090909
11435	Chr16_2021_5_ltr	0
11440	Chr16_1535_5_ltr	1.40909090909091
11444	Chr16_2638_5_ltr	0.431818181818182
11447	Chr16_285_5_ltr	4.31818181818182
11448	Chr16_951_5_ltr	14.4545454545455
11449	Chr16_737_5_ltr	27.5227272727273
11458	Chr16_1228_5_ltr	9.11363636363636
11468	Chr16_3225_5_ltr	1.40909090909091
11473	Chr16_78_5_ltr	0
11481	Chr16_2446_5_ltr	0
11484	Chr16_2284_5_ltr	1.02272727272727
11502	Chr16_310_5_ltr	0
11505	Chr16_2161_5_ltr	0
11508	Chr16_3749_5_ltr	0.5
11509	Chr16_2746_5_ltr	9.13636363636363
11510	Chr16_766_5_ltr	0.727272727272727
11512	Chr16_206_5_ltr	34.8409090909091
11517	Chr16_2886_5_ltr	1.13636363636364
11523	Chr16_2239_5_ltr	0.545454545454545
11524	Chr16_3593_5_ltr	34.5681818181818
11529	Chr16_3697_5_ltr	0.386363636363636
11537	Chr16_984_5_ltr	7.95454545454546
11570	Chr16_1110_5_ltr	0
11574	Chr16_500_5_ltr	0
11584	Chr16_2018_5_ltr	0
11585	Chr16_2954_5_ltr	0
11591	Chr16_161_5_ltr	3.34090909090909
11603	Chr16_1419_5_ltr	0
11605	Chr16_1357_5_ltr	0
11609	Chr16_1353_5_ltr	2.97727272727273
11614	Chr16_3219_5_ltr	0.522727272727273
11629	Chr16_2240_5_ltr	32.0909090909091
11635	Chr16_1647_5_ltr	0.954545454545455
11650	Chr16_308_5_ltr	0.954545454545455
11653	Chr16_1913_5_ltr	12.4090909090909
11657	Chr16_1095_5_ltr	0.5
11664	Chr16_3668_5_ltr	0.386363636363636
11677	Chr16_3865_5_ltr	14.2954545454545
11679	Chr16_2075_5_ltr	10.8409090909091
11684	Chr16_1280_5_ltr	0
11687	Chr16_585_5_ltr	0
11690	Chr16_1774_5_ltr	0
11695	Chr16_1312_5_ltr	13.7045454545455
11698	Chr16_600_5_ltr	3.40909090909091
11705	Chr16_1908_5_ltr	0.295454545454545
11707	Chr16_1027_5_ltr	0
11709	Chr16_3775_5_ltr	11.1590909090909
11712	Chr16_3750_5_ltr	0.409090909090909
11713	Chr16_2171_5_ltr	0
11722	Chr16_2083_5_ltr	1.38636363636364
11728	Chr16_1758_5_ltr	0
11732	Chr16_63_5_ltr	1.04545454545455
11735	Chr16_844_5_ltr	4.43181818181818
11746	Chr16_3703_5_ltr	0
11754	Chr16_2019_5_ltr	1.13636363636364
11755	Chr16_115_5_ltr	0.295454545454545
11763	Chr16_447_5_ltr	27.2727272727273
11773	Chr16_1424_5_ltr	0
11777	Chr16_2817_5_ltr	10.7045454545455
11778	Chr16_448_5_ltr	27.2727272727273
11782	Chr16_1946_5_ltr	2.65909090909091
11787	Chr16_191_5_ltr	6.47727272727273
11806	Chr16_743_5_ltr	0.409090909090909
11810	Chr16_3770_5_ltr	11.1590909090909
11823	Chr16_156_5_ltr	1.93181818181818
11835	Chr16_919_5_ltr	0.409090909090909
11837	Chr16_422_5_ltr	34.3636363636364
11839	Chr16_1082_5_ltr	1.27272727272727
11844	Chr16_1788_5_ltr	5.63636363636364
11846	Chr16_3112_5_ltr	33.9545454545455
11848	Chr16_501_5_ltr	16.8181818181818
11854	Chr16_3748_5_ltr	0.454545454545455
11857	Chr16_2772_5_ltr	5.43181818181818
11868	Chr16_2048_5_ltr	20.6136363636364
11874	Chr16_1108_5_ltr	1.18181818181818
11875	Chr16_3171_5_ltr	0
11878	Chr16_3271_5_ltr	2.81818181818182
11881	Chr16_425_5_ltr	41.1590909090909
11882	Chr16_768_5_ltr	0.363636363636364
11892	Chr16_581_5_ltr	0
11896	Chr16_619_5_ltr	7.15909090909091
11901	Chr16_1401_5_ltr	1.43181818181818
11915	Chr16_944_5_ltr	0
11921	Chr16_2582_5_ltr	1.02272727272727
11936	Chr16_1483_5_ltr	4.59090909090909
11940	Chr16_237_5_ltr	0.386363636363636
11957	Chr16_1103_5_ltr	0.363636363636364
11963	Chr16_691_5_ltr	1.43181818181818
11974	Chr16_215_5_ltr	17.75
11982	Chr16_3777_5_ltr	11.1590909090909
11992	Chr16_584_5_ltr	0
11994	Chr16_3355_5_ltr	7.25
12014	Chr16_3217_5_ltr	5.22727272727273
12022	Chr16_1459_5_ltr	0.454545454545455
12033	Chr16_3168_5_ltr	0
12036	Chr16_1105_5_ltr	3.54545454545455
12047	Chr16_366_5_ltr	6.79545454545455
12048	Chr16_89_5_ltr	3.18181818181818
12053	Chr16_1745_5_ltr	0.909090909090909
12061	Chr16_252_5_ltr	3.72727272727273
12062	Chr16_1929_5_ltr	0.409090909090909
12064	Chr16_3676_5_ltr	3.95454545454545
12071	Chr16_612_5_ltr	29.5
12072	Chr16_3199_5_ltr	0.818181818181818
12075	Chr16_693_5_ltr	0.477272727272727
12079	Chr16_3246_5_ltr	10.5909090909091
12098	Chr16_2955_5_ltr	0.75
12102	Chr16_1822_5_ltr	2.70454545454545
12130	Chr16_231_5_ltr	0.431818181818182
12132	Chr16_1857_5_ltr	0.409090909090909
12134	Chr16_1728_5_ltr	3.90909090909091
12137	Chr16_449_5_ltr	27.2727272727273
12146	Chr16_3767_5_ltr	11.1590909090909
12154	Chr16_3711_5_ltr	0.659090909090909
12155	Chr16_2433_5_ltr	1.61363636363636
12164	Chr16_1676_5_ltr	9.65909090909091
12171	Chr16_2232_5_ltr	0
12175	Chr16_2924_5_ltr	15.5681818181818
12176	Chr16_1551_5_ltr	5.5
12193	Chr16_3049_5_ltr	48.75
12199	Chr16_1106_5_ltr	10.9090909090909
12221	Chr16_2050_5_ltr	11.7954545454545
12226	Chr16_1534_5_ltr	3.04545454545455
12235	Chr16_1214_5_ltr	0.318181818181818
12238	Chr16_3725_5_ltr	3.15909090909091
12242	Chr16_1192_5_ltr	0.204545454545455
12244	Chr16_3071_5_ltr	0
12256	Chr16_3146_5_ltr	4.04545454545455
12257	Chr16_2952_5_ltr	1.18181818181818
12260	Chr16_1177_5_ltr	1.02272727272727
12262	Chr16_2631_5_ltr	0
12266	Chr16_724_5_ltr	0.272727272727273
12280	Chr16_626_5_ltr	0
12288	Chr16_3133_5_ltr	0.863636363636364
12289	Chr16_1185_5_ltr	0.909090909090909
12298	Chr16_2941_5_ltr	2.40909090909091
12330	Chr16_3379_5_ltr	2.36363636363636
12343	Chr16_408_5_ltr	0
12346	Chr16_1933_5_ltr	0.886363636363636
12364	Chr16_1067_5_ltr	0
12369	Chr16_1641_5_ltr	8.90909090909091
12372	Chr16_850_5_ltr	0
12394	Chr16_3723_5_ltr	0
12395	Chr16_1830_5_ltr	1.81818181818182
12415	Chr16_3575_5_ltr	3.68181818181818
12430	Chr16_906_5_ltr	1.68181818181818
12455	Chr16_727_5_ltr	9.20454545454546
12485	Chr16_2282_5_ltr	0.568181818181818
12487	Chr16_642_5_ltr	3.13636363636364
12509	Chr16_872_5_ltr	15.6818181818182
12510	Chr16_1081_5_ltr	3.68181818181818
12547	Chr16_749_5_ltr	1.09090909090909
12559	Chr16_368_5_ltr	11.5
12564	Chr16_1563_5_ltr	8.65909090909091
12566	Chr16_3172_5_ltr	0
12574	Chr16_582_5_ltr	0
12580	Chr16_464_5_ltr	3.45454545454545
12589	Chr16_127_5_ltr	0
12592	Chr16_3230_5_ltr	1.36363636363636
12607	Chr16_1487_5_ltr	11.8863636363636
12608	Chr16_587_5_ltr	0
12610	Chr16_3140_5_ltr	0.704545454545455
12617	Chr16_84_5_ltr	1.68181818181818
12621	Chr16_1662_5_ltr	0.681818181818182
12624	Chr16_2601_5_ltr	1.52272727272727
12625	Chr16_3653_5_ltr	0.409090909090909
12631	Chr16_1229_5_ltr	13.5227272727273
12641	Chr16_2030_5_ltr	0.75
12668	Chr16_1023_5_ltr	0
12670	Chr16_3547_5_ltr	1.09090909090909
12676	Chr16_239_5_ltr	2.54545454545455
12680	Chr16_875_5_ltr	0
12683	Chr16_1049_5_ltr	0
12693	Chr16_1887_5_ltr	1.68181818181818
12695	Chr16_1281_5_ltr	0
12699	Chr16_542_5_ltr	11.1818181818182
12700	Chr16_2246_5_ltr	0
12703	Chr16_2900_5_ltr	0
12710	Chr16_316_5_ltr	0
12711	Chr16_2553_5_ltr	2.02272727272727
12712	Chr16_2572_5_ltr	0
12721	Chr16_1026_5_ltr	0
12731	Chr16_3151_5_ltr	0
12733	Chr16_2356_5_ltr	4.27272727272727
12735	Chr16_2280_5_ltr	3.34090909090909
12737	Chr16_588_5_ltr	0
12738	Chr16_3113_5_ltr	16.1590909090909
12739	Chr16_813_5_ltr	0
12741	Chr16_745_5_ltr	1.40909090909091
12752	Chr16_3259_5_ltr	0.545454545454545
12777	Chr16_2184_5_ltr	0
12782	Chr16_3548_5_ltr	0
12790	Chr16_1403_5_ltr	7.72727272727273
12841	Chr16_2920_5_ltr	0
12847	Chr16_421_5_ltr	1.27272727272727
12858	Chr16_1685_5_ltr	0.909090909090909
12868	Chr16_1405_5_ltr	0.659090909090909
12872	Chr16_3256_5_ltr	2.65909090909091
12890	Chr16_2533_5_ltr	8.70454545454546
12895	Chr16_1841_5_ltr	5.70454545454545
12912	Chr16_3717_5_ltr	6.22727272727273
12916	Chr16_994_5_ltr	35.1363636363636
12934	Chr16_3731_5_ltr	0.522727272727273
12938	Chr16_1179_5_ltr	0.272727272727273
12941	Chr16_214_5_ltr	0.386363636363636
12947	Chr16_1644_5_ltr	19.5227272727273
12950	Chr16_1751_5_ltr	0.477272727272727
12952	Chr16_1546_5_ltr	6.38636363636364
12964	Chr16_1006_5_ltr	0.454545454545455
12965	Chr16_1128_5_ltr	9.45454545454546
12967	Chr16_3694_5_ltr	11.3863636363636
12968	Chr16_2481_5_ltr	0
12981	Chr16_3850_5_ltr	0
12987	Chr16_2480_5_ltr	27.0681818181818
12990	Chr16_3823_5_ltr	3.36363636363636
13001	Chr16_1130_5_ltr	9.27272727272727
13002	Chr16_1097_5_ltr	4.47727272727273
13003	Chr16_51_5_ltr	1.54545454545455
13005	Chr16_1402_5_ltr	0.409090909090909
13032	Chr16_451_5_ltr	27.2727272727273
13037	Chr16_1533_5_ltr	2.65909090909091
13044	Chr16_733_5_ltr	0
13059	Chr16_3844_5_ltr	14.8181818181818
13071	Chr16_3038_5_ltr	0
13086	Chr16_249_5_ltr	1.77272727272727
13106	Chr16_1631_5_ltr	0
13109	Chr16_14_5_ltr	0
13113	Chr16_3776_5_ltr	11.1590909090909
13114	Chr16_3314_5_ltr	2.29545454545455
13120	Chr16_377_5_ltr	0.613636363636364
13121	Chr16_1404_5_ltr	4.20454545454546
13133	Chr16_97_5_ltr	2.25
13138	Chr16_3254_5_ltr	0
13142	Chr16_1550_5_ltr	14.3863636363636
13145	Chr16_708_5_ltr	0
13148	Chr16_2474_5_ltr	0.704545454545455
13155	Chr16_2760_5_ltr	1.75
13167	Chr16_3702_5_ltr	1.84090909090909
13168	Chr16_1350_5_ltr	49.8863636363636
13178	Chr16_2399_5_ltr	0.454545454545455
13185	Chr16_507_5_ltr	25.0681818181818
13187	Chr16_2653_5_ltr	1.43181818181818
13188	Chr16_3845_5_ltr	0
13190	Chr16_1116_5_ltr	0.590909090909091
13198	Chr16_3332_5_ltr	20.0909090909091
13213	Chr16_548_5_ltr	6.5
13219	Chr16_269_5_ltr	0.431818181818182
13233	Chr16_1624_5_ltr	3.22727272727273
13235	Chr16_3551_5_ltr	0.5
13237	Chr16_3103_5_ltr	0
13239	Chr16_2490_5_ltr	0.454545454545455
13243	Chr16_2596_5_ltr	0
13255	Chr16_1649_5_ltr	4.56818181818182
13266	Chr16_3074_5_ltr	2.40909090909091
13269	Chr16_1254_5_ltr	1.36363636363636
13282	Chr16_2001_5_ltr	3.36363636363636
13284	Chr16_2514_5_ltr	0.386363636363636
13291	Chr16_2243_5_ltr	20.9772727272727
13296	Chr16_1423_5_ltr	0
13297	Chr16_3081_5_ltr	1.06818181818182
13300	Chr16_2696_5_ltr	6.65909090909091
13301	Chr16_57_5_ltr	3.84090909090909
13310	Chr16_1542_5_ltr	1.86363636363636
13315	Chr16_1173_5_ltr	1.20454545454545
13335	Chr16_318_5_ltr	0
13345	Chr16_1107_5_ltr	3.54545454545455
13348	Chr16_2710_5_ltr	1.84090909090909
13359	Chr16_3855_5_ltr	2.79545454545455
13369	Chr16_3774_5_ltr	11.1590909090909
13371	Chr16_3638_5_ltr	1.40909090909091
13373	Chr16_3262_5_ltr	14.3636363636364
13388	Chr16_1708_5_ltr	2
13389	Chr16_3712_5_ltr	4.15909090909091
13396	Chr16_1129_5_ltr	6.88636363636364
13406	Chr16_747_5_ltr	12.4545454545455
13409	Chr16_3245_5_ltr	0
13410	Chr16_502_5_ltr	14.7727272727273
13412	Chr16_2002_5_ltr	4.29545454545455
13419	Chr16_1488_5_ltr	0
13427	Chr16_3602_5_ltr	0
13432	Chr16_1621_5_ltr	1.02272727272727
13447	Chr16_1316_5_ltr	1.27272727272727
13449	Chr16_2539_5_ltr	0
13458	Chr16_3130_5_ltr	0.75
13479	Chr16_1480_5_ltr	22.5681818181818
13484	Chr16_1154_5_ltr	0.431818181818182
13487	Chr16_2158_5_ltr	0.454545454545455
13494	Chr16_3342_5_ltr	27.4772727272727
13513	Chr16_1884_5_ltr	13.7272727272727
13522	Chr16_2235_5_ltr	0
13523	Chr16_1493_5_ltr	1.20454545454545
13528	Chr16_908_5_ltr	0
13534	Chr16_3771_5_ltr	11.1590909090909
13539	Chr16_461_5_ltr	8.18181818181818
13548	Chr16_3041_5_ltr	0.272727272727273
13550	Chr16_1883_5_ltr	0.522727272727273
13551	Chr16_1688_5_ltr	41.7045454545455
13558	Chr16_2167_5_ltr	3.97727272727273
13572	Chr16_940_5_ltr	4.09090909090909
13577	Chr16_2008_5_ltr	14
13583	Chr16_1495_5_ltr	0
13585	Chr16_923_5_ltr	5.13636363636364
13591	Chr16_2151_5_ltr	7.84090909090909
13598	Chr16_213_5_ltr	31.1363636363636
13600	Chr16_3713_5_ltr	1.95454545454545
13601	Chr16_3649_5_ltr	7.61363636363636
13616	Chr16_3542_5_ltr	0
13619	Chr16_1971_5_ltr	0.863636363636364
13621	Chr16_3642_5_ltr	3.45454545454545
13650	Chr16_3562_5_ltr	2.79545454545455
13654	Chr16_466_5_ltr	14.5681818181818
13663	Chr16_2929_5_ltr	0
13668	Chr16_692_5_ltr	1.29545454545455
13669	Chr16_3170_5_ltr	1.15909090909091
13682	Chr16_1294_5_ltr	0.431818181818182
13690	Chr16_3611_5_ltr	1.97727272727273
13700	Chr16_2080_5_ltr	1.81818181818182
13701	Chr16_22_5_ltr	0
13711	Chr16_3383_5_ltr	0
13712	Chr16_1981_5_ltr	2.88636363636364
13713	Chr16_2208_5_ltr	0.977272727272727
13726	Chr16_419_5_ltr	8.52272727272727
13728	Chr16_1650_5_ltr	0.636363636363636
13734	Chr16_583_5_ltr	0
13735	Chr16_1491_5_ltr	2.11363636363636
13754	Chr16_2477_5_ltr	0
[truncated: 11,976 more rows]
