# Supplementary material for: The Welwitschia genome reveals a unique biology underpinning extreme longevity in deserts
Source: Nat Commun. 2021 Jul 12;12:4247. doi: 10.1038/s41467-021-24528-4 (PMC8275611; doi:10.1038/s41467-021-24528-4)
Supplement: Supplementary file 6 — Source Data [file 41467_2021_24528_MOESM6_ESM.zip › Figure 2e.gypsy.txt]

11	Chr04_4166_5_ltr	1.29545454545455
12	Chr04_4268_5_ltr	0
13	Chr04_4316_5_ltr	1.81818181818182
16	Chr04_2592_5_ltr	11.0454545454545
17	Chr04_6586_5_ltr	0
19	Chr04_3995_5_ltr	1.13636363636364
20	Chr04_5122_5_ltr	2.15909090909091
21	Chr04_2426_5_ltr	1.22727272727273
43	Chr04_1566_5_ltr	21.9318181818182
45	Chr04_48_5_ltr	1.27272727272727
81	Chr04_5746_5_ltr	12.8181818181818
90	Chr04_1968_5_ltr	14.8863636363636
99	Chr04_1548_5_ltr	0.590909090909091
116	Chr04_5310_5_ltr	0.477272727272727
128	Chr04_5062_5_ltr	3.45454545454545
146	Chr04_1651_5_ltr	2.81818181818182
148	Chr04_4928_5_ltr	0
153	Chr04_1725_5_ltr	0
159	Chr04_7077_5_ltr	8.65909090909091
161	Chr04_7228_5_ltr	4.13636363636364
162	Chr04_4615_5_ltr	2.15909090909091
168	Chr04_4604_5_ltr	5.84090909090909
170	Chr04_955_5_ltr	0.613636363636364
172	Chr04_5667_5_ltr	2.18181818181818
186	Chr04_4214_5_ltr	20.9545454545455
191	Chr04_7338_5_ltr	0.545454545454545
196	Chr04_2496_5_ltr	6.25
200	Chr04_4359_5_ltr	0
204	Chr04_1498_5_ltr	13.8409090909091
205	Chr04_4453_5_ltr	0.454545454545455
213	Chr04_2215_5_ltr	6.15909090909091
222	Chr04_2531_5_ltr	0.454545454545455
229	Chr04_5604_5_ltr	1.27272727272727
231	Chr04_6386_5_ltr	0
247	Chr04_4115_5_ltr	2.56818181818182
262	Chr04_3787_5_ltr	11.75
264	Chr04_6276_5_ltr	1.77272727272727
265	Chr04_1608_5_ltr	0.522727272727273
275	Chr04_4601_5_ltr	24.5681818181818
291	Chr04_1809_5_ltr	3.43181818181818
293	Chr04_4991_5_ltr	1.22727272727273
295	Chr04_2450_5_ltr	8.97727272727273
296	Chr04_1839_5_ltr	5.68181818181818
303	Chr04_4588_5_ltr	8.88636363636364
325	Chr04_7132_5_ltr	3.68181818181818
333	Chr04_1496_5_ltr	0.272727272727273
351	Chr04_6047_5_ltr	4.02272727272727
371	Chr04_4472_5_ltr	22.25
374	Chr04_2223_5_ltr	41.9090909090909
386	Chr04_6400_5_ltr	0
393	Chr04_2058_5_ltr	3.59090909090909
394	Chr04_4651_5_ltr	0
396	Chr04_4698_5_ltr	0.340909090909091
398	Chr04_6379_5_ltr	0
400	Chr04_4493_5_ltr	8.25
403	Chr04_6333_5_ltr	0
416	Chr04_3850_5_ltr	0.295454545454545
419	Chr04_2725_5_ltr	3.09090909090909
421	Chr04_674_5_ltr	19.2045454545455
458	Chr04_5840_5_ltr	25.2727272727273
485	Chr04_5711_5_ltr	0.431818181818182
491	Chr04_6158_5_ltr	0
493	Chr04_2515_5_ltr	33.4772727272727
494	Chr04_1747_5_ltr	2.70454545454545
501	Chr04_5755_5_ltr	0
513	Chr04_5028_5_ltr	0.363636363636364
515	Chr04_2015_5_ltr	6.56818181818182
521	Chr04_5462_5_ltr	4.59090909090909
526	Chr04_1567_5_ltr	0.886363636363636
529	Chr04_7140_5_ltr	8.45454545454546
535	Chr04_4203_5_ltr	6.45454545454545
536	Chr04_6375_5_ltr	0
545	Chr04_24_5_ltr	6.81818181818182
558	Chr04_4917_5_ltr	0.340909090909091
559	Chr04_6408_5_ltr	0
561	Chr04_2983_5_ltr	2.81818181818182
565	Chr04_5344_5_ltr	21.6590909090909
573	Chr04_4126_5_ltr	3.40909090909091
577	Chr04_5018_5_ltr	2.31818181818182
586	Chr04_7263_5_ltr	2
593	Chr04_7400_5_ltr	0
594	Chr04_3986_5_ltr	1.61363636363636
597	Chr04_26_5_ltr	12.4090909090909
605	Chr04_7404_5_ltr	4.90909090909091
606	Chr04_4040_5_ltr	45
609	Chr04_7414_5_ltr	0.477272727272727
610	Chr04_618_5_ltr	1.68181818181818
624	Chr04_1763_5_ltr	3.15909090909091
628	Chr04_3902_5_ltr	3.88636363636364
648	Chr04_66_5_ltr	6.52272727272727
653	Chr04_4955_5_ltr	18.7272727272727
666	Chr04_4621_5_ltr	1.02272727272727
673	Chr04_6613_5_ltr	0.863636363636364
674	Chr04_6365_5_ltr	0
678	Chr04_1056_5_ltr	24.2045454545455
682	Chr04_7210_5_ltr	0.363636363636364
698	Chr04_6598_5_ltr	0.727272727272727
701	Chr04_5954_5_ltr	11.3409090909091
715	Chr04_7030_5_ltr	0
717	Chr04_2989_5_ltr	0
719	Chr04_4474_5_ltr	7.06818181818182
721	Chr04_5548_5_ltr	4.36363636363636
723	Chr04_4028_5_ltr	0
740	Chr04_4087_5_ltr	0.545454545454545
741	Chr04_3791_5_ltr	42.2727272727273
760	Chr04_5319_5_ltr	1.75
763	Chr04_186_5_ltr	0.409090909090909
787	Chr04_5981_5_ltr	6.04545454545455
795	Chr04_1046_5_ltr	7.31818181818182
803	Chr04_4490_5_ltr	11.3181818181818
804	Chr04_7283_5_ltr	2.54545454545455
823	Chr04_4581_5_ltr	19.8409090909091
827	Chr04_3669_5_ltr	6.61363636363636
840	Chr04_4088_5_ltr	1.20454545454545
845	Chr04_4457_5_ltr	1.56818181818182
848	Chr04_3927_5_ltr	0.5
852	Chr04_4125_5_ltr	5.59090909090909
864	Chr04_5456_5_ltr	25.0681818181818
869	Chr04_4029_5_ltr	5.5
878	Chr04_4063_5_ltr	0.363636363636364
882	Chr04_4924_5_ltr	0
883	Chr04_6277_5_ltr	0.409090909090909
889	Chr04_6140_5_ltr	0.886363636363636
907	Chr04_6352_5_ltr	0
912	Chr04_7335_5_ltr	0
914	Chr04_6377_5_ltr	0
922	Chr04_5677_5_ltr	5.86363636363636
927	Chr04_1884_5_ltr	3.56818181818182
929	Chr04_5798_5_ltr	43.7272727272727
933	Chr04_12_5_ltr	20.3863636363636
946	Chr04_5573_5_ltr	1.11363636363636
950	Chr04_2378_5_ltr	0.477272727272727
955	Chr04_7411_5_ltr	31
963	Chr04_3015_5_ltr	2.90909090909091
966	Chr04_2453_5_ltr	2
985	Chr04_5958_5_ltr	0
991	Chr04_2622_5_ltr	1.36363636363636
1000	Chr04_3750_5_ltr	1.90909090909091
1001	Chr04_623_5_ltr	24.0909090909091
1005	Chr04_7292_5_ltr	6.72727272727273
1010	Chr04_7172_5_ltr	21.1590909090909
1012	Chr04_7104_5_ltr	0.477272727272727
1051	Chr04_2457_5_ltr	0.5
1057	Chr04_4302_5_ltr	1.56818181818182
1063	Chr04_3826_5_ltr	1.22727272727273
1064	Chr04_3905_5_ltr	0
1066	Chr04_5709_5_ltr	0.454545454545455
1075	Chr04_5160_5_ltr	1.27272727272727
1079	Chr04_6_5_ltr	7.65909090909091
1089	Chr04_1508_5_ltr	0
1093	Chr04_5662_5_ltr	19.2954545454545
1095	Chr04_4238_5_ltr	4.09090909090909
1108	Chr04_4966_5_ltr	1.54545454545455
1119	Chr04_2214_5_ltr	9.34090909090909
1121	Chr04_1861_5_ltr	0.909090909090909
1143	Chr04_633_5_ltr	9.22727272727273
1147	Chr04_4145_5_ltr	0
1148	Chr04_6387_5_ltr	0
1155	Chr04_1923_5_ltr	0.409090909090909
1156	Chr04_2061_5_ltr	0.681818181818182
1157	Chr04_2758_5_ltr	4.04545454545455
1170	Chr04_1066_5_ltr	1.04545454545455
1177	Chr04_766_5_ltr	0.613636363636364
1188	Chr04_1505_5_ltr	0.886363636363636
1190	Chr04_6109_5_ltr	19.2954545454545
1210	Chr04_2235_5_ltr	3.34090909090909
1213	Chr04_3112_5_ltr	12.9318181818182
1222	Chr04_7031_5_ltr	0
1230	Chr04_5793_5_ltr	8.27272727272727
1232	Chr04_3801_5_ltr	1.97727272727273
1260	Chr04_2204_5_ltr	0.5
1272	Chr04_4840_5_ltr	3.25
1273	Chr04_6629_5_ltr	0
1276	Chr04_2164_5_ltr	6.29545454545455
1280	Chr04_5072_5_ltr	1.90909090909091
1302	Chr04_1678_5_ltr	5
1307	Chr04_5397_5_ltr	0.863636363636364
1308	Chr04_5085_5_ltr	0.659090909090909
1326	Chr04_5183_5_ltr	0
1329	Chr04_6371_5_ltr	0
1342	Chr04_610_5_ltr	2.65909090909091
1343	Chr04_5017_5_ltr	3.77272727272727
1346	Chr04_1026_5_ltr	0.227272727272727
1348	Chr04_2131_5_ltr	7.06818181818182
1350	Chr04_2456_5_ltr	3.52272727272727
1351	Chr04_2583_5_ltr	3.65909090909091
1355	Chr04_1028_5_ltr	18.0681818181818
1357	Chr04_4230_5_ltr	4.36363636363636
1359	Chr04_1963_5_ltr	16.1590909090909
1372	Chr04_2848_5_ltr	0.613636363636364
1375	Chr04_1796_5_ltr	9.18181818181818
1378	Chr04_1539_5_ltr	7.79545454545455
1380	Chr04_3929_5_ltr	0
1393	Chr04_5439_5_ltr	0
1398	Chr04_7202_5_ltr	1.11363636363636
1407	Chr04_6363_5_ltr	0
1418	Chr04_4355_5_ltr	0.863636363636364
1426	Chr04_923_5_ltr	1.13636363636364
1430	Chr04_2610_5_ltr	42.6363636363636
1437	Chr04_6411_5_ltr	0
1452	Chr04_1643_5_ltr	19.2954545454545
1456	Chr04_1649_5_ltr	0
1457	Chr04_7309_5_ltr	4.5
1473	Chr04_5320_5_ltr	0.5
1476	Chr04_3619_5_ltr	11.5909090909091
1488	Chr04_6332_5_ltr	0
1496	Chr04_4354_5_ltr	1.09090909090909
1510	Chr04_3876_5_ltr	1.43181818181818
1516	Chr04_6415_5_ltr	0
1531	Chr04_6282_5_ltr	1.36363636363636
1539	Chr04_2373_5_ltr	1.34090909090909
1549	Chr04_2567_5_ltr	14.8181818181818
1552	Chr04_4712_5_ltr	1.20454545454545
1554	Chr04_1063_5_ltr	4.79545454545454
1567	Chr04_2139_5_ltr	1.31818181818182
1573	Chr04_4124_5_ltr	5.09090909090909
1574	Chr04_4265_5_ltr	1.02272727272727
1599	Chr04_7123_5_ltr	1.68181818181818
1602	Chr04_2323_5_ltr	2.18181818181818
1607	Chr04_4174_5_ltr	32.5227272727273
1608	Chr04_4018_5_ltr	0.818181818181818
1610	Chr04_5678_5_ltr	3.5
1634	Chr04_6414_5_ltr	0
1637	Chr04_4475_5_ltr	6.70454545454546
1641	Chr04_6153_5_ltr	15.2727272727273
1649	Chr04_4286_5_ltr	0.522727272727273
1659	Chr04_1062_5_ltr	1.38636363636364
1660	Chr04_5703_5_ltr	1.45454545454545
1667	Chr04_2668_5_ltr	1.93181818181818
1689	Chr04_5441_5_ltr	6.77272727272727
1691	Chr04_6561_5_ltr	4.52272727272727
1692	Chr04_6162_5_ltr	46.9090909090909
1698	Chr04_779_5_ltr	4.06818181818182
1705	Chr04_6089_5_ltr	5.20454545454546
1732	Chr04_5589_5_ltr	3.56818181818182
1753	Chr04_2679_5_ltr	0
1766	Chr04_2427_5_ltr	6.56818181818182
1772	Chr04_5877_5_ltr	0
1776	Chr04_6237_5_ltr	0.5
1778	Chr04_6350_5_ltr	0
1783	Chr04_6391_5_ltr	0
1795	Chr04_3025_5_ltr	1.70454545454545
1808	Chr04_5348_5_ltr	0.522727272727273
1816	Chr04_1977_5_ltr	0.272727272727273
1832	Chr04_7113_5_ltr	0
1836	Chr04_2474_5_ltr	0.409090909090909
1837	Chr04_6298_5_ltr	1.52272727272727
1838	Chr04_6757_5_ltr	0
1841	Chr04_4134_5_ltr	0
1850	Chr04_1054_5_ltr	8.70454545454546
1864	Chr04_13_5_ltr	10.2045454545455
1868	Chr04_4806_5_ltr	1
1879	Chr04_6393_5_ltr	0
1882	Chr04_3842_5_ltr	2.52272727272727
1893	Chr04_683_5_ltr	0
1898	Chr04_4271_5_ltr	0
1899	Chr04_4674_5_ltr	1.27272727272727
1910	Chr04_3582_5_ltr	1.81818181818182
1929	Chr04_2788_5_ltr	0.386363636363636
1968	Chr04_4939_5_ltr	15.8636363636364
1970	Chr04_4188_5_ltr	3.02272727272727
1972	Chr04_6596_5_ltr	4.40909090909091
1978	Chr04_1565_5_ltr	6.5
1989	Chr04_4663_5_ltr	1.72727272727273
2005	Chr04_6378_5_ltr	0
2009	Chr04_5515_5_ltr	4.5
2021	Chr04_1073_5_ltr	7.77272727272727
2025	Chr04_621_5_ltr	5.54545454545454
2027	Chr04_7146_5_ltr	0
2029	Chr04_1404_5_ltr	0
2037	Chr04_5032_5_ltr	1.43181818181818
2042	Chr04_7124_5_ltr	4.34090909090909
2045	Chr04_3994_5_ltr	3.25
2052	Chr04_656_5_ltr	9.97727272727273
2055	Chr04_764_5_ltr	1.04545454545455
2067	Chr04_7290_5_ltr	8.59090909090909
2090	Chr04_3094_5_ltr	2.72727272727273
2096	Chr04_5358_5_ltr	0
2102	Chr04_6354_5_ltr	0
2115	Chr04_2169_5_ltr	20.5227272727273
2122	Chr04_4933_5_ltr	2.29545454545455
2123	Chr04_2602_5_ltr	1.20454545454545
2126	Chr04_2165_5_ltr	6.84090909090909
2129	Chr04_4576_5_ltr	6.79545454545455
2143	Chr04_4870_5_ltr	0
2151	Chr04_3113_5_ltr	0
2153	Chr04_2005_5_ltr	1.31818181818182
2154	Chr04_5400_5_ltr	11.6136363636364
2155	Chr04_1488_5_ltr	1.59090909090909
2167	Chr04_6287_5_ltr	6.90909090909091
2168	Chr04_115_5_ltr	1.97727272727273
2173	Chr04_5920_5_ltr	4.79545454545454
2177	Chr04_6404_5_ltr	0
2179	Chr04_2438_5_ltr	2.86363636363636
2184	Chr04_6410_5_ltr	0
2187	Chr04_4921_5_ltr	4.88636363636364
2190	Chr04_3868_5_ltr	2.47727272727273
2196	Chr04_5756_5_ltr	0
2202	Chr04_1850_5_ltr	1.59090909090909
2224	Chr04_2055_5_ltr	0.863636363636364
2226	Chr04_78_5_ltr	1.22727272727273
2233	Chr04_3841_5_ltr	28.9318181818182
2243	Chr04_6413_5_ltr	0
2246	Chr04_908_5_ltr	3.52272727272727
2253	Chr04_6336_5_ltr	0
2255	Chr04_6269_5_ltr	4.38636363636364
2261	Chr04_6334_5_ltr	0
2268	Chr04_4086_5_ltr	0
2273	Chr04_2560_5_ltr	9.34090909090909
2289	Chr04_3976_5_ltr	8.72727272727273
2290	Chr04_6003_5_ltr	0.818181818181818
2293	Chr04_4027_5_ltr	7.72727272727273
2305	Chr04_4716_5_ltr	3.15909090909091
2325	Chr04_2864_5_ltr	8.5
2327	Chr04_2166_5_ltr	0
2343	Chr04_6554_5_ltr	10.25
2352	Chr04_5664_5_ltr	0.636363636363636
2363	Chr04_4049_5_ltr	2.45454545454546
2370	Chr04_5403_5_ltr	1.06818181818182
2375	Chr04_6076_5_ltr	2.79545454545455
2382	Chr04_2228_5_ltr	8.27272727272727
2388	Chr04_2008_5_ltr	1.38636363636364
2389	Chr04_5541_5_ltr	1.13636363636364
2397	Chr04_3114_5_ltr	2.81818181818182
2415	Chr04_7183_5_ltr	1.52272727272727
2421	Chr04_834_5_ltr	0.522727272727273
2423	Chr04_5655_5_ltr	0
2427	Chr04_2290_5_ltr	1.29545454545455
2451	Chr04_1022_5_ltr	27.5909090909091
2454	Chr04_2309_5_ltr	1.77272727272727
2457	Chr04_1545_5_ltr	0.909090909090909
2460	Chr04_2762_5_ltr	3.79545454545455
2462	Chr04_5389_5_ltr	0.477272727272727
2471	Chr04_2272_5_ltr	27.6590909090909
2474	Chr04_4038_5_ltr	2.97727272727273
2483	Chr04_1049_5_ltr	3.47727272727273
2488	Chr04_22_5_ltr	4.5
2512	Chr04_2481_5_ltr	0.659090909090909
2516	Chr04_5979_5_ltr	15.9318181818182
2537	Chr04_2385_5_ltr	13.9772727272727
2542	Chr04_4541_5_ltr	9.47727272727273
2551	Chr04_4724_5_ltr	0.704545454545455
2558	Chr04_6562_5_ltr	5.38636363636364
2565	Chr04_1585_5_ltr	0
2576	Chr04_6390_5_ltr	0
2586	Chr04_1843_5_ltr	3.02272727272727
2588	Chr04_5124_5_ltr	4.29545454545455
2594	Chr04_677_5_ltr	3.68181818181818
2595	Chr04_6600_5_ltr	0.977272727272727
2597	Chr04_2448_5_ltr	6.27272727272727
2607	Chr04_1722_5_ltr	9.20454545454546
2612	Chr04_2676_5_ltr	36.0909090909091
2632	Chr04_2995_5_ltr	1.88636363636364
2638	Chr04_6397_5_ltr	0
2658	Chr04_6348_5_ltr	0
2660	Chr04_3115_5_ltr	0.954545454545455
2675	Chr04_7222_5_ltr	3.15909090909091
2684	Chr04_5915_5_ltr	9.09090909090909
2702	Chr04_5353_5_ltr	4.43181818181818
2703	Chr04_851_5_ltr	2.56818181818182
2706	Chr04_1688_5_ltr	4.15909090909091
2710	Chr04_5898_5_ltr	33.0909090909091
2714	Chr04_5933_5_ltr	10.5227272727273
2725	Chr04_4793_5_ltr	0.659090909090909
2729	Chr04_6477_5_ltr	15.7045454545455
2744	Chr04_4709_5_ltr	0.568181818181818
2754	Chr04_5014_5_ltr	1.36363636363636
2760	Chr04_6398_5_ltr	0
2773	Chr04_6407_5_ltr	0
2776	Chr04_3770_5_ltr	4.81818181818182
2788	Chr04_5776_5_ltr	3.22727272727273
2791	Chr04_5955_5_ltr	4.04545454545455
2796	Chr04_5926_5_ltr	2.47727272727273
2803	Chr04_2841_5_ltr	0.727272727272727
2817	Chr04_6165_5_ltr	0.477272727272727
2841	Chr04_1535_5_ltr	0
2844	Chr04_3700_5_ltr	16.4090909090909
2855	Chr04_4348_5_ltr	0.340909090909091
2883	Chr04_4489_5_ltr	1.06818181818182
2884	Chr04_3680_5_ltr	3.38636363636364
2912	Chr04_1528_5_ltr	0
2916	Chr04_6524_5_ltr	0.727272727272727
2926	Chr04_7128_5_ltr	0.409090909090909
2944	Chr04_6342_5_ltr	0
2953	Chr04_6370_5_ltr	0
2955	Chr04_5393_5_ltr	0.795454545454545
2967	Chr04_4781_5_ltr	0
2969	Chr04_6403_5_ltr	0
2981	Chr04_2372_5_ltr	33.3181818181818
2985	Chr04_6199_5_ltr	17.7954545454545
2987	Chr04_6005_5_ltr	1.29545454545455
2988	Chr04_4971_5_ltr	5.43181818181818
3016	Chr04_6347_5_ltr	0
3022	Chr04_3192_5_ltr	2.81818181818182
3037	Chr04_1366_5_ltr	17.8409090909091
3044	Chr04_7311_5_ltr	38.2272727272727
3068	Chr04_4171_5_ltr	0.409090909090909
3075	Chr04_6319_5_ltr	1.34090909090909
3086	Chr04_4975_5_ltr	2.75
3095	Chr04_616_5_ltr	3.15909090909091
3101	Chr04_5487_5_ltr	0
3106	Chr04_1334_5_ltr	0.431818181818182
3129	Chr04_1865_5_ltr	0
3130	Chr04_3867_5_ltr	5.5
3131	Chr04_6014_5_ltr	0
3136	Chr04_23_5_ltr	0.659090909090909
3140	Chr04_6357_5_ltr	0
3151	Chr04_14_5_ltr	0.431818181818182
3153	Chr04_3978_5_ltr	1.88636363636364
3156	Chr04_5613_5_ltr	0.795454545454545
3172	Chr04_5114_5_ltr	0
3174	Chr04_6609_5_ltr	1.20454545454545
3177	Chr04_6382_5_ltr	0
3181	Chr04_5956_5_ltr	2.61363636363636
3187	Chr04_5774_5_ltr	0
3193	Chr04_6358_5_ltr	0
3194	Chr04_6373_5_ltr	0
3198	Chr04_5523_5_ltr	5.20454545454546
3203	Chr04_2702_5_ltr	2.79545454545455
3208	Chr04_4292_5_ltr	0
3210	Chr04_3088_5_ltr	8.31818181818182
3231	Chr04_4999_5_ltr	10.6136363636364
3260	Chr04_1978_5_ltr	0.545454545454545
3262	Chr04_2163_5_ltr	0.590909090909091
3270	Chr04_4794_5_ltr	0.636363636363636
3296	Chr04_2439_5_ltr	0.477272727272727
3303	Chr04_3851_5_ltr	1.93181818181818
3318	Chr04_5455_5_ltr	0.386363636363636
3319	Chr04_2721_5_ltr	2.93181818181818
3327	Chr04_4440_5_ltr	0.477272727272727
3328	Chr04_5174_5_ltr	13.7272727272727
3340	Chr04_6353_5_ltr	0
3346	Chr04_3665_5_ltr	0.272727272727273
3360	Chr04_4525_5_ltr	4.79545454545454
3371	Chr04_6383_5_ltr	0
3374	Chr04_6122_5_ltr	4.25
3379	Chr04_89_5_ltr	8.70454545454546
3385	Chr04_4511_5_ltr	26.0681818181818
3391	Chr04_1663_5_ltr	32.9318181818182
3396	Chr04_4042_5_ltr	9.34090909090909
3403	Chr04_4925_5_ltr	0
3407	Chr04_1023_5_ltr	1.15909090909091
3408	Chr04_5283_5_ltr	8.13636363636364
3412	Chr04_1613_5_ltr	7.47727272727273
3413	Chr04_6399_5_ltr	0
3432	Chr04_3979_5_ltr	14.3409090909091
3448	Chr04_4116_5_ltr	0.25
3449	Chr04_2395_5_ltr	3.40909090909091
3454	Chr04_2135_5_ltr	23.7045454545455
3466	Chr04_4140_5_ltr	0.477272727272727
3469	Chr04_4102_5_ltr	1.27272727272727
3481	Chr04_6201_5_ltr	3.22727272727273
3487	Chr04_4443_5_ltr	1.27272727272727
3492	Chr04_5222_5_ltr	7.20454545454546
3496	Chr04_6758_5_ltr	0
3499	Chr04_90_5_ltr	10.2954545454545
3513	Chr04_1002_5_ltr	1.93181818181818
3514	Chr04_6217_5_ltr	3.38636363636364
3520	Chr04_3713_5_ltr	8.54545454545454
3522	Chr04_3886_5_ltr	0
3532	Chr04_32_5_ltr	4.72727272727273
3533	Chr04_6388_5_ltr	0
3574	Chr04_3977_5_ltr	0.363636363636364
3580	Chr04_2519_5_ltr	0.5
3585	Chr04_3806_5_ltr	33.6818181818182
3604	Chr04_801_5_ltr	0.5
3605	Chr04_1487_5_ltr	1.84090909090909
3610	Chr04_5101_5_ltr	0
3612	Chr04_2692_5_ltr	1.04545454545455
3615	Chr04_1769_5_ltr	3.27272727272727
3617	Chr04_6401_5_ltr	0
3620	Chr04_7180_5_ltr	1.31818181818182
3624	Chr04_1938_5_ltr	0.5
3642	Chr04_4218_5_ltr	0.454545454545455
3648	Chr04_6389_5_ltr	0
3649	Chr04_4919_5_ltr	2.86363636363636
3656	Chr04_2568_5_ltr	5.56818181818182
3662	Chr04_2362_5_ltr	6.52272727272727
3669	Chr04_3134_5_ltr	15.9545454545455
3672	Chr04_2634_5_ltr	5.79545454545455
3678	Chr04_6345_5_ltr	0
3679	Chr04_1816_5_ltr	23.5909090909091
3685	Chr04_1335_5_ltr	0
3693	Chr04_5925_5_ltr	0.568181818181818
3715	Chr04_114_5_ltr	8.63636363636364
3727	Chr04_5950_5_ltr	0
3738	Chr04_2429_5_ltr	0.363636363636364
3743	Chr04_5379_5_ltr	5.09090909090909
3752	Chr04_5161_5_ltr	1
3755	Chr04_5159_5_ltr	0.704545454545455
3786	Chr04_1614_5_ltr	1.11363636363636
3790	Chr04_2153_5_ltr	0
3824	Chr04_3182_5_ltr	1.36363636363636
3830	Chr04_5461_5_ltr	4.59090909090909
3859	Chr04_4714_5_ltr	5.06818181818182
3868	Chr04_4931_5_ltr	12.1136363636364
3895	Chr04_763_5_ltr	23.5909090909091
3897	Chr04_6349_5_ltr	0
3898	Chr04_3196_5_ltr	1.97727272727273
3906	Chr04_4103_5_ltr	1.09090909090909
3913	Chr04_5034_5_ltr	31.3636363636364
3914	Chr04_6599_5_ltr	1.81818181818182
3915	Chr04_7126_5_ltr	0
3920	Chr04_6337_5_ltr	0
3923	Chr04_4844_5_ltr	17.4318181818182
3986	Chr04_636_5_ltr	5.25
3987	Chr04_5068_5_ltr	0
3996	Chr04_2570_5_ltr	6.63636363636364
3997	Chr04_2506_5_ltr	6.20454545454546
4016	Chr04_3980_5_ltr	10.1363636363636
4021	Chr04_185_5_ltr	1.43181818181818
4041	Chr04_4009_5_ltr	2.31818181818182
4045	Chr04_1974_5_ltr	11.2045454545455
4058	Chr04_4715_5_ltr	2.34090909090909
4075	Chr04_1870_5_ltr	11.0681818181818
4079	Chr04_4976_5_ltr	1.09090909090909
4088	Chr04_1020_5_ltr	1.5
4102	Chr04_3640_5_ltr	37.8181818181818
4106	Chr04_6359_5_ltr	0
4112	Chr04_4659_5_ltr	1.59090909090909
4116	Chr04_637_5_ltr	9.97727272727273
4117	Chr04_915_5_ltr	0.613636363636364
4132	Chr04_5214_5_ltr	15.6818181818182
4137	Chr04_7141_5_ltr	3.95454545454545
4148	Chr04_4108_5_ltr	0
4155	Chr04_597_5_ltr	15
4157	Chr04_5070_5_ltr	4.86363636363636
4176	Chr04_6011_5_ltr	0
4180	Chr04_7149_5_ltr	9.25
4197	Chr04_2349_5_ltr	2.54545454545455
4200	Chr04_5701_5_ltr	0.477272727272727
4211	Chr04_4314_5_ltr	0.454545454545455
4230	Chr04_685_5_ltr	0.704545454545455
4240	Chr04_87_5_ltr	8.25
4245	Chr04_6053_5_ltr	2.65909090909091
4256	Chr04_595_5_ltr	4.65909090909091
4258	Chr04_5357_5_ltr	0
4261	Chr04_2831_5_ltr	43.7727272727273
4267	Chr04_5747_5_ltr	1.02272727272727
4274	Chr04_1544_5_ltr	2.95454545454546
4281	Chr04_4778_5_ltr	28.3409090909091
4303	Chr04_1710_5_ltr	2.45454545454546
4311	Chr04_4117_5_ltr	19.8409090909091
4318	Chr04_6384_5_ltr	0
4320	Chr04_625_5_ltr	29.5454545454545
4325	Chr04_2663_5_ltr	2.72727272727273
4349	Chr04_1945_5_ltr	0
4351	Chr04_2484_5_ltr	16.6363636363636
4353	Chr04_710_5_ltr	4.11363636363636
4367	Chr04_5023_5_ltr	0.272727272727273
4384	Chr04_4350_5_ltr	33.3863636363636
4394	Chr04_4208_5_ltr	3.15909090909091
4395	Chr04_1021_5_ltr	1.47727272727273
4396	Chr04_4058_5_ltr	6.68181818181818
4397	Chr04_3988_5_ltr	0.840909090909091
4402	Chr04_3244_5_ltr	0.522727272727273
4405	Chr04_3177_5_ltr	2.97727272727273
4412	Chr04_4727_5_ltr	3.77272727272727
4422	Chr04_3723_5_ltr	0
4427	Chr04_1918_5_ltr	4.38636363636364
4428	Chr04_1790_5_ltr	13.2954545454545
4437	Chr04_1732_5_ltr	22.1818181818182
4467	Chr04_6330_5_ltr	0
4490	Chr04_5953_5_ltr	0.840909090909091
4517	Chr04_7410_5_ltr	0.772727272727273
4536	Chr04_3930_5_ltr	4.38636363636364
4538	Chr04_6013_5_ltr	0
4541	Chr04_112_5_ltr	11.5227272727273
4547	Chr04_605_5_ltr	4.77272727272727
4554	Chr04_2357_5_ltr	7.90909090909091
4556	Chr04_6341_5_ltr	0
4557	Chr04_6304_5_ltr	0.75
4565	Chr04_4808_5_ltr	30.7045454545455
4568	Chr04_3900_5_ltr	2.86363636363636
4575	Chr04_6376_5_ltr	0
4580	Chr04_5546_5_ltr	1.36363636363636
4586	Chr04_4535_5_ltr	3.5
4592	Chr04_6010_5_ltr	0.522727272727273
4595	Chr04_7080_5_ltr	47.0909090909091
4608	Chr04_3953_5_ltr	4.88636363636364
4627	Chr04_4357_5_ltr	2.34090909090909
4638	Chr04_6446_5_ltr	25.4772727272727
4639	Chr04_1397_5_ltr	1.06818181818182
4649	Chr04_2986_5_ltr	7.06818181818182
4663	Chr04_2846_5_ltr	0.386363636363636
4675	Chr04_4916_5_ltr	2.77272727272727
4684	Chr04_6335_5_ltr	0
4693	Chr04_2680_5_ltr	0
4698	Chr04_7281_5_ltr	4.63636363636364
4700	Chr04_4468_5_ltr	3.11363636363636
4701	Chr04_5918_5_ltr	2.34090909090909
4703	Chr04_1499_5_ltr	6.56818181818182
4710	Chr04_3241_5_ltr	1.02272727272727
4731	Chr04_5777_5_ltr	5.77272727272727
4739	Chr04_5963_5_ltr	3.79545454545455
4758	Chr04_7112_5_ltr	0
4806	Chr04_5899_5_ltr	3.40909090909091
4811	Chr04_6035_5_ltr	6.36363636363636
4812	Chr04_4328_5_ltr	1.18181818181818
4813	Chr04_5098_5_ltr	0.454545454545455
4822	Chr04_2338_5_ltr	3.97727272727273
4834	Chr04_5706_5_ltr	16.4318181818182
4835	Chr04_744_5_ltr	2.75
4847	Chr04_6360_5_ltr	0
4855	Chr04_6471_5_ltr	2.20454545454545
4884	Chr04_6548_5_ltr	4.22727272727273
4899	Chr04_3004_5_ltr	34.6818181818182
4902	Chr04_4492_5_ltr	15.8863636363636
4904	Chr04_6476_5_ltr	14.2272727272727
4906	Chr04_5772_5_ltr	0.431818181818182
4907	Chr04_6339_5_ltr	0
4911	Chr04_3135_5_ltr	19.1590909090909
4925	Chr04_2475_5_ltr	0.568181818181818
4932	Chr04_1522_5_ltr	15.5
4947	Chr04_1959_5_ltr	1.52272727272727
4948	Chr04_1645_5_ltr	2.70454545454545
4963	Chr04_3153_5_ltr	4.70454545454546
4968	Chr04_1916_5_ltr	29.4545454545455
4973	Chr04_681_5_ltr	7.97727272727273
4998	Chr04_4856_5_ltr	4.88636363636364
5002	Chr04_6402_5_ltr	0
5005	Chr04_4927_5_ltr	0
5006	Chr04_609_5_ltr	29.5227272727273
5009	Chr04_5849_5_ltr	1.43181818181818
5015	Chr04_6151_5_ltr	9.06818181818182
5020	Chr04_4334_5_ltr	0.977272727272727
5029	Chr04_4158_5_ltr	1.27272727272727
5036	Chr04_5697_5_ltr	1.5
5041	Chr04_4926_5_ltr	0
5057	Chr04_6338_5_ltr	0
5064	Chr04_629_5_ltr	1.65909090909091
5077	Chr04_2328_5_ltr	2.5
5080	Chr04_3948_5_ltr	2.45454545454546
5094	Chr04_1055_5_ltr	18.6363636363636
5099	Chr04_4543_5_ltr	3.18181818181818
5100	Chr04_6202_5_ltr	0.340909090909091
5105	Chr04_7196_5_ltr	2.77272727272727
5117	Chr04_2370_5_ltr	19.5227272727273
5120	Chr04_6321_5_ltr	0.340909090909091
5122	Chr04_1654_5_ltr	1.52272727272727
5132	Chr04_7151_5_ltr	3.47727272727273
5133	Chr04_5779_5_ltr	2.36363636363636
5139	Chr04_687_5_ltr	14.5454545454545
5151	Chr04_6416_5_ltr	0
5158	Chr04_65_5_ltr	43.2954545454545
5171	Chr04_6125_5_ltr	3.65909090909091
5182	Chr04_5544_5_ltr	1.90909090909091
5208	Chr04_5588_5_ltr	4.15909090909091
5210	Chr04_4128_5_ltr	13.2045454545455
5214	Chr04_7150_5_ltr	0
5222	Chr04_5871_5_ltr	1.18181818181818
5229	Chr04_6367_5_ltr	0
5239	Chr04_708_5_ltr	0.568181818181818
5252	Chr04_5464_5_ltr	6.02272727272727
5254	Chr04_5387_5_ltr	22.0227272727273
5273	Chr04_6331_5_ltr	0
5291	Chr04_43_5_ltr	3.20454545454545
5294	Chr04_2415_5_ltr	5.34090909090909
5303	Chr04_6343_5_ltr	0
5304	Chr04_2760_5_ltr	2.25
5305	Chr04_6418_5_ltr	0
5310	Chr04_2233_5_ltr	5.70454545454545
5319	Chr04_1057_5_ltr	3.29545454545455
5320	Chr04_2588_5_ltr	31.1590909090909
5328	Chr04_3884_5_ltr	6.77272727272727
5334	Chr04_2847_5_ltr	0
5337	Chr04_7305_5_ltr	0.681818181818182
5344	Chr04_6126_5_ltr	2.36363636363636
5366	Chr04_5964_5_ltr	0.181818181818182
5373	Chr04_1554_5_ltr	2.61363636363636
5376	Chr04_4841_5_ltr	0
5380	Chr04_934_5_ltr	4.68181818181818
5382	Chr04_1738_5_ltr	10.9772727272727
5399	Chr04_3209_5_ltr	0
5421	Chr04_1001_5_ltr	0
5427	Chr04_3780_5_ltr	0
5439	Chr04_1523_5_ltr	16
5443	Chr04_6355_5_ltr	0
5444	Chr04_1564_5_ltr	8.09090909090909
5456	Chr04_5597_5_ltr	0.795454545454545
5471	Chr04_6083_5_ltr	2.72727272727273
5493	Chr04_5965_5_ltr	7.18181818181818
5500	Chr04_2356_5_ltr	4.88636363636364
5502	Chr04_4485_5_ltr	6.5
5509	Chr04_2554_5_ltr	1.25
5532	Chr04_4879_5_ltr	0.295454545454545
5547	Chr04_2693_5_ltr	7.84090909090909
5555	Chr04_3150_5_ltr	0.386363636363636
5556	Chr04_5021_5_ltr	0
5565	Chr04_1858_5_ltr	0.25
5590	Chr04_1518_5_ltr	8.77272727272727
5601	Chr04_7420_5_ltr	0
5604	Chr04_4159_5_ltr	20.2045454545455
5619	Chr04_601_5_ltr	8.68181818181818
5624	Chr04_1766_5_ltr	1.70454545454545
5630	Chr04_680_5_ltr	2.13636363636364
5631	Chr04_3693_5_ltr	1.40909090909091
5653	Chr04_6405_5_ltr	0
5656	Chr04_2178_5_ltr	2.09090909090909
5663	Chr04_3618_5_ltr	0
5664	Chr04_3142_5_ltr	0.545454545454545
5670	Chr04_4589_5_ltr	0.863636363636364
5674	Chr04_7340_5_ltr	1.68181818181818
5680	Chr04_6356_5_ltr	0
5690	Chr04_1949_5_ltr	1.70454545454545
5708	Chr04_935_5_ltr	2.77272727272727
5712	Chr04_1748_5_ltr	2.25
5716	Chr04_905_5_ltr	2.09090909090909
5740	Chr04_1346_5_ltr	0.568181818181818
5746	Chr04_4586_5_ltr	6.81818181818182
5754	Chr04_1874_5_ltr	3.95454545454545
5756	Chr04_622_5_ltr	0.840909090909091
5759	Chr04_201_5_ltr	2.81818181818182
5767	Chr04_4366_5_ltr	0.409090909090909
5768	Chr04_2404_5_ltr	16.8863636363636
5778	Chr04_3947_5_ltr	0
5780	Chr04_615_5_ltr	3.22727272727273
5793	Chr04_5556_5_ltr	0.840909090909091
5813	Chr04_1842_5_ltr	13.6590909090909
5819	Chr04_4850_5_ltr	1.93181818181818
5824	Chr04_4024_5_ltr	3.36363636363636
5827	Chr04_6366_5_ltr	0
5845	Chr04_6297_5_ltr	0
5852	Chr04_5872_5_ltr	5.77272727272727
5860	Chr04_6196_5_ltr	11.0909090909091
5861	Chr04_1596_5_ltr	32.75
5865	Chr04_1950_5_ltr	0.772727272727273
5869	Chr04_5961_5_ltr	14.3863636363636
5871	Chr04_1365_5_ltr	3.61363636363636
5887	Chr04_2078_5_ltr	1.56818181818182
5907	Chr04_6417_5_ltr	0
5910	Chr04_5406_5_ltr	17.8409090909091
5911	Chr04_5398_5_ltr	9.09090909090909
5921	Chr04_4363_5_ltr	23.75
5943	Chr04_1638_5_ltr	0.5
5958	Chr04_2082_5_ltr	2.04545454545455
5967	Chr04_6290_5_ltr	6.13636363636364
5978	Chr04_6209_5_ltr	3.47727272727273
5981	Chr04_4773_5_ltr	1.09090909090909
5982	Chr04_7169_5_ltr	10.1136363636364
5998	Chr04_2283_5_ltr	3.15909090909091
6001	Chr04_25_5_ltr	0
6004	Chr04_4164_5_ltr	0.772727272727273
6013	Chr04_4929_5_ltr	0
6015	Chr04_5702_5_ltr	1.72727272727273
6018	Chr04_6603_5_ltr	0.386363636363636
6024	Chr04_4338_5_ltr	6.5
6061	Chr04_3201_5_ltr	4
6062	Chr04_4673_5_ltr	0
6064	Chr04_2158_5_ltr	4.90909090909091
6073	Chr04_7237_5_ltr	7.75
6081	Chr04_4306_5_ltr	1.77272727272727
6086	Chr04_2406_5_ltr	1.97727272727273
6087	Chr04_6012_5_ltr	0
6092	Chr04_5990_5_ltr	5.56818181818182
6095	Chr04_2579_5_ltr	4.47727272727273
6112	Chr04_6587_5_ltr	1.93181818181818
6115	Chr04_2075_5_ltr	0
6128	Chr04_3035_5_ltr	17.0909090909091
6136	Chr04_4236_5_ltr	8.31818181818182
6141	Chr04_3617_5_ltr	1.40909090909091
6143	Chr04_2051_5_ltr	0
6167	Chr04_6346_5_ltr	0
6173	Chr04_664_5_ltr	0.477272727272727
6174	Chr04_4691_5_ltr	4.11363636363636
6175	Chr04_4847_5_ltr	1.56818181818182
6176	Chr04_1362_5_ltr	30.6363636363636
6178	Chr04_3193_5_ltr	1.31818181818182
6186	Chr04_5463_5_ltr	6.02272727272727
6189	Chr04_3666_5_ltr	2
6192	Chr04_6369_5_ltr	0
6197	Chr04_197_5_ltr	7.06818181818182
6204	Chr04_6406_5_ltr	0
6208	Chr04_1656_5_ltr	0.363636363636364
6218	Chr04_4364_5_ltr	45.9772727272727
6229	Chr04_3875_5_ltr	4.65909090909091
6238	Chr04_5399_5_ltr	1.72727272727273
6243	Chr04_7111_5_ltr	1.15909090909091
6247	Chr04_3215_5_ltr	0.659090909090909
6259	Chr04_5291_5_ltr	4.11363636363636
6265	Chr04_7139_5_ltr	1.56818181818182
6282	Chr04_4585_5_ltr	3.09090909090909
6306	Chr04_3657_5_ltr	7.31818181818182
6320	Chr04_3164_5_ltr	0
6321	Chr04_5775_5_ltr	1.79545454545455
6326	Chr04_2590_5_ltr	3.68181818181818
6330	Chr04_6385_5_ltr	0
6338	Chr04_7029_5_ltr	0
6348	Chr04_7318_5_ltr	1.13636363636364
6349	Chr04_5708_5_ltr	1.45454545454545
6352	Chr04_6368_5_ltr	0
6357	Chr04_2120_5_ltr	0
6361	Chr04_6068_5_ltr	0.522727272727273
6374	Chr04_5960_5_ltr	6.84090909090909
6377	Chr04_4035_5_ltr	10.5681818181818
6380	Chr04_3921_5_ltr	0
6382	Chr04_2303_5_ltr	1.56818181818182
6384	Chr04_4317_5_ltr	2.38636363636364
6400	Chr04_5020_5_ltr	0
6408	Chr04_5351_5_ltr	0.931818181818182
6427	Chr04_3042_5_ltr	0
6432	Chr04_6381_5_ltr	0
6433	Chr04_2182_5_ltr	2.81818181818182
6436	Chr04_5993_5_ltr	2.90909090909091
6437	Chr04_6362_5_ltr	0
6442	Chr04_4039_5_ltr	2.75
6449	Chr04_4770_5_ltr	1.88636363636364
6462	Chr04_6380_5_ltr	0
6465	Chr04_2575_5_ltr	2.95454545454546
6466	Chr04_5396_5_ltr	5.29545454545455
6477	Chr04_2645_5_ltr	14.5227272727273
6485	Chr04_1591_5_ltr	36.6136363636364
6501	Chr04_77_5_ltr	0
6502	Chr04_6394_5_ltr	0
6504	Chr04_2585_5_ltr	16.3863636363636
6507	Chr04_2653_5_ltr	18.3181818181818
6512	Chr04_6392_5_ltr	0
6527	Chr04_6759_5_ltr	0
6534	Chr04_3779_5_ltr	0.409090909090909
6553	Chr04_2562_5_ltr	18.8636363636364
6555	Chr04_2548_5_ltr	1.97727272727273
6565	Chr04_6329_5_ltr	0
6570	Chr04_2186_5_ltr	10
6572	Chr04_4526_5_ltr	3.02272727272727
6574	Chr04_672_5_ltr	5.68181818181818
6579	Chr04_5172_5_ltr	3.40909090909091
6590	Chr04_15_5_ltr	1.31818181818182
6592	Chr04_6395_5_ltr	0
6594	Chr04_852_5_ltr	23.0227272727273
6597	Chr04_4351_5_ltr	0
6624	Chr04_4695_5_ltr	2.88636363636364
6639	Chr04_3208_5_ltr	4.06818181818182
6649	Chr04_4507_5_ltr	0
6657	Chr04_5195_5_ltr	2.75
6666	Chr04_4301_5_ltr	0.613636363636364
6684	Chr04_1677_5_ltr	3.68181818181818
6689	Chr04_916_5_ltr	0.5
6698	Chr04_1883_5_ltr	30
6700	Chr04_2320_5_ltr	1.29545454545455
6756	Chr04_5781_5_ltr	0.386363636363636
6758	Chr04_181_5_ltr	0.886363636363636
6759	Chr04_3834_5_ltr	2.29545454545455
6772	Chr04_5624_5_ltr	0
6782	Chr04_2433_5_ltr	0
6786	Chr04_1014_5_ltr	0
6787	Chr04_2039_5_ltr	4.86363636363636
6818	Chr04_1497_5_ltr	46.6136363636364
6820	Chr04_2023_5_ltr	3.70454545454545
6823	Chr04_5215_5_ltr	0
6828	Chr04_6374_5_ltr	0
6836	Chr04_1733_5_ltr	11.9772727272727
6847	Chr04_6233_5_ltr	6.88636363636364
6873	Chr04_972_5_ltr	4.81818181818182
6875	Chr04_196_5_ltr	12.4090909090909
6878	Chr04_1337_5_ltr	2.13636363636364
6887	Chr04_6412_5_ltr	0
6909	Chr04_1936_5_ltr	1.15909090909091
6915	Chr04_18_5_ltr	1.93181818181818
6931	Chr04_3143_5_ltr	7.97727272727273
6945	Chr04_6072_5_ltr	4.22727272727273
6951	Chr04_4930_5_ltr	0
6953	Chr04_6340_5_ltr	0
6958	Chr04_1623_5_ltr	0
6960	Chr04_4884_5_ltr	0
6961	Chr04_2452_5_ltr	19
6970	Chr04_2491_5_ltr	0
6980	Chr04_7286_5_ltr	0
6981	Chr04_5466_5_ltr	2.13636363636364
6992	Chr04_6361_5_ltr	0
6996	Chr04_6094_5_ltr	3.88636363636364
7003	Chr04_3824_5_ltr	41.7272727272727
7007	Chr04_6372_5_ltr	0
7009	Chr04_5852_5_ltr	1.63636363636364
7019	Chr04_7403_5_ltr	0
7025	Chr04_6364_5_ltr	0
7042	Chr04_1957_5_ltr	25.2954545454546
7043	Chr04_1483_5_ltr	12.3181818181818
7052	Chr04_2073_5_ltr	3.59090909090909
7053	Chr04_593_5_ltr	5.36363636363636
7074	Chr04_5785_5_ltr	13.25
7080	Chr04_4153_5_ltr	0.909090909090909
7095	Chr04_6616_5_ltr	0
7099	Chr04_74_5_ltr	8.54545454545454
7102	Chr04_6324_5_ltr	9.47727272727273
7103	Chr04_6328_5_ltr	0
7114	Chr04_666_5_ltr	29.9772727272727
7121	Chr04_5246_5_ltr	0.409090909090909
7147	Chr04_6074_5_ltr	19.0681818181818
7153	Chr04_4356_5_ltr	1.40909090909091
7158	Chr04_5371_5_ltr	6.63636363636364
7161	Chr04_5980_5_ltr	29.9318181818182
7165	Chr04_6272_5_ltr	2.84090909090909
7167	Chr04_4708_5_ltr	1.02272727272727
7169	Chr04_5460_5_ltr	16.8863636363636
7170	Chr04_5253_5_ltr	3.02272727272727
7174	Chr04_2159_5_ltr	4.5
7179	Chr04_662_5_ltr	0
7189	Chr04_6409_5_ltr	0
7192	Chr04_4098_5_ltr	0
7194	Chr04_4504_5_ltr	3.18181818181818
7197	Chr04_4618_5_ltr	6.77272727272727
7201	Chr04_3248_5_ltr	0.681818181818182
7204	Chr04_3225_5_ltr	0
7209	Chr04_5345_5_ltr	0.454545454545455
7213	Chr04_5370_5_ltr	1.18181818181818
7214	Chr04_2316_5_ltr	0.545454545454545
7220	Chr04_5000_5_ltr	0
7223	Chr04_4127_5_ltr	5.09090909090909
7227	Chr04_4303_5_ltr	17.0909090909091
7240	Chr04_3702_5_ltr	10.1590909090909
7243	Chr04_215_5_ltr	10.5681818181818
7256	Chr04_2509_5_ltr	3.93181818181818
7267	Chr04_5192_5_ltr	1.31818181818182
7302	Chr04_5577_5_ltr	0.977272727272727
7310	Chr04_5100_5_ltr	0.840909090909091
7324	Chr04_7328_5_ltr	1.56818181818182
7325	Chr04_1707_5_ltr	0
7326	Chr04_847_5_ltr	17.1818181818182
7334	Chr04_660_5_ltr	3.38636363636364
7337	Chr04_6396_5_ltr	0
7344	Chr04_1064_5_ltr	1.54545454545455
7348	Chr04_1869_5_ltr	0
7349	Chr04_6351_5_ltr	0
7350	Chr04_7084_5_ltr	0
7351	Chr04_6344_5_ltr	0
7371	Chr04_5537_5_ltr	21.0909090909091
7390	Chr04_4473_5_ltr	23.2727272727273
7393	Chr04_4592_5_ltr	0.727272727272727
7396	Chr04_4664_5_ltr	7.04545454545455
7418	Chr04_679_5_ltr	2.65909090909091
7427	Chr04_3036_5_ltr	11.6818181818182
7438	Chr04_6289_5_ltr	5.84090909090909
7442	Chr04_3216_5_ltr	1.25
7464	Chr04_2040_5_ltr	1.88636363636364
7466	Chr04_5991_5_ltr	4.81818181818182
7478	Chr04_5786_5_ltr	1.75
7487	Chr20_1448_5_ltr	2.77272727272727
7492	Chr20_1467_5_ltr	46.0909090909091
7499	Chr20_701_5_ltr	1.95454545454545
7502	Chr20_2458_5_ltr	2.13636363636364
7511	Chr20_1442_5_ltr	9.93181818181818
7512	Chr20_1444_5_ltr	9.88636363636364
7514	Chr20_913_5_ltr	5.27272727272727
7526	Chr20_1749_5_ltr	0
7529	Chr20_1339_5_ltr	1.56818181818182
7532	Chr20_1027_5_ltr	3.11363636363636
7533	Chr20_47_5_ltr	2.27272727272727
7537	Chr20_1569_5_ltr	14.75
7541	Chr20_89_5_ltr	1.97727272727273
7554	Chr20_195_5_ltr	0.5
7560	Chr20_475_5_ltr	0.568181818181818
7562	Chr20_2235_5_ltr	1.18181818181818
7564	Chr20_2313_5_ltr	0.681818181818182
7568	Chr20_760_5_ltr	0
7569	Chr20_1850_5_ltr	19.1136363636364
7585	Chr20_354_5_ltr	2.54545454545455
7596	Chr20_521_5_ltr	0
7601	Chr20_1847_5_ltr	0.863636363636364
7603	Chr20_2628_5_ltr	1.31818181818182
7607	Chr20_2237_5_ltr	2.13636363636364
7609	Chr20_2076_5_ltr	8.70454545454546
7613	Chr20_887_5_ltr	8.52272727272727
7614	Chr20_2389_5_ltr	2.45454545454546
7618	Chr20_685_5_ltr	0
7619	Chr20_886_5_ltr	5.81818181818182
7621	Chr20_884_5_ltr	6.25
7642	Chr20_110_5_ltr	22.8863636363636
7647	Chr20_951_5_ltr	0.772727272727273
7649	Chr20_1870_5_ltr	1.29545454545455
7656	Chr20_2287_5_ltr	2.90909090909091
7660	Chr20_300_5_ltr	5.40909090909091
7675	Chr20_1011_5_ltr	2.27272727272727
7692	Chr20_2549_5_ltr	0.636363636363636
7697	Chr20_828_5_ltr	0.704545454545455
7711	Chr20_562_5_ltr	12.3409090909091
7714	Chr20_1005_5_ltr	2.27272727272727
7721	Chr20_2526_5_ltr	6.97727272727273
7728	Chr20_1923_5_ltr	2.5
7736	Chr20_1431_5_ltr	5.81818181818182
7748	Chr20_2266_5_ltr	0.636363636363636
7760	Chr20_531_5_ltr	28.7954545454546
7764	Chr20_2596_5_ltr	35.8863636363636
7773	Chr20_1764_5_ltr	0
7775	Chr20_694_5_ltr	3.34090909090909
7776	Chr20_2591_5_ltr	3.40909090909091
7781	Chr20_1009_5_ltr	1.52272727272727
7782	Chr20_1012_5_ltr	5.06818181818182
7794	Chr20_1711_5_ltr	16.5454545454545
7796	Chr20_650_5_ltr	7.18181818181818
7814	Chr20_2543_5_ltr	0.340909090909091
7815	Chr20_1555_5_ltr	2.63636363636364
7820	Chr20_2116_5_ltr	1.77272727272727
7822	Chr20_812_5_ltr	5.22727272727273
7838	Chr20_1487_5_ltr	1.5
7845	Chr20_1420_5_ltr	7.63636363636364
7847	Chr20_1274_5_ltr	5.68181818181818
7848	Chr20_1757_5_ltr	0
7854	Chr20_1955_5_ltr	8.61363636363637
7862	Chr20_1453_5_ltr	17.8409090909091
7863	Chr20_14_5_ltr	24.9090909090909
7865	Chr20_651_5_ltr	7.18181818181818
7888	Chr20_1566_5_ltr	0.659090909090909
7896	Chr20_945_5_ltr	2.5
7900	Chr20_1579_5_ltr	3.47727272727273
7904	Chr20_894_5_ltr	6.29545454545455
7910	Chr20_893_5_ltr	8.90909090909091
7913	Chr20_260_5_ltr	2.81818181818182
7916	Chr20_1633_5_ltr	20.7727272727273
7923	Chr20_890_5_ltr	11.9545454545455
7926	Chr20_2436_5_ltr	0.522727272727273
7928	Chr20_1404_5_ltr	1.02272727272727
7934	Chr20_802_5_ltr	0
7964	Chr20_1512_5_ltr	3.70454545454545
7969	Chr20_2086_5_ltr	6.52272727272727
7977	Chr20_2688_5_ltr	0
7979	Chr20_1913_5_ltr	1.09090909090909
7983	Chr20_208_5_ltr	2.84090909090909
8000	Chr20_1793_5_ltr	0
8007	Chr20_842_5_ltr	28.0909090909091
8011	Chr20_264_5_ltr	1.29545454545455
8018	Chr20_463_5_ltr	0.318181818181818
8031	Chr20_771_5_ltr	30.6136363636364
8040	Chr20_2112_5_ltr	4.59090909090909
8045	Chr20_2513_5_ltr	0
8047	Chr20_1951_5_ltr	3.15909090909091
8050	Chr20_2196_5_ltr	22.9772727272727
8055	Chr20_1447_5_ltr	9.20454545454546
8062	Chr20_494_5_ltr	0.318181818181818
8066	Chr20_2338_5_ltr	10.6590909090909
8071	Chr20_275_5_ltr	0
8073	Chr20_1864_5_ltr	0.5
8074	Chr20_1008_5_ltr	0
8087	Chr20_1359_5_ltr	0.772727272727273
8089	Chr20_400_5_ltr	5.52272727272727
8090	Chr20_180_5_ltr	20.9090909090909
8092	Chr20_668_5_ltr	24.9318181818182
8098	Chr20_717_5_ltr	0
8099	Chr20_2696_5_ltr	2.84090909090909
8105	Chr20_29_5_ltr	1.54545454545455
8111	Chr20_2204_5_ltr	0.545454545454545
8116	Chr20_2068_5_ltr	3.13636363636364
8129	Chr20_879_5_ltr	6.15909090909091
8130	Chr20_468_5_ltr	0
8134	Chr20_885_5_ltr	5.18181818181818
8137	Chr20_1441_5_ltr	5.72727272727273
8138	Chr20_1619_5_ltr	27.8409090909091
8151	Chr20_1901_5_ltr	20.0681818181818
8153	Chr20_1275_5_ltr	18.3863636363636
8159	Chr20_1947_5_ltr	28.7272727272727
8161	Chr20_385_5_ltr	0.795454545454545
8165	Chr20_2425_5_ltr	1.52272727272727
8167	Chr20_1446_5_ltr	4.25
8170	Chr20_470_5_ltr	1.88636363636364
8184	Chr20_2486_5_ltr	0
8190	Chr20_1437_5_ltr	5.79545454545455
8207	Chr20_1954_5_ltr	1.02272727272727
8212	Chr20_736_5_ltr	4.38636363636364
8215	Chr20_435_5_ltr	5.31818181818182
8224	Chr20_1445_5_ltr	1.97727272727273
8229	Chr20_369_5_ltr	0
8234	Chr20_1006_5_ltr	0.75
8279	Chr20_2493_5_ltr	0
8282	Chr20_2057_5_ltr	0
8287	Chr20_2593_5_ltr	2.70454545454545
8297	Chr20_2618_5_ltr	0
8299	Chr20_288_5_ltr	0.863636363636364
8301	Chr20_371_5_ltr	0
8304	Chr20_929_5_ltr	5.56818181818182
8306	Chr20_1667_5_ltr	1.34090909090909
8310	Chr20_2585_5_ltr	3.02272727272727
8313	Chr20_1363_5_ltr	6.95454545454546
8338	Chr20_1360_5_ltr	4.79545454545454
8345	Chr20_1251_5_ltr	12.3636363636364
8346	Chr20_2687_5_ltr	41.4318181818182
8372	Chr20_2489_5_ltr	23.4545454545455
8373	Chr20_399_5_ltr	18.6363636363636
8378	Chr20_1861_5_ltr	21.5681818181818
8380	Chr20_146_5_ltr	0
8384	Chr20_1905_5_ltr	1.34090909090909
8388	Chr20_2525_5_ltr	2
8390	Chr20_914_5_ltr	4.45454545454546
8392	Chr20_1436_5_ltr	5.22727272727273
8398	Chr20_434_5_ltr	0
8406	Chr20_250_5_ltr	0
8411	Chr20_96_5_ltr	0
8415	Chr20_928_5_ltr	6.52272727272727
8418	Chr20_2212_5_ltr	1.5
8421	Chr20_190_5_ltr	0
8422	Chr20_2452_5_ltr	1.52272727272727
8436	Chr20_1875_5_ltr	2.93181818181818
8441	Chr20_1247_5_ltr	0
8444	Chr20_59_5_ltr	0.863636363636364
8448	Chr20_2388_5_ltr	34.8636363636364
8450	Chr20_2099_5_ltr	21.9772727272727
8453	Chr20_1980_5_ltr	3.59090909090909
8461	Chr20_1821_5_ltr	0
8468	Chr20_474_5_ltr	0.318181818181818
8469	Chr20_941_5_ltr	1.15909090909091
8482	Chr20_599_5_ltr	0
8494	Chr20_1004_5_ltr	0
8497	Chr20_2620_5_ltr	1.09090909090909
8501	Chr20_1820_5_ltr	0
8514	Chr20_620_5_ltr	7.65909090909091
8519	Chr20_472_5_ltr	3.56818181818182
8531	Chr20_2303_5_ltr	4.34090909090909
8539	Chr20_1683_5_ltr	1.25
8550	Chr20_880_5_ltr	8.95454545454546
8553	Chr20_1725_5_ltr	0.5
8557	Chr20_2627_5_ltr	40
8561	Chr20_2198_5_ltr	0.5
8570	Chr20_44_5_ltr	2.25
8579	Chr20_134_5_ltr	17.3409090909091
8587	Chr20_2279_5_ltr	2.11363636363636
8592	Chr20_1279_5_ltr	27.1136363636364
8597	Chr20_888_5_ltr	5.02272727272727
8600	Chr20_2393_5_ltr	1.02272727272727
8603	Chr20_769_5_ltr	6.59090909090909
8615	Chr20_829_5_ltr	4.02272727272727
8616	Chr20_783_5_ltr	1.93181818181818
8622	Chr20_712_5_ltr	2.09090909090909
8624	Chr20_1510_5_ltr	0.840909090909091
8632	Chr20_2711_5_ltr	40.2954545454546
8641	Chr20_903_5_ltr	3.15909090909091
8646	Chr20_824_5_ltr	0
8655	Chr20_864_5_ltr	3.40909090909091
8658	Chr20_1327_5_ltr	0
8661	Chr20_1903_5_ltr	0.386363636363636
8663	Chr20_1421_5_ltr	7.63636363636364
8674	Chr20_2105_5_ltr	0
8675	Chr20_207_5_ltr	0
8679	Chr20_2066_5_ltr	7.25
8687	Chr20_111_5_ltr	2.31818181818182
8690	Chr20_1761_5_ltr	0.477272727272727
8691	Chr20_1988_5_ltr	45.4318181818182
8698	Chr20_2006_5_ltr	30.8409090909091
8703	Chr20_2540_5_ltr	0.363636363636364
8704	Chr20_2096_5_ltr	6.18181818181818
8727	Chr20_735_5_ltr	4.38636363636364
8729	Chr20_471_5_ltr	6.06818181818182
8730	Chr20_2653_5_ltr	2.22727272727273
8734	Chr20_331_5_ltr	1.65909090909091
8735	Chr20_682_5_ltr	0.477272727272727
8749	Chr20_1917_5_ltr	0
8756	Chr20_201_5_ltr	0
8775	Chr20_846_5_ltr	1.40909090909091
8783	Chr20_1219_5_ltr	3.27272727272727
8784	Chr20_1803_5_ltr	43.3636363636364
8798	Chr20_2499_5_ltr	4.77272727272727
8802	Chr20_2302_5_ltr	0.954545454545455
8807	Chr20_865_5_ltr	0.386363636363636
8812	Chr20_900_5_ltr	4.18181818181818
8817	Chr20_1516_5_ltr	11.1818181818182
8818	Chr20_1389_5_ltr	1.70454545454545
8823	Chr20_693_5_ltr	1.84090909090909
8833	Chr20_957_5_ltr	23.7272727272727
8842	Chr20_2609_5_ltr	0.545454545454545
8847	Chr20_2507_5_ltr	0
8850	Chr20_342_5_ltr	41.75
8854	Chr20_785_5_ltr	3.43181818181818
8865	Chr20_2547_5_ltr	0
8866	Chr20_1946_5_ltr	0.886363636363636
8872	Chr20_52_5_ltr	0
8890	Chr20_2708_5_ltr	8.61363636363637
8896	Chr20_2515_5_ltr	0.477272727272727
8901	Chr20_1383_5_ltr	1.52272727272727
8907	Chr20_2657_5_ltr	0
8914	Chr20_2135_5_ltr	1.52272727272727
8917	Chr20_1443_5_ltr	9.11363636363636
8918	Chr20_1972_5_ltr	9.47727272727273
8929	Chr20_236_5_ltr	0
8935	Chr20_1921_5_ltr	0
8939	Chr20_1754_5_ltr	0.363636363636364
8940	Chr20_813_5_ltr	1.84090909090909
8941	Chr20_1276_5_ltr	12.2727272727273
8947	Chr20_1607_5_ltr	6.20454545454546
8949	Chr20_649_5_ltr	7.18181818181818
8955	Chr20_188_5_ltr	0.477272727272727
8958	Chr20_1003_5_ltr	0.75
8961	Chr20_2353_5_ltr	8
8963	Chr20_1709_5_ltr	2.77272727272727
8966	Chr20_1500_5_ltr	10.5454545454545
8967	Chr20_2122_5_ltr	0.659090909090909
8971	Chr20_2384_5_ltr	1.68181818181818
8972	Chr20_84_5_ltr	0.454545454545455
8981	Chr20_2650_5_ltr	2.72727272727273
8982	Chr20_1539_5_ltr	37.7727272727273
8991	Chr20_1889_5_ltr	0.272727272727273
8997	Chr20_1735_5_ltr	0.568181818181818
8998	Chr20_1002_5_ltr	10.5454545454545
9008	Chr20_308_5_ltr	2.95454545454546
9010	Chr20_1226_5_ltr	4.04545454545455
9014	Chr20_1907_5_ltr	38.8863636363636
9015	Chr20_2492_5_ltr	1.13636363636364
9020	Chr20_273_5_ltr	1.63636363636364
9022	Chr20_2510_5_ltr	1
9030	Chr20_2560_5_ltr	2.79545454545455
9034	Chr20_2698_5_ltr	3.63636363636364
9059	Chr20_2089_5_ltr	0.522727272727273
9060	Chr20_716_5_ltr	49.0909090909091
9072	Chr20_749_5_ltr	0.454545454545455
9076	Chr20_353_5_ltr	1.75
9080	Chr20_698_5_ltr	0
9085	Chr20_126_5_ltr	0.431818181818182
9089	Chr20_881_5_ltr	8.59090909090909
9090	Chr20_22_5_ltr	1.56818181818182
9094	Chr20_1228_5_ltr	0
9102	Chr20_423_5_ltr	1.90909090909091
9110	Chr20_60_5_ltr	7.97727272727273
9113	Chr20_2277_5_ltr	1.15909090909091
9120	Chr20_239_5_ltr	0
9125	Chr20_2320_5_ltr	4.04545454545455
9131	Chr20_695_5_ltr	19
9135	Chr20_2101_5_ltr	0
9138	Chr20_1906_5_ltr	2.95454545454546
9143	Chr20_70_5_ltr	1.06818181818182
9159	Chr20_1941_5_ltr	1.88636363636364
9171	Chr20_2052_5_ltr	7
9184	Chr20_1499_5_ltr	0.386363636363636
9186	Chr20_2153_5_ltr	6.22727272727273
9192	Chr20_2245_5_ltr	4.40909090909091
9193	Chr20_1522_5_ltr	0.522727272727273
9197	Chr20_414_5_ltr	0
9202	Chr20_119_5_ltr	10.1818181818182
9208	Chr20_579_5_ltr	0
9213	Chr20_2260_5_ltr	3.65909090909091
9219	Chr20_1950_5_ltr	0.295454545454545
9223	Chr20_564_5_ltr	0.636363636363636
9224	Chr20_1853_5_ltr	16.6363636363636
9226	Chr20_2583_5_ltr	2.38636363636364
9232	Chr20_1838_5_ltr	1.06818181818182
9233	Chr20_1521_5_ltr	16.1136363636364
9259	Chr20_1707_5_ltr	0
9261	Chr20_42_5_ltr	0.363636363636364
9264	Chr20_1458_5_ltr	0
9265	Chr20_2067_5_ltr	12.9318181818182
9274	Chr20_307_5_ltr	37.5681818181818
9275	Chr20_1511_5_ltr	1.36363636363636
9287	Chr20_2187_5_ltr	0.704545454545455
9288	Chr20_789_5_ltr	0.386363636363636
9289	Chr20_422_5_ltr	9.88636363636364
9299	Chr20_976_5_ltr	6.18181818181818
9317	Chr20_1433_5_ltr	5.79545454545455
9324	Chr20_528_5_ltr	1.90909090909091
9327	Chr20_2705_5_ltr	12.1590909090909
9333	Chr20_2439_5_ltr	48.2045454545455
9338	Chr20_2189_5_ltr	0.772727272727273
9351	Chr20_758_5_ltr	8.68181818181818
9380	Chr20_927_5_ltr	0
9382	Chr20_1305_5_ltr	0
9386	Chr20_304_5_ltr	0.340909090909091
9388	Chr20_2498_5_ltr	1.72727272727273
9398	Chr20_1010_5_ltr	0.75
9400	Chr20_892_5_ltr	21.9090909090909
9402	Chr20_709_5_ltr	0
9410	Chr20_2290_5_ltr	3.18181818181818
9419	Chr20_1971_5_ltr	10.8181818181818
9420	Chr20_1013_5_ltr	5.06818181818182
9436	Chr20_249_5_ltr	5.45454545454546
9444	Chr20_2213_5_ltr	15.5454545454545
9445	Chr20_1681_5_ltr	1.22727272727273
9447	Chr20_1969_5_ltr	0
9453	Chr20_2704_5_ltr	5.47727272727273
9459	Chr20_2268_5_ltr	8.70454545454546
9481	Chr20_397_5_ltr	2.18181818181818
9488	Chr20_843_5_ltr	0
9491	Chr20_1910_5_ltr	0.659090909090909
9494	Chr20_2276_5_ltr	1.90909090909091
9514	Chr20_2194_5_ltr	6.86363636363636
9516	Chr20_2548_5_ltr	2.5
9519	Chr20_252_5_ltr	2.5
9520	Chr20_299_5_ltr	40.0454545454546
9522	Chr20_1507_5_ltr	4.15909090909091
9527	Chr20_1224_5_ltr	1.20454545454545
9536	Chr20_2640_5_ltr	1.75
9544	Chr20_1914_5_ltr	21.5454545454546
9545	Chr20_210_5_ltr	0
9558	Chr20_811_5_ltr	0
9560	Chr20_446_5_ltr	0
9564	Chr20_2678_5_ltr	3.18181818181818
9574	Chr20_241_5_ltr	1.77272727272727
9584	Chr20_2517_5_ltr	33.25
9591	Chr20_1242_5_ltr	3.88636363636364
9596	Chr20_173_5_ltr	0
9604	Chr20_28_5_ltr	1.38636363636364
9613	Chr20_1422_5_ltr	9.5
9619	Chr20_382_5_ltr	0.590909090909091
9623	Chr20_1593_5_ltr	1.40909090909091
9624	Chr20_2629_5_ltr	0.977272727272727
9628	Chr20_194_5_ltr	17.3409090909091
9640	Chr20_2207_5_ltr	1.13636363636364
9649	Chr20_1919_5_ltr	0.522727272727273
9654	Chr20_2223_5_ltr	4.45454545454546
9659	Chr20_587_5_ltr	8.09090909090909
9667	Chr20_1225_5_ltr	2.34090909090909
9685	Chr20_1937_5_ltr	0.363636363636364
9694	Chr20_1768_5_ltr	4.18181818181818
9695	Chr20_2203_5_ltr	17.3863636363636
9705	Chr20_1021_5_ltr	12.2727272727273
9707	Chr20_2404_5_ltr	10.2954545454545
9716	Chr20_2604_5_ltr	2.45454545454546
9745	Chr20_2014_5_ltr	1.54545454545455
9746	Chr20_2530_5_ltr	1.65909090909091
9749	Chr20_46_5_ltr	7.61363636363636
9753	Chr20_2291_5_ltr	1
9757	Chr20_1577_5_ltr	2.93181818181818
9765	Chr20_2226_5_ltr	46.8181818181818
9771	Chr20_1945_5_ltr	2.36363636363636
9776	Chr20_1682_5_ltr	1.65909090909091
9787	Chr20_56_5_ltr	0.636363636363636
9789	Chr20_2142_5_ltr	0.568181818181818
9792	Chr20_1428_5_ltr	5.81818181818182
9800	Chr20_535_5_ltr	8
9807	Chr20_1423_5_ltr	14.4545454545455
9811	Chr20_2146_5_ltr	28.9772727272727
9813	Chr20_648_5_ltr	7.18181818181818
9817	Chr20_104_5_ltr	30.7727272727273
9819	Chr20_889_5_ltr	10.4772727272727
9824	Chr20_1440_5_ltr	0.295454545454545
9825	Chr20_1451_5_ltr	0.5
9834	Chr20_1304_5_ltr	41.1818181818182
9835	Chr20_2088_5_ltr	7
9836	Chr20_2680_5_ltr	16.5909090909091
9838	Chr20_2265_5_ltr	1.56818181818182
9854	Chr20_488_5_ltr	0.886363636363636
9858	Chr20_105_5_ltr	3.75
9866	Chr20_995_5_ltr	0
9868	Chr20_2637_5_ltr	15.8181818181818
9878	Chr20_610_5_ltr	3.88636363636364
9879	Chr20_2154_5_ltr	0.681818181818182
9896	Chr20_86_5_ltr	0
9905	Chr20_1908_5_ltr	0.340909090909091
9906	Chr20_193_5_ltr	18.7727272727273
9918	Chr20_2070_5_ltr	10.6363636363636
9919	Chr20_192_5_ltr	4.52272727272727
9921	Chr20_1934_5_ltr	35.0909090909091
9925	Chr20_754_5_ltr	0.477272727272727
9926	Chr20_1536_5_ltr	23.4090909090909
9936	Chr20_1792_5_ltr	0.818181818181818
9950	Chr20_1724_5_ltr	0
9956	Chr20_883_5_ltr	6.43181818181818
9984	Chr20_255_5_ltr	5.13636363636364
10003	Chr20_456_5_ltr	13.4318181818182
10005	Chr20_954_5_ltr	25.9318181818182
10013	Chr20_1618_5_ltr	13.5
10038	Chr20_2466_5_ltr	10.3636363636364
10042	Chr20_2558_5_ltr	0
10043	Chr20_2447_5_ltr	1.06818181818182
10050	Chr20_71_5_ltr	0.613636363636364
10054	Chr20_1246_5_ltr	1.38636363636364
10061	Chr20_1670_5_ltr	7
10067	Chr20_2381_5_ltr	18.0909090909091
10069	Chr20_453_5_ltr	2.95454545454546
10072	Chr20_2141_5_ltr	24.1136363636364
10078	Chr20_606_5_ltr	1.22727272727273
10080	Chr20_2521_5_ltr	0
10090	Chr20_707_5_ltr	0
10095	Chr20_2109_5_ltr	0
10108	Chr20_704_5_ltr	40.2045454545455
10119	Chr20_2432_5_ltr	0.75
10120	Chr20_1897_5_ltr	0.636363636363636
10123	Chr20_834_5_ltr	0.318181818181818
10124	Chr20_1214_5_ltr	0.363636363636364
10154	Chr20_253_5_ltr	2.15909090909091
10155	Chr20_2438_5_ltr	0
10160	Chr20_269_5_ltr	3.86363636363636
10163	Chr20_891_5_ltr	20.5
10172	Chr20_547_5_ltr	1.45454545454545
10179	Chr20_2091_5_ltr	0.75
10202	Chr20_1007_5_ltr	0.75
10208	Chr16_1882_5_ltr	1.56818181818182
10209	Chr16_1158_5_ltr	0
10210	Chr16_3604_5_ltr	1.13636363636364
10216	Chr16_1034_5_ltr	0
10221	Chr16_1122_5_ltr	15.0227272727273
10223	Chr16_1626_5_ltr	1.84090909090909
10229	Chr16_916_5_ltr	7.52272727272727
10230	Chr16_1257_5_ltr	0
10237	Chr16_750_5_ltr	5.90909090909091
10246	Chr16_150_5_ltr	0.681818181818182
10250	Chr16_860_5_ltr	3.34090909090909
10252	Chr16_1386_5_ltr	3.95454545454545
10258	Chr16_3791_5_ltr	7.45454545454545
10259	Chr16_980_5_ltr	10
10261	Chr16_3678_5_ltr	0.5
10286	Chr16_1791_5_ltr	0
10292	Chr16_20_5_ltr	0.727272727272727
10295	Chr16_2831_5_ltr	0
10312	Chr16_663_5_ltr	3.72727272727273
10313	Chr16_2281_5_ltr	11.4772727272727
10314	Chr16_2262_5_ltr	0.568181818181818
10316	Chr16_1056_5_ltr	4.93181818181818
10326	Chr16_1453_5_ltr	3.15909090909091
10327	Chr16_1578_5_ltr	3.86363636363636
10328	Chr16_2756_5_ltr	25.6590909090909
10358	Chr16_3365_5_ltr	0.931818181818182
10360	Chr16_1152_5_ltr	3.90909090909091
10364	Chr16_458_5_ltr	4.93181818181818
10365	Chr16_2183_5_ltr	2.38636363636364
10367	Chr16_2878_5_ltr	0
10374	Chr16_1380_5_ltr	3.15909090909091
10383	Chr16_859_5_ltr	1.84090909090909
10385	Chr16_3735_5_ltr	3.5
10394	Chr16_752_5_ltr	44.1363636363636
10403	Chr16_1327_5_ltr	6.5
10407	Chr16_609_5_ltr	10.7727272727273
10409	Chr16_2538_5_ltr	1.61363636363636
10419	Chr16_2201_5_ltr	7.75
10427	Chr16_774_5_ltr	1.79545454545455
10434	Chr16_2774_5_ltr	11.5909090909091
10439	Chr16_1532_5_ltr	0
10472	Chr16_23_5_ltr	1.90909090909091
10474	Chr16_2111_5_ltr	0.363636363636364
10479	Chr16_300_5_ltr	1.86363636363636
10490	Chr16_1084_5_ltr	4.25
10498	Chr16_272_5_ltr	34.7727272727273
10511	Chr16_1835_5_ltr	2.38636363636364
10512	Chr16_2898_5_ltr	9
10515	Chr16_2361_5_ltr	9.29545454545454
10520	Chr16_277_5_ltr	30.4545454545455
10525	Chr16_2260_5_ltr	17.7045454545455
10530	Chr16_1663_5_ltr	3.13636363636364
10542	Chr16_647_5_ltr	1.52272727272727
10543	Chr16_1766_5_ltr	5.34090909090909
10544	Chr16_167_5_ltr	0.431818181818182
10545	Chr16_1759_5_ltr	15.1590909090909
10546	Chr16_3733_5_ltr	1.59090909090909
10563	Chr16_3208_5_ltr	2.29545454545455
10564	Chr16_3247_5_ltr	10.8181818181818
10569	Chr16_371_5_ltr	3.75
10576	Chr16_678_5_ltr	15.1136363636364
10583	Chr16_431_5_ltr	1.31818181818182
10584	Chr16_2659_5_ltr	0
10587	Chr16_771_5_ltr	3.97727272727273
10590	Chr16_3197_5_ltr	10.8863636363636
10593	Chr16_2445_5_ltr	13.8409090909091
10604	Chr16_2649_5_ltr	1.25
10613	Chr16_294_5_ltr	0.568181818181818
10615	Chr16_3827_5_ltr	20.4318181818182
10623	Chr16_2047_5_ltr	18.5681818181818
10653	Chr16_3589_5_ltr	0
10655	Chr16_3617_5_ltr	16.0909090909091
10660	Chr16_3734_5_ltr	5.29545454545455
10668	Chr16_1479_5_ltr	10.0681818181818
10675	Chr16_1387_5_ltr	5.36363636363636
10683	Chr16_2704_5_ltr	3.34090909090909
10689	Chr16_3242_5_ltr	0.340909090909091
10699	Chr16_3176_5_ltr	1.97727272727273
10701	Chr16_880_5_ltr	8.43181818181818
10703	Chr16_24_5_ltr	26.5454545454545
10704	Chr16_2225_5_ltr	0
10717	Chr16_2776_5_ltr	0.431818181818182
10718	Chr16_852_5_ltr	0
10720	Chr16_1288_5_ltr	7.65909090909091
10724	Chr16_3087_5_ltr	49.6136363636364
10726	Chr16_2660_5_ltr	2.34090909090909
10727	Chr16_2628_5_ltr	16.5909090909091
10733	Chr16_3128_5_ltr	0.772727272727273
10735	Chr16_1416_5_ltr	3.52272727272727
10740	Chr16_290_5_ltr	3.52272727272727
10741	Chr16_3_5_ltr	9.09090909090909
10752	Chr16_2784_5_ltr	2.63636363636364
10757	Chr16_2688_5_ltr	4.11363636363636
10760	Chr16_3634_5_ltr	27.9772727272727
10764	Chr16_1269_5_ltr	0.590909090909091
10773	Chr16_709_5_ltr	1.34090909090909
10777	Chr16_3050_5_ltr	2.93181818181818
10782	Chr16_898_5_ltr	0
10795	Chr16_3643_5_ltr	1.06818181818182
10804	Chr16_1588_5_ltr	6.22727272727273
10811	Chr16_556_5_ltr	29.1363636363636
10815	Chr16_1455_5_ltr	0.931818181818182
10823	Chr16_2130_5_ltr	2.40909090909091
10829	Chr16_1101_5_ltr	0
10832	Chr16_2129_5_ltr	1.59090909090909
10840	Chr16_549_5_ltr	5.56818181818182
10844	Chr16_622_5_ltr	3.65909090909091
10852	Chr16_3331_5_ltr	16.5681818181818
10886	Chr16_2877_5_ltr	23.4090909090909
10893	Chr16_2017_5_ltr	4.72727272727273
10896	Chr16_2522_5_ltr	3.95454545454545
10898	Chr16_645_5_ltr	0
10921	Chr16_1063_5_ltr	0
10932	Chr16_1374_5_ltr	4.65909090909091
10940	Chr16_3667_5_ltr	0
10943	Chr16_700_5_ltr	12.9318181818182
10948	Chr16_2404_5_ltr	0
10950	Chr16_3762_5_ltr	8.13636363636364
10968	Chr16_2872_5_ltr	0.909090909090909
10979	Chr16_2826_5_ltr	40.3863636363636
10985	Chr16_1671_5_ltr	10.3409090909091
10990	Chr16_3847_5_ltr	0
10996	Chr16_2518_5_ltr	2.29545454545455
10997	Chr16_2347_5_ltr	3.59090909090909
11000	Chr16_1575_5_ltr	22
11001	Chr16_3119_5_ltr	10.6818181818182
11002	Chr16_1011_5_ltr	0.477272727272727
11004	Chr16_1773_5_ltr	0
11010	Chr16_1972_5_ltr	5.15909090909091
11026	Chr16_2540_5_ltr	4.04545454545455
11028	Chr16_13_5_ltr	36.6136363636364
11035	Chr16_3707_5_ltr	9.68181818181818
11041	Chr16_649_5_ltr	0.886363636363636
11044	Chr16_1372_5_ltr	5.61363636363637
11046	Chr16_307_5_ltr	23
11051	Chr16_3632_5_ltr	5.59090909090909
11056	Chr16_2708_5_ltr	18.6590909090909
11069	Chr16_3047_5_ltr	1.65909090909091
11081	Chr16_145_5_ltr	40.8863636363636
11085	Chr16_2501_5_ltr	6.63636363636364
11086	Chr16_894_5_ltr	4.84090909090909
11096	Chr16_2165_5_ltr	1.75
11100	Chr16_1285_5_ltr	7.65909090909091
11106	Chr16_1370_5_ltr	4.81818181818182
11114	Chr16_2667_5_ltr	0
11130	Chr16_2488_5_ltr	0.568181818181818
11133	Chr16_1391_5_ltr	4.43181818181818
11135	Chr16_2078_5_ltr	0.545454545454545
11136	Chr16_409_5_ltr	5.90909090909091
11142	Chr16_1836_5_ltr	1.47727272727273
11143	Chr16_1265_5_ltr	2.34090909090909
11145	Chr16_2388_5_ltr	1.54545454545455
11156	Chr16_2469_5_ltr	2.40909090909091
11159	Chr16_1373_5_ltr	5.06818181818182
11160	Chr16_457_5_ltr	3.29545454545455
11186	Chr16_1394_5_ltr	0
11195	Chr16_3136_5_ltr	3.88636363636364
11201	Chr16_149_5_ltr	6.40909090909091
11205	Chr16_2532_5_ltr	7.54545454545455
11208	Chr16_2241_5_ltr	0
11212	Chr16_2829_5_ltr	0.227272727272727
11223	Chr16_2224_5_ltr	0.5
11240	Chr16_1385_5_ltr	3.56818181818182
11243	Chr16_1658_5_ltr	22.3409090909091
11246	Chr16_1362_5_ltr	3.29545454545455
11248	Chr16_2559_5_ltr	1
11255	Chr16_195_5_ltr	1.25
11257	Chr16_1664_5_ltr	7.11363636363636
11262	Chr16_2049_5_ltr	15.3409090909091
11263	Chr16_2621_5_ltr	0.5
11270	Chr16_543_5_ltr	2.25
11279	Chr16_2402_5_ltr	0
11287	Chr16_862_5_ltr	2.09090909090909
11293	Chr16_646_5_ltr	0.795454545454545
11299	Chr16_276_5_ltr	30.9772727272727
11303	Chr16_1586_5_ltr	16.8636363636364
11310	Chr16_2536_5_ltr	16.8409090909091
11319	Chr16_2580_5_ltr	0
11320	Chr16_3178_5_ltr	2.43181818181818
11321	Chr16_1821_5_ltr	2.02272727272727
11322	Chr16_2893_5_ltr	0
11330	Chr16_1052_5_ltr	2.40909090909091
11332	Chr16_1289_5_ltr	7.65909090909091
11338	Chr16_3607_5_ltr	24.5227272727273
11349	Chr16_662_5_ltr	25.2727272727273
11355	Chr16_1322_5_ltr	5.68181818181818
11356	Chr16_1556_5_ltr	9.70454545454545
11368	Chr16_2800_5_ltr	7.04545454545455
11373	Chr16_2578_5_ltr	13.1590909090909
11387	Chr16_142_5_ltr	4.47727272727273
11394	Chr16_2174_5_ltr	1.56818181818182
11409	Chr16_1365_5_ltr	3.95454545454545
11415	Chr16_47_5_ltr	0
11419	Chr16_1682_5_ltr	0.454545454545455
11426	Chr16_3736_5_ltr	0.409090909090909
11430	Chr16_2248_5_ltr	1.68181818181818
11433	Chr16_1381_5_ltr	2.93181818181818
11437	Chr16_109_5_ltr	27.6818181818182
11441	Chr16_1934_5_ltr	0
11454	Chr16_882_5_ltr	0
11457	Chr16_88_5_ltr	0
11467	Chr16_761_5_ltr	40.7954545454545
11485	Chr16_2897_5_ltr	1.84090909090909
11491	Chr16_92_5_ltr	0.409090909090909
11499	Chr16_2697_5_ltr	2.36363636363636
11501	Chr16_1927_5_ltr	0
11503	Chr16_1310_5_ltr	13.4545454545455
11507	Chr16_1245_5_ltr	16.3636363636364
11521	Chr16_2289_5_ltr	2.61363636363636
11522	Chr16_1599_5_ltr	13.7727272727273
11532	Chr16_1156_5_ltr	0
11536	Chr16_2286_5_ltr	1.70454545454545
11547	Chr16_1779_5_ltr	0
11548	Chr16_1742_5_ltr	0.363636363636364
11549	Chr16_1224_5_ltr	0.568181818181818
11556	Chr16_1099_5_ltr	0
11558	Chr16_3693_5_ltr	0.431818181818182
11560	Chr16_1451_5_ltr	25.9318181818182
11561	Chr16_418_5_ltr	2.75
11569	Chr16_3618_5_ltr	12.8181818181818
11578	Chr16_2661_5_ltr	1.20454545454545
11579	Chr16_1220_5_ltr	2.31818181818182
11588	Chr16_2273_5_ltr	5.75
11598	Chr16_900_5_ltr	4.20454545454546
11600	Chr16_273_5_ltr	24.1136363636364
11601	Chr16_1761_5_ltr	25.5
11608	Chr16_2715_5_ltr	0
11633	Chr16_1319_5_ltr	37.6818181818182
11646	Chr16_196_5_ltr	2.88636363636364
11648	Chr16_1376_5_ltr	4.09090909090909
11649	Chr16_847_5_ltr	0.613636363636364
11655	Chr16_746_5_ltr	7.45454545454545
11656	Chr16_1840_5_ltr	20.1136363636364
11663	Chr16_414_5_ltr	3.06818181818182
11670	Chr16_2264_5_ltr	11.0909090909091
11678	Chr16_3860_5_ltr	8.15909090909091
11685	Chr16_599_5_ltr	0.818181818181818
11696	Chr16_1531_5_ltr	2.25
11699	Chr16_871_5_ltr	6.04545454545455
11723	Chr16_2871_5_ltr	2.34090909090909
11725	Chr16_2482_5_ltr	0.545454545454545
11726	Chr16_3325_5_ltr	2.75
11729	Chr16_2064_5_ltr	1.13636363636364
11731	Chr16_2259_5_ltr	0
11734	Chr16_456_5_ltr	2.70454545454545
11753	Chr16_2230_5_ltr	6.86363636363636
11767	Chr16_2856_5_ltr	10.25
11769	Chr16_1366_5_ltr	5.15909090909091
11770	Chr16_866_5_ltr	5.06818181818182
11799	Chr16_3131_5_ltr	1.5
11802	Chr16_3664_5_ltr	0
11813	Chr16_1368_5_ltr	4.79545454545454
11818	Chr16_661_5_ltr	13.0227272727273
11825	Chr16_2707_5_ltr	12.1590909090909
11826	Chr16_190_5_ltr	8.18181818181818
11829	Chr16_39_5_ltr	3.68181818181818
11842	Chr16_2212_5_ltr	1.70454545454545
11852	Chr16_957_5_ltr	0
11859	Chr16_3269_5_ltr	0.977272727272727
11861	Chr16_762_5_ltr	23.5909090909091
11866	Chr16_3315_5_ltr	0.545454545454545
11870	Chr16_2880_5_ltr	1.5
11886	Chr16_2268_5_ltr	19.9772727272727
11907	Chr16_2160_5_ltr	1.34090909090909
11918	Chr16_3353_5_ltr	2.86363636363636
11933	Chr16_806_5_ltr	35.0681818181818
11935	Chr16_2292_5_ltr	4.61363636363636
11937	Chr16_2348_5_ltr	0.522727272727273
11942	Chr16_2003_5_ltr	4.52272727272727
11944	Chr16_1364_5_ltr	3.84090909090909
11947	Chr16_2678_5_ltr	0.227272727272727
11950	Chr16_2374_5_ltr	1.68181818181818
11967	Chr16_2846_5_ltr	2.90909090909091
11976	Chr16_3745_5_ltr	1.06818181818182
11983	Chr16_1795_5_ltr	13.6136363636364
11986	Chr16_34_5_ltr	0
12002	Chr16_611_5_ltr	8
12005	Chr16_3085_5_ltr	3.86363636363636
12009	Chr16_2371_5_ltr	49.0454545454545
12010	Chr16_1400_5_ltr	1.72727272727273
12017	Chr16_2743_5_ltr	23.9090909090909
12023	Chr16_560_5_ltr	7.77272727272727
12026	Chr16_2855_5_ltr	0
12029	Chr16_2892_5_ltr	6.29545454545455
12030	Chr16_3078_5_ltr	2.93181818181818
12034	Chr16_2263_5_ltr	3.5
12043	Chr16_1951_5_ltr	4.25
12046	Chr16_3862_5_ltr	0.204545454545455
12049	Chr16_841_5_ltr	5.72727272727273
12050	Chr16_2199_5_ltr	14.3636363636364
12063	Chr16_3186_5_ltr	1.09090909090909
12070	Chr16_772_5_ltr	1.90909090909091
12077	Chr16_928_5_ltr	3.25
12094	Chr16_205_5_ltr	7.04545454545455
12096	Chr16_1442_5_ltr	19.0454545454546
12099	Chr16_1076_5_ltr	0.954545454545455
12118	Chr16_1492_5_ltr	0
12120	Chr16_1557_5_ltr	7.27272727272727
12123	Chr16_1369_5_ltr	4.93181818181818
12138	Chr16_1635_5_ltr	15.3863636363636
12143	Chr16_2823_5_ltr	1.11363636363636
12162	Chr16_2203_5_ltr	7.09090909090909
12172	Chr16_2335_5_ltr	5.06818181818182
12185	Chr16_1512_5_ltr	4.40909090909091
12205	Chr16_360_5_ltr	6.47727272727273
12209	Chr16_2866_5_ltr	0
12216	Chr16_65_5_ltr	3.04545454545455
12218	Chr16_2012_5_ltr	10.4090909090909
12229	Chr16_3666_5_ltr	0
12240	Chr16_2109_5_ltr	1.34090909090909
12241	Chr16_1538_5_ltr	2.18181818181818
12247	Chr16_1363_5_ltr	3.40909090909091
12253	Chr16_2870_5_ltr	16.4772727272727
12261	Chr16_3257_5_ltr	0
12278	Chr16_1805_5_ltr	16.75
12283	Chr16_725_5_ltr	1.70454545454545
12291	Chr16_903_5_ltr	30.25
12295	Chr16_1590_5_ltr	2.11363636363636
12299	Chr16_1360_5_ltr	3.29545454545455
12315	Chr16_2610_5_ltr	2.06818181818182
12316	Chr16_764_5_ltr	10.7954545454545
12317	Chr16_652_5_ltr	12.5681818181818
12325	Chr16_2656_5_ltr	18.25
12329	Chr16_102_5_ltr	0.75
12331	Chr16_347_5_ltr	0.954545454545455
12339	Chr16_886_5_ltr	14.2727272727273
12342	Chr16_1286_5_ltr	7.65909090909091
12349	Chr16_3539_5_ltr	0
12353	Chr16_3088_5_ltr	24.3181818181818
12354	Chr16_328_5_ltr	0
12355	Chr16_3324_5_ltr	5.84090909090909
12362	Chr16_3266_5_ltr	3.61363636363636
12366	Chr16_2066_5_ltr	11.5227272727273
12368	Chr16_204_5_ltr	9.25
12370	Chr16_1098_5_ltr	0
12380	Chr16_1389_5_ltr	3.63636363636364
12384	Chr16_1019_5_ltr	6.15909090909091
12386	Chr16_1371_5_ltr	7.27272727272727
12390	Chr16_1854_5_ltr	2.27272727272727
12396	Chr16_2213_5_ltr	0
12401	Chr16_1367_5_ltr	5.61363636363637
12410	Chr16_2379_5_ltr	0
12417	Chr16_1264_5_ltr	3.04545454545455
12420	Chr16_3538_5_ltr	0
12433	Chr16_3137_5_ltr	6.38636363636364
12434	Chr16_1382_5_ltr	2.34090909090909
12439	Chr16_1208_5_ltr	2.47727272727273
12445	Chr16_629_5_ltr	0
12456	Chr16_1227_5_ltr	20.6363636363636
12458	Chr16_1421_5_ltr	8.25
12466	Chr16_1388_5_ltr	5.11363636363636
12468	Chr16_2333_5_ltr	5.13636363636364
12469	Chr16_2593_5_ltr	1.29545454545455
12478	Chr16_3813_5_ltr	0.931818181818182
12490	Chr16_3354_5_ltr	0
12496	Chr16_751_5_ltr	1.63636363636364
12506	Chr16_2635_5_ltr	4.52272727272727
12508	Chr16_1640_5_ltr	0.795454545454545
12515	Chr16_2255_5_ltr	6.70454545454546
12516	Chr16_1589_5_ltr	9.5
12520	Chr16_288_5_ltr	1.11363636363636
12523	Chr16_1991_5_ltr	35.5681818181818
12528	Chr16_1057_5_ltr	1.45454545454545
12529	Chr16_865_5_ltr	4.02272727272727
12537	Chr16_1652_5_ltr	0.727272727272727
12540	Chr16_2809_5_ltr	9.38636363636364
12550	Chr16_2577_5_ltr	23.7272727272727
12553	Chr16_1862_5_ltr	25.1590909090909
12568	Chr16_1004_5_ltr	5.77272727272727
12570	Chr16_3741_5_ltr	3
12581	Chr16_1167_5_ltr	0
12583	Chr16_3849_5_ltr	0.5
12593	Chr16_100_5_ltr	0
12598	Chr16_124_5_ltr	0
12599	Chr16_1323_5_ltr	5.68181818181818
12602	Chr16_3631_5_ltr	3.77272727272727
12613	Chr16_2876_5_ltr	16.9318181818182
12619	Chr16_1190_5_ltr	2.20454545454545
12622	Chr16_3627_5_ltr	2.97727272727273
12623	Chr16_3134_5_ltr	1.15909090909091
12630	Chr16_1283_5_ltr	1.09090909090909
12634	Chr16_3393_5_ltr	23.7045454545455
12636	Chr16_1811_5_ltr	0
12644	Chr16_891_5_ltr	10.25
12653	Chr16_3384_5_ltr	1
12659	Chr16_332_5_ltr	0
12663	Chr16_666_5_ltr	0
12685	Chr16_2882_5_ltr	14.7272727272727
12704	Chr16_3825_5_ltr	11.3863636363636
12709	Chr16_2867_5_ltr	17.8409090909091
12725	Chr16_5_5_ltr	4.70454545454546
12728	Chr16_2367_5_ltr	8
12732	Chr16_309_5_ltr	0
12736	Chr16_3089_5_ltr	3.47727272727273
12743	Chr16_769_5_ltr	2.52272727272727
12747	Chr16_3169_5_ltr	15.6363636363636
12751	Chr16_3588_5_ltr	18.2727272727273
12755	Chr16_2625_5_ltr	11.4772727272727
12758	Chr16_849_5_ltr	23.8863636363636
12761	Chr16_2052_5_ltr	1.84090909090909
12763	Chr16_3359_5_ltr	9.02272727272727
12764	Chr16_2085_5_ltr	45.9545454545455
12766	Chr16_2521_5_ltr	0.636363636363636
12776	Chr16_2443_5_ltr	2.09090909090909
12780	Chr16_283_5_ltr	8.18181818181818
12788	Chr16_3561_5_ltr	0.522727272727273
12791	Chr16_1361_5_ltr	3.40909090909091
12792	Chr16_2214_5_ltr	14.9545454545455
12797	Chr16_1707_5_ltr	0.522727272727273
12807	Chr16_1636_5_ltr	0
12812	Chr16_3316_5_ltr	0.568181818181818
12818	Chr16_463_5_ltr	0
12819	Chr16_1392_5_ltr	0
12822	Chr16_3765_5_ltr	5.43181818181818
12824	Chr16_3129_5_ltr	0
12828	Chr16_837_5_ltr	11.3181818181818
12834	Chr16_146_5_ltr	0.454545454545455
12835	Chr16_3817_5_ltr	0
12840	Chr16_320_5_ltr	0.886363636363636
12843	Chr16_1554_5_ltr	6.84090909090909
12855	Chr16_1585_5_ltr	8.27272727272727
12856	Chr16_267_5_ltr	1.47727272727273
12860	Chr16_1892_5_ltr	0.659090909090909
12861	Chr16_1802_5_ltr	6.04545454545455
12862	Chr16_3648_5_ltr	0
12863	Chr16_2228_5_ltr	13.4545454545455
12878	Chr16_3392_5_ltr	2.40909090909091
12882	Chr16_3790_5_ltr	15.1136363636364
12886	Chr16_372_5_ltr	5.86363636363636
12889	Chr16_613_5_ltr	6.20454545454546
12909	Chr16_1302_5_ltr	4.88636363636364
12910	Chr16_713_5_ltr	0
12913	Chr16_2549_5_ltr	0.931818181818182
12921	Chr16_3361_5_ltr	0.204545454545455
12931	Chr16_1384_5_ltr	5.36363636363636
12937	Chr16_15_5_ltr	3.27272727272727
12948	Chr16_1395_5_ltr	0
12949	Chr16_2491_5_ltr	0
12953	Chr16_2873_5_ltr	14.6818181818182
12958	Chr16_404_5_ltr	3.77272727272727
12963	Chr16_175_5_ltr	0.318181818181818
12969	Chr16_656_5_ltr	0
12973	Chr16_2807_5_ltr	19.3863636363636
12983	Chr16_311_5_ltr	1.06818181818182
12985	Chr16_3236_5_ltr	0.590909090909091
12989	Chr16_201_5_ltr	24.5227272727273
12996	Chr16_98_5_ltr	2.5
12997	Chr16_2815_5_ltr	2.5
13004	Chr16_1165_5_ltr	41.1136363636364
13010	Chr16_2207_5_ltr	4.11363636363636
13027	Chr16_1324_5_ltr	5.81818181818182
13038	Chr16_630_5_ltr	0.613636363636364
13039	Chr16_1274_5_ltr	0.681818181818182
13049	Chr16_2588_5_ltr	7.5
13050	Chr16_338_5_ltr	0
13063	Chr16_2352_5_ltr	0.704545454545455
13066	Chr16_1_5_ltr	4.93181818181818
13068	Chr16_2864_5_ltr	0.795454545454545
13069	Chr16_868_5_ltr	6.93181818181818
13073	Chr16_3274_5_ltr	0.363636363636364
13122	Chr16_1100_5_ltr	0
13139	Chr16_3248_5_ltr	27.2954545454545
13146	Chr16_1321_5_ltr	5.5
13153	Chr16_867_5_ltr	5.68181818181818
13159	Chr16_2798_5_ltr	8.11363636363636
13162	Chr16_1121_5_ltr	3.11363636363636
13173	Chr16_3840_5_ltr	11.0227272727273
13176	Chr16_1804_5_ltr	16.0681818181818
13180	Chr16_2792_5_ltr	26.6590909090909
13181	Chr16_1888_5_ltr	27.6136363636364
13182	Chr16_2166_5_ltr	38.5909090909091
13186	Chr16_686_5_ltr	5.86363636363636
13191	Chr16_2198_5_ltr	9.36363636363637
13200	Chr16_1932_5_ltr	0
13205	Chr16_784_5_ltr	0.977272727272727
13211	Chr16_721_5_ltr	0
13215	Chr16_2644_5_ltr	1.40909090909091
13221	Chr16_1856_5_ltr	10.6590909090909
13222	Chr16_1659_5_ltr	7.75
13224	Chr16_2370_5_ltr	4.63636363636364
13231	Chr16_2879_5_ltr	0
13234	Chr16_3249_5_ltr	0.477272727272727
13238	Chr16_1249_5_ltr	39.5227272727273
13241	Chr16_3264_5_ltr	0.5
13244	Chr16_1270_5_ltr	22.7727272727273
13262	Chr16_3665_5_ltr	0
13272	Chr16_1379_5_ltr	4.20454545454546
13275	Chr16_2291_5_ltr	21.5
13277	Chr16_1709_5_ltr	5.52272727272727
13278	Chr16_1397_5_ltr	4.59090909090909
13302	Chr16_2839_5_ltr	0
13305	Chr16_1704_5_ltr	3.93181818181818
13306	Chr16_1458_5_ltr	24.3636363636364
13333	Chr16_1022_5_ltr	0.886363636363636
13339	Chr16_341_5_ltr	0.75
13343	Chr16_64_5_ltr	0.5
13355	Chr16_2411_5_ltr	12.75
13357	Chr16_557_5_ltr	1.09090909090909
13366	Chr16_1359_5_ltr	3.04545454545455
13399	Chr16_2939_5_ltr	3.95454545454545
13415	Chr16_1771_5_ltr	0.477272727272727
13418	Chr16_2342_5_ltr	8.25
13422	Chr16_3743_5_ltr	2.25
13428	Chr16_2173_5_ltr	2.11363636363636
13433	Chr16_3641_5_ltr	1.20454545454545
13446	Chr16_1393_5_ltr	0
13450	Chr16_1406_5_ltr	4.90909090909091
13454	Chr16_1375_5_ltr	4.09090909090909
13455	Chr16_281_5_ltr	0
13470	Chr16_299_5_ltr	0.363636363636364
13471	Chr16_1378_5_ltr	3.93181818181818
13474	Chr16_1278_5_ltr	3.84090909090909
13482	Chr16_171_5_ltr	0
13496	Chr16_773_5_ltr	20.5
13501	Chr16_2583_5_ltr	7.20454545454546
13503	Chr16_2757_5_ltr	0.772727272727273
13507	Chr16_35_5_ltr	0
13510	Chr16_1672_5_ltr	12.7272727272727
13517	Chr16_1287_5_ltr	7.63636363636364
13525	Chr16_3710_5_ltr	1.20454545454545
13536	Chr16_2211_5_ltr	1.77272727272727
13538	Chr16_1244_5_ltr	7.40909090909091
13543	Chr16_2287_5_ltr	3.31818181818182
13552	Chr16_2579_5_ltr	11.5909090909091
13554	Chr16_3576_5_ltr	0.295454545454545
13557	Chr16_1390_5_ltr	1.27272727272727
13561	Chr16_1094_5_ltr	24.5454545454546
13562	Chr16_1326_5_ltr	6.06818181818182
13564	Chr16_2353_5_ltr	0.295454545454545
13565	Chr16_861_5_ltr	2.47727272727273
13575	Chr16_2237_5_ltr	0.5
13580	Chr16_2128_5_ltr	3.79545454545455
13586	Chr16_1784_5_ltr	2.77272727272727
13587	Chr16_979_5_ltr	1.59090909090909
13597	Chr16_3586_5_ltr	1.34090909090909
13606	Chr16_1325_5_ltr	6.06818181818182
13607	Chr16_722_5_ltr	5.79545454545455
13611	Chr16_877_5_ltr	25.2045454545455
13613	Chr16_1155_5_ltr	0.318181818181818
13614	Chr16_1772_5_ltr	0.840909090909091
13622	Chr16_499_5_ltr	4.86363636363636
13629	Chr16_3764_5_ltr	4.27272727272727
13639	Chr16_3719_5_ltr	3.18181818181818
13642	Chr16_336_5_ltr	4.40909090909091
13656	Chr16_1201_5_ltr	2.25
13657	Chr16_2215_5_ltr	9.06818181818182
13662	Chr16_3742_5_ltr	3.25
13664	Chr16_50_5_ltr	6.29545454545455
13674	Chr16_1799_5_ltr	26.2727272727273
13680	Chr16_2343_5_ltr	0
13681	Chr16_1206_5_ltr	4.68181818181818
13684	Chr16_2345_5_ltr	4.56818181818182
13696	Chr16_1574_5_ltr	3.47727272727273
13703	Chr16_274_5_ltr	33.25
13704	Chr16_1530_5_ltr	3.45454545454545
13708	Chr16_2334_5_ltr	3.84090909090909
13714	Chr16_1842_5_ltr	4.25
13722	Chr16_2122_5_ltr	4.65909090909091
13740	Chr16_3082_5_ltr	0.954545454545455
13741	Chr16_2868_5_ltr	16.4772727272727
13742	Chr16_361_5_ltr	5.97727272727273
13743	Chr16_2341_5_ltr	1.11363636363636
13753	Chr16_1051_5_ltr	2.34090909090909
13757	Chr16_2346_5_ltr	11.8181818181818
13758	Chr16_3080_5_ltr	1.36363636363636
13775	Chr16_2773_5_ltr	14.0227272727273
13785	Chr16_3647_5_ltr	0.545454545454545
13790	Chr16_275_5_ltr	32.5
13813	Chr16_1290_5_ltr	7.63636363636364
13823	Chr16_864_5_ltr	2.36363636363636
13852	Chr16_2366_5_ltr	20.75
13853	Chr16_720_5_ltr	0
13854	Chr16_342_5_ltr	29.8181818181818
13865	Chr16_2869_5_ltr	17.8409090909091
13869	Chr16_2679_5_ltr	0
13871	Chr16_2210_5_ltr	0.886363636363636
13880	Chr16_1770_5_ltr	26.5227272727273
13883	Chr16_2134_5_ltr	2
13901	Chr16_999_5_ltr	7.43181818181818
13903	Chr16_187_5_ltr	17.5454545454545
13904	Chr16_801_5_ltr	1.63636363636364
13908	Chr16_1383_5_ltr	2.77272727272727
13911	Chr16_2692_5_ltr	0.318181818181818
13918	Chr16_1947_5_ltr	0.431818181818182
13926	Chr16_154_5_ltr	8.20454545454546
13931	Chr16_240_5_ltr	1.77272727272727
13932	Chr16_1519_5_ltr	0.772727272727273
13933	Chr16_2384_5_ltr	3.75
13938	Chr16_1358_5_ltr	0.545454545454545
13940	Chr16_863_5_ltr	2.31818181818182
13948	Chr16_3218_5_ltr	6.02272727272727
13953	Chr16_1231_5_ltr	0
13954	Chr16_754_5_ltr	10.3181818181818
13956	Chr16_144_5_ltr	0.454545454545455
13963	Chr16_614_5_ltr	10.1818181818182
13979	Chr16_1012_5_ltr	1.06818181818182
13983	Chr16_416_5_ltr	2.97727272727273
13991	Chr16_1377_5_ltr	4.20454545454546
13993	Chr16_2541_5_ltr	4.43181818181818
13999	Chr16_1587_5_ltr	4.18181818181818
14002	Chr16_3863_5_ltr	0
14006	Chr16_3238_5_ltr	1.81818181818182
14012	Chr16_2403_5_ltr	1.59090909090909
14015	Chr16_2369_5_ltr	3.52272727272727
14017	Chr16_2444_5_ltr	0
14018	Chr16_2453_5_ltr	16.9545454545455
14021	Chr16_91_5_ltr	0.568181818181818
14022	Chr16_1536_5_ltr	1.09090909090909
14024	Chr16_1885_5_ltr	0
14025	Chr16_1855_5_ltr	0
14029	Chr16_1171_5_ltr	0.840909090909091
14035	Chr16_1091_5_ltr	3.70454545454545
14037	Chr16_2517_5_ltr	3.86363636363636
14041	Chr16_1260_5_ltr	9.36363636363637
14043	Chr16_1355_5_ltr	5.20454545454546
14049	Chr16_3340_5_ltr	1.09090909090909
14050	Chr16_1683_5_ltr	0.272727272727273
14051	Chr16_2822_5_ltr	17.3181818181818
14063	Chr16_1456_5_ltr	1.5
14067	Chr16_352_5_ltr	0
14069	Chr16_1513_5_ltr	4.04545454545455
14072	Chr01_5411_5_ltr	5.04545454545455
14073	Chr01_2197_5_ltr	31.0454545454545
14092	Chr01_8155_5_ltr	0
14093	Chr01_6204_5_ltr	0
14094	Chr01_3626_5_ltr	0.454545454545455
14112	Chr01_3377_5_ltr	1
14118	Chr01_4359_5_ltr	0
14121	Chr01_6397_5_ltr	15.8636363636364
14125	Chr01_1508_5_ltr	5.93181818181818
14129	Chr01_992_5_ltr	6.15909090909091
[truncated: 15,596 more rows]
