# Supplementary material for: The Welwitschia genome reveals a unique biology underpinning extreme longevity in deserts
Source: Nat Commun. 2021 Jul 12;12:4247. doi: 10.1038/s41467-021-24528-4 (PMC8275611; doi:10.1038/s41467-021-24528-4)
Supplement: Supplementary file 6 — Source Data [file 41467_2021_24528_MOESM6_ESM.zip › Figure 2e.copia.txt]

7	Chr04_1956_5_ltr	1.5
15	Chr04_6031_5_ltr	1.27272727272727
25	Chr04_5861_5_ltr	9.45454545454546
26	Chr04_5360_5_ltr	14.5227272727273
29	Chr04_5266_5_ltr	4.22727272727273
32	Chr04_3371_5_ltr	1.20454545454545
33	Chr04_5271_5_ltr	18.4772727272727
34	Chr04_4731_5_ltr	4.90909090909091
38	Chr04_2662_5_ltr	19.9772727272727
42	Chr04_5740_5_ltr	10.0227272727273
54	Chr04_7098_5_ltr	10.6363636363636
58	Chr04_5581_5_ltr	33.2727272727273
60	Chr04_4666_5_ltr	35.3863636363636
62	Chr04_3472_5_ltr	1.20454545454545
78	Chr04_143_5_ltr	0
79	Chr04_6442_5_ltr	24.3863636363636
80	Chr04_5377_5_ltr	0
83	Chr04_4181_5_ltr	19.9318181818182
89	Chr04_7173_5_ltr	4.36363636363636
96	Chr04_3810_5_ltr	14.0454545454545
98	Chr04_641_5_ltr	3.31818181818182
100	Chr04_5671_5_ltr	0
101	Chr04_3934_5_ltr	1.04545454545455
103	Chr04_46_5_ltr	1.22727272727273
105	Chr04_6575_5_ltr	6.65909090909091
106	Chr04_1549_5_ltr	16.0227272727273
110	Chr04_3214_5_ltr	20.3863636363636
111	Chr04_6055_5_ltr	1.81818181818182
118	Chr04_4827_5_ltr	19.1363636363636
121	Chr04_1354_5_ltr	12.4545454545455
122	Chr04_6591_5_ltr	4.77272727272727
123	Chr04_824_5_ltr	0
126	Chr04_2547_5_ltr	1.27272727272727
132	Chr04_1955_5_ltr	0.863636363636364
144	Chr04_3423_5_ltr	1.20454545454545
149	Chr04_600_5_ltr	0.977272727272727
150	Chr04_6607_5_ltr	5.43181818181818
155	Chr04_165_5_ltr	0
163	Chr04_4852_5_ltr	10.7045454545455
166	Chr04_2510_5_ltr	2.06818181818182
167	Chr04_661_5_ltr	1.59090909090909
171	Chr04_5815_5_ltr	18.5681818181818
178	Chr04_2401_5_ltr	6.20454545454546
182	Chr04_6143_5_ltr	0.590909090909091
183	Chr04_3917_5_ltr	20.1136363636364
187	Chr04_3433_5_ltr	1.20454545454545
189	Chr04_3652_5_ltr	22.2954545454545
192	Chr04_2729_5_ltr	4.65909090909091
195	Chr04_3466_5_ltr	1.20454545454545
198	Chr04_3796_5_ltr	0
201	Chr04_1715_5_ltr	6.86363636363636
202	Chr04_7366_5_ltr	10.5681818181818
206	Chr04_2603_5_ltr	4.18181818181818
208	Chr04_7302_5_ltr	13.0227272727273
210	Chr04_7221_5_ltr	14.8863636363636
212	Chr04_3393_5_ltr	1.20454545454545
226	Chr04_6197_5_ltr	0
230	Chr04_3593_5_ltr	13.7272727272727
232	Chr04_5414_5_ltr	0
233	Chr04_5197_5_ltr	6.79545454545455
236	Chr04_5402_5_ltr	5.59090909090909
243	Chr04_3820_5_ltr	1.13636363636364
244	Chr04_137_5_ltr	0
246	Chr04_92_5_ltr	3.61363636363636
248	Chr04_6046_5_ltr	2.81818181818182
250	Chr04_4527_5_ltr	1.36363636363636
251	Chr04_3431_5_ltr	1.20454545454545
252	Chr04_5692_5_ltr	19.4545454545455
255	Chr04_4006_5_ltr	3.97727272727273
257	Chr04_3506_5_ltr	1.20454545454545
258	Chr04_1727_5_ltr	0
259	Chr04_3321_5_ltr	1.20454545454545
270	Chr04_3346_5_ltr	1.20454545454545
271	Chr04_3660_5_ltr	1.95454545454545
280	Chr04_5891_5_ltr	3.45454545454545
285	Chr04_6601_5_ltr	13.9545454545455
290	Chr04_2327_5_ltr	6.36363636363636
294	Chr04_2799_5_ltr	7.22727272727273
302	Chr04_3289_5_ltr	1.20454545454545
307	Chr04_2177_5_ltr	0
313	Chr04_140_5_ltr	0
315	Chr04_3525_5_ltr	1.20454545454545
319	Chr04_3388_5_ltr	1.20454545454545
332	Chr04_3911_5_ltr	3.43181818181818
337	Chr04_3542_5_ltr	1.20454545454545
344	Chr04_3888_5_ltr	11.6590909090909
345	Chr04_1910_5_ltr	4.15909090909091
346	Chr04_750_5_ltr	14
348	Chr04_2276_5_ltr	0.545454545454545
357	Chr04_2868_5_ltr	6.90909090909091
358	Chr04_7165_5_ltr	21.3863636363636
360	Chr04_5966_5_ltr	6.90909090909091
361	Chr04_4201_5_ltr	2.86363636363636
364	Chr04_2112_5_ltr	6.77272727272727
367	Chr04_3419_5_ltr	1.20454545454545
368	Chr04_5057_5_ltr	0.545454545454545
369	Chr04_7097_5_ltr	10.6363636363636
370	Chr04_2232_5_ltr	0
372	Chr04_4882_5_ltr	0
379	Chr04_3901_5_ltr	16.8636363636364
382	Chr04_748_5_ltr	20.9545454545455
388	Chr04_3805_5_ltr	0
391	Chr04_6252_5_ltr	5.75
399	Chr04_3958_5_ltr	0.5
405	Chr04_1774_5_ltr	0
408	Chr04_3262_5_ltr	1.20454545454545
412	Chr04_1625_5_ltr	0.772727272727273
415	Chr04_161_5_ltr	0
420	Chr04_2430_5_ltr	15.3863636363636
422	Chr04_5649_5_ltr	3.65909090909091
423	Chr04_1943_5_ltr	0.363636363636364
425	Chr04_2275_5_ltr	0
429	Chr04_4311_5_ltr	0
432	Chr04_3549_5_ltr	1.20454545454545
437	Chr04_6189_5_ltr	20.4545454545455
439	Chr04_7108_5_ltr	4.75
449	Chr04_5791_5_ltr	4.86363636363636
453	Chr04_6062_5_ltr	10.6136363636364
455	Chr04_4763_5_ltr	3.65909090909091
457	Chr04_3557_5_ltr	1.20454545454545
461	Chr04_4003_5_ltr	1.36363636363636
463	Chr04_702_5_ltr	7.13636363636364
469	Chr04_3102_5_ltr	5.93181818181818
471	Chr04_3341_5_ltr	1.20454545454545
472	Chr04_5080_5_ltr	2.38636363636364
473	Chr04_6485_5_ltr	3.68181818181818
486	Chr04_7474_5_ltr	11.5454545454545
487	Chr04_751_5_ltr	5.77272727272727
492	Chr04_654_5_ltr	14.7954545454545
495	Chr04_4974_5_ltr	0
499	Chr04_2870_5_ltr	6.90909090909091
500	Chr04_594_5_ltr	10.2272727272727
502	Chr04_7409_5_ltr	13.6590909090909
510	Chr04_2777_5_ltr	6.52272727272727
517	Chr04_6451_5_ltr	22.0681818181818
520	Chr04_6056_5_ltr	5.88636363636364
523	Chr04_2550_5_ltr	15.5454545454545
531	Chr04_6486_5_ltr	8.79545454545454
538	Chr04_6210_5_ltr	4.11363636363636
543	Chr04_3400_5_ltr	1.20454545454545
544	Chr04_3568_5_ltr	1.20454545454545
550	Chr04_5596_5_ltr	3.29545454545455
551	Chr04_5164_5_ltr	4.02272727272727
553	Chr04_5105_5_ltr	0.363636363636364
554	Chr04_2156_5_ltr	2.22727272727273
555	Chr04_3303_5_ltr	1.20454545454545
566	Chr04_6617_5_ltr	0.568181818181818
567	Chr04_3488_5_ltr	1.20454545454545
571	Chr04_6093_5_ltr	10.75
575	Chr04_4118_5_ltr	18.4090909090909
579	Chr04_3950_5_ltr	0.318181818181818
582	Chr04_942_5_ltr	0
585	Chr04_5472_5_ltr	9.54545454545455
588	Chr04_5143_5_ltr	3.02272727272727
604	Chr04_3322_5_ltr	1.20454545454545
608	Chr04_3543_5_ltr	1.20454545454545
614	Chr04_5908_5_ltr	10.8863636363636
616	Chr04_3283_5_ltr	1.20454545454545
621	Chr04_1889_5_ltr	1.34090909090909
629	Chr04_4179_5_ltr	11.6363636363636
632	Chr04_3305_5_ltr	1.20454545454545
633	Chr04_1631_5_ltr	0
639	Chr04_4016_5_ltr	22.0454545454545
641	Chr04_7262_5_ltr	1.13636363636364
642	Chr04_3975_5_ltr	0
646	Chr04_7164_5_ltr	0
659	Chr04_7344_5_ltr	7.88636363636364
660	Chr04_4192_5_ltr	4.72727272727273
670	Chr04_5048_5_ltr	1.79545454545455
675	Chr04_4640_5_ltr	5.31818181818182
683	Chr04_3534_5_ltr	1.20454545454545
686	Chr04_724_5_ltr	2.77272727272727
687	Chr04_6208_5_ltr	5.47727272727273
689	Chr04_3503_5_ltr	1.20454545454545
691	Chr04_3331_5_ltr	1.20454545454545
694	Chr04_3159_5_ltr	0.409090909090909
705	Chr04_5229_5_ltr	11.6818181818182
707	Chr04_3320_5_ltr	1.20454545454545
710	Chr04_3272_5_ltr	1.20454545454545
720	Chr04_3828_5_ltr	24.1818181818182
725	Chr04_5315_5_ltr	4.29545454545455
734	Chr04_4183_5_ltr	3.34090909090909
736	Chr04_6309_5_ltr	2.20454545454545
737	Chr04_4742_5_ltr	4.09090909090909
752	Chr04_133_5_ltr	0
767	Chr04_1372_5_ltr	5.84090909090909
770	Chr04_4626_5_ltr	28.2272727272727
772	Chr04_4258_5_ltr	2.27272727272727
773	Chr04_4533_5_ltr	1.06818181818182
781	Chr04_5066_5_ltr	19.2727272727273
782	Chr04_2713_5_ltr	9.38636363636364
783	Chr04_2269_5_ltr	0.295454545454545
793	Chr04_5294_5_ltr	0
798	Chr04_5554_5_ltr	10.0909090909091
799	Chr04_3464_5_ltr	1.20454545454545
800	Chr04_5184_5_ltr	5.52272727272727
805	Chr04_2460_5_ltr	0.659090909090909
813	Chr04_4101_5_ltr	3.54545454545455
816	Chr04_3904_5_ltr	9.27272727272727
829	Chr04_4943_5_ltr	10.2045454545455
830	Chr04_3491_5_ltr	1.20454545454545
831	Chr04_3562_5_ltr	1.20454545454545
833	Chr04_6544_5_ltr	5.97727272727273
836	Chr04_2291_5_ltr	37.8636363636364
842	Chr04_5477_5_ltr	0
844	Chr04_5422_5_ltr	10.2727272727273
849	Chr04_5817_5_ltr	8.70454545454546
850	Chr04_3165_5_ltr	0
853	Chr04_2785_5_ltr	9.86363636363637
857	Chr04_909_5_ltr	6.54545454545455
859	Chr04_3813_5_ltr	3.09090909090909
863	Chr04_2281_5_ltr	0
865	Chr04_775_5_ltr	29.6136363636364
866	Chr04_5969_5_ltr	14.2272727272727
872	Chr04_753_5_ltr	8.31818181818182
874	Chr04_1966_5_ltr	19.8863636363636
880	Chr04_7478_5_ltr	5.54545454545454
884	Chr04_3081_5_ltr	31.5454545454546
886	Chr04_793_5_ltr	4.13636363636364
888	Chr04_3642_5_ltr	4.5
890	Chr04_6177_5_ltr	13.3409090909091
891	Chr04_3315_5_ltr	1.20454545454545
901	Chr04_107_5_ltr	46.2954545454546
906	Chr04_2593_5_ltr	0.409090909090909
918	Chr04_3515_5_ltr	1.20454545454545
919	Chr04_5490_5_ltr	11
920	Chr04_5473_5_ltr	7
925	Chr04_3413_5_ltr	1.20454545454545
926	Chr04_3357_5_ltr	1.20454545454545
928	Chr04_3271_5_ltr	1.20454545454545
932	Chr04_3524_5_ltr	1.20454545454545
939	Chr04_3726_5_ltr	26.5681818181818
942	Chr04_2106_5_ltr	37.4772727272727
943	Chr04_4520_5_ltr	6.38636363636364
947	Chr04_1658_5_ltr	0.477272727272727
948	Chr04_4106_5_ltr	0.386363636363636
953	Chr04_3387_5_ltr	1.20454545454545
954	Chr04_3739_5_ltr	0
959	Chr04_3771_5_ltr	2.72727272727273
960	Chr04_5221_5_ltr	12.5681818181818
964	Chr04_937_5_ltr	10.0454545454545
969	Chr04_3340_5_ltr	1.20454545454545
977	Chr04_3455_5_ltr	1.20454545454545
982	Chr04_3808_5_ltr	0
986	Chr04_3260_5_ltr	1.20454545454545
992	Chr04_7018_5_ltr	1.02272727272727
995	Chr04_2400_5_ltr	8.25
1003	Chr04_5236_5_ltr	31.7272727272727
1015	Chr04_4741_5_ltr	0
1017	Chr04_4071_5_ltr	6.72727272727273
1023	Chr04_6218_5_ltr	16.2727272727273
1032	Chr04_4068_5_ltr	17.8863636363636
1035	Chr04_3370_5_ltr	1.20454545454545
1036	Chr04_135_5_ltr	0
1037	Chr04_2792_5_ltr	4.79545454545454
1038	Chr04_3421_5_ltr	1.20454545454545
1043	Chr04_6422_5_ltr	3.93181818181818
1048	Chr04_7248_5_ltr	6.84090909090909
1052	Chr04_5846_5_ltr	0.909090909090909
1055	Chr04_3247_5_ltr	4.29545454545455
1061	Chr04_7331_5_ltr	1.59090909090909
1062	Chr04_5659_5_ltr	0.659090909090909
1070	Chr04_3465_5_ltr	1.20454545454545
1076	Chr04_3313_5_ltr	1.20454545454545
1081	Chr04_3398_5_ltr	1.20454545454545
1094	Chr04_2797_5_ltr	1.95454545454545
1097	Chr04_5836_5_ltr	16.2045454545455
1104	Chr04_1714_5_ltr	5.47727272727273
1106	Chr04_1718_5_ltr	3.5
1109	Chr04_3383_5_ltr	1.20454545454545
1110	Chr04_3146_5_ltr	0
1118	Chr04_4880_5_ltr	0
1126	Chr04_1039_5_ltr	4.43181818181818
1132	Chr04_1838_5_ltr	0.409090909090909
1134	Chr04_2494_5_ltr	1.81818181818182
1142	Chr04_164_5_ltr	0
1149	Chr04_3009_5_ltr	7.59090909090909
1171	Chr04_5273_5_ltr	0
1172	Chr04_3572_5_ltr	1.20454545454545
1173	Chr04_2467_5_ltr	7
1178	Chr04_2348_5_ltr	44.8409090909091
1179	Chr04_5279_5_ltr	18.8636363636364
1184	Chr04_3460_5_ltr	1.20454545454545
1185	Chr04_3261_5_ltr	1.20454545454545
1197	Chr04_1902_5_ltr	15.0681818181818
1204	Chr04_157_5_ltr	0
1209	Chr04_2712_5_ltr	10.0909090909091
1216	Chr04_1580_5_ltr	16.9772727272727
1218	Chr04_1406_5_ltr	14.7727272727273
1220	Chr04_1877_5_ltr	6.22727272727273
1225	Chr04_3276_5_ltr	1.20454545454545
1227	Chr04_3149_5_ltr	11.9318181818182
1229	Chr04_7339_5_ltr	0
1240	Chr04_139_5_ltr	0
1244	Chr04_7224_5_ltr	5.65909090909091
1247	Chr04_4985_5_ltr	2.02272727272727
1250	Chr04_5946_5_ltr	5.75
1254	Chr04_1922_5_ltr	2.06818181818182
1255	Chr04_3404_5_ltr	1.20454545454545
1256	Chr04_5665_5_ltr	18.2954545454545
1258	Chr04_5178_5_ltr	0
1261	Chr04_3376_5_ltr	1.20454545454545
1264	Chr04_2681_5_ltr	3.75
1274	Chr04_5153_5_ltr	4.18181818181818
1275	Chr04_6605_5_ltr	4.22727272727273
1277	Chr04_2782_5_ltr	22.4318181818182
1281	Chr04_4276_5_ltr	0.204545454545455
1285	Chr04_3935_5_ltr	33.2954545454545
1288	Chr04_5643_5_ltr	7.45454545454545
1294	Chr04_4100_5_ltr	0
1296	Chr04_2301_5_ltr	1.88636363636364
1298	Chr04_4732_5_ltr	4.81818181818182
1300	Chr04_6096_5_ltr	45.4772727272727
1309	Chr04_6563_5_ltr	3.11363636363636
1318	Chr04_6818_5_ltr	0.545454545454545
1319	Chr04_670_5_ltr	20.7954545454545
1333	Chr04_3257_5_ltr	1.20454545454545
1334	Chr04_7136_5_ltr	0.613636363636364
1335	Chr04_1507_5_ltr	31.1590909090909
1338	Chr04_5560_5_ltr	0.522727272727273
1341	Chr04_3633_5_ltr	20.2045454545455
1345	Chr04_3038_5_ltr	0.681818181818182
1354	Chr04_1671_5_ltr	1.75
1362	Chr04_3407_5_ltr	1.20454545454545
1370	Chr04_6150_5_ltr	24.5681818181818
1371	Chr04_3100_5_ltr	5.13636363636364
1374	Chr04_2188_5_ltr	2.27272727272727
1384	Chr04_7_5_ltr	8.04545454545455
1388	Chr04_985_5_ltr	1.45454545454545
1392	Chr04_3565_5_ltr	1.20454545454545
1395	Chr04_3449_5_ltr	1.20454545454545
1401	Chr04_4902_5_ltr	2.11363636363636
1402	Chr04_7027_5_ltr	0
1411	Chr04_3394_5_ltr	1.20454545454545
1415	Chr04_7361_5_ltr	8.22727272727273
1417	Chr04_4539_5_ltr	47.7272727272727
1419	Chr04_3632_5_ltr	1.31818181818182
1421	Chr04_3474_5_ltr	1.20454545454545
1424	Chr04_3281_5_ltr	1.20454545454545
1431	Chr04_5251_5_ltr	0.75
1436	Chr04_1583_5_ltr	0.477272727272727
1438	Chr04_7351_5_ltr	12.1590909090909
1440	Chr04_2041_5_ltr	23.5454545454545
1442	Chr04_5479_5_ltr	2.27272727272727
1444	Chr04_921_5_ltr	6.52272727272727
1447	Chr04_7324_5_ltr	1.22727272727273
1458	Chr04_2137_5_ltr	19
1460	Chr04_5218_5_ltr	0.181818181818182
1462	Chr04_5069_5_ltr	2.22727272727273
1468	Chr04_4275_5_ltr	3.54545454545455
1471	Chr04_4986_5_ltr	2.09090909090909
1472	Chr04_3512_5_ltr	1.20454545454545
1478	Chr04_2747_5_ltr	0.931818181818182
1481	Chr04_1639_5_ltr	0.477272727272727
1483	Chr04_3040_5_ltr	2.31818181818182
1484	Chr04_3577_5_ltr	4.52272727272727
1489	Chr04_4011_5_ltr	0.25
1491	Chr04_1009_5_ltr	0
1494	Chr04_5763_5_ltr	2.04545454545455
1499	Chr04_2544_5_ltr	3.68181818181818
1501	Chr04_3019_5_ltr	0.954545454545455
1505	Chr04_6478_5_ltr	3.86363636363636
1506	Chr04_2263_5_ltr	4.54545454545455
1507	Chr04_3715_5_ltr	0.909090909090909
1509	Chr04_2993_5_ltr	0
1513	Chr04_3545_5_ltr	1.20454545454545
1515	Chr04_6006_5_ltr	2.11363636363636
1517	Chr04_3497_5_ltr	1.20454545454545
1524	Chr04_882_5_ltr	8.13636363636364
1525	Chr04_817_5_ltr	4.79545454545454
1529	Chr04_6465_5_ltr	0
1534	Chr04_1888_5_ltr	0
1537	Chr04_5128_5_ltr	15
1538	Chr04_4869_5_ltr	0
1547	Chr04_5676_5_ltr	0.545454545454545
1550	Chr04_3203_5_ltr	5.65909090909091
1556	Chr04_3255_5_ltr	1.20454545454545
1578	Chr04_3425_5_ltr	1.20454545454545
1580	Chr04_1363_5_ltr	14.9090909090909
1582	Chr04_4278_5_ltr	4.11363636363636
1584	Chr04_6434_5_ltr	10.5454545454545
1590	Chr04_3307_5_ltr	1.20454545454545
1603	Chr04_628_5_ltr	11.6818181818182
1609	Chr04_3109_5_ltr	23.0454545454545
1617	Chr04_3314_5_ltr	1.20454545454545
1620	Chr04_5086_5_ltr	0.363636363636364
1624	Chr04_3189_5_ltr	6.5
1628	Chr04_7325_5_ltr	0.25
1631	Chr04_2486_5_ltr	0
1633	Chr04_3490_5_ltr	1.20454545454545
1640	Chr04_5233_5_ltr	9.04545454545455
1643	Chr04_1466_5_ltr	0.522727272727273
1644	Chr04_6497_5_ltr	2.34090909090909
1646	Chr04_2391_5_ltr	0.613636363636364
1647	Chr04_3738_5_ltr	14.6363636363636
1655	Chr04_2498_5_ltr	10.6818181818182
1656	Chr04_1475_5_ltr	0
1661	Chr04_1060_5_ltr	0.659090909090909
1663	Chr04_999_5_ltr	4.68181818181818
1669	Chr04_4782_5_ltr	0.636363636363636
1673	Chr04_2533_5_ltr	15.4090909090909
1674	Chr04_2083_5_ltr	0.545454545454545
1675	Chr04_4901_5_ltr	2.5
1676	Chr04_5044_5_ltr	0.204545454545455
1681	Chr04_4654_5_ltr	0.772727272727273
1693	Chr04_5135_5_ltr	4.15909090909091
1694	Chr04_3373_5_ltr	1.20454545454545
1695	Chr04_1646_5_ltr	32.4318181818182
1702	Chr04_894_5_ltr	0
1707	Chr04_2872_5_ltr	6.90909090909091
1708	Chr04_587_5_ltr	9.59090909090909
1709	Chr04_3409_5_ltr	1.20454545454545
1714	Chr04_4824_5_ltr	0.386363636363636
1720	Chr04_3821_5_ltr	1.29545454545455
1721	Chr04_6149_5_ltr	29.5909090909091
1727	Chr04_2345_5_ltr	4.75
1729	Chr04_6128_5_ltr	0.727272727272727
1730	Chr04_162_5_ltr	0
1731	Chr04_1728_5_ltr	4.61363636363636
1735	Chr04_1633_5_ltr	1.75
1737	Chr04_5886_5_ltr	8.04545454545455
1739	Chr04_6462_5_ltr	18.6590909090909
1740	Chr04_3374_5_ltr	1.20454545454545
1742	Chr04_1510_5_ltr	4.47727272727273
1744	Chr04_6311_5_ltr	29.8636363636364
1748	Chr04_6583_5_ltr	0
1749	Chr04_4783_5_ltr	5.45454545454546
1761	Chr04_2618_5_ltr	1.77272727272727
1762	Chr04_4459_5_ltr	0
1771	Chr04_2152_5_ltr	8.31818181818182
1775	Chr04_3973_5_ltr	6.04545454545455
1781	Chr04_7201_5_ltr	0.522727272727273
1784	Chr04_2035_5_ltr	6.77272727272727
1786	Chr04_2739_5_ltr	5.43181818181818
1793	Chr04_5985_5_ltr	2.95454545454546
1798	Chr04_4805_5_ltr	7.56818181818182
1799	Chr04_2538_5_ltr	1.09090909090909
1801	Chr04_3287_5_ltr	1.20454545454545
1802	Chr04_7207_5_ltr	35.3636363636364
1803	Chr04_3252_5_ltr	1.20454545454545
1806	Chr04_1770_5_ltr	0.545454545454545
1811	Chr04_7176_5_ltr	19.1818181818182
1812	Chr04_5151_5_ltr	0
1821	Chr04_2726_5_ltr	3.34090909090909
1822	Chr04_146_5_ltr	0
1823	Chr04_5239_5_ltr	3.70454545454545
1827	Chr04_2516_5_ltr	12.8636363636364
1835	Chr04_3345_5_ltr	1.20454545454545
1839	Chr04_1873_5_ltr	20.0227272727273
1840	Chr04_2677_5_ltr	1.38636363636364
1842	Chr04_5204_5_ltr	14.5
1845	Chr04_5744_5_ltr	17.25
1853	Chr04_2208_5_ltr	0.431818181818182
1854	Chr04_4711_5_ltr	0
1863	Chr04_4267_5_ltr	16.6136363636364
1866	Chr04_151_5_ltr	0
1869	Chr04_7226_5_ltr	0.977272727272727
1870	Chr04_3441_5_ltr	1.20454545454545
1871	Chr04_3343_5_ltr	1.20454545454545
1880	Chr04_4189_5_ltr	6.97727272727273
1885	Chr04_639_5_ltr	9.13636363636363
1886	Chr04_3736_5_ltr	4.34090909090909
1896	Chr04_4953_5_ltr	0.181818181818182
1900	Chr04_3514_5_ltr	1.20454545454545
1902	Chr04_6813_5_ltr	1
1909	Chr04_2853_5_ltr	3.72727272727273
1911	Chr04_3521_5_ltr	1.20454545454545
1914	Chr04_3230_5_ltr	3.88636363636364
1919	Chr04_2551_5_ltr	4.56818181818182
1920	Chr04_963_5_ltr	0.386363636363636
1921	Chr04_6168_5_ltr	15.2045454545455
1928	Chr04_2057_5_ltr	2.45454545454546
1930	Chr04_3054_5_ltr	2.54545454545455
1934	Chr04_4522_5_ltr	0
1935	Chr04_6812_5_ltr	1
1938	Chr04_7279_5_ltr	25.4318181818182
1942	Chr04_3416_5_ltr	1.20454545454545
1943	Chr04_1421_5_ltr	0
1945	Chr04_3378_5_ltr	1.20454545454545
1946	Chr04_3448_5_ltr	1.20454545454545
1949	Chr04_2161_5_ltr	1.81818181818182
1956	Chr04_3426_5_ltr	1.20454545454545
1958	Chr04_2016_5_ltr	2.77272727272727
1961	Chr04_5216_5_ltr	3
1962	Chr04_2641_5_ltr	1.56818181818182
1964	Chr04_1468_5_ltr	1.34090909090909
1969	Chr04_3482_5_ltr	1.20454545454545
1971	Chr04_5232_5_ltr	9.84090909090909
1973	Chr04_3403_5_ltr	1.20454545454545
1974	Chr04_1971_5_ltr	0.590909090909091
1982	Chr04_2175_5_ltr	7.95454545454546
1990	Chr04_7022_5_ltr	2.09090909090909
1995	Chr04_5162_5_ltr	5.5
1996	Chr04_4138_5_ltr	30.6590909090909
1999	Chr04_5391_5_ltr	2.75
2000	Chr04_3077_5_ltr	0.886363636363636
2001	Chr04_184_5_ltr	2.36363636363636
2006	Chr04_4561_5_ltr	15.0454545454545
2013	Chr04_4073_5_ltr	5.97727272727273
2020	Chr04_178_5_ltr	9.79545454545455
2026	Chr04_153_5_ltr	0
2028	Chr04_772_5_ltr	2.15909090909091
2035	Chr04_755_5_ltr	0.795454545454545
2049	Chr04_5147_5_ltr	2.09090909090909
2051	Chr04_3550_5_ltr	1.20454545454545
2056	Chr04_2661_5_ltr	1.18181818181818
2068	Chr04_1952_5_ltr	0
2071	Chr04_3802_5_ltr	0.454545454545455
2075	Chr04_3436_5_ltr	1.20454545454545
2077	Chr04_7101_5_ltr	7.09090909090909
2084	Chr04_7198_5_ltr	13.0681818181818
2089	Chr04_1373_5_ltr	16.6590909090909
2095	Chr04_6294_5_ltr	5.65909090909091
2106	Chr04_200_5_ltr	0
2111	Chr04_3627_5_ltr	4.88636363636364
2113	Chr04_58_5_ltr	49.7954545454545
2116	Chr04_4680_5_ltr	0.409090909090909
2117	Chr04_5117_5_ltr	1.97727272727273
2121	Chr04_731_5_ltr	2.72727272727273
2124	Chr04_155_5_ltr	0
2130	Chr04_97_5_ltr	16.0454545454545
2132	Chr04_4564_5_ltr	0.636363636363636
2135	Chr04_2996_5_ltr	0.545454545454545
2138	Chr04_6513_5_ltr	5.25
2139	Chr04_5566_5_ltr	3.06818181818182
2149	Chr04_6545_5_ltr	8.25
2156	Chr04_645_5_ltr	1.04545454545455
2157	Chr04_1360_5_ltr	3.36363636363636
2159	Chr04_1465_5_ltr	0.568181818181818
2172	Chr04_3095_5_ltr	0.295454545454545
2178	Chr04_2299_5_ltr	43.6590909090909
2180	Chr04_3384_5_ltr	1.20454545454545
2182	Chr04_7219_5_ltr	5.59090909090909
2183	Chr04_4136_5_ltr	18.5227272727273
2185	Chr04_2394_5_ltr	1.81818181818182
2188	Chr04_6132_5_ltr	3.70454545454545
2189	Chr04_7208_5_ltr	7.22727272727273
2197	Chr04_2871_5_ltr	6.90909090909091
2200	Chr04_85_5_ltr	13.5909090909091
2201	Chr04_1944_5_ltr	0.75
2204	Chr04_5339_5_ltr	8.97727272727273
2208	Chr04_6843_5_ltr	0
2211	Chr04_3200_5_ltr	2.72727272727273
2213	Chr04_4131_5_ltr	0
2215	Chr04_5429_5_ltr	35.5681818181818
2217	Chr04_3386_5_ltr	1.20454545454545
2219	Chr04_3326_5_ltr	1.20454545454545
2220	Chr04_2022_5_ltr	3.97727272727273
2225	Chr04_2461_5_ltr	11.5909090909091
2228	Chr04_4800_5_ltr	19.2045454545455
2238	Chr04_5039_5_ltr	14.4545454545455
2239	Chr04_5155_5_ltr	7.52272727272727
2240	Chr04_5346_5_ltr	21.25
2241	Chr04_6040_5_ltr	0
2260	Chr04_1390_5_ltr	1.84090909090909
2263	Chr04_3323_5_ltr	1.20454545454545
2275	Chr04_4139_5_ltr	0.886363636363636
2279	Chr04_7352_5_ltr	12.2272727272727
2285	Chr04_3555_5_ltr	1.20454545454545
2286	Chr04_3242_5_ltr	16.7272727272727
2299	Chr04_986_5_ltr	2.47727272727273
2301	Chr04_7345_5_ltr	7.88636363636364
2303	Chr04_2147_5_ltr	23.7272727272727
2309	Chr04_3476_5_ltr	1.20454545454545
2315	Chr04_5037_5_ltr	13.0681818181818
2316	Chr04_920_5_ltr	0.409090909090909
2317	Chr04_3375_5_ltr	1.20454545454545
2321	Chr04_1699_5_ltr	3.86363636363636
2326	Chr04_3585_5_ltr	1.59090909090909
2332	Chr04_2217_5_ltr	32.8863636363636
2334	Chr04_3297_5_ltr	1.20454545454545
2345	Chr04_3489_5_ltr	1.20454545454545
2350	Chr04_2375_5_ltr	2.47727272727273
2355	Chr04_3397_5_ltr	1.20454545454545
2360	Chr04_1892_5_ltr	2.88636363636364
2361	Chr04_5761_5_ltr	1.47727272727273
2362	Chr04_4598_5_ltr	5.29545454545455
2364	Chr04_5760_5_ltr	2.13636363636364
2373	Chr04_5800_5_ltr	3.34090909090909
2376	Chr04_5617_5_ltr	0
2380	Chr04_3344_5_ltr	1.20454545454545
2386	Chr04_5148_5_ltr	1.29545454545455
2396	Chr04_3256_5_ltr	1.20454545454545
2398	Chr04_5924_5_ltr	0
2399	Chr04_163_5_ltr	0
2405	Chr04_4326_5_ltr	0.954545454545455
2407	Chr04_5079_5_ltr	36.9545454545455
2411	Chr04_3366_5_ltr	1.20454545454545
2413	Chr04_657_5_ltr	20.0454545454545
2414	Chr04_3253_5_ltr	1.20454545454545
2418	Chr04_5585_5_ltr	1.43181818181818
2419	Chr04_4799_5_ltr	28.0454545454545
2425	Chr04_4820_5_ltr	0.590909090909091
2438	Chr04_1546_5_ltr	2.84090909090909
2448	Chr04_803_5_ltr	1.63636363636364
2449	Chr04_5118_5_ltr	0.659090909090909
2466	Chr04_4944_5_ltr	12.9090909090909
2468	Chr04_138_5_ltr	0
2470	Chr04_6450_5_ltr	3.59090909090909
2475	Chr04_4614_5_ltr	10.9090909090909
2477	Chr04_3107_5_ltr	1.90909090909091
2478	Chr04_3639_5_ltr	0
2482	Chr04_5200_5_ltr	9.25
2484	Chr04_5563_5_ltr	0.295454545454545
2489	Chr04_3561_5_ltr	1.20454545454545
2491	Chr04_1632_5_ltr	0.75
2500	Chr04_818_5_ltr	1.56818181818182
2503	Chr04_1804_5_ltr	24.3636363636364
2504	Chr04_926_5_ltr	9.54545454545455
2507	Chr04_2660_5_ltr	0
2510	Chr04_3001_5_ltr	17.8636363636364
2513	Chr04_7365_5_ltr	9.77272727272727
2515	Chr04_3428_5_ltr	1.20454545454545
2523	Chr04_953_5_ltr	4.68181818181818
2525	Chr04_5567_5_ltr	0.954545454545455
2533	Chr04_3273_5_ltr	1.20454545454545
2536	Chr04_3463_5_ltr	1.20454545454545
2545	Chr04_5226_5_ltr	8.68181818181818
2547	Chr04_4033_5_ltr	1.75
2554	Chr04_4112_5_ltr	18.3409090909091
2556	Chr04_652_5_ltr	14.7954545454545
2562	Chr04_4769_5_ltr	0
2563	Chr04_5568_5_ltr	0
2564	Chr04_6247_5_ltr	1.77272727272727
2567	Chr04_5448_5_ltr	5.43181818181818
2568	Chr04_3481_5_ltr	1.20454545454545
2573	Chr04_4819_5_ltr	0.909090909090909
2577	Chr04_3984_5_ltr	2.84090909090909
2579	Chr04_3570_5_ltr	1.20454545454545
2585	Chr04_2563_5_ltr	0
2590	Chr04_4740_5_ltr	0
2592	Chr04_6431_5_ltr	14.25
2593	Chr04_4835_5_ltr	2.27272727272727
2599	Chr04_1907_5_ltr	5.77272727272727
2600	Chr04_1773_5_ltr	1.65909090909091
2601	Chr04_898_5_ltr	6.11363636363636
2603	Chr04_5502_5_ltr	6.04545454545455
2610	Chr04_3586_5_ltr	0.863636363636364
2616	Chr04_6007_5_ltr	0.25
2618	Chr04_4175_5_ltr	0
2619	Chr04_1788_5_ltr	6.81818181818182
2621	Chr04_2181_5_ltr	0
2626	Chr04_7023_5_ltr	1.11363636363636
2627	Chr04_5481_5_ltr	1.22727272727273
2629	Chr04_4560_5_ltr	1.04545454545455
2633	Chr04_5654_5_ltr	5.5
2639	Chr04_4315_5_ltr	1.22727272727273
2645	Chr04_3401_5_ltr	1.20454545454545
2662	Chr04_4227_5_ltr	7.04545454545455
2667	Chr04_808_5_ltr	0
2668	Chr04_3362_5_ltr	1.20454545454545
2670	Chr04_7405_5_ltr	3.97727272727273
2672	Chr04_1829_5_ltr	0.75
2673	Chr04_1470_5_ltr	2.22727272727273
2674	Chr04_4270_5_ltr	17.0227272727273
2682	Chr04_3199_5_ltr	4.95454545454546
2686	Chr04_1356_5_ltr	0.25
2693	Chr04_2657_5_ltr	0
2694	Chr04_1740_5_ltr	1.13636363636364
2695	Chr04_5901_5_ltr	1.56818181818182
2697	Chr04_3613_5_ltr	0.522727272727273
2700	Chr04_128_5_ltr	0
2701	Chr04_4007_5_ltr	5.38636363636364
2704	Chr04_1469_5_ltr	1.34090909090909
2705	Chr04_930_5_ltr	11.9090909090909
2707	Chr04_6496_5_ltr	10.3181818181818
2715	Chr04_836_5_ltr	2.47727272727273
2718	Chr04_3832_5_ltr	9.81818181818182
2719	Chr04_3914_5_ltr	0
2721	Chr04_3335_5_ltr	1.20454545454545
2723	Chr04_1754_5_ltr	36.7045454545455
2724	Chr04_2524_5_ltr	0
2726	Chr04_5640_5_ltr	2.27272727272727
2732	Chr04_6495_5_ltr	10.3181818181818
2735	Chr04_7342_5_ltr	9.34090909090909
2740	Chr04_5949_5_ltr	10.4090909090909
2743	Chr04_3269_5_ltr	1.20454545454545
2746	Chr04_2302_5_ltr	0.363636363636364
2752	Chr04_6069_5_ltr	12.8181818181818
2753	Chr04_1050_5_ltr	0.909090909090909
2759	Chr04_2470_5_ltr	4.70454545454546
2764	Chr04_4872_5_ltr	0
2766	Chr04_6817_5_ltr	0.545454545454545
2777	Chr04_659_5_ltr	0.75
2778	Chr04_5299_5_ltr	7.25
2780	Chr04_880_5_ltr	1.84090909090909
2783	Chr04_3951_5_ltr	1.27272727272727
2787	Chr04_5686_5_ltr	3.59090909090909
2789	Chr04_3399_5_ltr	1.20454545454545
2804	Chr04_4161_5_ltr	0
2808	Chr04_7416_5_ltr	3.65909090909091
2813	Chr04_4182_5_ltr	3.38636363636364
2818	Chr04_2133_5_ltr	0.909090909090909
2827	Chr04_788_5_ltr	12.4545454545455
2834	Chr04_7185_5_ltr	1.18181818181818
2836	Chr04_7346_5_ltr	7.88636363636364
2838	Chr04_5110_5_ltr	1.18181818181818
2840	Chr04_3277_5_ltr	1.20454545454545
2843	Chr04_1343_5_ltr	2.86363636363636
2846	Chr04_752_5_ltr	7.54545454545455
2849	Chr04_900_5_ltr	4.22727272727273
2852	Chr04_4441_5_ltr	32.7272727272727
2868	Chr04_2867_5_ltr	6.90909090909091
2876	Chr04_2710_5_ltr	31.0681818181818
2881	Chr04_3310_5_ltr	1.20454545454545
2882	Chr04_4104_5_ltr	2.52272727272727
2886	Chr04_3569_5_ltr	1.20454545454545
2887	Chr04_3518_5_ltr	1.20454545454545
2889	Chr04_4796_5_ltr	0
2897	Chr04_1859_5_ltr	0.5
2902	Chr04_4224_5_ltr	10.9545454545455
2904	Chr04_3080_5_ltr	3.02272727272727
2905	Chr04_3590_5_ltr	6
2909	Chr04_910_5_ltr	7.04545454545455
2913	Chr04_3985_5_ltr	4.81818181818182
2914	Chr04_4508_5_ltr	1.25
2927	Chr04_2774_5_ltr	2.75
2936	Chr04_172_5_ltr	15.7272727272727
2943	Chr04_2798_5_ltr	7.47727272727273
2947	Chr04_168_5_ltr	0
2949	Chr04_3353_5_ltr	1.20454545454545
2952	Chr04_4942_5_ltr	12.9090909090909
2956	Chr04_3846_5_ltr	0
2958	Chr04_5269_5_ltr	19.4545454545455
2968	Chr04_4448_5_ltr	11.7954545454545
2970	Chr04_7215_5_ltr	1.25
2972	Chr04_3776_5_ltr	7.59090909090909
2975	Chr04_3390_5_ltr	1.20454545454545
2978	Chr04_3380_5_ltr	1.20454545454545
2984	Chr04_3471_5_ltr	1.20454545454545
3000	Chr04_5050_5_ltr	32.2954545454545
3001	Chr04_904_5_ltr	5.63636363636364
3005	Chr04_5714_5_ltr	0
3006	Chr04_1_5_ltr	0.954545454545455
3007	Chr04_4817_5_ltr	1.72727272727273
3015	Chr04_2793_5_ltr	0.772727272727273
3018	Chr04_4721_5_ltr	3.27272727272727
3020	Chr04_5873_5_ltr	0
3026	Chr04_4219_5_ltr	6.59090909090909
3032	Chr04_4310_5_ltr	10.4090909090909
3033	Chr04_3496_5_ltr	1.20454545454545
3036	Chr04_7026_5_ltr	2.88636363636364
3042	Chr04_84_5_ltr	5.38636363636364
3048	Chr04_5819_5_ltr	25.6818181818182
3055	Chr04_3889_5_ltr	23.9772727272727
3061	Chr04_3944_5_ltr	10.9090909090909
3067	Chr04_4093_5_ltr	4.81818181818182
3071	Chr04_3479_5_ltr	1.20454545454545
3073	Chr04_2351_5_ltr	3.31818181818182
3078	Chr04_7099_5_ltr	0
3082	Chr04_3251_5_ltr	1.20454545454545
3088	Chr04_4906_5_ltr	8.54545454545454
3096	Chr04_3556_5_ltr	1.20454545454545
3098	Chr04_3382_5_ltr	1.20454545454545
3100	Chr04_4959_5_ltr	20.8181818181818
3103	Chr04_3293_5_ltr	1.20454545454545
3105	Chr04_1751_5_ltr	10.3409090909091
3108	Chr04_2701_5_ltr	3.09090909090909
3111	Chr04_2858_5_ltr	10.8863636363636
3112	Chr04_3522_5_ltr	1.20454545454545
3116	Chr04_4907_5_ltr	6.84090909090909
3122	Chr04_2200_5_ltr	10.3181818181818
3137	Chr04_1694_5_ltr	3.72727272727273
3142	Chr04_104_5_ltr	25.5227272727273
3146	Chr04_3847_5_ltr	0.613636363636364
3147	Chr04_5602_5_ltr	15.2272727272727
3150	Chr04_5685_5_ltr	2.72727272727273
3155	Chr04_2011_5_ltr	2.09090909090909
3159	Chr04_3355_5_ltr	1.20454545454545
3160	Chr04_3531_5_ltr	1.20454545454545
3163	Chr04_6264_5_ltr	11.2045454545455
3165	Chr04_6160_5_ltr	7.75
3173	Chr04_4822_5_ltr	18.2272727272727
3178	Chr04_648_5_ltr	16.0681818181818
3183	Chr04_1552_5_ltr	0.409090909090909
3197	Chr04_5927_5_ltr	1.68181818181818
3199	Chr04_160_5_ltr	0
3202	Chr04_1928_5_ltr	0.863636363636364
3206	Chr04_3558_5_ltr	1.20454545454545
3209	Chr04_2696_5_ltr	2.5
3212	Chr04_5690_5_ltr	16.1363636363636
3223	Chr04_3206_5_ltr	0
3225	Chr04_4135_5_ltr	0
3226	Chr04_141_5_ltr	0
3228	Chr04_7287_5_ltr	7.86363636363636
3239	Chr04_3502_5_ltr	1.20454545454545
3242	Chr04_6480_5_ltr	3.56818181818182
3245	Chr04_2543_5_ltr	9.77272727272727
3250	Chr04_1504_5_ltr	5.04545454545455
3255	Chr04_5230_5_ltr	11.75
3263	Chr04_725_5_ltr	10.6136363636364
3277	Chr04_5275_5_ltr	8.02272727272727
3284	Chr04_3266_5_ltr	1.20454545454545
3285	Chr04_3837_5_ltr	0.545454545454545
3286	Chr04_3432_5_ltr	1.20454545454545
3287	Chr04_888_5_ltr	5.81818181818182
3297	Chr04_7193_5_ltr	28.4090909090909
3309	Chr04_3411_5_ltr	1.20454545454545
3311	Chr04_874_5_ltr	5.34090909090909
3316	Chr04_6788_5_ltr	0.795454545454545
3317	Chr04_3872_5_ltr	15.2727272727273
3320	Chr04_3429_5_ltr	1.20454545454545
3325	Chr04_4635_5_ltr	12.1818181818182
3330	Chr04_4269_5_ltr	22.3863636363636
3335	Chr04_5938_5_ltr	0.477272727272727
3344	Chr04_6045_5_ltr	0
3345	Chr04_2796_5_ltr	2.93181818181818
3347	Chr04_2827_5_ltr	9.36363636363637
3351	Chr04_987_5_ltr	16.5
3352	Chr04_5801_5_ltr	8.54545454545454
3358	Chr04_5336_5_ltr	9.43181818181818
3362	Chr04_3551_5_ltr	1.20454545454545
3363	Chr04_2069_5_ltr	0.613636363636364
3367	Chr04_83_5_ltr	4.61363636363636
3376	Chr04_1893_5_ltr	2.27272727272727
3381	Chr04_3701_5_ltr	1
3384	Chr04_6433_5_ltr	10.8181818181818
3389	Chr04_5639_5_ltr	6.18181818181818
3393	Chr04_6079_5_ltr	0
3395	Chr04_3349_5_ltr	1.20454545454545
3411	Chr04_7189_5_ltr	43.7045454545455
3417	Chr04_7343_5_ltr	16.1136363636364
3420	Chr04_3101_5_ltr	14.5227272727273
3422	Chr04_4487_5_ltr	14.0681818181818
3426	Chr04_7220_5_ltr	11.7727272727273
3434	Chr04_2690_5_ltr	0
3437	Chr04_6176_5_ltr	19.2045454545455
3438	Chr04_4549_5_ltr	4.06818181818182
3450	Chr04_3438_5_ltr	1.20454545454545
3451	Chr04_4739_5_ltr	0
3455	Chr04_3286_5_ltr	1.20454545454545
3468	Chr04_6198_5_ltr	23.0454545454545
3474	Chr04_3566_5_ltr	1.20454545454545
3475	Chr04_3498_5_ltr	1.20454545454545
3478	Chr04_3686_5_ltr	7.63636363636364
3479	Chr04_4074_5_ltr	6.11363636363636
3480	Chr04_4156_5_ltr	0
3490	Chr04_3319_5_ltr	1.20454545454545
3491	Chr04_3548_5_ltr	1.20454545454545
3493	Chr04_2493_5_ltr	1
3494	Chr04_3312_5_ltr	1.20454545454545
3501	Chr04_3470_5_ltr	1.20454545454545
3502	Chr04_5600_5_ltr	0.522727272727273
3506	Chr04_1352_5_ltr	30.6818181818182
3515	Chr04_3070_5_ltr	6.06818181818182
3518	Chr04_4075_5_ltr	7.06818181818182
3535	Chr04_4603_5_ltr	8.29545454545455
3536	Chr04_1556_5_ltr	5.84090909090909
3537	Chr04_4554_5_ltr	23.8181818181818
3540	Chr04_928_5_ltr	7.75
3544	Chr04_5300_5_ltr	7.34090909090909
3551	Chr04_150_5_ltr	0
3552	Chr04_5672_5_ltr	2.36363636363636
3554	Chr04_2044_5_ltr	0.772727272727273
3556	Chr04_7079_5_ltr	3.86363636363636
3558	Chr04_5570_5_ltr	16.0227272727273
3561	Chr04_3351_5_ltr	1.20454545454545
3563	Chr04_2463_5_ltr	1.34090909090909
3565	Chr04_3519_5_ltr	1.20454545454545
3566	Chr04_6787_5_ltr	0.795454545454545
3567	Chr04_1855_5_ltr	0.613636363636364
3568	Chr04_4718_5_ltr	5
3572	Chr04_6484_5_ltr	4.54545454545455
3575	Chr04_3348_5_ltr	1.20454545454545
3577	Chr04_4688_5_ltr	27.6590909090909
3588	Chr04_1533_5_ltr	0.840909090909091
3600	Chr04_5390_5_ltr	0.75
3606	Chr04_1370_5_ltr	9.79545454545455
3611	Chr04_7353_5_ltr	10.2272727272727
3618	Chr04_5941_5_ltr	4.5
3619	Chr04_6593_5_ltr	1.04545454545455
3621	Chr04_3772_5_ltr	16.3409090909091
3622	Chr04_3564_5_ltr	1.20454545454545
3623	Chr04_7393_5_ltr	25.5681818181818
3626	Chr04_3325_5_ltr	1.20454545454545
3627	Chr04_5287_5_ltr	0
3628	Chr04_4529_5_ltr	8.77272727272727
3629	Chr04_154_5_ltr	0
3631	Chr04_1600_5_ltr	32.0454545454545
3633	Chr04_3775_5_ltr	5.75
3634	Chr04_3332_5_ltr	1.20454545454545
3638	Chr04_4036_5_ltr	0
3640	Chr04_2445_5_ltr	18.6363636363636
3641	Chr04_3874_5_ltr	2.02272727272727
3647	Chr04_3563_5_ltr	1.20454545454545
3652	Chr04_5619_5_ltr	2.56818181818182
3654	Chr04_5227_5_ltr	3.22727272727273
3660	Chr04_6585_5_ltr	3.97727272727273
3661	Chr04_2616_5_ltr	4.93181818181818
3663	Chr04_3336_5_ltr	1.20454545454545
3668	Chr04_3074_5_ltr	1.15909090909091
3683	Chr04_3480_5_ltr	1.20454545454545
3684	Chr04_5046_5_ltr	0
3688	Chr04_1388_5_ltr	1.31818181818182
3689	Chr04_4256_5_ltr	0
3691	Chr04_3318_5_ltr	1.20454545454545
3702	Chr04_1489_5_ltr	17.6363636363636
3711	Chr04_5493_5_ltr	2.27272727272727
3716	Chr04_3511_5_ltr	1.20454545454545
3722	Chr04_5929_5_ltr	1.93181818181818
3726	Chr04_3285_5_ltr	1.20454545454545
3728	Chr04_5015_5_ltr	1.43181818181818
3729	Chr04_3912_5_ltr	4.18181818181818
3731	Chr04_4696_5_ltr	2.09090909090909
3734	Chr04_2092_5_ltr	0
3740	Chr04_773_5_ltr	5.54545454545454
3741	Chr04_5199_5_ltr	12.5454545454545
3756	Chr04_5228_5_ltr	4.77272727272727
3759	Chr04_4702_5_ltr	16.7954545454545
3761	Chr04_2856_5_ltr	7.38636363636364
3762	Chr04_6099_5_ltr	25.6136363636364
3763	Chr04_3495_5_ltr	1.20454545454545
3767	Chr04_1895_5_ltr	3.02272727272727
3768	Chr04_2985_5_ltr	0.613636363636364
3770	Chr04_1472_5_ltr	3.45454545454545
3773	Chr04_3007_5_ltr	6.54545454545455
3775	Chr04_7350_5_ltr	11.8636363636364
3776	Chr04_2767_5_ltr	0
3779	Chr04_3347_5_ltr	1.20454545454545
3782	Chr04_5805_5_ltr	0
3783	Chr04_949_5_ltr	9.31818181818182
3784	Chr04_4295_5_ltr	11.0454545454545
3788	Chr04_6315_5_ltr	2.65909090909091
3793	Chr04_2874_5_ltr	6.90909090909091
3796	Chr04_5689_5_ltr	15.25
3797	Chr04_4524_5_ltr	9.31818181818182
3798	Chr04_3473_5_ltr	1.20454545454545
3800	Chr04_2605_5_ltr	3.13636363636364
3807	Chr04_3385_5_ltr	1.20454545454545
3814	Chr04_6039_5_ltr	0.886363636363636
3817	Chr04_4451_5_ltr	0.772727272727273
3818	Chr04_3535_5_ltr	1.20454545454545
3823	Chr04_5594_5_ltr	18.9090909090909
3827	Chr04_3259_5_ltr	1.20454545454545
3835	Chr04_4859_5_ltr	0
3836	Chr04_3300_5_ltr	1.20454545454545
3837	Chr04_5951_5_ltr	1.59090909090909
3839	Chr04_145_5_ltr	0
3840	Chr04_1042_5_ltr	13.6818181818182
3843	Chr04_7312_5_ltr	29.9318181818182
3848	Chr04_6175_5_ltr	0.75
3849	Chr04_5934_5_ltr	21.1818181818182
3856	Chr04_5308_5_ltr	17.0909090909091
3860	Chr04_5434_5_ltr	5.79545454545455
3862	Chr04_893_5_ltr	0.363636363636364
3864	Chr04_4122_5_ltr	2.54545454545455
3867	Chr04_5083_5_ltr	12.6818181818182
3869	Chr04_5090_5_ltr	1.25
3872	Chr04_4494_5_ltr	3.09090909090909
3877	Chr04_3840_5_ltr	0
3882	Chr04_57_5_ltr	0
3885	Chr04_3690_5_ltr	31.4090909090909
3888	Chr04_5264_5_ltr	18.7272727272727
3894	Chr04_2174_5_ltr	8
3902	Chr04_3342_5_ltr	1.20454545454545
3910	Chr04_2728_5_ltr	31.4318181818182
3911	Chr04_2765_5_ltr	7.54545454545455
3912	Chr04_3306_5_ltr	1.20454545454545
3916	Chr04_3553_5_ltr	1.20454545454545
3918	Chr04_2836_5_ltr	7.59090909090909
3926	Chr04_4296_5_ltr	11
3927	Chr04_4090_5_ltr	0.727272727272727
3932	Chr04_7429_5_ltr	6.06818181818182
3950	Chr04_3694_5_ltr	0.568181818181818
3951	Chr04_2079_5_ltr	2.47727272727273
3952	Chr04_3202_5_ltr	8.52272727272727
3953	Chr04_4081_5_ltr	18.5227272727273
3954	Chr04_3493_5_ltr	1.20454545454545
3955	Chr04_4542_5_ltr	14.7045454545455
3956	Chr04_1835_5_ltr	2.25
3957	Chr04_1648_5_ltr	8.43181818181818
3963	Chr04_4061_5_ltr	33.5
3970	Chr04_5202_5_ltr	5.70454545454545
3982	Chr04_1675_5_ltr	14.3409090909091
3992	Chr04_5916_5_ltr	0.795454545454545
3998	Chr04_2006_5_ltr	3.09090909090909
4001	Chr04_5896_5_ltr	0
4002	Chr04_1006_5_ltr	1.02272727272727
4003	Chr04_5404_5_ltr	4.77272727272727
4005	Chr04_5942_5_ltr	4.5
4009	Chr04_5903_5_ltr	0
4013	Chr04_7166_5_ltr	21.3863636363636
4015	Chr04_4544_5_ltr	1.75
4019	Chr04_823_5_ltr	0
4020	Chr04_3830_5_ltr	15
4023	Chr04_3334_5_ltr	1.20454545454545
4026	Chr04_5217_5_ltr	0.727272727272727
4035	Chr04_4905_5_ltr	7.75
4036	Chr04_4825_5_ltr	1.29545454545455
4038	Chr04_5823_5_ltr	0.704545454545455
4052	Chr04_897_5_ltr	2.20454545454545
4054	Chr04_4280_5_ltr	6.65909090909091
4055	Chr04_3279_5_ltr	1.20454545454545
4064	Chr04_958_5_ltr	13.5909090909091
4066	Chr04_6085_5_ltr	6.61363636363636
4068	Chr04_7083_5_ltr	0
4069	Chr04_3296_5_ltr	1.20454545454545
4071	Chr04_2289_5_ltr	16.0227272727273
4080	Chr04_3217_5_ltr	0.386363636363636
4082	Chr04_1381_5_ltr	46.4545454545455
4089	Chr04_1041_5_ltr	8.36363636363637
4092	Chr04_5137_5_ltr	25.3636363636364
4096	Chr04_2700_5_ltr	3.09090909090909
4098	Chr04_1480_5_ltr	6.04545454545455
4104	Chr04_1351_5_ltr	3.36363636363636
4107	Chr04_5268_5_ltr	5.20454545454546
4115	Chr04_3412_5_ltr	1.20454545454545
4119	Chr04_2468_5_ltr	2.61363636363636
4124	Chr04_4891_5_ltr	6
4131	Chr04_7095_5_ltr	15.1136363636364
4134	Chr04_1541_5_ltr	1.38636363636364
4140	Chr04_3458_5_ltr	1.20454545454545
4145	Chr04_3316_5_ltr	1.20454545454545
4151	Chr04_815_5_ltr	8.90909090909091
4153	Chr04_1371_5_ltr	8.77272727272727
4158	Chr04_2530_5_ltr	3.86363636363636
4166	Chr04_3822_5_ltr	2.09090909090909
4168	Chr04_3270_5_ltr	1.20454545454545
4174	Chr04_142_5_ltr	0
4181	Chr04_3517_5_ltr	1.20454545454545
4183	Chr04_806_5_ltr	0
4185	Chr04_34_5_ltr	7.52272727272727
4186	Chr04_5323_5_ltr	0.590909090909091
4192	Chr04_5968_5_ltr	2.63636363636364
4195	Chr04_6207_5_ltr	1.61363636363636
4199	Chr04_3267_5_ltr	1.20454545454545
4203	Chr04_6137_5_ltr	2.38636363636364
4204	Chr04_2714_5_ltr	2.52272727272727
4207	Chr04_6487_5_ltr	12
4212	Chr04_7103_5_ltr	18.2272727272727
4215	Chr04_944_5_ltr	1.95454545454545
4222	Chr04_3812_5_ltr	11.3409090909091
4224	Chr04_1958_5_ltr	0.659090909090909
4235	Chr04_5768_5_ltr	43.25
4237	Chr04_6819_5_ltr	0.545454545454545
4239	Chr04_5598_5_ltr	2.45454545454546
4247	Chr04_3559_5_ltr	1.20454545454545
4250	Chr04_5561_5_ltr	3.36363636363636
4251	Chr04_828_5_ltr	1.36363636363636
4252	Chr04_3359_5_ltr	1.20454545454545
4260	Chr04_2030_5_ltr	3.22727272727273
4262	Chr04_3744_5_ltr	1.13636363636364
4265	Chr04_2171_5_ltr	0
4270	Chr04_3966_5_ltr	13.2045454545455
4275	Chr04_3364_5_ltr	1.20454545454545
4277	Chr04_6293_5_ltr	19
4278	Chr04_3290_5_ltr	1.20454545454545
4282	Chr04_7310_5_ltr	0.227272727272727
4285	Chr04_5385_5_ltr	2.79545454545455
4286	Chr04_6086_5_ltr	4.75
4302	Chr04_3462_5_ltr	1.20454545454545
4304	Chr04_3508_5_ltr	1.20454545454545
4306	Chr04_3356_5_ltr	1.20454545454545
4310	Chr04_2578_5_ltr	4.06818181818182
4319	Chr04_6030_5_ltr	4.02272727272727
4321	Chr04_4738_5_ltr	0
4322	Chr04_3414_5_ltr	1.20454545454545
4329	Chr04_3918_5_ltr	0.727272727272727
4332	Chr04_2851_5_ltr	2.27272727272727
4337	Chr04_4823_5_ltr	1.34090909090909
4341	Chr04_3500_5_ltr	1.20454545454545
4344	Chr04_5410_5_ltr	8.15909090909091
4345	Chr04_4110_5_ltr	16.2954545454545
4348	Chr04_850_5_ltr	1.04545454545455
4350	Chr04_3536_5_ltr	1.20454545454545
4357	Chr04_1847_5_ltr	1.88636363636364
4359	Chr04_158_5_ltr	0
4365	Chr04_3195_5_ltr	6.70454545454546
4369	Chr04_3263_5_ltr	1.20454545454545
4374	Chr04_3298_5_ltr	1.20454545454545
4379	Chr04_1760_5_ltr	22.2727272727273
4380	Chr04_6060_5_ltr	18.3409090909091
4382	Chr04_2195_5_ltr	48.2045454545455
4386	Chr04_5136_5_ltr	7.54545454545455
4407	Chr04_4514_5_ltr	33.2727272727273
4411	Chr04_2546_5_ltr	1.25
4417	Chr04_5475_5_ltr	10.1818181818182
4419	Chr04_6088_5_ltr	0.454545454545455
4423	Chr04_5349_5_ltr	34.5
4424	Chr04_3268_5_ltr	1.20454545454545
4426	Chr04_131_5_ltr	0
4432	Chr04_64_5_ltr	0.818181818181818
4433	Chr04_3913_5_ltr	0
4438	Chr04_3981_5_ltr	1.47727272727273
4442	Chr04_3784_5_ltr	22.9090909090909
4444	Chr04_3377_5_ltr	1.20454545454545
4451	Chr04_3072_5_ltr	0
4453	Chr04_4915_5_ltr	41.5454545454546
4457	Chr04_2561_5_ltr	0.340909090909091
4462	Chr04_2978_5_ltr	22.8409090909091
4468	Chr04_4497_5_ltr	2.22727272727273
4469	Chr04_2251_5_ltr	7.59090909090909
4471	Chr04_720_5_ltr	19.6136363636364
4478	Chr04_794_5_ltr	13.4090909090909
4482	Chr04_189_5_ltr	0.75
4483	Chr04_4979_5_ltr	0.431818181818182
4489	Chr04_149_5_ltr	0
4492	Chr04_3391_5_ltr	1.20454545454545
4500	Chr04_2675_5_ltr	31.75
4502	Chr04_7233_5_ltr	4.02272727272727
4508	Chr04_2315_5_ltr	5.38636363636364
4514	Chr04_719_5_ltr	4.86363636363636
4516	Chr04_2504_5_ltr	11.5454545454545
4519	Chr04_5838_5_ltr	15.8863636363636
4528	Chr04_4184_5_ltr	8.13636363636364
4532	Chr04_653_5_ltr	14.7954545454545
4545	Chr04_1815_5_ltr	0.795454545454545
4549	Chr04_1640_5_ltr	24.6818181818182
4555	Chr04_2052_5_ltr	0.727272727272727
4558	Chr04_3445_5_ltr	1.20454545454545
4561	Chr04_4960_5_ltr	21.2045454545455
4563	Chr04_4157_5_ltr	17.9090909090909
4577	Chr04_5997_5_ltr	1.52272727272727
4588	Chr04_4874_5_ltr	7.54545454545455
4600	Chr04_2173_5_ltr	15.5454545454545
4603	Chr04_3339_5_ltr	1.20454545454545
4606	Chr04_3447_5_ltr	1.20454545454545
4607	Chr04_3444_5_ltr	1.20454545454545
4610	Chr04_1029_5_ltr	5.68181818181818
4611	Chr04_7096_5_ltr	15.1136363636364
4613	Chr04_7407_5_ltr	12.2272727272727
4617	Chr04_3060_5_ltr	8.04545454545455
4618	Chr04_3454_5_ltr	1.20454545454545
4624	Chr04_37_5_ltr	1.25
4628	Chr04_5417_5_ltr	34.5681818181818
4631	Chr04_5030_5_ltr	0.272727272727273
4633	Chr04_3381_5_ltr	1.20454545454545
4634	Chr04_2113_5_ltr	0.659090909090909
4642	Chr04_6170_5_ltr	15.2272727272727
4643	Chr04_1353_5_ltr	2.36363636363636
4646	Chr04_2124_5_ltr	0.545454545454545
4648	Chr04_4449_5_ltr	0
4651	Chr04_195_5_ltr	41.4090909090909
4656	Chr04_4725_5_ltr	0
4658	Chr04_1767_5_ltr	5
4666	Chr04_4495_5_ltr	4.27272727272727
4670	Chr04_2085_5_ltr	0.431818181818182
4671	Chr04_929_5_ltr	16.8409090909091
4672	Chr04_2541_5_ltr	17.6590909090909
4674	Chr04_3365_5_ltr	1.20454545454545
4676	Chr04_3505_5_ltr	1.20454545454545
4679	Chr04_5762_5_ltr	4.40909090909091
4681	Chr04_1676_5_ltr	2.11363636363636
4686	Chr04_4668_5_ltr	10.9090909090909
4695	Chr04_3727_5_ltr	26.8181818181818
4697	Chr04_860_5_ltr	11.1818181818182
4702	Chr04_3010_5_ltr	0.295454545454545
4707	Chr04_147_5_ltr	0
4711	Chr04_649_5_ltr	14.7954545454545
4712	Chr04_3735_5_ltr	10.25
4714	Chr04_5075_5_ltr	5.45454545454546
4733	Chr04_2768_5_ltr	4.65909090909091
4737	Chr04_3311_5_ltr	1.20454545454545
4738	Chr04_3440_5_ltr	1.20454545454545
4744	Chr04_3483_5_ltr	1.20454545454545
4749	Chr04_3761_5_ltr	7.72727272727273
4757	Chr04_1919_5_ltr	3.72727272727273
4762	Chr04_2379_5_ltr	2.38636363636364
4763	Chr04_5040_5_ltr	14.4545454545455
4767	Chr04_6146_5_ltr	32.3409090909091
4770	Chr04_4341_5_ltr	3.20454545454545
4771	Chr04_3395_5_ltr	1.20454545454545
4773	Chr04_586_5_ltr	22.3409090909091
4776	Chr04_3528_5_ltr	1.20454545454545
4779	Chr04_5277_5_ltr	1.5
4780	Chr04_4988_5_ltr	44.25
4781	Chr04_3893_5_ltr	35.1136363636364
4786	Chr04_3453_5_ltr	1.20454545454545
4790	Chr04_5745_5_ltr	21.7045454545455
4791	Chr04_6204_5_ltr	7.40909090909091
4797	Chr04_6173_5_ltr	1.54545454545455
4804	Chr04_2705_5_ltr	0.681818181818182
4807	Chr04_2984_5_ltr	4.22727272727273
4815	Chr04_5680_5_ltr	27.6590909090909
4818	Chr04_3477_5_ltr	1.20454545454545
4819	Chr04_5716_5_ltr	0.818181818181818
4823	Chr04_5986_5_ltr	23.6590909090909
4827	Chr04_5998_5_ltr	4.56818181818182
4828	Chr04_3368_5_ltr	1.20454545454545
4833	Chr04_2724_5_ltr	0.386363636363636
4844	Chr04_6181_5_ltr	16.1818181818182
4848	Chr04_5374_5_ltr	3.36363636363636
4849	Chr04_4828_5_ltr	2.38636363636364
4851	Chr04_2651_5_ltr	2.93181818181818
4859	Chr04_3533_5_ltr	1.20454545454545
4863	Chr04_5258_5_ltr	12.4318181818182
4864	Chr04_5047_5_ltr	0
4867	Chr04_3916_5_ltr	5.15909090909091
4874	Chr04_4298_5_ltr	4
4875	Chr04_7107_5_ltr	0
4882	Chr04_4608_5_ltr	23.2272727272727
4883	Chr04_3406_5_ltr	1.20454545454545
4885	Chr04_5833_5_ltr	4.86363636363636
4887	Chr04_171_5_ltr	3.56818181818182
4888	Chr04_7161_5_ltr	44.3863636363636
4891	Chr04_4689_5_ltr	1.65909090909091
4894	Chr04_6033_5_ltr	5.45454545454546
4896	Chr04_1010_5_ltr	1.72727272727273
4912	Chr04_6147_5_ltr	4.34090909090909
4914	Chr04_2873_5_ltr	6.90909090909091
4916	Chr04_5051_5_ltr	0.522727272727273
4921	Chr04_7323_5_ltr	38.0681818181818
4928	Chr04_4903_5_ltr	7.06818181818182
4930	Chr04_3509_5_ltr	1.20454545454545
4933	Chr04_1530_5_ltr	0
4942	Chr04_688_5_ltr	6.18181818181818
4945	Chr04_2248_5_ltr	0
4952	Chr04_5480_5_ltr	9.65909090909091
4955	Chr04_3538_5_ltr	1.20454545454545
4965	Chr04_1485_5_ltr	3.68181818181818
4974	Chr04_6530_5_ltr	2.20454545454545
4978	Chr04_3530_5_ltr	1.20454545454545
4980	Chr04_4059_5_ltr	2.34090909090909
4981	Chr04_6527_5_ltr	13.4090909090909
4984	Chr04_2042_5_ltr	17.5909090909091
4987	Chr04_3774_5_ltr	0
4990	Chr04_2698_5_ltr	4.31818181818182
4991	Chr04_1660_5_ltr	47
4996	Chr04_2295_5_ltr	6.68181818181818
4999	Chr04_3494_5_ltr	1.20454545454545
5000	Chr04_3540_5_ltr	1.20454545454545
5008	Chr04_2766_5_ltr	8.18181818181818
5014	Chr04_3003_5_ltr	2.5
5019	Chr04_3677_5_ltr	1.06818181818182
5021	Chr04_7412_5_ltr	0
5022	Chr04_4788_5_ltr	1.56818181818182
5023	Chr04_2172_5_ltr	0
5024	Chr04_2347_5_ltr	0.454545454545455
5031	Chr04_53_5_ltr	7.22727272727273
5033	Chr04_5994_5_ltr	4.18181818181818
5038	Chr04_2584_5_ltr	0.340909090909091
5040	Chr04_1357_5_ltr	2.88636363636364
5042	Chr04_4452_5_ltr	37.9545454545455
5044	Chr04_3430_5_ltr	1.20454545454545
5053	Chr04_4082_5_ltr	0
5056	Chr04_3369_5_ltr	1.20454545454545
5063	Chr04_7364_5_ltr	12.1363636363636
5069	Chr04_3422_5_ltr	1.20454545454545
5072	Chr04_7088_5_ltr	15.75
5078	Chr04_3546_5_ltr	1.20454545454545
5083	Chr04_3871_5_ltr	13.7954545454545
5085	Chr04_5506_5_ltr	7.65909090909091
5086	Chr04_5484_5_ltr	34.5681818181818
5087	Chr04_1553_5_ltr	25.4772727272727
5097	Chr04_6842_5_ltr	0
5098	Chr04_3410_5_ltr	1.20454545454545
5107	Chr04_4892_5_ltr	44.4090909090909
5112	Chr04_4253_5_ltr	45.7727272727273
5114	Chr04_3324_5_ltr	1.20454545454545
5116	Chr04_1909_5_ltr	2.81818181818182
5118	Chr04_1821_5_ltr	0.977272727272727
5121	Chr04_1684_5_ltr	0
5123	Chr04_1471_5_ltr	2.22727272727273
5124	Chr04_6306_5_ltr	8.20454545454546
5126	Chr04_3352_5_ltr	1.20454545454545
5131	Chr04_4896_5_ltr	2.97727272727273
5140	Chr04_3392_5_ltr	1.20454545454545
5141	Chr04_3278_5_ltr	1.20454545454545
5143	Chr04_4021_5_ltr	12.9772727272727
5146	Chr04_4014_5_ltr	11.0454545454545
5147	Chr04_123_5_ltr	0
5155	Chr04_2699_5_ltr	3.38636363636364
5161	Chr04_3539_5_ltr	1.20454545454545
5162	Chr04_3420_5_ltr	1.20454545454545
5165	Chr04_3622_5_ltr	2.65909090909091
5169	Chr04_5146_5_ltr	29.7272727272727
5173	Chr04_7379_5_ltr	4.27272727272727
5174	Chr04_1044_5_ltr	1.06818181818182
5178	Chr04_4320_5_ltr	0
5180	Chr04_3308_5_ltr	1.20454545454545
5183	Chr04_2279_5_ltr	0
5184	Chr04_895_5_ltr	28.8181818181818
5192	Chr04_3220_5_ltr	0.181818181818182
5194	Chr04_3229_5_ltr	4.77272727272727
5204	Chr04_3417_5_ltr	1.20454545454545
5205	Chr04_4466_5_ltr	1.52272727272727
5217	Chr04_2104_5_ltr	4.22727272727273
5220	Chr04_3408_5_ltr	1.20454545454545
5224	Chr04_5235_5_ltr	26.6818181818182
5232	Chr04_4713_5_ltr	38.3181818181818
5233	Chr04_6423_5_ltr	9.79545454545455
5236	Chr04_2218_5_ltr	6.77272727272727
5240	Chr04_1901_5_ltr	14.6818181818182
5242	Chr04_5661_5_ltr	2.65909090909091
5245	Chr04_4509_5_ltr	0.522727272727273
5248	Chr04_6063_5_ltr	5.95454545454546
5251	Chr04_136_5_ltr	0
5255	Chr04_3354_5_ltr	1.20454545454545
5257	Chr04_6112_5_ltr	2.20454545454545
5259	Chr04_3402_5_ltr	1.20454545454545
5262	Chr04_3611_5_ltr	12.3181818181818
5263	Chr04_2087_5_ltr	8.06818181818182
5264	Chr04_5382_5_ltr	3.06818181818182
5266	Chr04_29_5_ltr	8.34090909090909
5270	Chr04_3053_5_ltr	5.63636363636364
5286	Chr04_4257_5_ltr	0.931818181818182
5292	Chr04_1467_5_ltr	0.954545454545455
5298	Chr04_5436_5_ltr	2.72727272727273
5299	Chr04_5231_5_ltr	10.9090909090909
5302	Chr04_2180_5_ltr	2.52272727272727
5312	Chr04_5673_5_ltr	2.36363636363636
5321	Chr04_3131_5_ltr	7.88636363636364
5325	Chr04_4737_5_ltr	0
5327	Chr04_3678_5_ltr	11.6818181818182
5330	Chr04_4111_5_ltr	16.0909090909091
5332	Chr04_2179_5_ltr	9.11363636363636
5333	Chr04_5691_5_ltr	18.5454545454545
5342	Chr04_2312_5_ltr	0.590909090909091
5343	Chr04_6258_5_ltr	0.977272727272727
5348	Chr04_3446_5_ltr	1.20454545454545
5352	Chr04_5288_5_ltr	13.8863636363636
5355	Chr04_3468_5_ltr	1.20454545454545
5357	Chr04_2839_5_ltr	3.72727272727273
5359	Chr04_3814_5_ltr	8.47727272727273
5361	Chr04_3304_5_ltr	1.20454545454545
5365	Chr04_619_5_ltr	0.636363636363636
5378	Chr04_3116_5_ltr	2.47727272727273
5379	Chr04_638_5_ltr	2.88636363636364
5381	Chr04_4810_5_ltr	0.590909090909091
5390	Chr04_6310_5_ltr	3.54545454545455
5397	Chr04_6124_5_ltr	2.45454545454546
5405	Chr04_760_5_ltr	3.97727272727273
5422	Chr04_6188_5_ltr	25.8863636363636
5426	Chr04_4252_5_ltr	0
5431	Chr04_3418_5_ltr	1.20454545454545
5438	Chr04_7425_5_ltr	0.431818181818182
5440	Chr04_3258_5_ltr	1.20454545454545
5441	Chr04_6180_5_ltr	12.5454545454545
5445	Chr04_3280_5_ltr	1.20454545454545
5446	Chr04_1557_5_ltr	5.18181818181818
5449	Chr04_6512_5_ltr	3.63636363636364
5453	Chr04_592_5_ltr	16.9090909090909
5459	Chr04_5380_5_ltr	6.04545454545455
5461	Chr04_2869_5_ltr	6.90909090909091
5465	Chr04_6615_5_ltr	0
5468	Chr04_4297_5_ltr	2.70454545454545
5472	Chr04_754_5_ltr	5.34090909090909
5491	Chr04_4450_5_ltr	2.5
5492	Chr04_5944_5_ltr	8.70454545454546
5504	Chr04_5179_5_ltr	3.75
5505	Chr04_3265_5_ltr	1.20454545454545
5512	Chr04_6507_5_ltr	14.4090909090909
5520	Chr04_2359_5_ltr	6.02272727272727
5521	Chr04_3301_5_ltr	1.20454545454545
5523	Chr04_4620_5_ltr	0
5524	Chr04_737_5_ltr	17.75
5531	Chr04_5203_5_ltr	23.3636363636364
5534	Chr04_4480_5_ltr	2.29545454545455
5540	Chr04_3450_5_ltr	1.20454545454545
5542	Chr04_1634_5_ltr	38.9318181818182
5544	Chr04_4069_5_ltr	41.7954545454545
5548	Chr04_5543_5_ltr	0
5549	Chr04_3594_5_ltr	12.2727272727273
5558	Chr04_6248_5_ltr	0
5561	Chr04_6164_5_ltr	0.340909090909091
5571	Chr04_7408_5_ltr	16.1590909090909
5572	Chr04_4843_5_ltr	2.81818181818182
5573	Chr04_6050_5_ltr	7.27272727272727
5577	Chr04_3213_5_ltr	9.95454545454546
5579	Chr04_1375_5_ltr	1.63636363636364
5581	Chr04_3379_5_ltr	1.20454545454545
5588	Chr04_3288_5_ltr	1.20454545454545
5592	Chr04_4945_5_ltr	10.2045454545455
5598	Chr04_7354_5_ltr	10.2727272727273
5600	Chr04_6573_5_ltr	8.77272727272727
5602	Chr04_3274_5_ltr	1.20454545454545
5603	Chr04_118_5_ltr	2.61363636363636
5609	Chr04_6134_5_ltr	7.97727272727273
5613	Chr04_2471_5_ltr	2.31818181818182
5615	Chr04_4838_5_ltr	4.34090909090909
5620	Chr04_1954_5_ltr	21.4318181818182
5621	Chr04_840_5_ltr	0
5629	Chr04_3130_5_ltr	13.6818181818182
5634	Chr04_3328_5_ltr	1.20454545454545
5635	Chr04_1833_5_ltr	4.75
5640	Chr04_7175_5_ltr	3.29545454545455
5641	Chr04_1555_5_ltr	3.88636363636364
5643	Chr04_1364_5_ltr	4.54545454545455
5644	Chr04_134_5_ltr	0
5645	Chr04_3571_5_ltr	1.20454545454545
5655	Chr04_2708_5_ltr	1.04545454545455
5660	Chr04_6529_5_ltr	3
5661	Chr04_2757_5_ltr	0
5668	Chr04_3415_5_ltr	1.20454545454545
5672	Chr04_167_5_ltr	0
5675	Chr04_3037_5_ltr	0
5689	Chr04_2875_5_ltr	6.90909090909091
5697	Chr04_5498_5_ltr	1.97727272727273
5698	Chr04_4681_5_ltr	0.681818181818182
5700	Chr04_3492_5_ltr	1.20454545454545
5705	Chr04_5005_5_ltr	1.70454545454545
5707	Chr04_5765_5_ltr	10.0681818181818
5710	Chr04_3372_5_ltr	1.20454545454545
5713	Chr04_5626_5_ltr	5.84090909090909
5720	Chr04_3478_5_ltr	1.20454545454545
5722	Chr04_2449_5_ltr	8.75
5725	Chr04_1008_5_ltr	0.227272727272727
5726	Chr04_3532_5_ltr	1.20454545454545
5733	Chr04_4762_5_ltr	2.09090909090909
5736	Chr04_4624_5_ltr	0.386363636363636
5743	Chr04_4_5_ltr	5.84090909090909
5744	Chr04_2300_5_ltr	9.61363636363637
5748	Chr04_966_5_ltr	1.52272727272727
5753	Chr04_5295_5_ltr	24.8181818181818
5758	Chr04_7322_5_ltr	5.97727272727273
5760	Chr04_6436_5_ltr	0.863636363636364
5761	Chr04_1697_5_ltr	3
5762	Chr04_5959_5_ltr	8.18181818181818
5763	Chr04_6528_5_ltr	5.72727272727273
5765	Chr04_1013_5_ltr	21.5681818181818
5766	Chr04_6082_5_ltr	5.43181818181818
5770	Chr04_1019_5_ltr	1.13636363636364
5772	Chr04_5683_5_ltr	1.11363636363636
5776	Chr04_4462_5_ltr	0.363636363636364
5781	Chr04_6044_5_ltr	3.81818181818182
5783	Chr04_3941_5_ltr	0
5798	Chr04_3327_5_ltr	1.20454545454545
5802	Chr04_6300_5_ltr	8.54545454545454
5803	Chr04_2411_5_ltr	14.0681818181818
5812	Chr04_7025_5_ltr	1.02272727272727
5815	Chr04_3456_5_ltr	1.20454545454545
5817	Chr04_6135_5_ltr	0
5822	Chr04_6235_5_ltr	3.25
5823	Chr04_5457_5_ltr	0
5825	Chr04_1685_5_ltr	48.5909090909091
5836	Chr04_3198_5_ltr	0.886363636363636
5838	Chr04_6299_5_ltr	5.02272727272727
5839	Chr04_6432_5_ltr	13.8181818181818
5846	Chr04_783_5_ltr	6.34090909090909
5863	Chr04_2594_5_ltr	17.8181818181818
5864	Chr04_2038_5_ltr	41.9090909090909
5873	Chr04_3507_5_ltr	1.20454545454545
5877	Chr04_4894_5_ltr	8.25
5878	Chr04_5234_5_ltr	3.86363636363636
5881	Chr04_1422_5_ltr	2.18181818181818
5884	Chr04_7021_5_ltr	2.88636363636364
5888	Chr04_4501_5_ltr	4.11363636363636
5890	Chr04_1667_5_ltr	0.477272727272727
5895	Chr04_3554_5_ltr	1.20454545454545
5896	Chr04_1879_5_ltr	0.454545454545455
5900	Chr04_188_5_ltr	4.31818181818182
5908	Chr04_3486_5_ltr	1.20454545454545
5913	Chr04_6590_5_ltr	4.77272727272727
5915	Chr04_3591_5_ltr	1.88636363636364
5917	Chr04_6521_5_ltr	8.79545454545454
5920	Chr04_1964_5_ltr	34.4318181818182
5923	Chr04_55_5_ltr	12.9545454545455
5933	Chr04_784_5_ltr	9
5935	Chr04_939_5_ltr	1.88636363636364
5937	Chr04_5248_5_ltr	3.27272727272727
5940	Chr04_7326_5_ltr	7.38636363636364
5941	Chr04_1597_5_ltr	6.36363636363636
5942	Chr04_5564_5_ltr	0.681818181818182
5944	Chr04_2043_5_ltr	2.29545454545455
5950	Chr04_3703_5_ltr	0.5
5955	Chr04_7212_5_ltr	1.20454545454545
5956	Chr04_68_5_ltr	40.3181818181818
5959	Chr04_3734_5_ltr	9.31818181818182
5961	Chr04_3309_5_ltr	1.20454545454545
5962	Chr04_4908_5_ltr	9.29545454545454
5963	Chr04_125_5_ltr	0
5969	Chr04_6212_5_ltr	17.7954545454545
5979	Chr04_3367_5_ltr	1.20454545454545
5983	Chr04_4180_5_ltr	0
5987	Chr04_4766_5_ltr	6.52272727272727
5991	Chr04_1876_5_ltr	7.20454545454546
5992	Chr04_703_5_ltr	9.29545454545454
5993	Chr04_1826_5_ltr	0
6000	Chr04_3898_5_ltr	3.04545454545455
6006	Chr04_3275_5_ltr	1.20454545454545
6009	Chr04_6144_5_ltr	1.72727272727273
6010	Chr04_5542_5_ltr	1.81818181818182
6020	Chr04_3299_5_ltr	1.20454545454545
6021	Chr04_5177_5_ltr	0
6026	Chr04_169_5_ltr	0
6027	Chr04_1399_5_ltr	2.45454545454546
6032	Chr04_3031_5_ltr	10.5681818181818
6035	Chr04_742_5_ltr	0.5
6039	Chr04_3451_5_ltr	1.20454545454545
6041	Chr04_3892_5_ltr	30.5
6045	Chr04_650_5_ltr	14.7954545454545
6046	Chr04_5008_5_ltr	0
6053	Chr04_7206_5_ltr	11.0454545454545
6058	Chr04_3011_5_ltr	6.68181818181818
6079	Chr04_1834_5_ltr	0
6082	Chr04_59_5_ltr	0
6083	Chr04_3317_5_ltr	1.20454545454545
6088	Chr04_769_5_ltr	13.4545454545455
6089	Chr04_3073_5_ltr	19.0454545454546
6093	Chr04_2742_5_ltr	0
6094	Chr04_4191_5_ltr	1.75
6104	Chr04_3485_5_ltr	1.20454545454545
6109	Chr04_5212_5_ltr	7
6113	Chr04_3329_5_ltr	1.20454545454545
6116	Chr04_2340_5_ltr	29.3181818181818
6117	Chr04_3879_5_ltr	1.20454545454545
6120	Chr04_4989_5_ltr	46.4090909090909
6121	Chr04_6430_5_ltr	18.3636363636364
6125	Chr04_5420_5_ltr	10.9545454545455
6129	Chr04_5301_5_ltr	0
6132	Chr04_3608_5_ltr	8.75
6133	Chr04_2257_5_ltr	0.5
6140	Chr04_7019_5_ltr	0
6146	Chr04_3972_5_ltr	0.431818181818182
6150	Chr04_1784_5_ltr	14.9318181818182
6152	Chr04_130_5_ltr	0
6153	Chr04_896_5_ltr	1.18181818181818
6154	Chr04_790_5_ltr	3.47727272727273
6155	Chr04_5868_5_ltr	0
6162	Chr04_3442_5_ltr	1.20454545454545
6168	Chr04_3002_5_ltr	0
6172	Chr04_971_5_ltr	16.0227272727273
6182	Chr04_6420_5_ltr	9.65909090909091
6185	Chr04_6789_5_ltr	0.795454545454545
6195	Chr04_5825_5_ltr	9.25
6198	Chr04_4216_5_ltr	1.84090909090909
6203	Chr04_3925_5_ltr	8.95454545454546
6205	Chr04_5282_5_ltr	8.70454545454546
6213	Chr04_5995_5_ltr	5.34090909090909
6214	Chr04_7378_5_ltr	4.22727272727273
6224	Chr04_6323_5_ltr	6.43181818181818
6225	Chr04_1525_5_ltr	0.386363636363636
6230	Chr04_5303_5_ltr	22.9772727272727
6237	Chr04_2031_5_ltr	5.18181818181818
6244	Chr04_5631_5_ltr	1.27272727272727
6253	Chr04_6426_5_ltr	0
6264	Chr04_5565_5_ltr	0.818181818181818
6268	Chr04_694_5_ltr	0.772727272727273
6271	Chr04_2852_5_ltr	28.6363636363636
6274	Chr04_1474_5_ltr	2.22727272727273
6280	Chr04_4947_5_ltr	33.2727272727273
6281	Chr04_6061_5_ltr	2.75
6284	Chr04_127_5_ltr	0
6286	Chr04_4818_5_ltr	1.15909090909091
6288	Chr04_3529_5_ltr	1.20454545454545
6290	Chr04_2398_5_ltr	6.29545454545455
6292	Chr04_6582_5_ltr	0
6295	Chr04_2778_5_ltr	29.3409090909091
6307	Chr04_5551_5_ltr	0
6309	Chr04_3291_5_ltr	1.20454545454545
6311	Chr04_6032_5_ltr	14.8409090909091
6313	Chr04_7377_5_ltr	4.45454545454546
6316	Chr04_3405_5_ltr	1.20454545454545
6319	Chr04_6169_5_ltr	4.18181818181818
6333	Chr04_635_5_ltr	5.84090909090909
6336	Chr04_3516_5_ltr	1.20454545454545
6340	Chr04_3389_5_ltr	1.20454545454545
6346	Chr04_3437_5_ltr	1.20454545454545
6350	Chr04_777_5_ltr	5.36363636363636
6354	Chr04_3427_5_ltr	1.20454545454545
6356	Chr04_4559_5_ltr	6.04545454545455
6360	Chr04_3760_5_ltr	0
6366	Chr04_1051_5_ltr	21.1590909090909
6368	Chr04_839_5_ltr	2.31818181818182
6370	Chr04_4639_5_ltr	2.63636363636364
6375	Chr04_2658_5_ltr	43.6136363636364
6385	Chr04_1800_5_ltr	4.20454545454546
6390	Chr04_4848_5_ltr	1.84090909090909
6391	Chr04_5728_5_ltr	0.545454545454545
6398	Chr04_5582_5_ltr	9.70454545454545
6399	Chr04_4784_5_ltr	0.863636363636364
6401	Chr04_4728_5_ltr	17.7727272727273
6402	Chr04_5333_5_ltr	4.95454545454546
6405	Chr04_159_5_ltr	0
6407	Chr04_6517_5_ltr	7.18181818181818
6411	Chr04_5427_5_ltr	10.0454545454545
6417	Chr04_1980_5_ltr	3.81818181818182
6418	Chr04_1915_5_ltr	5.84090909090909
6423	Chr04_5584_5_ltr	36.6136363636364
6435	Chr04_7348_5_ltr	9.5
6438	Chr04_3284_5_ltr	1.20454545454545
6440	Chr04_2284_5_ltr	0.386363636363636
6445	Chr04_6186_5_ltr	11.1363636363636
6450	Chr04_936_5_ltr	0.886363636363636
6453	Chr04_4829_5_ltr	6.95454545454546
6457	Chr04_5587_5_ltr	5.40909090909091
6463	Chr04_2492_5_ltr	0.772727272727273
6467	Chr04_4633_5_ltr	7.34090909090909
6468	Chr04_4091_5_ltr	8.70454545454546
6469	Chr04_3484_5_ltr	1.20454545454545
6475	Chr04_7245_5_ltr	2
6480	Chr04_722_5_ltr	0.568181818181818
6482	Chr04_5866_5_ltr	0.386363636363636
6487	Chr04_4089_5_ltr	4
6489	Chr04_198_5_ltr	24.3636363636364
6491	Chr04_5267_5_ltr	26.9318181818182
6495	Chr04_2454_5_ltr	1.09090909090909
6499	Chr04_1772_5_ltr	41.25
6509	Chr04_2307_5_ltr	2
6513	Chr04_6557_5_ltr	1.61363636363636
6533	Chr04_4754_5_ltr	10.5227272727273
6536	Chr04_3338_5_ltr	1.20454545454545
6537	Chr04_129_5_ltr	0
6540	Chr04_3526_5_ltr	1.20454545454545
6546	Chr04_6844_5_ltr	0
6551	Chr04_3827_5_ltr	20.3409090909091
6554	Chr04_3330_5_ltr	1.20454545454545
6556	Chr04_6216_5_ltr	0
6558	Chr04_3504_5_ltr	1.20454545454545
6566	Chr04_1521_5_ltr	1.31818181818182
6580	Chr04_100_5_ltr	15.8181818181818
6581	Chr04_3630_5_ltr	24.7272727272727
6589	Chr04_2684_5_ltr	0.704545454545455
6600	Chr04_3443_5_ltr	1.20454545454545
6605	Chr04_5485_5_ltr	12.3863636363636
6606	Chr04_6261_5_ltr	13.3636363636364
6610	Chr04_2157_5_ltr	11.4318181818182
6613	Chr04_4005_5_ltr	0.5
6617	Chr04_6301_5_ltr	1.31818181818182
6621	Chr04_655_5_ltr	14.7954545454545
6623	Chr04_4240_5_ltr	1.95454545454545
6627	Chr04_3034_5_ltr	0.386363636363636
6630	Chr04_144_5_ltr	0
6632	Chr04_2317_5_ltr	0
6640	Chr04_7349_5_ltr	11.7272727272727
6643	Chr04_132_5_ltr	0
6658	Chr04_3541_5_ltr	1.20454545454545
6659	Chr04_5459_5_ltr	0
6667	Chr04_3487_5_ltr	1.20454545454545
6668	Chr04_4099_5_ltr	0
6674	Chr04_170_5_ltr	0
6681	Chr04_5056_5_ltr	4.77272727272727
6682	Chr04_3537_5_ltr	1.20454545454545
6686	Chr04_2066_5_ltr	3.02272727272727
6692	Chr04_7020_5_ltr	1.02272727272727
6720	Chr04_4076_5_ltr	4.36363636363636
6722	Chr04_841_5_ltr	0.613636363636364
6730	Chr04_2033_5_ltr	15.7272727272727
6734	Chr04_3560_5_ltr	1.20454545454545
6742	Chr04_2863_5_ltr	5.45454545454546
6743	Chr04_964_5_ltr	0.772727272727273
6744	Chr04_3753_5_ltr	2.04545454545455
6749	Chr04_1503_5_ltr	3.25
6752	Chr04_4756_5_ltr	5.90909090909091
6754	Chr04_3026_5_ltr	7.27272727272727
6760	Chr04_3861_5_ltr	1
6761	Chr04_2148_5_ltr	16.7045454545455
6762	Chr04_3333_5_ltr	1.20454545454545
6770	Chr04_3725_5_ltr	1.61363636363636
6773	Chr04_6211_5_ltr	15.1136363636364
6776	Chr04_3974_5_ltr	0.886363636363636
6785	Chr04_3435_5_ltr	1.20454545454545
6795	Chr04_2141_5_ltr	4.72727272727273
6796	Chr04_6811_5_ltr	1
6800	Chr04_3469_5_ltr	1.20454545454545
6802	Chr04_3679_5_ltr	7.06818181818182
6803	Chr04_5180_5_ltr	34.2272727272727
6805	Chr04_5125_5_ltr	12.7045454545455
6806	Chr04_2070_5_ltr	0
6810	Chr04_6017_5_ltr	1.5
6816	Chr04_3823_5_ltr	5.47727272727273
6825	Chr04_5917_5_ltr	2.70454545454545
6826	Chr04_1464_5_ltr	4.56818181818182
6833	Chr04_7363_5_ltr	7
6834	Chr04_4113_5_ltr	1.31818181818182
6837	Chr04_3609_5_ltr	17.25
6838	Chr04_166_5_ltr	0
6842	Chr04_2462_5_ltr	3.93181818181818
6845	Chr04_156_5_ltr	0
6848	Chr04_5666_5_ltr	9.65909090909091
6849	Chr04_3589_5_ltr	3.61363636363636
6853	Chr04_2706_5_ltr	11.8181818181818
6854	Chr04_5152_5_ltr	0.818181818181818
6858	Chr04_1689_5_ltr	1.54545454545455
6865	Chr04_3520_5_ltr	1.20454545454545
6869	Chr04_152_5_ltr	0
6874	Chr04_3544_5_ltr	1.20454545454545
6877	Chr04_3510_5_ltr	1.20454545454545
6883	Chr04_7017_5_ltr	3.34090909090909
6886	Chr04_4287_5_ltr	13.6590909090909
6888	Chr04_3513_5_ltr	1.20454545454545
6891	Chr04_6448_5_ltr	6.13636363636364
6893	Chr04_7204_5_ltr	1.54545454545455
6894	Chr04_3295_5_ltr	1.20454545454545
6895	Chr04_859_5_ltr	2.52272727272727
6896	Chr04_7024_5_ltr	2.88636363636364
6898	Chr04_758_5_ltr	12.0227272727273
6899	Chr04_3547_5_ltr	1.20454545454545
6901	Chr04_5816_5_ltr	5.52272727272727
6902	Chr04_5210_5_ltr	11.6590909090909
6903	Chr04_3205_5_ltr	9.56818181818182
6908	Chr04_35_5_ltr	16.1136363636364
6910	Chr04_5088_5_ltr	5.59090909090909
6917	Chr04_212_5_ltr	1.20454545454545
6920	Chr04_4221_5_ltr	11.7727272727273
6922	Chr04_816_5_ltr	3.25
6926	Chr04_4571_5_ltr	4.68181818181818
6927	Chr04_3350_5_ltr	1.20454545454545
6930	Chr04_1716_5_ltr	2.36363636363636
6939	Chr04_4735_5_ltr	8.04545454545455
6940	Chr04_2446_5_ltr	3.59090909090909
6941	Chr04_3282_5_ltr	1.20454545454545
6943	Chr04_2480_5_ltr	6.04545454545455
6944	Chr04_3475_5_ltr	1.20454545454545
6947	Chr04_1345_5_ltr	0.477272727272727
6948	Chr04_6081_5_ltr	31.9772727272727
6949	Chr04_998_5_ltr	19.8863636363636
6952	Chr04_1463_5_ltr	4.56818181818182
6954	Chr04_3024_5_ltr	3.90909090909091
6962	Chr04_3439_5_ltr	1.20454545454545
6963	Chr04_4137_5_ltr	6.02272727272727
6967	Chr04_2436_5_ltr	4.79545454545454
6971	Chr04_5038_5_ltr	13.0681818181818
6979	Chr04_1899_5_ltr	1.5
6983	Chr04_2435_5_ltr	10.4090909090909
6989	Chr04_3607_5_ltr	5.97727272727273
6995	Chr04_799_5_ltr	31
6999	Chr04_3457_5_ltr	1.20454545454545
7008	Chr04_4821_5_ltr	19.9090909090909
7020	Chr04_1416_5_ltr	15.3409090909091
7021	Chr04_3552_5_ltr	1.20454545454545
7026	Chr04_1789_5_ltr	0.954545454545455
7029	Chr04_4072_5_ltr	7.81818181818182
7031	Chr04_6065_5_ltr	3.79545454545455
7033	Chr04_2189_5_ltr	4.47727272727273
7038	Chr04_4973_5_ltr	1.31818181818182
7046	Chr04_1700_5_ltr	0
7051	Chr04_2828_5_ltr	9.22727272727273
7054	Chr04_3452_5_ltr	1.20454545454545
7055	Chr04_5428_5_ltr	0.590909090909091
7057	Chr04_4676_5_ltr	0
7058	Chr04_3919_5_ltr	2.47727272727273
7061	Chr04_1812_5_ltr	17.3409090909091
7064	Chr04_4726_5_ltr	0
7069	Chr04_5514_5_ltr	1.68181818181818
7072	Chr04_4195_5_ltr	0
7079	Chr04_5167_5_ltr	10.7954545454545
7083	Chr04_7102_5_ltr	10.8636363636364
7085	Chr04_4652_5_ltr	0
7086	Chr04_1032_5_ltr	0.886363636363636
7087	Chr04_1924_5_ltr	0.681818181818182
7088	Chr04_7360_5_ltr	5.29545454545455
7090	Chr04_3337_5_ltr	1.20454545454545
7092	Chr04_3254_5_ltr	1.20454545454545
7097	Chr04_4704_5_ltr	8.20454545454546
7105	Chr04_4613_5_ltr	2.06818181818182
7106	Chr04_5611_5_ltr	3.06818181818182
7110	Chr04_7347_5_ltr	9.06818181818182
7111	Chr04_5957_5_ltr	31.0227272727273
7112	Chr04_5574_5_ltr	4.43181818181818
7116	Chr04_1040_5_ltr	8.36363636363637
7117	Chr04_7239_5_ltr	1.09090909090909
7129	Chr04_3682_5_ltr	0
7130	Chr04_2306_5_ltr	1.68181818181818
7131	Chr04_1930_5_ltr	5.52272727272727
7132	Chr04_1911_5_ltr	3.68181818181818
7133	Chr04_148_5_ltr	0
7134	Chr04_3567_5_ltr	1.20454545454545
7141	Chr04_2396_5_ltr	1.61363636363636
7143	Chr04_4647_5_ltr	1.52272727272727
7149	Chr04_7383_5_ltr	15.5454545454545
7151	Chr04_3424_5_ltr	1.20454545454545
7155	Chr04_1941_5_ltr	1.13636363636364
7157	Chr04_3396_5_ltr	1.20454545454545
7159	Chr04_1500_5_ltr	0.409090909090909
7160	Chr04_3467_5_ltr	1.20454545454545
7166	Chr04_6048_5_ltr	1.22727272727273
7172	Chr04_4667_5_ltr	7.77272727272727
7176	Chr04_7406_5_ltr	8.02272727272727
7180	Chr04_3264_5_ltr	1.20454545454545
7182	Chr04_3358_5_ltr	1.20454545454545
7193	Chr04_1822_5_ltr	2.97727272727273
7199	Chr04_5025_5_ltr	0
7202	Chr04_6092_5_ltr	0
7203	Chr04_2783_5_ltr	20.1590909090909
7206	Chr04_6296_5_ltr	7.68181818181818
7216	Chr04_927_5_ltr	0
7218	Chr04_96_5_ltr	16.0909090909091
7221	Chr04_5540_5_ltr	3.81818181818182
7231	Chr04_4435_5_ltr	0
7235	Chr04_1920_5_ltr	0.5
7236	Chr04_3302_5_ltr	1.20454545454545
7238	Chr04_1695_5_ltr	4.15909090909091
7241	Chr04_2431_5_ltr	1.95454545454545
7242	Chr04_3461_5_ltr	1.20454545454545
7244	Chr04_5653_5_ltr	4.59090909090909
7246	Chr04_3615_5_ltr	6.06818181818182
7249	Chr04_2280_5_ltr	4.54545454545455
7254	Chr04_187_5_ltr	0
7258	Chr04_3527_5_ltr	1.20454545454545
7262	Chr04_2099_5_ltr	4.75
7263	Chr04_4730_5_ltr	10.5227272727273
7265	Chr04_4946_5_ltr	11.0454545454545
7266	Chr04_796_5_ltr	2.70454545454545
7269	Chr04_116_5_ltr	14.9772727272727
7271	Chr04_1844_5_ltr	1.5
7272	Chr04_3501_5_ltr	1.20454545454545
7273	Chr04_4337_5_ltr	33.1363636363636
7274	Chr04_5158_5_ltr	11.0681818181818
7275	Chr04_4133_5_ltr	0.840909090909091
7277	Chr04_3360_5_ltr	1.20454545454545
7278	Chr04_3459_5_ltr	1.20454545454545
7279	Chr04_4070_5_ltr	5.95454545454546
7286	Chr04_1531_5_ltr	0.409090909090909
7291	Chr04_3292_5_ltr	1.20454545454545
7293	Chr04_180_5_ltr	0.681818181818182
7295	Chr04_4661_5_ltr	0.295454545454545
7298	Chr04_3434_5_ltr	1.20454545454545
7303	Chr04_3499_5_ltr	1.20454545454545
7304	Chr04_7105_5_ltr	3.47727272727273
7306	Chr04_5112_5_ltr	1.52272727272727
7309	Chr04_2071_5_ltr	21.2727272727273
7312	Chr04_6494_5_ltr	10.3181818181818
7314	Chr04_899_5_ltr	5.34090909090909
7332	Chr04_5208_5_ltr	0
7343	Chr04_2201_5_ltr	9.36363636363637
7345	Chr04_6281_5_ltr	11.2727272727273
7347	Chr04_7293_5_ltr	3.36363636363636
7353	Chr04_7195_5_ltr	9.02272727272727
7355	Chr04_2155_5_ltr	18.0454545454545
7365	Chr04_1598_5_ltr	0.954545454545455
7366	Chr04_787_5_ltr	15.2272727272727
7367	Chr04_3363_5_ltr	1.20454545454545
7369	Chr04_1393_5_ltr	0.545454545454545
7380	Chr04_7362_5_ltr	8.81818181818182
7383	Chr04_1562_5_ltr	2.5
7392	Chr04_3523_5_ltr	1.20454545454545
7399	Chr04_614_5_ltr	2.54545454545455
7402	Chr04_4460_5_ltr	6.63636363636364
7403	Chr04_5518_5_ltr	0
7405	Chr04_1609_5_ltr	1.65909090909091
7409	Chr04_651_5_ltr	14.7954545454545
7411	Chr04_3055_5_ltr	16.8409090909091
7415	Chr04_3361_5_ltr	1.20454545454545
7417	Chr04_977_5_ltr	0
7419	Chr04_4656_5_ltr	4.88636363636364
7420	Chr04_2414_5_ltr	7.04545454545455
7421	Chr04_4558_5_ltr	2.06818181818182
7422	Chr04_7394_5_ltr	25.5681818181818
7424	Chr04_3294_5_ltr	1.20454545454545
7425	Chr04_5238_5_ltr	0
7436	Chr04_6070_5_ltr	0
7437	Chr04_829_5_ltr	1.56818181818182
7440	Chr04_974_5_ltr	3.54545454545455
7447	Chr04_1849_5_ltr	0.659090909090909
7452	Chr04_6185_5_ltr	8.56818181818182
7465	Chr04_658_5_ltr	38.4090909090909
7469	Chr04_4888_5_ltr	0.772727272727273
7475	Chr04_2520_5_ltr	2.68181818181818
7481	Chr20_2132_5_ltr	30.25
7483	Chr20_1796_5_ltr	3.09090909090909
7504	Chr20_930_5_ltr	0
7506	Chr20_2048_5_ltr	1.68181818181818
7513	Chr20_2365_5_ltr	1.72727272727273
7521	Chr20_1513_5_ltr	2.86363636363636
7528	Chr20_279_5_ltr	22.4772727272727
7534	Chr20_251_5_ltr	0
7536	Chr20_413_5_ltr	0
7546	Chr20_2124_5_ltr	0.295454545454545
7547	Chr20_2206_5_ltr	3.06818181818182
7553	Chr20_1527_5_ltr	2.02272727272727
7556	Chr20_1742_5_ltr	0
7557	Chr20_2172_5_ltr	0
7561	Chr20_2248_5_ltr	0.613636363636364
7581	Chr20_2239_5_ltr	4.81818181818182
7583	Chr20_405_5_ltr	0.886363636363636
7584	Chr20_603_5_ltr	0.681818181818182
7593	Chr20_1755_5_ltr	2.06818181818182
7606	Chr20_2639_5_ltr	5.70454545454545
7622	Chr20_1470_5_ltr	17.8636363636364
7625	Chr20_2437_5_ltr	0.340909090909091
7629	Chr20_1348_5_ltr	1.15909090909091
7630	Chr20_2685_5_ltr	4.81818181818182
7634	Chr20_2686_5_ltr	15.7045454545455
7635	Chr20_2665_5_ltr	2.5
7636	Chr20_662_5_ltr	29.6818181818182
7640	Chr20_149_5_ltr	12.4318181818182
7654	Chr20_1206_5_ltr	5.40909090909091
7655	Chr20_734_5_ltr	3.02272727272727
7658	Chr20_1816_5_ltr	2.81818181818182
7662	Chr20_1504_5_ltr	0.931818181818182
7664	Chr20_2621_5_ltr	2.81818181818182
7669	Chr20_2304_5_ltr	0.454545454545455
7671	Chr20_334_5_ltr	12.5909090909091
7672	Chr20_1836_5_ltr	1.59090909090909
7674	Chr20_1330_5_ltr	9.81818181818182
7676	Chr20_1995_5_ltr	10.4318181818182
7689	Chr20_2387_5_ltr	15.6818181818182
7690	Chr20_1426_5_ltr	4.22727272727273
7698	Chr20_1218_5_ltr	24.5454545454546
7700	Chr20_874_5_ltr	0.477272727272727
7701	Chr20_1025_5_ltr	1.40909090909091
7702	Chr20_13_5_ltr	12.8636363636364
7712	Chr20_788_5_ltr	0.954545454545455
7716	Chr20_2128_5_ltr	5.65909090909091
7719	Chr20_1424_5_ltr	8.38636363636364
7720	Chr20_2032_5_ltr	14.1363636363636
7722	Chr20_856_5_ltr	0
7731	Chr20_1883_5_ltr	12.3181818181818
7735	Chr20_2259_5_ltr	4.97727272727273
7737	Chr20_1996_5_ltr	11.6363636363636
7738	Chr20_2075_5_ltr	2.06818181818182
7739	Chr20_2123_5_ltr	2.84090909090909
7740	Chr20_2103_5_ltr	8.75
7743	Chr20_1979_5_ltr	11.5227272727273
7744	Chr20_1739_5_ltr	6.11363636363636
7745	Chr20_935_5_ltr	0
7749	Chr20_1800_5_ltr	18.6590909090909
7751	Chr20_197_5_ltr	17.0454545454545
7757	Chr20_1546_5_ltr	12.6363636363636
7762	Chr20_1748_5_ltr	2.63636363636364
7765	Chr20_2217_5_ltr	3.81818181818182
7767	Chr20_2556_5_ltr	1.90909090909091
7769	Chr20_108_5_ltr	8.31818181818182
7778	Chr20_485_5_ltr	1.15909090909091
7780	Chr20_713_5_ltr	0
7789	Chr20_1217_5_ltr	0
7790	Chr20_2009_5_ltr	1.52272727272727
7793	Chr20_2431_5_ltr	2.75
7798	Chr20_350_5_ltr	0
7801	Chr20_121_5_ltr	0.909090909090909
7807	Chr20_1293_5_ltr	10.0681818181818
7808	Chr20_1967_5_ltr	6.29545454545455
7812	Chr20_1344_5_ltr	33.5454545454546
7817	Chr20_2297_5_ltr	1.11363636363636
7819	Chr20_692_5_ltr	0
7825	Chr20_1340_5_ltr	21.3863636363636
7826	Chr20_1909_5_ltr	0
7827	Chr20_2372_5_ltr	0
7829	Chr20_810_5_ltr	3.70454545454545
7833	Chr20_2330_5_ltr	2.34090909090909
7834	Chr20_2010_5_ltr	21.5
7840	Chr20_1744_5_ltr	4.47727272727273
7843	Chr20_2661_5_ltr	6.54545454545455
7846	Chr20_217_5_ltr	0
7857	Chr20_2351_5_ltr	0
7858	Chr20_2568_5_ltr	0.5
7859	Chr20_205_5_ltr	0
7861	Chr20_1581_5_ltr	6.06818181818182
7872	Chr20_1311_5_ltr	0
7889	Chr20_1844_5_ltr	14.3409090909091
7895	Chr20_2147_5_ltr	3.90909090909091
7898	Chr20_899_5_ltr	1.59090909090909
7899	Chr20_658_5_ltr	6.52272727272727
7902	Chr20_2660_5_ltr	1.72727272727273
7907	Chr20_1978_5_ltr	0
7909	Chr20_1252_5_ltr	2.31818181818182
7912	Chr20_1831_5_ltr	2.38636363636364
7914	Chr20_2005_5_ltr	6.63636363636364
7917	Chr20_605_5_ltr	2.34090909090909
7920	Chr20_1475_5_ltr	12.8181818181818
7921	Chr20_1439_5_ltr	16.7954545454545
7922	Chr20_231_5_ltr	0.431818181818182
7936	Chr20_319_5_ltr	1.40909090909091
7937	Chr20_1388_5_ltr	2.95454545454546
7945	Chr20_1628_5_ltr	5.31818181818182
7947	Chr20_341_5_ltr	2.31818181818182
7948	Chr20_937_5_ltr	0
7951	Chr20_2402_5_ltr	33.0227272727273
7953	Chr20_2310_5_ltr	22.0227272727273
7954	Chr20_1468_5_ltr	0
7956	Chr20_1605_5_ltr	9.15909090909091
7968	Chr20_967_5_ltr	3.31818181818182
7971	Chr20_2182_5_ltr	43.6818181818182
7974	Chr20_655_5_ltr	11.6363636363636
7975	Chr20_1259_5_ltr	1
7982	Chr20_656_5_ltr	6.88636363636364
7984	Chr20_1782_5_ltr	0
7999	Chr20_2679_5_ltr	28.2727272727273
8009	Chr20_752_5_ltr	3.45454545454545
8015	Chr20_17_5_ltr	3.54545454545455
8017	Chr20_1261_5_ltr	0
8021	Chr20_2233_5_ltr	15.1818181818182
8028	Chr20_616_5_ltr	1.38636363636364
8030	Chr20_2186_5_ltr	0
8033	Chr20_1635_5_ltr	5.72727272727273
8036	Chr20_1494_5_ltr	9.02272727272727
8043	Chr20_554_5_ltr	0.659090909090909
8051	Chr20_234_5_ltr	0
8052	Chr20_726_5_ltr	2.54545454545455
8057	Chr20_1547_5_ltr	13.2727272727273
8061	Chr20_664_5_ltr	2.75
8064	Chr20_317_5_ltr	0.409090909090909
8068	Chr20_290_5_ltr	6.84090909090909
8079	Chr20_1568_5_ltr	4.36363636363636
8082	Chr20_2474_5_ltr	3.25
8094	Chr20_1647_5_ltr	4.79545454545454
8095	Chr20_2069_5_ltr	0.431818181818182
8100	Chr20_592_5_ltr	1.15909090909091
8104	Chr20_473_5_ltr	0
8107	Chr20_1594_5_ltr	1.79545454545455
8112	Chr20_1767_5_ltr	6.25
8114	Chr20_2240_5_ltr	1.18181818181818
8123	Chr20_101_5_ltr	0
8124	Chr20_2477_5_ltr	3.25
8125	Chr20_1613_5_ltr	8.20454545454546
8127	Chr20_2288_5_ltr	1.13636363636364
8132	Chr20_611_5_ltr	0
8136	Chr20_2002_5_ltr	5.72727272727273
8139	Chr20_2606_5_ltr	0
8142	Chr20_318_5_ltr	0
8148	Chr20_137_5_ltr	0
8149	Chr20_548_5_ltr	9.31818181818182
8152	Chr20_316_5_ltr	9.40909090909091
8155	Chr20_2461_5_ltr	1.02272727272727
8156	Chr20_2398_5_ltr	11.8409090909091
8164	Chr20_1322_5_ltr	2.09090909090909
8168	Chr20_969_5_ltr	1.72727272727273
8178	Chr20_2586_5_ltr	3.34090909090909
8185	Chr20_57_5_ltr	27.2272727272727
[truncated: 20,890 more rows]
