# Supplementary material for: The Welwitschia genome reveals a unique biology underpinning extreme longevity in deserts
Source: Nat Commun. 2021 Jul 12;12:4247. doi: 10.1038/s41467-021-24528-4 (PMC8275611; doi:10.1038/s41467-021-24528-4)
Supplement: Supplementary file 6 — Source Data [file 41467_2021_24528_MOESM6_ESM.zip › Figure 2d.txt]

Wmi	140.295454545455
Wmi	135.931818181818
Wmi	122.454545454545
Wmi	5.06818181818182
Wmi	133.318181818182
Wmi	128.363636363636
Wmi	1.5
Wmi	152.590909090909
Wmi	156.931818181818
Wmi	2.38636363636364
Wmi	1.29545454545455
Wmi	0
Wmi	1.81818181818182
Wmi	114.045454545455
Wmi	1.27272727272727
Wmi	11.0454545454545
Wmi	0
Wmi	161.590909090909
Wmi	1.13636363636364
Wmi	2.15909090909091
Wmi	1.22727272727273
Wmi	0
Wmi	136.75
Wmi	139.113636363636
Wmi	9.45454545454546
Wmi	14.5227272727273
Wmi	114.818181818182
Wmi	38.1590909090909
Wmi	4.22727272727273
Wmi	137.840909090909
Wmi	146.227272727273
Wmi	1.20454545454545
Wmi	18.4772727272727
Wmi	4.90909090909091
Wmi	0
Wmi	8.61363636363637
Wmi	127.75
Wmi	19.9772727272727
Wmi	139.363636363636
Wmi	160.181818181818
Wmi	145.522727272727
Wmi	10.0227272727273
Wmi	21.9318181818182
Wmi	132.204545454545
Wmi	1.27272727272727
Wmi	80.5454545454545
Wmi	156.545454545455
Wmi	145.977272727273
Wmi	6.70454545454546
Wmi	144.409090909091
Wmi	156.068181818182
Wmi	147.045454545455
Wmi	162.340909090909
Wmi	10.6363636363636
Wmi	122.363636363636
Wmi	0
Wmi	119.295454545455
Wmi	33.2727272727273
Wmi	133.977272727273
Wmi	35.3863636363636
Wmi	102.431818181818
Wmi	1.20454545454545
Wmi	140.5
Wmi	0
Wmi	144.909090909091
Wmi	0.204545454545455
Wmi	0
Wmi	130.840909090909
Wmi	103.181818181818
Wmi	145.886363636364
Wmi	139.454545454545
Wmi	147.295454545455
Wmi	168.613636363636
Wmi	1.56818181818182
Wmi	141.318181818182
Wmi	3.75
Wmi	144.113636363636
Wmi	0
Wmi	24.3863636363636
Wmi	0
Wmi	12.8181818181818
Wmi	0
Wmi	19.9318181818182
Wmi	1.72727272727273
Wmi	1.54545454545455
Wmi	135.772727272727
Wmi	139.181818181818
Wmi	133.181818181818
Wmi	4.36363636363636
Wmi	14.8863636363636
Wmi	129.090909090909
Wmi	111.681818181818
Wmi	146.818181818182
Wmi	29.4090909090909
Wmi	13.3409090909091
Wmi	14.0454545454545
Wmi	131.318181818182
Wmi	3.31818181818182
Wmi	0.590909090909091
Wmi	0
Wmi	1.04545454545455
Wmi	10.5454545454545
Wmi	1.22727272727273
Wmi	135.522727272727
Wmi	6.65909090909091
Wmi	16.0227272727273
Wmi	130.045454545455
Wmi	0.454545454545455
Wmi	11.25
Wmi	20.3863636363636
Wmi	1.81818181818182
Wmi	10.6590909090909
Wmi	150.681818181818
Wmi	0
Wmi	146.090909090909
Wmi	0.477272727272727
Wmi	0.227272727272727
Wmi	19.1363636363636
Wmi	134.431818181818
Wmi	140.136363636364
Wmi	12.4545454545455
Wmi	4.77272727272727
Wmi	0
Wmi	52.0909090909091
Wmi	0.227272727272727
Wmi	1.27272727272727
Wmi	1.90909090909091
Wmi	3.45454545454545
Wmi	148.25
Wmi	120.068181818182
Wmi	144.477272727273
Wmi	0.863636363636364
Wmi	164.659090909091
Wmi	12.7727272727273
Wmi	159.931818181818
Wmi	157.545454545455
Wmi	122.045454545455
Wmi	136.795454545455
Wmi	176.159090909091
Wmi	116.954545454545
Wmi	148.090909090909
Wmi	148.659090909091
Wmi	119.136363636364
Wmi	1.20454545454545
Wmi	0
Wmi	2.81818181818182
Wmi	147.068181818182
Wmi	0
Wmi	0.977272727272727
Wmi	5.43181818181818
Wmi	143.545454545455
Wmi	59.5909090909091
Wmi	0
Wmi	139.863636363636
Wmi	0
Wmi	1.09090909090909
Wmi	160.681818181818
Wmi	113.363636363636
Wmi	8.65909090909091
Wmi	122.568181818182
Wmi	4.13636363636364
Wmi	2.15909090909091
Wmi	10.7045454545455
Wmi	5.31818181818182
Wmi	139.795454545455
Wmi	2.06818181818182
Wmi	1.59090909090909
Wmi	5.84090909090909
Wmi	0.772727272727273
Wmi	0.613636363636364
Wmi	18.5681818181818
Wmi	2.18181818181818
Wmi	119.568181818182
Wmi	131.363636363636
Wmi	2.09090909090909
Wmi	142.295454545455
Wmi	113.909090909091
Wmi	6.20454545454546
Wmi	160.022727272727
Wmi	135.636363636364
Wmi	169.659090909091
Wmi	0.590909090909091
Wmi	20.1136363636364
Wmi	6.77272727272727
Wmi	119.545454545455
Wmi	20.9545454545455
Wmi	1.20454545454545
Wmi	115.840909090909
Wmi	22.2954545454545
Wmi	126.568181818182
Wmi	0.545454545454545
Wmi	4.65909090909091
Wmi	137.227272727273
Wmi	115.295454545455
Wmi	1.20454545454545
Wmi	6.25
Wmi	134.318181818182
Wmi	0
Wmi	119.340909090909
Wmi	0
Wmi	6.86363636363636
Wmi	10.5681818181818
Wmi	125.090909090909
Wmi	13.8409090909091
Wmi	0.454545454545455
Wmi	4.18181818181818
Wmi	127.363636363636
Wmi	13.0227272727273
Wmi	129.25
Wmi	14.8863636363636
Wmi	107.886363636364
Wmi	1.20454545454545
Wmi	6.15909090909091
Wmi	110.977272727273
Wmi	135.840909090909
Wmi	0.840909090909091
Wmi	167.613636363636
Wmi	142.204545454545
Wmi	120.045454545455
Wmi	127.272727272727
Wmi	156.545454545455
Wmi	0.454545454545455
Wmi	2.34090909090909
Wmi	115.431818181818
Wmi	0
Wmi	0
Wmi	137.477272727273
Wmi	141.227272727273
Wmi	1.27272727272727
Wmi	13.7272727272727
Wmi	0
Wmi	0
Wmi	6.79545454545455
Wmi	160.340909090909
Wmi	142.136363636364
Wmi	5.59090909090909
Wmi	0.545454545454545
Wmi	133.522727272727
Wmi	48.4772727272727
Wmi	139.568181818182
Wmi	134.795454545455
Wmi	116.613636363636
Wmi	1.13636363636364
Wmi	0
Wmi	175.136363636364
Wmi	3.61363636363636
Wmi	2.56818181818182
Wmi	2.81818181818182
Wmi	167.5
Wmi	1.36363636363636
Wmi	1.20454545454545
Wmi	19.4545454545455
Wmi	128.590909090909
Wmi	135.954545454545
Wmi	3.97727272727273
Wmi	139.181818181818
Wmi	1.20454545454545
Wmi	0
Wmi	1.20454545454545
Wmi	80.4545454545455
Wmi	155.886363636364
Wmi	11.75
Wmi	159.772727272727
Wmi	1.77272727272727
Wmi	0.522727272727273
Wmi	154.840909090909
Wmi	0.5
Wmi	44.3409090909091
Wmi	6.56818181818182
Wmi	1.20454545454545
Wmi	1.95454545454545
Wmi	115.75
Wmi	120.840909090909
Wmi	130.454545454545
Wmi	24.5681818181818
Wmi	131.227272727273
Wmi	2.09090909090909
Wmi	140.863636363636
Wmi	116.931818181818
Wmi	3.45454545454545
Wmi	126.227272727273
Wmi	137.863636363636
Wmi	157.613636363636
Wmi	119.818181818182
Wmi	13.9545454545455
Wmi	129.136363636364
Wmi	9.86363636363637
Wmi	118.772727272727
Wmi	183.068181818182
Wmi	6.36363636363636
Wmi	3.43181818181818
Wmi	11.25
Wmi	1.22727272727273
Wmi	7.22727272727273
Wmi	8.97727272727273
Wmi	5.68181818181818
Wmi	156.590909090909
Wmi	130.159090909091
Wmi	0
Wmi	145.340909090909
Wmi	155.75
Wmi	1.20454545454545
Wmi	8.88636363636364
Wmi	109.795454545455
Wmi	133.318181818182
Wmi	144.136363636364
Wmi	0
Wmi	47.6818181818182
Wmi	1.18181818181818
Wmi	0.977272727272727
Wmi	98.25
Wmi	151.840909090909
Wmi	0
Wmi	10.0454545454545
Wmi	1.20454545454545
Wmi	145.113636363636
Wmi	141.363636363636
Wmi	125.840909090909
Wmi	1.20454545454545
Wmi	121.25
Wmi	121.477272727273
Wmi	124.363636363636
Wmi	8.97727272727273
Wmi	141.795454545455
Wmi	3.68181818181818
Wmi	3.72727272727273
Wmi	0.977272727272727
Wmi	2.43181818181818
Wmi	143.318181818182
Wmi	3.09090909090909
Wmi	0.363636363636364
Wmi	3.43181818181818
Wmi	0.272727272727273
Wmi	2.13636363636364
Wmi	0
Wmi	159.340909090909
Wmi	1.20454545454545
Wmi	8.02272727272727
Wmi	134.954545454545
Wmi	131.363636363636
Wmi	35.6818181818182
Wmi	2.54545454545455
Wmi	162.545454545455
Wmi	11.6590909090909
Wmi	4.15909090909091
Wmi	14
Wmi	1.27272727272727
Wmi	0.545454545454545
Wmi	120.613636363636
Wmi	156.545454545455
Wmi	4.02272727272727
Wmi	132.431818181818
Wmi	141.818181818182
Wmi	131.681818181818
Wmi	145.272727272727
Wmi	146.727272727273
Wmi	6.90909090909091
Wmi	21.3863636363636
Wmi	134.909090909091
Wmi	6.90909090909091
Wmi	2.86363636363636
Wmi	122
Wmi	138.977272727273
Wmi	6.77272727272727
Wmi	147.386363636364
Wmi	0
Wmi	1.20454545454545
Wmi	0.545454545454545
Wmi	10.6363636363636
Wmi	0
Wmi	22.25
Wmi	0
Wmi	11
Wmi	41.9090909090909
Wmi	135.113636363636
Wmi	140.068181818182
Wmi	0.613636363636364
Wmi	1.59090909090909
Wmi	16.8636363636364
Wmi	54.5
Wmi	122.863636363636
Wmi	20.9545454545455
Wmi	153.704545454545
Wmi	0.5
Wmi	167.613636363636
Wmi	0
Wmi	120.590909090909
Wmi	0
Wmi	91.5909090909091
Wmi	5.54545454545454
Wmi	5.75
Wmi	118.227272727273
Wmi	3.59090909090909
Wmi	0
Wmi	122.045454545455
Wmi	0.340909090909091
Wmi	144.386363636364
Wmi	0
Wmi	0.5
Wmi	8.25
Wmi	161.613636363636
Wmi	141.136363636364
Wmi	0
Wmi	121.636363636364
Wmi	0
Wmi	134.068181818182
Wmi	1.45454545454545
Wmi	1.20454545454545
Wmi	144.045454545455
Wmi	1.18181818181818
Wmi	127.477272727273
Wmi	0.772727272727273
Wmi	104.886363636364
Wmi	136
Wmi	0
Wmi	0.295454545454545
Wmi	138.840909090909
Wmi	162
Wmi	3.09090909090909
Wmi	15.3863636363636
Wmi	19.2045454545455
Wmi	3.65909090909091
Wmi	0.363636363636364
Wmi	38.8409090909091
Wmi	0
Wmi	125.386363636364
Wmi	8.52272727272727
Wmi	153.136363636364
Wmi	0
Wmi	148.022727272727
Wmi	142.159090909091
Wmi	1.20454545454545
Wmi	109.590909090909
Wmi	76.0909090909091
Wmi	1.02272727272727
Wmi	0
Wmi	20.4545454545455
Wmi	155.022727272727
Wmi	4.75
Wmi	129.409090909091
Wmi	1.15909090909091
Wmi	0.409090909090909
Wmi	152.545454545455
Wmi	119.977272727273
Wmi	142.568181818182
Wmi	140.181818181818
Wmi	156.545454545455
Wmi	1.59090909090909
Wmi	4.86363636363636
Wmi	0
Wmi	106.977272727273
Wmi	134.704545454545
Wmi	10.6136363636364
Wmi	142.25
Wmi	3.65909090909091
Wmi	110.068181818182
Wmi	1.20454545454545
Wmi	25.2727272727273
Wmi	10.7727272727273
Wmi	167.613636363636
Wmi	1.36363636363636
Wmi	135.136363636364
Wmi	7.13636363636364
Wmi	50.3409090909091
Wmi	126.931818181818
Wmi	162.704545454545
Wmi	132.75
Wmi	144.113636363636
Wmi	5.93181818181818
Wmi	50.8409090909091
Wmi	1.20454545454545
Wmi	2.38636363636364
Wmi	3.68181818181818
Wmi	1.93181818181818
Wmi	180.636363636364
Wmi	1.13636363636364
Wmi	160.954545454545
Wmi	97.1590909090909
Wmi	144.136363636364
Wmi	139.659090909091
Wmi	118.090909090909
Wmi	0
Wmi	0
Wmi	116.818181818182
Wmi	0.431818181818182
Wmi	11.5454545454545
Wmi	5.77272727272727
Wmi	133.090909090909
Wmi	144.113636363636
Wmi	132.113636363636
Wmi	0
Wmi	14.7954545454545
Wmi	33.4772727272727
Wmi	2.70454545454545
Wmi	0
Wmi	137.431818181818
Wmi	145.25
Wmi	157.318181818182
Wmi	6.90909090909091
Wmi	10.2272727272727
Wmi	0
Wmi	13.6590909090909
Wmi	162.545454545455
Wmi	145.931818181818
Wmi	138.204545454545
Wmi	118.522727272727
Wmi	6.15909090909091
Wmi	162.545454545455
Wmi	127.477272727273
Wmi	6.52272727272727
Wmi	125.659090909091
Wmi	124.568181818182
Wmi	0.363636363636364
Wmi	101.704545454545
Wmi	6.56818181818182
Wmi	117.454545454545
Wmi	22.0681818181818
Wmi	141.818181818182
Wmi	0.977272727272727
Wmi	5.88636363636364
Wmi	4.59090909090909
Wmi	1.15909090909091
Wmi	15.5454545454545
Wmi	8.65909090909091
Wmi	167.613636363636
Wmi	0.886363636363636
Wmi	146
Wmi	135.522727272727
Wmi	8.45454545454546
Wmi	113.227272727273
Wmi	8.79545454545454
Wmi	137.454545454545
Wmi	145.977272727273
Wmi	156.772727272727
Wmi	6.45454545454545
Wmi	0
Wmi	135.25
Wmi	4.11363636363636
Wmi	159.590909090909
Wmi	0
Wmi	135.613636363636
Wmi	132.454545454545
Wmi	1.20454545454545
Wmi	1.20454545454545
Wmi	6.81818181818182
Wmi	5
Wmi	160.363636363636
Wmi	124.386363636364
Wmi	73.9318181818182
Wmi	3.29545454545455
Wmi	4.02272727272727
Wmi	139.863636363636
Wmi	0.363636363636364
Wmi	2.22727272727273
Wmi	1.20454545454545
Wmi	147.022727272727
Wmi	0
Wmi	0.340909090909091
Wmi	0
Wmi	205.409090909091
Wmi	2.81818181818182
Wmi	1.54545454545455
Wmi	146.159090909091
Wmi	124.977272727273
Wmi	21.6590909090909
Wmi	0.568181818181818
Wmi	1.20454545454545
Wmi	0.477272727272727
Wmi	134.977272727273
Wmi	167.613636363636
Wmi	10.75
Wmi	128.068181818182
Wmi	3.40909090909091
Wmi	9.52272727272728
Wmi	18.4090909090909
Wmi	129.113636363636
Wmi	2.31818181818182
Wmi	141.659090909091
Wmi	0.318181818181818
Wmi	162.727272727273
Wmi	0
Wmi	0
Wmi	0.590909090909091
Wmi	156.545454545455
Wmi	9.54545454545455
Wmi	2
Wmi	8.77272727272727
Wmi	3.02272727272727
Wmi	0.477272727272727
Wmi	146.25
Wmi	131.636363636364
Wmi	4.56818181818182
Wmi	0
Wmi	1.61363636363636
Wmi	0.25
Wmi	124.340909090909
Wmi	12.4090909090909
Wmi	158.272727272727
Wmi	4.02272727272727
Wmi	138.681818181818
Wmi	131.590909090909
Wmi	124.431818181818
Wmi	144.113636363636
Wmi	1.20454545454545
Wmi	4.90909090909091
Wmi	45
Wmi	0.840909090909091
Wmi	1.20454545454545
Wmi	0.477272727272727
Wmi	1.68181818181818
Wmi	134.954545454545
Wmi	7.77272727272727
Wmi	128.954545454545
Wmi	10.8863636363636
Wmi	167.613636363636
Wmi	1.20454545454545
Wmi	0
Wmi	122.113636363636
Wmi	123.636363636364
Wmi	103.931818181818
Wmi	1.34090909090909
Wmi	123.954545454545
Wmi	136.409090909091
Wmi	3.15909090909091
Wmi	145.909090909091
Wmi	120.977272727273
Wmi	125.863636363636
Wmi	3.88636363636364
Wmi	11.6363636363636
Wmi	5.45454545454546
Wmi	146.181818181818
Wmi	1.20454545454545
Wmi	0
Wmi	119.636363636364
Wmi	10.2045454545455
Wmi	117.431818181818
Wmi	1.59090909090909
Wmi	116.25
Wmi	22.0454545454545
Wmi	0.409090909090909
Wmi	1.13636363636364
Wmi	0
Wmi	144.068181818182
Wmi	122.840909090909
Wmi	135.431818181818
Wmi	0
Wmi	144.340909090909
Wmi	6.52272727272727
Wmi	133.068181818182
Wmi	128.863636363636
Wmi	133.977272727273
Wmi	150.431818181818
Wmi	18.7272727272727
Wmi	144.113636363636
Wmi	112.227272727273
Wmi	5.5
Wmi	119.295454545455
Wmi	3.54545454545455
Wmi	7.88636363636364
Wmi	4.72727272727273
Wmi	1.02272727272727
Wmi	0.522727272727273
Wmi	1.22727272727273
Wmi	145.886363636364
Wmi	134.75
Wmi	1.02272727272727
Wmi	8.31818181818182
Wmi	115.840909090909
Wmi	129.431818181818
Wmi	1.79545454545455
Wmi	139.772727272727
Wmi	134.159090909091
Wmi	0.863636363636364
Wmi	0
Wmi	5.31818181818182
Wmi	128.113636363636
Wmi	138.568181818182
Wmi	24.2045454545455
Wmi	3.81818181818182
Wmi	145.181818181818
Wmi	110.340909090909
Wmi	0.363636363636364
Wmi	1.20454545454545
Wmi	0
Wmi	156.545454545455
Wmi	2.77272727272727
Wmi	5.47727272727273
Wmi	3.65909090909091
Wmi	1.20454545454545
Wmi	4.72727272727273
Wmi	1.20454545454545
Wmi	128.068181818182
Wmi	122.431818181818
Wmi	0.409090909090909
Wmi	135.568181818182
Wmi	135.545454545455
Wmi	155.136363636364
Wmi	0.727272727272727
Wmi	167.840909090909
Wmi	123.295454545455
Wmi	11.3409090909091
Wmi	136.022727272727
Wmi	1.31818181818182
Wmi	24.8863636363636
Wmi	11.6818181818182
Wmi	0.704545454545455
Wmi	1.20454545454545
Wmi	104.113636363636
Wmi	142.545454545455
Wmi	1.20454545454545
Wmi	128.545454545455
Wmi	156.295454545455
Wmi	6.47727272727273
Wmi	119.363636363636
Wmi	0
Wmi	149.704545454545
Wmi	0
Wmi	134.431818181818
Wmi	7.06818181818182
Wmi	24.1818181818182
Wmi	4.36363636363636
Wmi	126.295454545455
Wmi	0
Wmi	162.545454545455
Wmi	4.29545454545455
Wmi	134.727272727273
Wmi	167.613636363636
Wmi	123.772727272727
Wmi	0
Wmi	163.25
Wmi	139.636363636364
Wmi	151.886363636364
Wmi	134.25
Wmi	3.34090909090909
Wmi	0
Wmi	2.20454545454545
Wmi	4.09090909090909
Wmi	69.5
Wmi	136.636363636364
Wmi	0.545454545454545
Wmi	42.2727272727273
Wmi	1.79545454545455
Wmi	142.681818181818
Wmi	120.272727272727
Wmi	135.545454545455
Wmi	139.863636363636
Wmi	115.818181818182
Wmi	41.0681818181818
Wmi	129.954545454545
Wmi	21.4545454545455
Wmi	1.06818181818182
Wmi	0
Wmi	162.340909090909
Wmi	128.659090909091
Wmi	138.227272727273
Wmi	3.13636363636364
Wmi	123.840909090909
Wmi	139.931818181818
Wmi	156.545454545455
Wmi	1.75
Wmi	0.272727272727273
Wmi	142.477272727273
Wmi	0.409090909090909
Wmi	25.4545454545455
Wmi	134.886363636364
Wmi	128.795454545455
Wmi	5.84090909090909
Wmi	106.136363636364
Wmi	144.386363636364
Wmi	28.2272727272727
Wmi	5.36363636363636
Wmi	2.27272727272727
Wmi	1.06818181818182
Wmi	136.409090909091
Wmi	144.181818181818
Wmi	0
Wmi	65.2954545454545
Wmi	128.159090909091
Wmi	147.25
Wmi	127.931818181818
Wmi	19.2727272727273
Wmi	9.38636363636364
Wmi	0.295454545454545
Wmi	128.954545454545
Wmi	145.840909090909
Wmi	131.954545454545
Wmi	6.04545454545455
Wmi	135.931818181818
Wmi	130.909090909091
Wmi	139.227272727273
Wmi	0.409090909090909
Wmi	135.136363636364
Wmi	0
Wmi	133.068181818182
Wmi	7.31818181818182
Wmi	151.227272727273
Wmi	103.045454545455
Wmi	10.0909090909091
Wmi	1.20454545454545
Wmi	5.52272727272727
Wmi	17.8409090909091
Wmi	1.15909090909091
Wmi	11.3181818181818
Wmi	2.54545454545455
Wmi	0.659090909090909
Wmi	167.931818181818
Wmi	138.363636363636
Wmi	5.43181818181818
Wmi	129.386363636364
Wmi	142.568181818182
Wmi	4.90909090909091
Wmi	0
Wmi	3.54545454545455
Wmi	160.636363636364
Wmi	144.318181818182
Wmi	9.27272727272727
Wmi	137.840909090909
Wmi	0.704545454545455
Wmi	0
Wmi	0
Wmi	56.6363636363636
Wmi	2.5
Wmi	19.8409090909091
Wmi	78.9318181818182
Wmi	144.772727272727
Wmi	74.9318181818182
Wmi	6.61363636363636
Wmi	72.0909090909091
Wmi	10.2045454545455
Wmi	1.20454545454545
Wmi	1.20454545454545
Wmi	160.681818181818
Wmi	5.97727272727273
Wmi	124.727272727273
Wmi	82.9090909090909
Wmi	37.8636363636364
Wmi	0.568181818181818
Wmi	0
Wmi	0
Wmi	1.20454545454545
Wmi	144.295454545455
Wmi	0
Wmi	145.659090909091
Wmi	10.2727272727273
Wmi	1.56818181818182
Wmi	145.068181818182
Wmi	143.818181818182
Wmi	0.5
Wmi	8.70454545454546
Wmi	0
Wmi	157.840909090909
Wmi	5.59090909090909
Wmi	9.86363636363637
Wmi	133.068181818182
Wmi	166.340909090909
Wmi	62.6363636363636
Wmi	6.54545454545455
Wmi	120.363636363636
Wmi	3.09090909090909
Wmi	117.704545454545
Wmi	143.840909090909
Wmi	152.431818181818
Wmi	0
Wmi	25.0681818181818
Wmi	29.6136363636364
Wmi	14.2272727272727
Wmi	140.5
Wmi	98.5227272727273
Wmi	5.5
Wmi	0
Wmi	0
Wmi	8.31818181818182
Wmi	7.40909090909091
Wmi	19.8863636363636
Wmi	3.06818181818182
Wmi	113.022727272727
Wmi	108.886363636364
Wmi	0.363636363636364
Wmi	1.31818181818182
Wmi	5.54545454545454
Wmi	168.204545454545
Wmi	0
Wmi	0.409090909090909
Wmi	31.5454545454546
Wmi	2.79545454545455
Wmi	4.13636363636364
Wmi	167.613636363636
Wmi	4.5
Wmi	0.886363636363636
Wmi	13.3409090909091
Wmi	1.20454545454545
Wmi	0
Wmi	167.613636363636
Wmi	93.0227272727273
Wmi	70.3181818181818
Wmi	0.272727272727273
Wmi	156.545454545455
Wmi	156.545454545455
Wmi	146.272727272727
Wmi	140.477272727273
Wmi	46.2954545454546
Wmi	174
Wmi	7.56818181818182
Wmi	156.545454545455
Wmi	117.772727272727
Wmi	0.409090909090909
Wmi	0
Wmi	6.43181818181818
Wmi	2.5
Wmi	0.431818181818182
Wmi	0.522727272727273
Wmi	0
Wmi	4.79545454545454
Wmi	0
Wmi	68.0227272727273
Wmi	59.5454545454546
Wmi	134.5
Wmi	1.20454545454545
Wmi	11
Wmi	7
Wmi	154.431818181818
Wmi	5.86363636363636
Wmi	101.613636363636
Wmi	141.931818181818
Wmi	1.20454545454545
Wmi	1.20454545454545
Wmi	3.56818181818182
Wmi	1.20454545454545
Wmi	43.7272727272727
Wmi	146.977272727273
Wmi	0.727272727272727
Wmi	1.20454545454545
Wmi	20.3863636363636
Wmi	135
Wmi	33.25
Wmi	138.931818181818
Wmi	135.5
Wmi	76.8181818181818
Wmi	26.5681818181818
Wmi	149.818181818182
Wmi	146.931818181818
Wmi	37.4772727272727
Wmi	6.38636363636364
Wmi	167.431818181818
Wmi	0.431818181818182
Wmi	1.11363636363636
Wmi	0.477272727272727
Wmi	0.386363636363636
Wmi	138
Wmi	0.477272727272727
Wmi	88.7954545454545
Wmi	184.181818181818
Wmi	1.20454545454545
Wmi	0
Wmi	31
Wmi	0
Wmi	127.613636363636
Wmi	139.204545454545
Wmi	2.72727272727273
Wmi	12.5681818181818
Wmi	0
Wmi	139.977272727273
Wmi	2.90909090909091
Wmi	10.0454545454545
Wmi	130.886363636364
Wmi	2
Wmi	162.772727272727
Wmi	135.340909090909
Wmi	1.20454545454545
Wmi	126
Wmi	167.613636363636
Wmi	126.954545454545
Wmi	59.2045454545455
Wmi	140.681818181818
Wmi	1.36363636363636
Wmi	122.409090909091
Wmi	1.20454545454545
Wmi	167.613636363636
Wmi	135.931818181818
Wmi	135.772727272727
Wmi	6.95454545454546
Wmi	0
Wmi	80.1136363636364
Wmi	146.931818181818
Wmi	0
Wmi	1.20454545454545
Wmi	130.159090909091
Wmi	124.113636363636
Wmi	145.25
Wmi	1.20454545454545
Wmi	1.36363636363636
Wmi	1.02272727272727
Wmi	150.681818181818
Wmi	4.31818181818182
Wmi	8.25
Wmi	133.886363636364
Wmi	1.31818181818182
Wmi	0.409090909090909
Wmi	137.772727272727
Wmi	1.90909090909091
Wmi	24.0909090909091
Wmi	135.613636363636
Wmi	31.7272727272727
Wmi	154
Wmi	6.72727272727273
Wmi	109.863636363636
Wmi	119.090909090909
Wmi	123.75
Wmi	138.977272727273
Wmi	21.1590909090909
Wmi	133.704545454545
Wmi	0.477272727272727
Wmi	139.068181818182
Wmi	135.022727272727
Wmi	0
Wmi	121.113636363636
Wmi	6.72727272727273
Wmi	158.613636363636
Wmi	126.340909090909
Wmi	102.477272727273
Wmi	3.79545454545455
Wmi	148.954545454545
Wmi	16.2727272727273
Wmi	138.25
Wmi	3.70454545454545
Wmi	147.5
Wmi	7.15909090909091
Wmi	1.36363636363636
Wmi	164.545454545455
Wmi	119.113636363636
Wmi	144.113636363636
Wmi	17.8863636363636
Wmi	156.545454545455
Wmi	152.954545454545
Wmi	1.20454545454545
Wmi	0
Wmi	4.79545454545454
Wmi	1.20454545454545
Wmi	119.977272727273
Wmi	0
Wmi	137.840909090909
Wmi	11.0909090909091
Wmi	3.93181818181818
Wmi	118.681818181818
Wmi	127.659090909091
Wmi	150.863636363636
Wmi	0.681818181818182
Wmi	6.84090909090909
Wmi	0.454545454545455
Wmi	125.318181818182
Wmi	0.5
Wmi	0.909090909090909
Wmi	2.95454545454546
Wmi	122.454545454545
Wmi	4.29545454545455
Wmi	132.909090909091
Wmi	1.56818181818182
Wmi	12.7954545454545
Wmi	1.11363636363636
Wmi	133.318181818182
Wmi	1.59090909090909
Wmi	0.659090909090909
Wmi	1.22727272727273
Wmi	0
Wmi	140.113636363636
Wmi	0.454545454545455
Wmi	123.113636363636
Wmi	150.5
Wmi	207.113636363636
Wmi	1.20454545454545
Wmi	0
Wmi	0
Wmi	129.113636363636
Wmi	134.886363636364
Wmi	1.27272727272727
Wmi	1.20454545454545
Wmi	139.659090909091
Wmi	134.909090909091
Wmi	7.65909090909091
Wmi	0.272727272727273
Wmi	1.20454545454545
Wmi	134.727272727273
Wmi	139.659090909091
Wmi	1.22727272727273
Wmi	1.77272727272727
Wmi	1.04545454545455
Wmi	165.977272727273
Wmi	167.977272727273
Wmi	0
Wmi	148.772727272727
Wmi	0.5
Wmi	0
Wmi	19.2954545454545
Wmi	1.95454545454545
Wmi	4.09090909090909
Wmi	138.159090909091
Wmi	16.2045454545455
Wmi	25.4090909090909
Wmi	136.181818181818
Wmi	0.431818181818182
Wmi	124.090909090909
Wmi	2.29545454545455
Wmi	135.204545454545
Wmi	5.47727272727273
Wmi	0
Wmi	3.5
Wmi	94
Wmi	1.54545454545455
Wmi	1.20454545454545
Wmi	0
Wmi	139.545454545455
Wmi	0
Wmi	1.61363636363636
Wmi	3.45454545454545
Wmi	126.477272727273
Wmi	142.340909090909
Wmi	145.659090909091
Wmi	0
Wmi	9.34090909090909
Wmi	138.090909090909
Wmi	0.909090909090909
Wmi	136.568181818182
Wmi	179.340909090909
Wmi	166
Wmi	133.318181818182
Wmi	4.43181818181818
Wmi	127.159090909091
Wmi	2.54545454545455
Wmi	153.159090909091
Wmi	120.590909090909
Wmi	140.795454545455
Wmi	0.409090909090909
Wmi	167.613636363636
Wmi	1.81818181818182
Wmi	166.045454545455
Wmi	134.931818181818
Wmi	145.340909090909
Wmi	1.11363636363636
Wmi	2.02272727272727
Wmi	124.090909090909
Wmi	37.9545454545455
Wmi	0
Wmi	9.22727272727273
Wmi	128.704545454545
Wmi	123.386363636364
Wmi	146.681818181818
Wmi	0
Wmi	0
Wmi	7.59090909090909
Wmi	136.045454545455
Wmi	135.477272727273
Wmi	102.227272727273
Wmi	22.9772727272727
Wmi	125.227272727273
Wmi	0.409090909090909
Wmi	0.681818181818182
Wmi	4.04545454545455
Wmi	6.34090909090909
Wmi	2.65909090909091
Wmi	135.545454545455
Wmi	0.590909090909091
Wmi	132.136363636364
Wmi	13.7954545454545
Wmi	133.795454545455
Wmi	132.681818181818
Wmi	113.659090909091
Wmi	116.568181818182
Wmi	144.113636363636
Wmi	22.3181818181818
Wmi	1.04545454545455
Wmi	0
Wmi	1.20454545454545
Wmi	7
Wmi	2.5
Wmi	115.931818181818
Wmi	137.454545454545
Wmi	0.613636363636364
Wmi	44.8409090909091
Wmi	18.8636363636364
Wmi	134.431818181818
Wmi	10.3636363636364
Wmi	119.386363636364
Wmi	180.090909090909
Wmi	1.20454545454545
Wmi	1.20454545454545
Wmi	2.72727272727273
Wmi	140.5
Wmi	0.886363636363636
Wmi	0
Wmi	19.2954545454545
Wmi	134.909090909091
Wmi	148.431818181818
Wmi	134.454545454545
Wmi	149
Wmi	10.0227272727273
Wmi	7.04545454545455
Wmi	15.0681818181818
Wmi	136.636363636364
Wmi	118.977272727273
Wmi	147.818181818182
Wmi	135.931818181818
Wmi	129.681818181818
Wmi	0.522727272727273
Wmi	0
Wmi	108.136363636364
Wmi	133.772727272727
Wmi	147.772727272727
Wmi	80.7272727272727
Wmi	10.0909090909091
Wmi	3.34090909090909
Wmi	162.545454545455
Wmi	137.636363636364
Wmi	12.9318181818182
Wmi	143.863636363636
Wmi	167.613636363636
Wmi	16.9772727272727
Wmi	131.840909090909
Wmi	14.7727272727273
Wmi	139.772727272727
Wmi	6.22727272727273
Wmi	1.90909090909091
Wmi	0
Wmi	1.34090909090909
Wmi	0
Wmi	1.20454545454545
Wmi	135.045454545455
Wmi	11.9318181818182
Wmi	119.181818181818
Wmi	0
Wmi	8.27272727272727
Wmi	168.227272727273
Wmi	1.97727272727273
Wmi	135.25
Wmi	128.613636363636
Wmi	152.5
Wmi	0.363636363636364
Wmi	156.545454545455
Wmi	1.06818181818182
Wmi	143.818181818182
Wmi	0
Wmi	0
Wmi	22.8409090909091
Wmi	126.068181818182
Wmi	5.65909090909091
Wmi	136.068181818182
Wmi	18.1363636363636
Wmi	2.02272727272727
Wmi	124.977272727273
Wmi	168.204545454545
Wmi	5.75
Wmi	127.840909090909
Wmi	7.65909090909091
Wmi	127.409090909091
Wmi	2.06818181818182
Wmi	1.20454545454545
Wmi	18.2954545454545
Wmi	167.613636363636
Wmi	0
Wmi	1.59090909090909
Wmi	0.5
Wmi	1.20454545454545
Wmi	146.159090909091
Wmi	148.25
Wmi	3.75
Wmi	18.5227272727273
Wmi	133.318181818182
Wmi	168.590909090909
Wmi	14.1363636363636
Wmi	143.113636363636
Wmi	132.886363636364
Wmi	134.886363636364
Wmi	3.25
Wmi	0
Wmi	4.18181818181818
Wmi	4.22727272727273
Wmi	6.29545454545455
Wmi	22.4318181818182
Wmi	142.931818181818
Wmi	17.5681818181818
Wmi	1.90909090909091
Wmi	0.204545454545455
Wmi	148.75
Wmi	132.886363636364
Wmi	135.590909090909
Wmi	33.2954545454545
Wmi	0.454545454545455
Wmi	1.06818181818182
Wmi	7.45454545454545
Wmi	0
Wmi	3.20454545454545
Wmi	155.636363636364
Wmi	138.772727272727
Wmi	0
Wmi	0
Wmi	150.681818181818
Wmi	1.88636363636364
Wmi	167.613636363636
Wmi	4.81818181818182
Wmi	0.363636363636364
Wmi	45.4772727272727
Wmi	156.545454545455
Wmi	5
Wmi	112.295454545455
Wmi	122.613636363636
Wmi	119.590909090909
Wmi	128.386363636364
Wmi	0.863636363636364
Wmi	0.659090909090909
Wmi	3.11363636363636
Wmi	0
Wmi	138.068181818182
Wmi	139.772727272727
Wmi	147.181818181818
Wmi	155.022727272727
Wmi	76.9318181818182
Wmi	146.295454545455
Wmi	111.159090909091
Wmi	0.545454545454545
Wmi	20.7954545454545
Wmi	127.954545454545
Wmi	7
Wmi	0.613636363636364
Wmi	146.545454545455
Wmi	130.772727272727
Wmi	149.409090909091
Wmi	0
Wmi	0
Wmi	112.113636363636
Wmi	0
Wmi	126.636363636364
Wmi	0
Wmi	5.02272727272727
Wmi	1.20454545454545
Wmi	0.613636363636364
Wmi	31.1590909090909
Wmi	144.568181818182
Wmi	0.863636363636364
Wmi	0.522727272727273
Wmi	132.25
Wmi	120.295454545455
Wmi	20.2045454545455
Wmi	2.65909090909091
Wmi	3.77272727272727
Wmi	129.431818181818
Wmi	0.681818181818182
Wmi	0.227272727272727
Wmi	166.295454545455
Wmi	7.06818181818182
Wmi	115.272727272727
Wmi	3.52272727272727
Wmi	3.65909090909091
Wmi	131.772727272727
Wmi	122.159090909091
Wmi	1.75
Wmi	18.0681818181818
Wmi	169.181818181818
Wmi	4.36363636363636
Wmi	133.454545454545
Wmi	16.1590909090909
Wmi	135.545454545455
Wmi	117.25
Wmi	1.20454545454545
Wmi	148.681818181818
Wmi	34.8636363636364
Wmi	87.9318181818182
Wmi	135.931818181818
Wmi	128.977272727273
Wmi	0.704545454545455
Wmi	122.840909090909
Wmi	24.5681818181818
Wmi	5.13636363636364
Wmi	0.613636363636364
Wmi	126.931818181818
Wmi	2.27272727272727
Wmi	9.18181818181818
Wmi	158.931818181818
Wmi	137.227272727273
Wmi	7.79545454545455
Wmi	137.977272727273
Wmi	0
Wmi	128.818181818182
Wmi	135.272727272727
Wmi	115.840909090909
Wmi	8.04545454545455
Wmi	133.318181818182
Wmi	139.772727272727
Wmi	123.022727272727
Wmi	1.45454545454545
Wmi	104.318181818182
Wmi	4.38636363636364
Wmi	155.590909090909
Wmi	1.20454545454545
Wmi	0
Wmi	105.363636363636
Wmi	1.20454545454545
Wmi	131.909090909091
Wmi	1.18181818181818
Wmi	1.11363636363636
Wmi	147.522727272727
Wmi	171.636363636364
Wmi	2.11363636363636
Wmi	0
Wmi	141.818181818182
Wmi	157.545454545455
Wmi	105.022727272727
Wmi	2
Wmi	0
Wmi	117.295454545455
Wmi	0
Wmi	113.977272727273
Wmi	1.20454545454545
Wmi	65.6136363636364
Wmi	137.295454545455
Wmi	2.86363636363636
Wmi	8.22727272727273
Wmi	1.18181818181818
Wmi	47.7272727272727
Wmi	0.863636363636364
Wmi	1.31818181818182
Wmi	66.4772727272727
Wmi	1.20454545454545
Wmi	136.363636363636
Wmi	133.159090909091
Wmi	1.20454545454545
Wmi	38.4318181818182
Wmi	1.13636363636364
Wmi	113.409090909091
Wmi	134.068181818182
Wmi	0.409090909090909
Wmi	42.6363636363636
Wmi	0.75
Wmi	9.95454545454546
Wmi	143.545454545455
Wmi	150.772727272727
Wmi	194.522727272727
Wmi	0.477272727272727
Wmi	0
Wmi	12.1590909090909
Wmi	17.8409090909091
Wmi	23.5454545454545
Wmi	154.704545454545
Wmi	2.27272727272727
Wmi	142.363636363636
Wmi	6.52272727272727
Wmi	134.772727272727
Wmi	84.5227272727273
Wmi	1.22727272727273
Wmi	131.090909090909
Wmi	140.318181818182
Wmi	133.681818181818
Wmi	156.227272727273
Wmi	19.2954545454545
Wmi	2.68181818181818
Wmi	131.931818181818
Wmi	120.863636363636
Wmi	0
Wmi	4.5
Wmi	19
Wmi	167.613636363636
Wmi	0.181818181818182
Wmi	134.613636363636
Wmi	2.22727272727273
Wmi	140.227272727273
Wmi	1.68181818181818
Wmi	144.068181818182
Wmi	128
Wmi	0
Wmi	3.54545454545455
Wmi	163.318181818182
Wmi	140.590909090909
Wmi	2.09090909090909
Wmi	1.20454545454545
Wmi	0.5
Wmi	189.227272727273
Wmi	138.954545454545
Wmi	11.5909090909091
Wmi	125.568181818182
Wmi	0.931818181818182
Wmi	132.386363636364
Wmi	3.79545454545455
Wmi	0.477272727272727
Wmi	102.295454545455
Wmi	2.31818181818182
Wmi	4.52272727272727
Wmi	134.431818181818
Wmi	129.5
Wmi	137.022727272727
Wmi	0
Wmi	0.25
Wmi	129.363636363636
Wmi	0
Wmi	133.409090909091
Wmi	119.75
Wmi	2.04545454545455
Wmi	6.81818181818182
Wmi	1.09090909090909
Wmi	131.863636363636
Wmi	112.136363636364
Wmi	3.68181818181818
Wmi	117.795454545455
Wmi	0.954545454545455
Wmi	135.568181818182
Wmi	118.590909090909
Wmi	144.795454545455
Wmi	3.86363636363636
Wmi	4.54545454545455
Wmi	0.909090909090909
Wmi	192.954545454545
Wmi	0
Wmi	1.43181818181818
Wmi	136.727272727273
Wmi	1.13636363636364
Wmi	1.20454545454545
Wmi	147.613636363636
Wmi	2.11363636363636
Wmi	0
Wmi	1.20454545454545
Wmi	110.090909090909
Wmi	131.954545454545
Wmi	0
Wmi	135.363636363636
Wmi	122.613636363636
Wmi	137.636363636364
Wmi	8.13636363636364
Wmi	4.79545454545454
Wmi	0
Wmi	136.295454545455
Wmi	127.840909090909
Wmi	0
Wmi	133.227272727273
Wmi	1.36363636363636
Wmi	139.454545454545
Wmi	0
Wmi	0
Wmi	105.159090909091
Wmi	161.045454545455
Wmi	15
Wmi	0
Wmi	1.34090909090909
Wmi	38.6590909090909
Wmi	7.56818181818182
Wmi	115.795454545455
Wmi	126.25
Wmi	131.681818181818
Wmi	0.227272727272727
Wmi	131.75
Wmi	0.545454545454545
Wmi	123.204545454545
Wmi	14.8181818181818
Wmi	5.65909090909091
Wmi	140.25
Wmi	1.20454545454545
Wmi	5.18181818181818
Wmi	4.79545454545454
Wmi	103.681818181818
Wmi	1.20454545454545
Wmi	132.363636363636
Wmi	121.818181818182
Wmi	0.454545454545455
Wmi	1.34090909090909
Wmi	167.613636363636
Wmi	138
Wmi	84.3409090909091
Wmi	152.5
Wmi	134.818181818182
Wmi	0
Wmi	1.31818181818182
Wmi	100.636363636364
Wmi	134.795454545455
Wmi	132.954545454545
Wmi	0
Wmi	133.863636363636
Wmi	5.09090909090909
Wmi	1.02272727272727
Wmi	181
Wmi	132.75
Wmi	134.863636363636
Wmi	1.20454545454545
Wmi	2.5
Wmi	14.9090909090909
Wmi	0
Wmi	4.11363636363636
Wmi	139.659090909091
Wmi	10.5454545454545
Wmi	152.136363636364
Wmi	140.090909090909
Wmi	162.045454545455
Wmi	129.25
Wmi	139.318181818182
Wmi	1.20454545454545
Wmi	144.227272727273
Wmi	173
Wmi	149.113636363636
Wmi	0.704545454545455
Wmi	137.772727272727
Wmi	135.954545454545
Wmi	141.522727272727
Wmi	7.84090909090909
Wmi	1.68181818181818
Wmi	137.431818181818
Wmi	130.590909090909
Wmi	2.18181818181818
Wmi	11.6818181818182
Wmi	160.681818181818
Wmi	124.772727272727
Wmi	135.113636363636
Wmi	32.5227272727273
Wmi	0.818181818181818
Wmi	23.0454545454545
Wmi	3.5
Wmi	124.568181818182
Wmi	0
Wmi	0
Wmi	7.65909090909091
Wmi	150.386363636364
Wmi	135.590909090909
Wmi	1.20454545454545
Wmi	167.613636363636
Wmi	131.590909090909
Wmi	0.363636363636364
Wmi	123.363636363636
Wmi	127.136363636364
Wmi	122.840909090909
Wmi	6.5
Wmi	167.613636363636
Wmi	4.02272727272727
Wmi	3.31818181818182
Wmi	0.25
Wmi	136.659090909091
Wmi	115.818181818182
Wmi	0
Wmi	136.590909090909
Wmi	1.20454545454545
Wmi	0
Wmi	143.545454545455
Wmi	146.75
Wmi	6.70454545454546
Wmi	0.431818181818182
Wmi	90.8863636363637
Wmi	9.04545454545455
Wmi	15.2727272727273
Wmi	149.977272727273
Wmi	0.522727272727273
Wmi	2.34090909090909
Wmi	151.363636363636
Wmi	0.613636363636364
Wmi	14.6363636363636
Wmi	126.75
Wmi	0.522727272727273
Wmi	117.954545454545
Wmi	158.477272727273
Wmi	135.25
Wmi	137.454545454545
Wmi	9.34090909090909
Wmi	10.6818181818182
Wmi	0
Wmi	128.363636363636
Wmi	215.863636363636
Wmi	1.38636363636364
Wmi	1.45454545454545
Wmi	0.659090909090909
Wmi	125.545454545455
Wmi	4.68181818181818
Wmi	151.75
Wmi	134.954545454545
Wmi	145.704545454545
Wmi	1.93181818181818
Wmi	134.295454545455
Wmi	0.636363636363636
Wmi	118.954545454545
Wmi	125.318181818182
Wmi	118.727272727273
Wmi	15.4090909090909
Wmi	0.545454545454545
Wmi	2.5
Wmi	0.204545454545455
Wmi	0.659090909090909
Wmi	122.25
Wmi	132.931818181818
Wmi	135.613636363636
Wmi	0.772727272727273
Wmi	0
Wmi	219.727272727273
Wmi	145.5
Wmi	135.772727272727
Wmi	14.3636363636364
Wmi	10.8636363636364
Wmi	141.272727272727
Wmi	6.77272727272727
Wmi	5.18181818181818
Wmi	4.52272727272727
Wmi	46.9090909090909
Wmi	4.15909090909091
Wmi	1.20454545454545
Wmi	32.4318181818182
Wmi	138.5
Wmi	0
Wmi	4.06818181818182
Wmi	135.772727272727
Wmi	22.6363636363636
Wmi	148.5
Wmi	0
Wmi	165.386363636364
Wmi	152.068181818182
Wmi	5.20454545454546
Wmi	135.795454545455
Wmi	6.90909090909091
Wmi	9.59090909090909
Wmi	1.20454545454545
Wmi	126.727272727273
Wmi	71.8636363636364
Wmi	162.818181818182
Wmi	150.590909090909
Wmi	0.386363636363636
Wmi	162.545454545455
Wmi	0.704545454545455
Wmi	139.659090909091
Wmi	154.113636363636
Wmi	16.1590909090909
Wmi	1.29545454545455
Wmi	29.5909090909091
Wmi	14.5454545454545
Wmi	129.568181818182
Wmi	124.613636363636
Wmi	138.727272727273
Wmi	144.977272727273
Wmi	4.75
Wmi	114.136363636364
Wmi	0.727272727272727
Wmi	0
Wmi	4.61363636363636
Wmi	3.56818181818182
Wmi	132.136363636364
Wmi	123.113636363636
Wmi	1.75
Wmi	2.36363636363636
Wmi	8.04545454545455
Wmi	124.090909090909
Wmi	18.6590909090909
Wmi	1.20454545454545
Wmi	0
Wmi	4.47727272727273
Wmi	156.613636363636
Wmi	29.8636363636364
Wmi	144.159090909091
Wmi	0.227272727272727
Wmi	2.47727272727273
Wmi	0
Wmi	5.45454545454546
Wmi	136.772727272727
Wmi	138.568181818182
Wmi	2.56818181818182
Wmi	0
Wmi	129.681818181818
Wmi	115.181818181818
Wmi	146.045454545455
Wmi	156.545454545455
Wmi	120.227272727273
Wmi	117.409090909091
Wmi	139.886363636364
Wmi	1.77272727272727
Wmi	0
Wmi	140.909090909091
Wmi	1.34090909090909
Wmi	139.954545454545
Wmi	6.56818181818182
Wmi	135.25
Wmi	89.8863636363636
Wmi	1
Wmi	68.2272727272727
Wmi	8.31818181818182
Wmi	0
Wmi	6.77272727272727
Wmi	0.954545454545455
Wmi	6.04545454545455
Wmi	0.5
Wmi	152.75
Wmi	0
Wmi	162.204545454545
Wmi	143.409090909091
Wmi	0.522727272727273
Wmi	125.454545454545
Wmi	0
Wmi	6.77272727272727
Wmi	1.47727272727273
Wmi	5.43181818181818
Wmi	4.54545454545455
Wmi	137.727272727273
Wmi	136.090909090909
Wmi	153.818181818182
Wmi	91.9090909090909
Wmi	0
Wmi	2.95454545454546
Wmi	0.454545454545455
Wmi	1.70454545454545
Wmi	167.613636363636
Wmi	0.568181818181818
Wmi	7.56818181818182
Wmi	1.09090909090909
Wmi	140.75
Wmi	1.20454545454545
Wmi	35.3636363636364
Wmi	1.20454545454545
Wmi	1.40909090909091
Wmi	75.2727272727273
Wmi	0.545454545454545
Wmi	128.454545454545
Wmi	0.522727272727273
Wmi	1.77272727272727
Wmi	0.340909090909091
Wmi	19.1818181818182
Wmi	0
Wmi	120.886363636364
Wmi	80.6590909090909
Wmi	146.045454545455
Wmi	0.272727272727273
Wmi	167.613636363636
Wmi	0
Wmi	106
Wmi	136.681818181818
Wmi	3.34090909090909
Wmi	0
Wmi	3.70454545454545
Wmi	123.045454545455
Wmi	115.340909090909
Wmi	134.022727272727
Wmi	12.8636363636364
Wmi	118.159090909091
Wmi	137.590909090909
Wmi	4.15909090909091
Wmi	143.954545454545
Wmi	0
Wmi	129.931818181818
Wmi	145.272727272727
Wmi	1.20454545454545
Wmi	0.409090909090909
Wmi	1.52272727272727
Wmi	0
Wmi	20.0227272727273
Wmi	1.38636363636364
Wmi	0
Wmi	14.5
Wmi	140.363636363636
Wmi	1.40909090909091
Wmi	17.25
Wmi	223.704545454545
Wmi	134.954545454545
Wmi	116.181818181818
Wmi	130.659090909091
Wmi	8.70454545454546
Wmi	123.636363636364
Wmi	140.795454545455
Wmi	0.431818181818182
Wmi	0
Wmi	127.954545454545
Wmi	125.272727272727
Wmi	178.636363636364
Wmi	134.340909090909
Wmi	132.590909090909
Wmi	155.227272727273
Wmi	136.454545454545
Wmi	55.7727272727273
Wmi	16.6136363636364
Wmi	10.2045454545455
Wmi	0.295454545454545
Wmi	0
Wmi	127.590909090909
Wmi	1
Wmi	0.977272727272727
Wmi	1.20454545454545
Wmi	1.20454545454545
Wmi	135.772727272727
Wmi	0.5
Wmi	162.545454545455
Wmi	127.477272727273
Wmi	0
Wmi	2.61363636363636
Wmi	127.181818181818
Wmi	0
Wmi	6.97727272727273
Wmi	135.818181818182
Wmi	2.52272727272727
Wmi	126.863636363636
Wmi	0.318181818181818
Wmi	9.13636363636363
Wmi	4.34090909090909
Wmi	96.4545454545455
Wmi	156.545454545455
Wmi	135.045454545455
Wmi	118.045454545455
Wmi	129.909090909091
Wmi	134.636363636364
Wmi	0
Wmi	121.613636363636
Wmi	125.818181818182
Wmi	0.181818181818182
Wmi	98.5227272727273
Wmi	0
Wmi	1.27272727272727
Wmi	1.20454545454545
Wmi	137.204545454545
Wmi	1
Wmi	27.9090909090909
Wmi	4.20454545454546
Wmi	0.181818181818182
Wmi	145.681818181818
Wmi	137.590909090909
Wmi	133.431818181818
Wmi	3.72727272727273
Wmi	1.81818181818182
Wmi	1.20454545454545
Wmi	0
Wmi	3.15909090909091
Wmi	3.88636363636364
Wmi	134.772727272727
Wmi	2.43181818181818
Wmi	117.477272727273
Wmi	139.863636363636
Wmi	4.56818181818182
Wmi	0.386363636363636
Wmi	15.2045454545455
Wmi	125.909090909091
Wmi	136.045454545455
Wmi	135.295454545455
Wmi	167.613636363636
Wmi	41.5454545454546
Wmi	147.977272727273
Wmi	2.45454545454546
Wmi	0.386363636363636
Wmi	2.54545454545455
Wmi	156.545454545455
Wmi	131.204545454545
Wmi	120.113636363636
Wmi	0
Wmi	1
Wmi	154.181818181818
Wmi	142.5
Wmi	25.4318181818182
Wmi	0.590909090909091
Wmi	145.454545454545
Wmi	1.15909090909091
Wmi	1.20454545454545
Wmi	0
Wmi	0.977272727272727
Wmi	1.20454545454545
Wmi	1.20454545454545
Wmi	0.386363636363636
Wmi	136.840909090909
Wmi	1.81818181818182
Wmi	107.136363636364
Wmi	120.931818181818
Wmi	0
Wmi	1.88636363636364
Wmi	135.931818181818
Wmi	131.409090909091
Wmi	1.20454545454545
Wmi	153.522727272727
Wmi	2.77272727272727
Wmi	156.545454545455
Wmi	122.113636363636
Wmi	3
Wmi	1.56818181818182
Wmi	122.159090909091
Wmi	1.34090909090909
Wmi	0.977272727272727
Wmi	130.568181818182
Wmi	123.477272727273
Wmi	15.8636363636364
Wmi	1.20454545454545
Wmi	3.02272727272727
Wmi	9.84090909090909
Wmi	4.40909090909091
Wmi	1.20454545454545
Wmi	0.590909090909091
Wmi	120.886363636364
Wmi	133.795454545455
Wmi	0
Wmi	6.5
Wmi	141.818181818182
Wmi	132.909090909091
Wmi	0
Wmi	7.95454545454546
Wmi	37
Wmi	0
Wmi	141.590909090909
Wmi	153.159090909091
Wmi	153.545454545455
Wmi	66.7272727272727
Wmi	1.72727272727273
Wmi	2.09090909090909
Wmi	154.409090909091
Wmi	128.363636363636
Wmi	134.090909090909
Wmi	6.65909090909091
Wmi	5.5
Wmi	30.6590909090909
Wmi	126
Wmi	11.0909090909091
Wmi	2.75
Wmi	0.886363636363636
[truncated: 227,864 more rows]
