# Supplementary material for: The Welwitschia genome reveals a unique biology underpinning extreme longevity in deserts
Source: Nat Commun. 2021 Jul 12;12:4247. doi: 10.1038/s41467-021-24528-4 (PMC8275611; doi:10.1038/s41467-021-24528-4)
Supplement: Supplementary file 6 — Source Data [file 41467_2021_24528_MOESM6_ESM.zip › Supplementary Figure 6a.Intron.txt]

IntronAtr	0.35
IntronAtr	0.335889570552147
IntronAtr	0.472727272727273
IntronAtr	0.36231884057971
IntronAtr	0.423580786026201
IntronAtr	0.409090909090909
IntronAtr	0.354166666666667
IntronAtr	0.302734375
IntronAtr	0.451219512195122
IntronAtr	0.357142857142857
IntronAtr	0.393548387096774
IntronAtr	0.42433234421365
IntronAtr	0.300840336134454
IntronAtr	0.35142341102606
IntronAtr	0.271878646441074
IntronAtr	0.387096774193548
IntronAtr	0.35
IntronAtr	0.325657894736842
IntronAtr	0.370967741935484
IntronAtr	0.325358851674641
IntronAtr	0.338213762811127
IntronAtr	0.285714285714286
IntronAtr	0.334174022698613
IntronAtr	0.315789473684211
IntronAtr	0.338192419825073
IntronAtr	0.297297297297297
IntronAtr	0.368421052631579
IntronAtr	0.466019417475728
IntronAtr	0.385067479320853
IntronAtr	0.331325301204819
IntronAtr	0.325252525252525
IntronAtr	0.359447004608295
IntronAtr	0.323529411764706
IntronAtr	0.375
IntronAtr	0.306122448979592
IntronAtr	0.5
IntronAtr	0.322404371584699
IntronAtr	0.375757575757576
IntronAtr	0.363128491620112
IntronAtr	0.306666666666667
IntronAtr	0.349253731343284
IntronAtr	0.201219512195122
IntronAtr	0.343434343434343
IntronAtr	0.384469696969697
IntronAtr	0.370547350130321
IntronAtr	0.414634146341463
IntronAtr	0.378048780487805
IntronAtr	0.352565739086035
IntronAtr	0.310581768208887
IntronAtr	0.370036101083032
IntronAtr	0.359375
IntronAtr	0.381176470588235
IntronAtr	0.364091559370529
IntronAtr	0.428571428571429
IntronAtr	0.355094898371248
IntronAtr	0.366906474820144
IntronAtr	0.349562363238512
IntronAtr	0.392898946547015
IntronAtr	0.350649350649351
IntronAtr	0.351771823681936
IntronAtr	0.365384615384615
IntronAtr	0.344736842105263
IntronAtr	0.273743016759777
IntronAtr	0.338926174496644
IntronAtr	0.367588932806324
IntronAtr	0.370786516853933
IntronAtr	0.379927128188142
IntronAtr	0.392405063291139
IntronAtr	0.326359832635983
IntronAtr	0.352073085031623
IntronAtr	0.255813953488372
IntronAtr	0.41552734375
IntronAtr	0.308395677472984
IntronAtr	0.402173913043478
IntronAtr	0.355855855855856
IntronAtr	0.37535360678925
IntronAtr	0.274509803921569
IntronAtr	0.316582914572864
IntronAtr	0.385449904275686
IntronAtr	0.315018315018315
IntronAtr	0.343003412969283
IntronAtr	0.353591160220994
IntronAtr	0.379912663755459
IntronAtr	0.385224274406332
IntronAtr	0.301204819277108
IntronAtr	0.368716931216931
IntronAtr	0.275510204081633
IntronAtr	0.361639824304539
IntronAtr	0.333333333333333
IntronAtr	0.313131313131313
IntronAtr	0.345652173913043
IntronAtr	0.436170212765957
IntronAtr	0.407216494845361
IntronAtr	0.354156881164866
IntronAtr	0.365439093484419
IntronAtr	0.355263157894737
IntronAtr	0.276527331189711
IntronAtr	0.384469696969697
IntronAtr	0.333333333333333
IntronAtr	0.359451518119491
IntronAtr	0.345238095238095
IntronAtr	0.363636363636364
IntronAtr	0.37721021611002
IntronAtr	0.409893992932862
IntronAtr	0.461865909897127
IntronAtr	0.511904761904762
IntronAtr	0.417721518987342
IntronAtr	0.359941944847605
IntronAtr	0.311778290993072
IntronAtr	0.193181818181818
IntronAtr	0.39568345323741
IntronAtr	0.334235453315291
IntronAtr	0.307220072067263
IntronAtr	0.471910112359551
IntronAtr	0.373720136518771
IntronAtr	0.28735632183908
IntronAtr	0.291666666666667
IntronAtr	0.303493449781659
IntronAtr	0.351851851851852
IntronAtr	0.342197691921726
IntronAtr	0.41747572815534
IntronAtr	0.317073170731707
IntronAtr	0.335519777380243
IntronAtr	0.327343370568237
IntronAtr	0.360875512995896
IntronAtr	0.305263157894737
IntronAtr	0.316091954022989
IntronAtr	0.351342607570366
IntronAtr	0.343511450381679
IntronAtr	0.322134387351779
IntronAtr	0.365638766519824
IntronAtr	0.326065411298315
IntronAtr	0.327702702702703
IntronAtr	0.358208955223881
IntronAtr	0.416509775524982
IntronAtr	0.386934673366834
IntronAtr	0.369127516778524
IntronAtr	0.342105263157895
IntronAtr	0.425980392156863
IntronAtr	0.376727272727273
IntronAtr	0.361111111111111
IntronAtr	0.246478873239437
IntronAtr	0.45398773006135
IntronAtr	0.354260089686099
IntronAtr	0.354098360655738
IntronAtr	0.353099730458221
IntronAtr	0.292452830188679
IntronAtr	0.339080459770115
IntronAtr	0.373493975903614
IntronAtr	0.364705882352941
IntronAtr	0.269565217391304
IntronAtr	0.321428571428571
IntronAtr	0.344444444444444
IntronAtr	0.320261437908497
IntronAtr	0.333333333333333
IntronAtr	0.332460732984293
IntronAtr	0.32967032967033
IntronAtr	0.296116504854369
IntronAtr	0.301204819277108
IntronAtr	0.372336201191264
IntronAtr	0.499215070643642
IntronAtr	0.300653594771242
IntronAtr	0.372961755114142
IntronAtr	0.31
IntronAtr	0.389859709574206
IntronAtr	0.297029702970297
IntronAtr	0.327800829875519
IntronAtr	0.306666666666667
IntronAtr	0.425
IntronAtr	0.324881141045959
IntronAtr	0.372384937238494
IntronAtr	0.321818181818182
IntronAtr	0.35228002569043
IntronAtr	0.298076923076923
IntronAtr	0.320512820512821
IntronAtr	0.344444444444444
IntronAtr	0.395156695156695
IntronAtr	0.446327683615819
IntronAtr	0.352272727272727
IntronAtr	0.273972602739726
IntronAtr	0.3125
IntronAtr	0.336206896551724
IntronAtr	0.390243902439024
IntronAtr	0.32625
IntronAtr	0.28695652173913
IntronAtr	0.273809523809524
IntronAtr	0.362385321100917
IntronAtr	0.379246448424954
IntronAtr	0.334985835694051
IntronAtr	0.422210672210672
IntronAtr	0.347826086956522
IntronAtr	0.407099854681337
IntronAtr	0.333333333333333
IntronAtr	0.343459915611814
IntronAtr	0.351931330472103
IntronAtr	0.374439461883408
IntronAtr	0.354838709677419
IntronAtr	0.379746835443038
IntronAtr	0.32153055396916
IntronAtr	0.405325443786982
IntronAtr	0.351651563870213
IntronAtr	0.382022471910112
IntronAtr	0.321548821548822
IntronAtr	0.429373246024322
IntronAtr	0.417910447761194
IntronAtr	0.329113924050633
IntronAtr	0.308988764044944
IntronAtr	0.350564468211527
IntronAtr	0.412398921832884
IntronAtr	0.33587786259542
IntronAtr	0.396899224806202
IntronAtr	0.354938271604938
IntronAtr	0.328605200945626
IntronAtr	0.416309012875536
IntronAtr	0.363013698630137
IntronAtr	0.372781065088757
IntronAtr	0.335667396061269
IntronAtr	0.344578313253012
IntronAtr	0.38474870017331
IntronAtr	0.343558282208589
IntronAtr	0.343137254901961
IntronAtr	0.316831683168317
IntronAtr	0.307142857142857
IntronAtr	0.354401805869074
IntronAtr	0.357500659108885
IntronAtr	0.344086021505376
IntronAtr	0.300970873786408
IntronAtr	0.298969072164948
IntronAtr	0.316666666666667
IntronAtr	0.326797385620915
IntronAtr	0.318518518518519
IntronAtr	0.275132275132275
IntronAtr	0.356435643564356
IntronAtr	0.351111111111111
IntronAtr	0.28125
IntronAtr	0.5
IntronAtr	0.402985074626866
IntronAtr	0.336206896551724
IntronAtr	0.358974358974359
IntronAtr	0.321167883211679
IntronAtr	0.38135593220339
IntronAtr	0.308219178082192
IntronAtr	0.271186440677966
IntronAtr	0.371681415929204
IntronAtr	0.361483820047356
IntronAtr	0.365921787709497
IntronAtr	0.358024691358025
IntronAtr	0.381542699724518
IntronAtr	0.378181818181818
IntronAtr	0.338235294117647
IntronAtr	0.296296296296296
IntronAtr	0.34037558685446
IntronAtr	0.394409937888199
IntronAtr	0.364116094986807
IntronAtr	0.36078431372549
IntronAtr	0.309803921568627
IntronAtr	0.371681415929204
IntronAtr	0.353273137697517
IntronAtr	0.368253968253968
IntronAtr	0.370198675496689
IntronAtr	0.284090909090909
IntronAtr	0.301354401805869
IntronAtr	0.356589147286822
IntronAtr	0.306422018348624
IntronAtr	0.348712446351931
IntronAtr	0.367924528301887
IntronAtr	0.337463126843658
IntronAtr	0.367021276595745
IntronAtr	0.32512315270936
IntronAtr	0.376237623762376
IntronAtr	0.38855421686747
IntronAtr	0.366459627329193
IntronAtr	0.367112810707457
IntronAtr	0.328066215199398
IntronAtr	0.337533753375338
IntronAtr	0.342436974789916
IntronAtr	0.334178820545339
IntronAtr	0.355769230769231
IntronAtr	0.356037151702786
IntronAtr	0.292929292929293
IntronAtr	0.370662460567823
IntronAtr	0.426829268292683
IntronAtr	0.336236933797909
IntronAtr	0.343609200853687
IntronAtr	0.323232323232323
IntronAtr	0.286458333333333
IntronAtr	0.313559322033898
IntronAtr	0.331567796610169
IntronAtr	0.402843601895735
IntronAtr	0.406896551724138
IntronAtr	0.248888888888889
IntronAtr	0.298013245033113
IntronAtr	0.308126410835214
IntronAtr	0.307692307692308
IntronAtr	0.328806290207291
IntronAtr	0.340425531914894
IntronAtr	0.3828125
IntronAtr	0.329394387001477
IntronAtr	0.332608695652174
IntronAtr	0.329044117647059
IntronAtr	0.317982456140351
IntronAtr	0.345280764635603
IntronAtr	0.296703296703297
IntronAtr	0.352376137512639
IntronAtr	0.366447368421053
IntronAtr	0.350453172205438
IntronAtr	0.338526912181303
IntronAtr	0.362229102167183
IntronAtr	0.357755261106781
IntronAtr	0.356020942408377
IntronAtr	0.338461538461538
IntronAtr	0.346917450365726
IntronAtr	0.354499415660304
IntronAtr	0.393604651162791
IntronAtr	0.32130777903044
IntronAtr	0.324763193504736
IntronAtr	0.307781649245064
IntronAtr	0.290037831021438
IntronAtr	0.309431021044427
IntronAtr	0.297160243407708
IntronAtr	0.296875
IntronAtr	0.382284382284382
IntronAtr	0.30952380952381
IntronAtr	0.350649350649351
IntronAtr	0.362962962962963
IntronAtr	0.294466403162055
IntronAtr	0.437312537492501
IntronAtr	0.364828209764919
IntronAtr	0.306818181818182
IntronAtr	0.304347826086957
IntronAtr	0.375
IntronAtr	0.349040867389491
IntronAtr	0.25
IntronAtr	0.262068965517241
IntronAtr	0.397590361445783
IntronAtr	0.338634237605239
IntronAtr	0.355555555555556
IntronAtr	0.351215423302598
IntronAtr	0.346265761396702
IntronAtr	0.372093023255814
IntronAtr	0.384146341463415
IntronAtr	0.409638554216867
IntronAtr	0.383333333333333
IntronAtr	0.410714285714286
IntronAtr	0.362406015037594
IntronAtr	0.296078431372549
IntronAtr	0.351063829787234
IntronAtr	0.292817679558011
IntronAtr	0.366872197309417
IntronAtr	0.391025641025641
IntronAtr	0.46875
IntronAtr	0.404858299595142
IntronAtr	0.36340206185567
IntronAtr	0.363636363636364
IntronAtr	0.402555910543131
IntronAtr	0.378865979381443
IntronAtr	0.341176470588235
IntronAtr	0.34629294755877
IntronAtr	0.327137546468401
IntronAtr	0.278645833333333
IntronAtr	0.3775
IntronAtr	0.322950819672131
IntronAtr	0.373655913978495
IntronAtr	0.372853638593622
IntronAtr	0.403174603174603
IntronAtr	0.286885245901639
IntronAtr	0.395104895104895
IntronAtr	0.369532428355958
IntronAtr	0.368421052631579
IntronAtr	0.30008826125331
IntronAtr	0.344594594594595
IntronAtr	0.362886944818304
IntronAtr	0.342178770949721
IntronAtr	0.344086021505376
IntronAtr	0.40855106888361
IntronAtr	0.327004219409283
IntronAtr	0.253333333333333
IntronAtr	0.4
IntronAtr	0.365837256220578
IntronAtr	0.414847161572052
IntronAtr	0.359223300970874
IntronAtr	0.286821705426357
IntronAtr	0.264227642276423
IntronAtr	0.37389287220582
IntronAtr	0.285714285714286
IntronAtr	0.368171021377672
IntronAtr	0.295154185022026
IntronAtr	0.328087167070218
IntronAtr	0.401315789473684
IntronAtr	0.422222222222222
IntronAtr	0.338501291989664
IntronAtr	0.294117647058824
IntronAtr	0.363157894736842
IntronAtr	0.308108108108108
IntronAtr	0.342105263157895
IntronAtr	0.268817204301075
IntronAtr	0.300613496932515
IntronAtr	0.289772727272727
IntronAtr	0.342342342342342
IntronAtr	0.327833572453372
IntronAtr	0.289473684210526
IntronAtr	0.415094339622642
IntronAtr	0.304285714285714
IntronAtr	0.3586307120943
IntronAtr	0.31304347826087
IntronAtr	0.402061855670103
IntronAtr	0.352798053527981
IntronAtr	0.35047619047619
IntronAtr	0.246153846153846
IntronAtr	0.358208955223881
IntronAtr	0.364864864864865
IntronAtr	0.397727272727273
IntronAtr	0.362068965517241
IntronAtr	0.405405405405405
IntronAtr	0.291845493562232
IntronAtr	0.358620689655172
IntronAtr	0.308003233629749
IntronAtr	0.388679245283019
IntronAtr	0.349295774647887
IntronAtr	0.331034482758621
IntronAtr	0.33879781420765
IntronAtr	0.401960784313726
IntronAtr	0.342696629213483
IntronAtr	0.329218106995885
IntronAtr	0.380530973451327
IntronAtr	0.379625660808687
IntronAtr	0.344888366627497
IntronAtr	0.297560975609756
IntronAtr	0.331034482758621
IntronAtr	0.348530901722391
IntronAtr	0.350546638753198
IntronAtr	0.334165834165834
IntronAtr	0.304157549234136
IntronAtr	0.284313725490196
IntronAtr	0.269230769230769
IntronAtr	0.301851851851852
IntronAtr	0.305692199578356
IntronAtr	0.338582677165354
IntronAtr	0.294695481335953
IntronAtr	0.315217391304348
IntronAtr	0.305352798053528
IntronAtr	0.403585483165719
IntronAtr	0.394495412844037
IntronAtr	0.355657894736842
IntronAtr	0.353448275862069
IntronAtr	0.337891927951968
IntronAtr	0.320987654320988
IntronAtr	0.273148148148148
IntronAtr	0.324909747292419
IntronAtr	0.379120879120879
IntronAtr	0.350114416475973
IntronAtr	0.337763687355201
IntronAtr	0.355932203389831
IntronAtr	0.326241134751773
IntronAtr	0.326086956521739
IntronAtr	0.36304961678096
IntronAtr	0.313868613138686
IntronAtr	0.38757732609519
IntronAtr	0.231578947368421
IntronAtr	0.383960047003525
IntronAtr	0.467675159235669
IntronAtr	0.354199683042789
IntronAtr	0.361013370865588
IntronAtr	0.328125
IntronAtr	0.3
IntronAtr	0.31294964028777
IntronAtr	0.28
IntronAtr	0.358490566037736
IntronAtr	0.268456375838926
IntronAtr	0.352727272727273
IntronAtr	0.289617486338798
IntronAtr	0.340909090909091
IntronAtr	0.321728691476591
IntronAtr	0.377969762419006
IntronAtr	0.427807486631016
IntronAtr	0.384184870915328
IntronAtr	0.303206997084548
IntronAtr	0.393700787401575
IntronAtr	0.310077519379845
IntronAtr	0.328019218169906
IntronAtr	0.326530612244898
IntronAtr	0.338415767943473
IntronAtr	0.360931081697855
IntronAtr	0.347587049480757
IntronAtr	0.277777777777778
IntronAtr	0.308243727598566
IntronAtr	0.38161706610482
IntronAtr	0.369310543499136
IntronAtr	0.376943496397421
IntronAtr	0.344444444444444
IntronAtr	0.347727272727273
IntronAtr	0.328063241106719
IntronAtr	0.333333333333333
IntronAtr	0.299638989169675
IntronAtr	0.311756935270806
IntronAtr	0.333333333333333
IntronAtr	0.363256784968685
IntronAtr	0.336134453781513
IntronAtr	0.298507462686567
IntronAtr	0.368592351505289
IntronAtr	0.345669687814703
IntronAtr	0.327868852459016
IntronAtr	0.346938775510204
IntronAtr	0.364837398373984
IntronAtr	0.335680751173709
IntronAtr	0.322932917316693
IntronAtr	0.372072853425846
IntronAtr	0.362186788154898
IntronAtr	0.322871883061049
IntronAtr	0.362302483069977
IntronAtr	0.345
IntronAtr	0.391124358337473
IntronAtr	0.358625896564741
IntronAtr	0.325814536340852
IntronAtr	0.336673346693387
IntronAtr	0.340909090909091
IntronAtr	0.232558139534884
IntronAtr	0.330708661417323
IntronAtr	0.329251928882925
IntronAtr	0.347446753913267
IntronAtr	0.373882786381934
IntronAtr	0.396230366492147
IntronAtr	0.304878048780488
IntronAtr	0.505882352941176
IntronAtr	0.310975609756098
IntronAtr	0.364927091327705
IntronAtr	0.321100917431193
IntronAtr	0.373315363881402
IntronAtr	0.37129168969965
IntronAtr	0.305818353831599
IntronAtr	0.338356164383562
IntronAtr	0.365454545454545
IntronAtr	0.377917833800187
IntronAtr	0.342307692307692
IntronAtr	0.386038687973087
IntronAtr	0.350649350649351
IntronAtr	0.383251777305881
IntronAtr	0.341096919609316
IntronAtr	0.355263157894737
IntronAtr	0.353938185443669
IntronAtr	0.273684210526316
IntronAtr	0.364203128542281
IntronAtr	0.275862068965517
IntronAtr	0.378048780487805
IntronAtr	0.374531409746677
IntronAtr	0.32
IntronAtr	0.326370757180157
IntronAtr	0.437908496732026
IntronAtr	0.324675324675325
IntronAtr	0.373493975903614
IntronAtr	0.359537572254335
IntronAtr	0.297297297297297
IntronAtr	0.242774566473988
IntronAtr	0.365664403491756
IntronAtr	0.288659793814433
IntronAtr	0.343825665859564
IntronAtr	0.277777777777778
IntronAtr	0.384615384615385
IntronAtr	0.39
IntronAtr	0.389915966386555
IntronAtr	0.286785379568885
IntronAtr	0.337641357027464
IntronAtr	0.423312883435583
IntronAtr	0.380091649694501
IntronAtr	0.35031847133758
IntronAtr	0.451923076923077
IntronAtr	0.307142857142857
IntronAtr	0.463576158940397
IntronAtr	0.33751425313569
IntronAtr	0.305527638190955
IntronAtr	0.394849785407725
IntronAtr	0.348659003831418
IntronAtr	0.328629032258065
IntronAtr	0.399171270718232
IntronAtr	0.379421221864952
IntronAtr	0.320512820512821
IntronAtr	0.35978835978836
IntronAtr	0.359413202933985
IntronAtr	0.310924369747899
IntronAtr	0.367155425219941
IntronAtr	0.419047619047619
IntronAtr	0.33125
IntronAtr	0.327379365502533
IntronAtr	0.362215909090909
IntronAtr	0.334135579622944
IntronAtr	0.382425507686468
IntronAtr	0.294573643410853
IntronAtr	0.255813953488372
IntronAtr	0.326086956521739
IntronAtr	0.243055555555556
IntronAtr	0.318255250403877
IntronAtr	0.420792079207921
IntronAtr	0.483870967741935
IntronAtr	0.465909090909091
IntronAtr	0.380530973451327
IntronAtr	0.232558139534884
IntronAtr	0.265486725663717
IntronAtr	0.3375
IntronAtr	0.314606741573034
IntronAtr	0.432203389830508
IntronAtr	0.362903225806452
IntronAtr	0.381263616557734
IntronAtr	0.294117647058824
IntronAtr	0.314009661835749
IntronAtr	0.259493670886076
IntronAtr	0.336842105263158
IntronAtr	0.358695652173913
IntronAtr	0.290322580645161
IntronAtr	0.590361445783133
IntronAtr	0.606217616580311
IntronAtr	0.379310344827586
IntronAtr	0.33134328358209
IntronAtr	0.359085534095388
IntronAtr	0.406559506413379
IntronAtr	0.375
IntronAtr	0.430387409200969
IntronAtr	0.325842696629214
IntronAtr	0.313725490196078
IntronAtr	0.359630842512653
IntronAtr	0.345177664974619
IntronAtr	0.301204819277108
IntronAtr	0.229357798165138
IntronAtr	0.381894089211162
IntronAtr	0.380818053596615
IntronAtr	0.35819183111519
IntronAtr	0.347280334728033
IntronAtr	0.347883597883598
IntronAtr	0.35969387755102
IntronAtr	0.292307692307692
IntronAtr	0.367906066536204
IntronAtr	0.317073170731707
IntronAtr	0.365671641791045
IntronAtr	0.352226720647773
IntronAtr	0.379012345679012
IntronAtr	0.320960698689956
IntronAtr	0.360131372269028
IntronAtr	0.375545851528384
IntronAtr	0.348214285714286
IntronAtr	0.364341085271318
IntronAtr	0.350808700501952
IntronAtr	0.332126228660114
IntronAtr	0.342549923195084
IntronAtr	0.27
IntronAtr	0.344662309368192
IntronAtr	0.37184265010352
IntronAtr	0.341056218057922
IntronAtr	0.36579754601227
IntronAtr	0.340740740740741
IntronAtr	0.342625443487076
IntronAtr	0.375972342264477
IntronAtr	0.453125
IntronAtr	0.2890625
IntronAtr	0.312056737588652
IntronAtr	0.286694101508916
IntronAtr	0.323943661971831
IntronAtr	0.340202357746217
IntronAtr	0.345736434108527
IntronAtr	0.309322033898305
IntronAtr	0.32
IntronAtr	0.323267326732673
IntronAtr	0.446945337620579
IntronAtr	0.317307692307692
IntronAtr	0.341327519379845
IntronAtr	0.385104017786247
IntronAtr	0.341176470588235
IntronAtr	0.328674948240166
IntronAtr	0.323943661971831
IntronAtr	0.376996805111821
IntronAtr	0.384615384615385
IntronAtr	0.364502280654682
IntronAtr	0.314285714285714
IntronAtr	0.36036036036036
IntronAtr	0.282352941176471
IntronAtr	0.355491329479769
IntronAtr	0.351063829787234
IntronAtr	0.368600682593857
IntronAtr	0.395491803278689
IntronAtr	0.33356024506467
IntronAtr	0.343989769820972
IntronAtr	0.359195402298851
IntronAtr	0.32904502721425
IntronAtr	0.338049143708116
IntronAtr	0.369009584664537
IntronAtr	0.36
IntronAtr	0.321867321867322
IntronAtr	0.272727272727273
IntronAtr	0.325842696629214
IntronAtr	0.387013434378229
IntronAtr	0.333333333333333
IntronAtr	0.365921787709497
IntronAtr	0.385328306628966
IntronAtr	0.362934362934363
IntronAtr	0.317460317460317
IntronAtr	0.358695652173913
IntronAtr	0.369505494505495
IntronAtr	0.382022471910112
IntronAtr	0.392276422764228
IntronAtr	0.303490136570561
IntronAtr	0.352
IntronAtr	0.32089552238806
IntronAtr	0.348121321865097
IntronAtr	0.325942350332594
IntronAtr	0.350925925925926
IntronAtr	0.385869565217391
IntronAtr	0.334615807409036
IntronAtr	0.397959183673469
IntronAtr	0.482517482517482
IntronAtr	0.333333333333333
IntronAtr	0.384375
IntronAtr	0.380165289256198
IntronAtr	0.344269662921348
IntronAtr	0.319047619047619
IntronAtr	0.350121359223301
IntronAtr	0.359088127294982
IntronAtr	0.369179600886918
IntronAtr	0.327586206896552
IntronAtr	0.353021789776621
IntronAtr	0.461648465938638
IntronAtr	0.351145038167939
IntronAtr	0.320987654320988
IntronAtr	0.331043956043956
IntronAtr	0.357264957264957
IntronAtr	0.347368421052632
IntronAtr	0.373842592592593
IntronAtr	0.356513222331048
IntronAtr	0.369522746301982
IntronAtr	0.333973128598848
IntronAtr	0.353233830845771
IntronAtr	0.356164383561644
IntronAtr	0.448979591836735
IntronAtr	0.384991843393148
IntronAtr	0.418918918918919
IntronAtr	0.46551724137931
IntronAtr	0.373022720736267
IntronAtr	0.346827447602641
IntronAtr	0.368098159509202
IntronAtr	0.283185840707965
IntronAtr	0.34469696969697
IntronAtr	0.33362143474503
IntronAtr	0.262773722627737
IntronAtr	0.410822926673071
IntronAtr	0.361321776814735
IntronAtr	0.463516594882189
IntronAtr	0.418918918918919
IntronAtr	0.375
IntronAtr	0.448275862068966
IntronAtr	0.352143913257762
IntronAtr	0.323809523809524
IntronAtr	0.274451097804391
IntronAtr	0.483870967741935
IntronAtr	0.364864864864865
IntronAtr	0.3
IntronAtr	0.360294117647059
IntronAtr	0.353658536585366
IntronAtr	0.38684891023273
IntronAtr	0.337541328524196
IntronAtr	0.344827586206897
IntronAtr	0.422680412371134
IntronAtr	0.373737373737374
IntronAtr	0.319672131147541
IntronAtr	0.333333333333333
IntronAtr	0.3625
IntronAtr	0.307433568785738
IntronAtr	0.236559139784946
IntronAtr	0.478723404255319
IntronAtr	0.359712230215827
IntronAtr	0.327774214239897
IntronAtr	0.308139534883721
IntronAtr	0.366071428571429
IntronAtr	0.384615384615385
IntronAtr	0.275862068965517
IntronAtr	0.268206039076377
IntronAtr	0.360872552387496
IntronAtr	0.345679012345679
IntronAtr	0.411764705882353
IntronAtr	0.355140186915888
IntronAtr	0.354838709677419
IntronAtr	0.411392405063291
IntronAtr	0.351598173515982
IntronAtr	0.336
IntronAtr	0.330578512396694
IntronAtr	0.333333333333333
IntronAtr	0.407894736842105
IntronAtr	0.369565217391304
IntronAtr	0.296296296296296
IntronAtr	0.396396396396396
IntronAtr	0.252747252747253
IntronAtr	0.288135593220339
IntronAtr	0.405555555555556
IntronAtr	0.336475707034083
IntronAtr	0.348314606741573
IntronAtr	0.386114494518879
IntronAtr	0.293478260869565
IntronAtr	0.337171052631579
IntronAtr	0.326359832635983
IntronAtr	0.319672131147541
IntronAtr	0.391304347826087
IntronAtr	0.365313653136531
IntronAtr	0.264462809917355
IntronAtr	0.350617283950617
IntronAtr	0.365470852017937
IntronAtr	0.326315789473684
IntronAtr	0.41839762611276
IntronAtr	0.308724832214765
IntronAtr	0.309734513274336
IntronAtr	0.35
IntronAtr	0.308176100628931
IntronAtr	0.37037037037037
IntronAtr	0.339772727272727
IntronAtr	0.323529411764706
IntronAtr	0.362637362637363
IntronAtr	0.375
IntronAtr	0.336134453781513
IntronAtr	0.300604838709677
IntronAtr	0.398148148148148
IntronAtr	0.37962962962963
IntronAtr	0.341836734693878
IntronAtr	0.339805825242718
IntronAtr	0.338469713071201
IntronAtr	0.319237918215613
IntronAtr	0.321167883211679
IntronAtr	0.305818673883627
IntronAtr	0.28525641025641
IntronAtr	0.373970345963756
IntronAtr	0.353458382180539
IntronAtr	0.364306784660767
IntronAtr	0.357498689040378
IntronAtr	0.333333333333333
IntronAtr	0.323684210526316
IntronAtr	0.376572327044025
IntronAtr	0.300578034682081
IntronAtr	0.287581699346405
IntronAtr	0.290322580645161
IntronAtr	0.360288436775689
IntronAtr	0.306930693069307
IntronAtr	0.387755102040816
IntronAtr	0.414634146341463
IntronAtr	0.333412154173564
IntronAtr	0.281767955801105
IntronAtr	0.336842105263158
IntronAtr	0.305454545454545
IntronAtr	0.242718446601942
IntronAtr	0.415718273566674
IntronAtr	0.394443629966281
IntronAtr	0.411987599035481
IntronAtr	0.328358208955224
IntronAtr	0.403225806451613
IntronAtr	0.297872340425532
IntronAtr	0.288288288288288
IntronAtr	0.317787418655098
IntronAtr	0.312359550561798
IntronAtr	0.377027327260609
IntronAtr	0.331772575250836
IntronAtr	0.375280179314761
IntronAtr	0.335766423357664
IntronAtr	0.301587301587302
IntronAtr	0.365740740740741
IntronAtr	0.287128712871287
IntronAtr	0.367769638797676
IntronAtr	0.270588235294118
IntronAtr	0.4
IntronAtr	0.349137931034483
IntronAtr	0.318681318681319
IntronAtr	0.392857142857143
IntronAtr	0.352272727272727
IntronAtr	0.342143906020558
IntronAtr	0.413907284768212
IntronAtr	0.382317073170732
IntronAtr	0.392670157068063
IntronAtr	0.297297297297297
IntronAtr	0.319148936170213
IntronAtr	0.374918566775244
IntronAtr	0.335707925200356
IntronAtr	0.370077141697117
IntronAtr	0.356025039123631
IntronAtr	0.30633147113594
IntronAtr	0.314917127071823
IntronAtr	0.461538461538462
IntronAtr	0.312169312169312
IntronAtr	0.391002194586686
IntronAtr	0.323076923076923
IntronAtr	0.364444444444444
IntronAtr	0.302325581395349
IntronAtr	0.298076923076923
IntronAtr	0.284090909090909
IntronAtr	0.331034482758621
IntronAtr	0.291044776119403
IntronAtr	0.319066147859922
IntronAtr	0.259701492537313
IntronAtr	0.341942148760331
IntronAtr	0.364197530864198
IntronAtr	0.29746835443038
IntronAtr	0.350215517241379
IntronAtr	0.330769230769231
IntronAtr	0.393700787401575
IntronAtr	0.376436781609195
IntronAtr	0.280701754385965
IntronAtr	0.368316831683168
IntronAtr	0.267716535433071
IntronAtr	0.41959219858156
IntronAtr	0.617283950617284
IntronAtr	0.333986671893375
IntronAtr	0.348578491965389
IntronAtr	0.335820895522388
IntronAtr	0.363057324840764
IntronAtr	0.373995407577497
IntronAtr	0.427535009279568
IntronAtr	0.376196421140241
IntronAtr	0.381722203893105
IntronAtr	0.373712402142563
IntronAtr	0.377301277886073
IntronAtr	0.350379840652214
IntronAtr	0.318181818181818
IntronAtr	0.456521739130435
IntronAtr	0.39200926462073
IntronAtr	0.393023255813953
IntronAtr	0.360300429184549
IntronAtr	0.339805825242718
IntronAtr	0.438375530137514
IntronAtr	0.295081967213115
IntronAtr	0.348184818481848
IntronAtr	0.387348196483596
IntronAtr	0.352112676056338
IntronAtr	0.354055654233274
IntronAtr	0.349301397205589
IntronAtr	0.424785658612627
IntronAtr	0.316666666666667
IntronAtr	0.358778625954198
IntronAtr	0.352272727272727
IntronAtr	0.4136460554371
IntronAtr	0.337423312883436
IntronAtr	0.363057324840764
IntronAtr	0.390898203592814
IntronAtr	0.418024928092042
IntronAtr	0.375431331953071
IntronAtr	0.289256198347107
IntronAtr	0.290598290598291
IntronAtr	0.325892857142857
IntronAtr	0.298850574712644
IntronAtr	0.316479400749064
IntronAtr	0.354607721046077
IntronAtr	0.327327327327327
IntronAtr	0.310344827586207
IntronAtr	0.322916666666667
IntronAtr	0.262172284644195
IntronAtr	0.353293413173653
IntronAtr	0.369186046511628
IntronAtr	0.355263157894737
IntronAtr	0.269938650306748
IntronAtr	0.395348837209302
IntronAtr	0.35669155657668
IntronAtr	0.377299412915851
IntronAtr	0.395604395604396
IntronAtr	0.357996440376303
IntronAtr	0.299334811529933
IntronAtr	0.369660345905397
IntronAtr	0.38337995127673
IntronAtr	0.298076923076923
IntronAtr	0.396039603960396
IntronAtr	0.367438386855863
IntronAtr	0.384279475982533
IntronAtr	0.389789303079417
IntronAtr	0.35632183908046
IntronAtr	0.304733727810651
IntronAtr	0.35479797979798
IntronAtr	0.332432432432432
IntronAtr	0.313953488372093
IntronAtr	0.314553990610329
IntronAtr	0.292479108635098
IntronAtr	0.352173913043478
IntronAtr	0.321878579610538
IntronAtr	0.391304347826087
IntronAtr	0.323772752344181
IntronAtr	0.372095220102022
IntronAtr	0.345778428501708
IntronAtr	0.355816521128174
IntronAtr	0.34020618556701
IntronAtr	0.398373983739837
IntronAtr	0.36550566512799
IntronAtr	0.310679611650485
IntronAtr	0.270833333333333
IntronAtr	0.356679908007527
IntronAtr	0.349206349206349
IntronAtr	0.372327302631579
IntronAtr	0.289156626506024
IntronAtr	0.388888888888889
IntronAtr	0.28
IntronAtr	0.371041712164228
IntronAtr	0.351174704115881
IntronAtr	0.370965617178237
IntronAtr	0.3661800486618
IntronAtr	0.353271983640082
IntronAtr	0.343137254901961
IntronAtr	0.345238095238095
IntronAtr	0.348547717842324
IntronAtr	0.329411764705882
IntronAtr	0.365558912386707
IntronAtr	0.338261534539893
IntronAtr	0.369047619047619
IntronAtr	0.314191419141914
IntronAtr	0.366459627329193
IntronAtr	0.357142857142857
IntronAtr	0.339975093399751
IntronAtr	0.3625
IntronAtr	0.321637426900585
IntronAtr	0.424242424242424
IntronAtr	0.306532663316583
IntronAtr	0.408390823038665
IntronAtr	0.358333333333333
IntronAtr	0.328159645232816
IntronAtr	0.37568089966614
IntronAtr	0.360815807718974
IntronAtr	0.366101694915254
IntronAtr	0.401236688423222
IntronAtr	0.351894982002964
IntronAtr	0.316326530612245
IntronAtr	0.348077319942216
IntronAtr	0.375
IntronAtr	0.326168224299065
IntronAtr	0.342680047225502
IntronAtr	0.378478873239437
IntronAtr	0.358484884981332
IntronAtr	0.384615384615385
IntronAtr	0.448979591836735
IntronAtr	0.290780141843972
IntronAtr	0.257731958762887
IntronAtr	0.324324324324324
IntronAtr	0.392159103897588
IntronAtr	0.38209982788296
IntronAtr	0.309352517985612
IntronAtr	0.278350515463918
IntronAtr	0.302158273381295
IntronAtr	0.385150812064965
IntronAtr	0.361280487804878
IntronAtr	0.37037037037037
IntronAtr	0.29287598944591
IntronAtr	0.316455696202532
IntronAtr	0.371428571428571
IntronAtr	0.358695652173913
IntronAtr	0.329787234042553
IntronAtr	0.354005167958656
IntronAtr	0.298245614035088
IntronAtr	0.306818181818182
IntronAtr	0.283062645011601
IntronAtr	0.352619233776388
IntronAtr	0.38785046728972
IntronAtr	0.404086265607264
IntronAtr	0.364457831325301
IntronAtr	0.285714285714286
IntronAtr	0.361468133032993
IntronAtr	0.403669724770642
IntronAtr	0.385321100917431
IntronAtr	0.327102803738318
IntronAtr	0.331210191082803
IntronAtr	0.3621103117506
IntronAtr	0.361172976985895
IntronAtr	0.376373990199974
IntronAtr	0.29136690647482
IntronAtr	0.172043010752688
IntronAtr	0.278884462151394
IntronAtr	0.312320916905444
IntronAtr	0.36
IntronAtr	0.357630979498861
IntronAtr	0.365686004949134
IntronAtr	0.395454545454545
IntronAtr	0.386363636363636
IntronAtr	0.342857142857143
IntronAtr	0.345794392523364
IntronAtr	0.38811616779793
IntronAtr	0.316964285714286
IntronAtr	0.365269461077844
IntronAtr	0.314606741573034
IntronAtr	0.34
IntronAtr	0.263157894736842
IntronAtr	0.338235294117647
IntronAtr	0.329411764705882
IntronAtr	0.339285714285714
IntronAtr	0.308411214953271
IntronAtr	0.29126213592233
IntronAtr	0.376981132075472
IntronAtr	0.321533923303835
IntronAtr	0.305147058823529
IntronAtr	0.293577981651376
IntronAtr	0.364583333333333
IntronAtr	0.292452830188679
IntronAtr	0.367549668874172
IntronAtr	0.438628158844765
IntronAtr	0.309090909090909
IntronAtr	0.358267716535433
IntronAtr	0.277777777777778
IntronAtr	0.326612903225806
IntronAtr	0.385964912280702
IntronAtr	0.353516039940514
IntronAtr	0.357327651803378
IntronAtr	0.339285714285714
IntronAtr	0.407407407407407
IntronAtr	0.365765765765766
IntronAtr	0.329501915708812
IntronAtr	0.362903225806452
IntronAtr	0.364038972542073
IntronAtr	0.36734693877551
IntronAtr	0.379164463246959
IntronAtr	0.372246696035242
IntronAtr	0.313291139240506
IntronAtr	0.377777777777778
IntronAtr	0.429936305732484
IntronAtr	0.338085539714868
IntronAtr	0.303370786516854
IntronAtr	0.305084745762712
IntronAtr	0.311827956989247
IntronAtr	0.344
IntronAtr	0.301369863013699
IntronAtr	0.360338573155985
IntronAtr	0.290322580645161
IntronAtr	0.333933393339334
IntronAtr	0.409836065573771
IntronAtr	0.426150121065375
IntronAtr	0.461824953445065
IntronAtr	0.357079252003562
IntronAtr	0.340136054421769
IntronAtr	0.32967032967033
IntronAtr	0.393719806763285
IntronAtr	0.368518518518519
IntronAtr	0.371062687183724
IntronAtr	0.265243902439024
IntronAtr	0.282352941176471
IntronAtr	0.333333333333333
IntronAtr	0.377092677996083
IntronAtr	0.367052023121387
IntronAtr	0.325
IntronAtr	0.346507352941176
IntronAtr	0.336769759450172
IntronAtr	0.358958423963706
IntronAtr	0.332089552238806
IntronAtr	0.305263157894737
IntronAtr	0.40189231808966
IntronAtr	0.368421052631579
IntronAtr	0.317073170731707
IntronAtr	0.380434782608696
IntronAtr	0.394513715710723
IntronAtr	0.346452328159645
IntronAtr	0.340579710144928
IntronAtr	0.365634365634366
IntronAtr	0.391891891891892
IntronAtr	0.360788863109049
IntronAtr	0.410823170731707
IntronAtr	0.284671532846715
IntronAtr	0.380661577608143
IntronAtr	0.302469135802469
IntronAtr	0.349359975023416
IntronAtr	0.494736842105263
IntronAtr	0.263565891472868
IntronAtr	0.328571428571429
IntronAtr	0.378645925402157
IntronAtr	0.345744680851064
IntronAtr	0.292134831460674
IntronAtr	0.390804597701149
IntronAtr	0.370180575890678
IntronAtr	0.365654385694466
IntronAtr	0.344262295081967
IntronAtr	0.286713286713287
IntronAtr	0.333333333333333
IntronAtr	0.383959044368601
IntronAtr	0.361370716510903
IntronAtr	0.361904761904762
IntronAtr	0.370629370629371
IntronAtr	0.376237623762376
IntronAtr	0.247422680412371
IntronAtr	0.341085271317829
IntronAtr	0.354497354497354
IntronAtr	0.363720560994972
IntronAtr	0.370689655172414
IntronAtr	0.363969399849154
IntronAtr	0.416666666666667
IntronAtr	0.335294117647059
IntronAtr	0.408955223880597
IntronAtr	0.30952380952381
IntronAtr	0.325819672131148
IntronAtr	0.306306306306306
IntronAtr	0.353345180346765
IntronAtr	0.5
IntronAtr	0.424057084607543
IntronAtr	0.322222222222222
IntronAtr	0.308510638297872
IntronAtr	0.328859060402685
IntronAtr	0.33416149068323
IntronAtr	0.444444444444444
IntronAtr	0.319767441860465
IntronAtr	0.333333333333333
IntronAtr	0.336134453781513
IntronAtr	0.304347826086957
IntronAtr	0.332075471698113
IntronAtr	0.357231456214339
IntronAtr	0.342105263157895
IntronAtr	0.327380952380952
IntronAtr	0.405660377358491
IntronAtr	0.413533834586466
IntronAtr	0.388349514563107
IntronAtr	0.372600677455777
IntronAtr	0.352941176470588
IntronAtr	0.393915997529339
IntronAtr	0.344639612356148
IntronAtr	0.336996336996337
IntronAtr	0.278350515463918
IntronAtr	0.364547732968786
IntronAtr	0.371428571428571
IntronAtr	0.368392488874417
IntronAtr	0.341577228184788
IntronAtr	0.308510638297872
IntronAtr	0.354965585054081
IntronAtr	0.344444444444444
IntronAtr	0.292682926829268
IntronAtr	0.273504273504274
IntronAtr	0.355932203389831
IntronAtr	0.352631578947368
IntronAtr	0.338235294117647
IntronAtr	0.328571428571429
IntronAtr	0.313725490196078
IntronAtr	0.362068965517241
IntronAtr	0.345629510825982
IntronAtr	0.363193304890056
IntronAtr	0.344712739383847
IntronAtr	0.401869158878505
IntronAtr	0.342342342342342
IntronAtr	0.426829268292683
IntronAtr	0.346774193548387
IntronAtr	0.395348837209302
IntronAtr	0.387387387387387
IntronAtr	0.32967032967033
IntronAtr	0.374189912651451
IntronAtr	0.35174936685114
IntronAtr	0.337931034482759
IntronAtr	0.347405900305188
IntronAtr	0.334813029162747
IntronAtr	0.416666666666667
IntronAtr	0.390243902439024
IntronAtr	0.35673939528187
IntronAtr	0.344794282402936
IntronAtr	0.333333333333333
IntronAtr	0.365316901408451
IntronAtr	0.342857142857143
IntronAtr	0.33869670152856
IntronAtr	0.283582089552239
IntronAtr	0.302941176470588
IntronAtr	0.406382667252232
IntronAtr	0.381273082772105
IntronAtr	0.3125
IntronAtr	0.314345991561181
IntronAtr	0.299528301886792
IntronAtr	0.382841328413284
IntronAtr	0.306930693069307
IntronAtr	0.346206896551724
IntronAtr	0.418810937614544
IntronAtr	0.318181818181818
IntronAtr	0.321428571428571
IntronAtr	0.35036496350365
IntronAtr	0.358288770053476
IntronAtr	0.357142857142857
IntronAtr	0.362282878411911
IntronAtr	0.379408368126499
IntronAtr	0.37286699745855
IntronAtr	0.24812030075188
IntronAtr	0.345454545454545
IntronAtr	0.382022471910112
IntronAtr	0.328813559322034
IntronAtr	0.48771021992238
IntronAtr	0.361459521094641
IntronAtr	0.425
IntronAtr	0.426666666666667
IntronAtr	0.420118343195266
IntronAtr	0.4453125
IntronAtr	0.345514711171858
IntronAtr	0.376745810055866
IntronAtr	0.289317507418398
IntronAtr	0.453488372093023
IntronAtr	0.417721518987342
IntronAtr	0.429022082018927
IntronAtr	0.380821078431373
IntronAtr	0.346247960848287
IntronAtr	0.38655462184874
IntronAtr	0.321144674085851
IntronAtr	0.3710499490316
IntronAtr	0.300970873786408
IntronAtr	0.345195729537367
IntronAtr	0.359776603411002
IntronAtr	0.451612903225806
IntronAtr	0.6
IntronAtr	0.351978171896317
IntronAtr	0.317518248175182
IntronAtr	0.326751592356688
IntronAtr	0.349322210636079
IntronAtr	0.326839826839827
IntronAtr	0.335483870967742
IntronAtr	0.308510638297872
IntronAtr	0.349322210636079
IntronAtr	0.45
IntronAtr	0.452380952380952
IntronAtr	0.348973607038123
IntronAtr	0.414634146341463
IntronAtr	0.352348993288591
IntronAtr	0.415335463258786
IntronAtr	0.294540229885057
IntronAtr	0.405940594059406
IntronAtr	0.34327868852459
IntronAtr	0.391642371234208
IntronAtr	0.400964391691395
IntronAtr	0.393225101467374
IntronAtr	0.460674157303371
IntronAtr	0.272727272727273
IntronAtr	0.364736215787386
IntronAtr	0.390243902439024
IntronAtr	0.376344086021505
IntronAtr	0.273684210526316
IntronAtr	0.259615384615385
IntronAtr	0.366346639717029
IntronAtr	0.309210526315789
IntronAtr	0.385029354207436
IntronAtr	0.375
IntronAtr	0.427655614530916
IntronAtr	0.355912294440094
IntronAtr	0.405172413793103
IntronAtr	0.340909090909091
IntronAtr	0.389855072463768
IntronAtr	0.464285714285714
IntronAtr	0.439024390243902
IntronAtr	0.290697674418605
IntronAtr	0.384976525821596
IntronAtr	0.382352941176471
IntronAtr	0.323809523809524
IntronAtr	0.422651933701657
IntronAtr	0.361719988807014
IntronAtr	0.298701298701299
IntronAtr	0.333333333333333
IntronAtr	0.323024054982818
IntronAtr	0.333333333333333
IntronAtr	0.414292771282727
IntronAtr	0.336734693877551
IntronAtr	0.333333333333333
IntronAtr	0.25
IntronAtr	0.434131736526946
IntronAtr	0.387755102040816
IntronAtr	0.4
IntronAtr	0.240740740740741
IntronAtr	0.36836570146533
IntronAtr	0.443548387096774
IntronAtr	0.532467532467532
IntronAtr	0.227272727272727
IntronAtr	0.406679764243615
IntronAtr	0.358180475193894
IntronAtr	0.370967741935484
IntronAtr	0.312101910828025
IntronAtr	0.372683075053175
IntronAtr	0.421245002855511
IntronAtr	0.384062019835173
IntronAtr	0.361683079677708
IntronAtr	0.318181818181818
IntronAtr	0.340142095914742
IntronAtr	0.36189138576779
IntronAtr	0.328767123287671
IntronAtr	0.223529411764706
IntronAtr	0.296296296296296
IntronAtr	0.403225806451613
IntronAtr	0.342105263157895
IntronAtr	0.343110871905275
IntronAtr	0.314814814814815
IntronAtr	0.382352941176471
IntronAtr	0.404309441867425
IntronAtr	0.346679227508243
IntronAtr	0.359375
IntronAtr	0.347368421052632
IntronAtr	0.424450265389123
IntronAtr	0.388666666666667
IntronAtr	0.404899135446686
IntronAtr	0.380669674661601
IntronAtr	0.302325581395349
IntronAtr	0.296296296296296
IntronAtr	0.371972061227523
IntronAtr	0.360847090211773
IntronAtr	0.311926605504587
IntronAtr	0.36734693877551
IntronAtr	0.387717382172562
IntronAtr	0.403779069767442
IntronAtr	0.3
IntronAtr	0.347517730496454
IntronAtr	0.377270147559591
IntronAtr	0.318181818181818
IntronAtr	0.35
IntronAtr	0.377604166666667
IntronAtr	0.299145299145299
IntronAtr	0.348314606741573
IntronAtr	0.352941176470588
IntronAtr	0.380281690140845
IntronAtr	0.379497407259673
IntronAtr	0.405153804641122
IntronAtr	0.304347826086957
IntronAtr	0.385185185185185
IntronAtr	0.354545454545455
IntronAtr	0.393987341772152
IntronAtr	0.362532523850824
IntronAtr	0.309859154929577
IntronAtr	0.298461538461538
IntronAtr	0.322872590503056
IntronAtr	0.411764705882353
IntronAtr	0.343498273878021
IntronAtr	0.324675324675325
IntronAtr	0.339108910891089
IntronAtr	0.363507779349364
IntronAtr	0.353982300884956
IntronAtr	0.352380952380952
IntronAtr	0.428571428571429
IntronAtr	0.377521613832853
IntronAtr	0.366459627329193
IntronAtr	0.38390147093159
IntronAtr	0.315789473684211
IntronAtr	0.372068676716918
IntronAtr	0.309090909090909
IntronAtr	0.393287037037037
IntronAtr	0.377331022530329
IntronAtr	0.387755102040816
IntronAtr	0.352272727272727
IntronAtr	0.402439024390244
IntronAtr	0.347478260869565
IntronAtr	0.409729064039409
IntronAtr	0.383392515706091
IntronAtr	0.378378378378378
IntronAtr	0.363636363636364
IntronAtr	0.292134831460674
IntronAtr	0.396389934851473
IntronAtr	0.366482504604052
IntronAtr	0.352908891328211
IntronAtr	0.346153846153846
IntronAtr	0.290322580645161
IntronAtr	0.317829457364341
IntronAtr	0.347469220246238
IntronAtr	0.425787560581583
IntronAtr	0.312
IntronAtr	0.363917036098797
IntronAtr	0.304477611940298
IntronAtr	0.377777777777778
IntronAtr	0.410284226513343
IntronAtr	0.320754716981132
IntronAtr	0.366580037929339
IntronAtr	0.364973262032086
IntronAtr	0.364566542855141
IntronAtr	0.336397058823529
IntronAtr	0.240740740740741
IntronAtr	0.335243553008596
IntronAtr	0.380497131931166
IntronAtr	0.3755146856986
IntronAtr	0.33495145631068
IntronAtr	0.374418604651163
IntronAtr	0.320388349514563
IntronAtr	0.336633663366337
IntronAtr	0.349019607843137
IntronAtr	0.121951219512195
IntronAtr	0.37359436938759
IntronAtr	0.396789727126806
IntronAtr	0.263157894736842
IntronAtr	0.334151472650771
IntronAtr	0.341911764705882
IntronAtr	0.366930917327293
IntronAtr	0.391304347826087
IntronAtr	0.307531380753138
IntronAtr	0.281879194630872
IntronAtr	0.252032520325203
IntronAtr	0.324380165289256
IntronAtr	0.370294318959617
IntronAtr	0.404255319148936
IntronAtr	0.338842975206612
IntronAtr	0.281879194630872
IntronAtr	0.447058823529412
IntronAtr	0.303370786516854
IntronAtr	0.345132743362832
IntronAtr	0.360260336906585
IntronAtr	0.346625766871166
IntronAtr	0.357429718875502
IntronAtr	0.374737945492662
IntronAtr	0.353840553330906
IntronAtr	0.305555555555556
IntronAtr	0.366666666666667
IntronAtr	0.253012048192771
IntronAtr	0.408450704225352
IntronAtr	0.27
IntronAtr	0.384410859221942
IntronAtr	0.331983805668016
IntronAtr	0.327272727272727
IntronAtr	0.321739130434783
IntronAtr	0.428571428571429
IntronAtr	0.387464387464387
IntronAtr	0.357894736842105
IntronAtr	0.347355769230769
IntronAtr	0.382758620689655
IntronAtr	0.378947368421053
IntronAtr	0.4
IntronAtr	0.397435897435897
IntronAtr	0.395638629283489
IntronAtr	0.399525316455696
IntronAtr	0.366771159874608
IntronAtr	0.390804597701149
IntronAtr	0.34468085106383
IntronAtr	0.369124423963134
IntronAtr	0.292682926829268
IntronAtr	0.335714285714286
IntronAtr	0.375983350676379
IntronAtr	0.280373831775701
IntronAtr	0.33411488862837
IntronAtr	0.339583333333333
IntronAtr	0.306561085972851
IntronAtr	0.392409867172676
IntronAtr	0.307692307692308
IntronAtr	0.319230769230769
IntronAtr	0.326666666666667
IntronAtr	0.314438502673797
IntronAtr	0.268041237113402
IntronAtr	0.323232323232323
IntronAtr	0.307017543859649
IntronAtr	0.35669099756691
IntronAtr	0.328125
IntronAtr	0.471544715447154
IntronAtr	0.28125
IntronAtr	0.341935483870968
IntronAtr	0.260869565217391
IntronAtr	0.296296296296296
IntronAtr	0.388721804511278
IntronAtr	0.391502969392417
IntronAtr	0.337078651685393
IntronAtr	0.36668011294877
IntronAtr	0.34965034965035
IntronAtr	0.406281710558106
IntronAtr	0.357894736842105
IntronAtr	0.36832195810779
IntronAtr	0.384148518386291
IntronAtr	0.35608214849921
IntronAtr	0.361421319796954
IntronAtr	0.430555555555556
IntronAtr	0.389737991266376
IntronAtr	0.397849462365591
IntronAtr	0.30952380952381
IntronAtr	0.363061103421001
IntronAtr	0.344444444444444
IntronAtr	0.396039603960396
IntronAtr	0.370629370629371
IntronAtr	0.533898305084746
IntronAtr	0.397183098591549
IntronAtr	0.29
IntronAtr	0.432835820895522
IntronAtr	0.271241830065359
IntronAtr	0.418105263157895
IntronAtr	0.4
IntronAtr	0.363740022805017
IntronAtr	0.302325581395349
IntronAtr	0.339066339066339
IntronAtr	0.322033898305085
IntronAtr	0.294444444444444
IntronAtr	0.31858407079646
IntronAtr	0.279569892473118
IntronAtr	0.345916515426497
IntronAtr	0.362667045777651
IntronAtr	0.318181818181818
IntronAtr	0.345122425184609
IntronAtr	0.318367346938775
IntronAtr	0.333
IntronAtr	0.349766255843604
IntronAtr	0.323574730354391
IntronAtr	0.295053003533569
IntronAtr	0.490909090909091
IntronAtr	0.373603351955307
IntronAtr	0.455445544554455
IntronAtr	0.39937106918239
IntronAtr	0.326182965299685
IntronAtr	0.48
IntronAtr	0.373350094280327
IntronAtr	0.364705882352941
IntronAtr	0.333333333333333
IntronAtr	0.278145695364238
IntronAtr	0.350387075058903
IntronAtr	0.362201537838932
IntronAtr	0.382341937897493
IntronAtr	0.321823204419889
IntronAtr	0.36950146627566
IntronAtr	0.370629370629371
IntronAtr	0.429308755760369
IntronAtr	0.33887987012987
IntronAtr	0.351068117694478
IntronAtr	0.34952380952381
IntronAtr	0.5
IntronAtr	0.409638554216867
IntronAtr	0.533783783783784
IntronAtr	0.494584837545126
IntronAtr	0.427350427350427
IntronAtr	0.359550561797753
IntronAtr	0.269230769230769
IntronAtr	0.342537804076266
IntronAtr	0.345794392523364
IntronAtr	0.395833333333333
IntronAtr	0.37257880744398
IntronAtr	0.40625
IntronAtr	0.357588357588358
IntronAtr	0.283464566929134
IntronAtr	0.324786324786325
IntronAtr	0.44
IntronAtr	0.477477477477477
IntronAtr	0.393258426966292
IntronAtr	0.37962962962963
IntronAtr	0.372117039586919
IntronAtr	0.312804819737975
IntronAtr	0.307692307692308
IntronAtr	0.367658276125095
IntronAtr	0.382669954209229
IntronAtr	0.340425531914894
IntronAtr	0.393939393939394
IntronAtr	0.364197530864198
IntronAtr	0.332213512504666
IntronAtr	0.396663159476928
IntronAtr	0.350515463917526
IntronAtr	0.344842850818946
IntronAtr	0.370700636942675
IntronAtr	0.31496062992126
IntronAtr	0.4
IntronAtr	0.336050724637681
IntronAtr	0.358490566037736
IntronAtr	0.336448598130841
IntronAtr	0.336206896551724
IntronAtr	0.322916666666667
IntronAtr	0.408352668213457
IntronAtr	0.376146788990826
IntronAtr	0.307017543859649
IntronAtr	0.390998457979954
IntronAtr	0.359390862944162
IntronAtr	0.265625
IntronAtr	0.366500311915159
IntronAtr	0.296052631578947
IntronAtr	0.364102564102564
IntronAtr	0.342541436464088
IntronAtr	0.350877192982456
IntronAtr	0.322033898305085
IntronAtr	0.404580152671756
IntronAtr	0.404255319148936
IntronAtr	0.366504854368932
IntronAtr	0.345526167698368
IntronAtr	0.344827586206897
IntronAtr	0.386077754190298
IntronAtr	0.393038717246774
IntronAtr	0.330827067669173
IntronAtr	0.323151125401929
IntronAtr	0.297709923664122
IntronAtr	0.2890625
IntronAtr	0.327763496143959
IntronAtr	0.366492146596859
IntronAtr	0.408352668213457
IntronAtr	0.420454545454545
IntronAtr	0.404580152671756
IntronAtr	0.346062992125984
IntronAtr	0.294117647058824
IntronAtr	0.363636363636364
IntronAtr	0.346341463414634
IntronAtr	0.301344823083953
IntronAtr	0.382777276825969
IntronAtr	0.407622412922766
IntronAtr	0.361204013377926
IntronAtr	0.46875
IntronAtr	0.5375
IntronAtr	0.232323232323232
IntronAtr	0.34315318976026
IntronAtr	0.454301075268817
IntronAtr	0.377777777777778
IntronAtr	0.335793357933579
IntronAtr	0.328740581270183
IntronAtr	0.373493975903614
IntronAtr	0.324267782426778
IntronAtr	0.364963503649635
IntronAtr	0.325925925925926
IntronAtr	0.331168831168831
IntronAtr	0.289256198347107
IntronAtr	0.352941176470588
IntronAtr	0.305194805194805
IntronAtr	0.304651162790698
IntronAtr	0.37125748502994
IntronAtr	0.443037974683544
IntronAtr	0.317391304347826
IntronAtr	0.36734693877551
IntronAtr	0.365329270357203
IntronAtr	0.350649350649351
IntronAtr	0.338235294117647
IntronAtr	0.367673638006713
IntronAtr	0.317365269461078
IntronAtr	0.323571428571429
IntronAtr	0.331974373907979
IntronAtr	0.372739018087855
IntronAtr	0.407894736842105
IntronAtr	0.304985337243402
IntronAtr	0.384
IntronAtr	0.371580122836404
IntronAtr	0.368421052631579
IntronAtr	0.357910906298003
IntronAtr	0.348837209302326
IntronAtr	0.36911615306468
IntronAtr	0.348623853211009
IntronAtr	0.287037037037037
IntronAtr	0.434782608695652
IntronAtr	0.336363636363636
IntronAtr	0.323170731707317
IntronAtr	0.312941176470588
IntronAtr	0.370786516853933
IntronAtr	0.352769679300292
IntronAtr	0.380952380952381
IntronAtr	0.328859060402685
IntronAtr	0.336711711711712
IntronAtr	0.337019230769231
IntronAtr	0.340989399293286
IntronAtr	0.383695886280422
IntronAtr	0.313725490196078
IntronAtr	0.369747899159664
IntronAtr	0.227941176470588
IntronAtr	0.344
IntronAtr	0.378915532512422
IntronAtr	0.352550415183867
IntronAtr	0.330357142857143
IntronAtr	0.328947368421053
IntronAtr	0.331452750352609
IntronAtr	0.283870967741935
IntronAtr	0.367820416353148
IntronAtr	0.360824742268041
IntronAtr	0.301587301587302
IntronAtr	0.377265665458312
IntronAtr	0.395604395604396
IntronAtr	0.351111111111111
IntronAtr	0.341628959276018
IntronAtr	0.35375191424196
IntronAtr	0.344329896907216
IntronAtr	0.314893617021277
IntronAtr	0.319327731092437
IntronAtr	0.348066298342541
IntronAtr	0.29928894634777
IntronAtr	0.345070422535211
IntronAtr	0.324858757062147
IntronAtr	0.341121495327103
IntronAtr	0.362616822429907
IntronAtr	0.365217391304348
IntronAtr	0.264462809917355
IntronAtr	0.353537532355479
IntronAtr	0.354838709677419
IntronAtr	0.363636363636364
IntronAtr	0.260869565217391
IntronAtr	0.322230828814872
IntronAtr	0.331502948952613
IntronAtr	0.33739837398374
IntronAtr	0.382716049382716
IntronAtr	0.462585034013605
IntronAtr	0.373493975903614
IntronAtr	0.330357142857143
IntronAtr	0.392857142857143
IntronAtr	0.362385321100917
IntronAtr	0.321666666666667
IntronAtr	0.345679012345679
IntronAtr	0.364133263925039
IntronAtr	0.303030303030303
IntronAtr	0.360630610904314
IntronAtr	0.40406976744186
IntronAtr	0.318509615384615
IntronAtr	0.36175807663411
IntronAtr	0.42511013215859
IntronAtr	0.31547619047619
IntronAtr	0.333333333333333
IntronAtr	0.397654479156401
IntronAtr	0.344600938967136
IntronAtr	0.340909090909091
IntronAtr	0.335227272727273
IntronAtr	0.378799688230709
IntronAtr	0.380208333333333
IntronAtr	0.352941176470588
IntronAtr	0.386363636363636
IntronAtr	0.388888888888889
IntronAtr	0.389830508474576
IntronAtr	0.361904761904762
IntronAtr	0.363368421052632
IntronAtr	0.331726907630522
IntronAtr	0.337579617834395
IntronAtr	0.287878787878788
IntronAtr	0.353442399454669
IntronAtr	0.334370831480658
IntronAtr	0.329787234042553
IntronAtr	0.34169741697417
IntronAtr	0.305084745762712
IntronAtr	0.370740305522914
IntronAtr	0.353647817169645
IntronAtr	0.391768292682927
IntronAtr	0.388501742160279
IntronAtr	0.291338582677165
IntronAtr	0.308411214953271
IntronAtr	0.288065843621399
IntronAtr	0.321428571428571
IntronAtr	0.350515463917526
IntronAtr	0.328
IntronAtr	0.28695652173913
IntronAtr	0.284210526315789
IntronAtr	0.297766749379653
IntronAtr	0.336134453781513
IntronAtr	0.357235984354628
IntronAtr	0.346122778675283
IntronAtr	0.361945636623748
IntronAtr	0.32620320855615
IntronAtr	0.318965517241379
IntronAtr	0.394904458598726
IntronAtr	0.316265060240964
IntronAtr	0.375446960667461
IntronAtr	0.364140480591497
IntronAtr	0.343915343915344
IntronAtr	0.442307692307692
IntronAtr	0.343949044585987
IntronAtr	0.365591397849462
IntronAtr	0.316831683168317
IntronAtr	0.334630350194553
IntronAtr	0.323308270676692
IntronAtr	0.321297429620563
IntronAtr	0.306849315068493
IntronAtr	0.53125
IntronAtr	0.339491916859122
IntronAtr	0.348793716102487
IntronAtr	0.373101952277657
IntronAtr	0.327889447236181
IntronAtr	0.342420937840785
IntronAtr	0.39622641509434
IntronAtr	0.332417582417582
IntronAtr	0.373089824822959
IntronAtr	0.290196078431373
IntronAtr	0.35632183908046
IntronAtr	0.388513513513513
IntronAtr	0.317880794701987
IntronAtr	0.362619808306709
IntronAtr	0.354906054279749
IntronAtr	0.311864406779661
IntronAtr	0.317351598173516
IntronAtr	0.43796884016157
IntronAtr	0.325301204819277
IntronAtr	0.326359832635983
IntronAtr	0.302816901408451
IntronAtr	0.371402042711235
IntronAtr	0.333948339483395
IntronAtr	0.3536866359447
IntronAtr	0.352983465132998
IntronAtr	0.313131313131313
IntronAtr	0.317647058823529
IntronAtr	0.373653281096964
IntronAtr	0.36256051640667
IntronAtr	0.313559322033898
IntronAtr	0.356801909307876
IntronAtr	0.311413454270597
IntronAtr	0.324267782426778
IntronAtr	0.314606741573034
IntronAtr	0.354771784232365
IntronAtr	0.327495621716287
IntronAtr	0.33968253968254
IntronAtr	0.366892160764027
IntronAtr	0.267441860465116
IntronAtr	0.359712230215827
IntronAtr	0.325431034482759
IntronAtr	0.352941176470588
IntronAtr	0.390532544378698
IntronAtr	0.335714285714286
IntronAtr	0.329545454545455
IntronAtr	0.357908163265306
IntronAtr	0.380707589960689
IntronAtr	0.367297865945296
IntronAtr	0.381655574043261
IntronAtr	0.396348252059675
IntronAtr	0.476190476190476
IntronAtr	0.377358490566038
IntronAtr	0.365979381443299
IntronAtr	0.323529411764706
IntronAtr	0.381231671554252
IntronAtr	0.348370927318296
IntronAtr	0.3515625
IntronAtr	0.395121951219512
IntronAtr	0.318681318681319
IntronAtr	0.319875776397516
IntronAtr	0.314606741573034
IntronAtr	0.317757009345794
IntronAtr	0.359550561797753
IntronAtr	0.351001177856302
IntronAtr	0.326298701298701
IntronAtr	0.395522388059701
IntronAtr	0.432717678100264
IntronAtr	0.384098544232923
IntronAtr	0.396551724137931
IntronAtr	0.348596750369276
IntronAtr	0.387582417582418
IntronAtr	0.323572474377745
IntronAtr	0.298882681564246
IntronAtr	0.35944976076555
IntronAtr	0.350961538461538
IntronAtr	0.345433255269321
IntronAtr	0.261261261261261
IntronAtr	0.327627388535032
IntronAtr	0.371633752244165
IntronAtr	0.360424028268551
IntronAtr	0.354651162790698
IntronAtr	0.328467153284672
IntronAtr	0.276923076923077
IntronAtr	0.347107438016529
IntronAtr	0.375142791866575
IntronAtr	0.319559228650138
IntronAtr	0.299424184261036
IntronAtr	0.446808510638298
IntronAtr	0.362554112554113
IntronAtr	0.311508379888268
IntronAtr	0.355013550135501
IntronAtr	0.360918816865953
IntronAtr	0.328859060402685
IntronAtr	0.353697749196141
IntronAtr	0.337448559670782
IntronAtr	0.364788732394366
IntronAtr	0.30952380952381
IntronAtr	0.422680412371134
IntronAtr	0.38961038961039
IntronAtr	0.323765786452354
IntronAtr	0.382268827454719
IntronAtr	0.357314148681055
IntronAtr	0.302052785923754
IntronAtr	0.32316384180791
IntronAtr	0.274725274725275
IntronAtr	0.32093023255814
IntronAtr	0.357309668379262
IntronAtr	0.334439283344393
IntronAtr	0.357487922705314
IntronAtr	0.363662960795787
IntronAtr	0.327548806941432
IntronAtr	0.292134831460674
IntronAtr	0.329896907216495
IntronAtr	0.407407407407407
IntronAtr	0.375
IntronAtr	0.32967032967033
IntronAtr	0.443609022556391
IntronAtr	0.352941176470588
IntronAtr	0.343422114608555
IntronAtr	0.316272965879265
IntronAtr	0.308823529411765
IntronAtr	0.32258064516129
IntronAtr	0.283783783783784
IntronAtr	0.354871794871795
IntronAtr	0.357030015797788
IntronAtr	0.354166666666667
IntronAtr	0.300578034682081
IntronAtr	0.361538461538462
IntronAtr	0.438271604938272
IntronAtr	0.329059829059829
IntronAtr	0.404195804195804
IntronAtr	0.362068965517241
IntronAtr	0.425925925925926
IntronAtr	0.465116279069767
IntronAtr	0.327823691460055
IntronAtr	0.390243902439024
IntronAtr	0.388059701492537
IntronAtr	0.421474358974359
IntronAtr	0.41541755888651
IntronAtr	0.321739130434783
IntronAtr	0.325581395348837
IntronAtr	0.293478260869565
IntronAtr	0.343195266272189
IntronAtr	0.349397590361446
IntronAtr	0.357142857142857
IntronAtr	0.369445464561146
IntronAtr	0.320388349514563
IntronAtr	0.356890459363958
IntronAtr	0.328227571115974
IntronAtr	0.398104265402844
IntronAtr	0.378787878787879
IntronAtr	0.339378238341969
IntronAtr	0.393393393393393
IntronAtr	0.388888888888889
IntronAtr	0.373063170441001
IntronAtr	0.509615384615385
IntronAtr	0.378826530612245
IntronAtr	0.373873873873874
IntronAtr	0.304180973540699
IntronAtr	0.461165048543689
IntronAtr	0.3875
IntronAtr	0.333333333333333
IntronAtr	0.341304347826087
IntronAtr	0.341935483870968
IntronAtr	0.273504273504274
IntronAtr	0.329931972789116
IntronAtr	0.349397590361446
IntronAtr	0.374293785310734
IntronAtr	0.285714285714286
IntronAtr	0.363977728861841
IntronAtr	0.324324324324324
IntronAtr	0.333333333333333
IntronAtr	0.324324324324324
IntronAtr	0.352842809364548
IntronAtr	0.322222222222222
IntronAtr	0.406015037593985
IntronAtr	0.385542168674699
IntronAtr	0.337128399746996
IntronAtr	0.307692307692308
IntronAtr	0.35380793283646
IntronAtr	0.261194029850746
IntronAtr	0.440514469453376
IntronAtr	0.43
IntronAtr	0.448979591836735
[truncated: 409,207 more rows]
