# Supplementary material for: The Welwitschia genome reveals a unique biology underpinning extreme longevity in deserts
Source: Nat Commun. 2021 Jul 12;12:4247. doi: 10.1038/s41467-021-24528-4 (PMC8275611; doi:10.1038/s41467-021-24528-4)
Supplement: Supplementary file 6 — Source Data [file 41467_2021_24528_MOESM6_ESM.zip › Supplementary Figure 6a.Genes.txt]

geneAtr	0.423970037453184
geneAtr	0.438780609695152
geneAtr	0.460136674259681
geneAtr	0.358512628624883
geneAtr	0.49047619047619
geneAtr	0.381180511615294
geneAtr	0.51219512195122
geneAtr	0.370605187319885
geneAtr	0.482200647249191
geneAtr	0.490693739424704
geneAtr	0.523415977961432
geneAtr	0.420634920634921
geneAtr	0.385076204739671
geneAtr	0.462129527991218
geneAtr	0.328000775644755
geneAtr	0.401945525291829
geneAtr	0.372112211221122
geneAtr	0.380943044799529
geneAtr	0.373623778741994
geneAtr	0.38563875149241
geneAtr	0.378756476683938
geneAtr	0.482649842271293
geneAtr	0.401693096458805
geneAtr	0.50354609929078
geneAtr	0.39568345323741
geneAtr	0.557539682539683
geneAtr	0.575506445672192
geneAtr	0.388704318936877
geneAtr	0.431372549019608
geneAtr	0.443262411347518
geneAtr	0.327395577395577
geneAtr	0.361804442408976
geneAtr	0.357231562858235
geneAtr	0.380352644836272
geneAtr	0.584137191854234
geneAtr	0.412748288632028
geneAtr	0.521452145214521
geneAtr	0.335120643431635
geneAtr	0.452339688041594
geneAtr	0.523809523809524
geneAtr	0.423263327948304
geneAtr	0.414434180138568
geneAtr	0.414742451154529
geneAtr	0.381880733944954
geneAtr	0.507692307692308
geneAtr	0.482017982017982
geneAtr	0.382703553756185
geneAtr	0.388888888888889
geneAtr	0.380582631202159
geneAtr	0.402860111226548
geneAtr	0.370691732947698
geneAtr	0.410547667342799
geneAtr	0.362550516389762
geneAtr	0.360942760942761
geneAtr	0.373590982286634
geneAtr	0.51685393258427
geneAtr	0.484913793103448
geneAtr	0.443155452436195
geneAtr	0.409057765535121
geneAtr	0.570863024544735
geneAtr	0.388274336283186
geneAtr	0.547227300426569
geneAtr	0.398874061718098
geneAtr	0.357885287725598
geneAtr	0.420637081404846
geneAtr	0.357203134418324
geneAtr	0.354639175257732
geneAtr	0.408461798132103
geneAtr	0.358974358974359
geneAtr	0.408679927667269
geneAtr	0.387145748987854
geneAtr	0.338213213213213
geneAtr	0.365600294171723
geneAtr	0.6
geneAtr	0.354690575114804
geneAtr	0.345049504950495
geneAtr	0.388203633101592
geneAtr	0.371234207968902
geneAtr	0.369353792954398
geneAtr	0.425652667423383
geneAtr	0.465495608531995
geneAtr	0.43573264781491
geneAtr	0.562962962962963
geneAtr	0.381901256504633
geneAtr	0.361766398158803
geneAtr	0.419474116680362
geneAtr	0.39864397398644
geneAtr	0.361983331930297
geneAtr	0.373916152677215
geneAtr	0.480225988700565
geneAtr	0.52463768115942
geneAtr	0.420731707317073
geneAtr	0.472222222222222
geneAtr	0.363560033585222
geneAtr	0.359879946953305
geneAtr	0.407474110760918
geneAtr	0.383589227284168
geneAtr	0.495884773662551
geneAtr	0.416988416988417
geneAtr	0.346082537938612
geneAtr	0.350864288341302
geneAtr	0.350651627607971
geneAtr	0.356230031948882
geneAtr	0.44647355163728
geneAtr	0.349288898323074
geneAtr	0.406207351970064
geneAtr	0.360211081794195
geneAtr	0.49015009380863
geneAtr	0.456521739130435
geneAtr	0.579744816586922
geneAtr	0.368460450802628
geneAtr	0.361536524986363
geneAtr	0.463745435576422
geneAtr	0.436266666666667
geneAtr	0.357215735177418
geneAtr	0.426369863013699
geneAtr	0.368519848902691
geneAtr	0.547511312217195
geneAtr	0.561594202898551
geneAtr	0.354751131221719
geneAtr	0.373670950937273
geneAtr	0.36557467057101
geneAtr	0.384146341463415
geneAtr	0.403703703703704
geneAtr	0.375560538116592
geneAtr	0.430711610486891
geneAtr	0.389732743703134
geneAtr	0.504065040650406
geneAtr	0.477669902912621
geneAtr	0.504065040650406
geneAtr	0.555661274976213
geneAtr	0.374538550785782
geneAtr	0.359230362338006
geneAtr	0.330128205128205
geneAtr	0.383817427385892
geneAtr	0.495791245791246
geneAtr	0.452830188679245
geneAtr	0.391640866873065
geneAtr	0.375634517766497
geneAtr	0.39349088883584
geneAtr	0.389339247476292
geneAtr	0.36190798376184
geneAtr	0.426356589147287
geneAtr	0.508250825082508
geneAtr	0.364389233954451
geneAtr	0.357732605861619
geneAtr	0.589887640449438
geneAtr	0.48689138576779
geneAtr	0.400759219088937
geneAtr	0.342216245950737
geneAtr	0.371514840035976
geneAtr	0.368590682683856
geneAtr	0.357435897435897
geneAtr	0.378877737226277
geneAtr	0.38276880537925
geneAtr	0.473967684021544
geneAtr	0.349725695645727
geneAtr	0.556390977443609
geneAtr	0.377246147936318
geneAtr	0.54375
geneAtr	0.413121845710166
geneAtr	0.464769647696477
geneAtr	0.380559673832468
geneAtr	0.424672949781967
geneAtr	0.410682127640884
geneAtr	0.457729468599034
geneAtr	0.455555555555556
geneAtr	0.447335811648079
geneAtr	0.465753424657534
geneAtr	0.45409429280397
geneAtr	0.47329650092081
geneAtr	0.414514145141451
geneAtr	0.470449172576832
geneAtr	0.467013888888889
geneAtr	0.444444444444444
geneAtr	0.523809523809524
geneAtr	0.456084656084656
geneAtr	0.466666666666667
geneAtr	0.448067632850242
geneAtr	0.49537037037037
geneAtr	0.448412698412698
geneAtr	0.357496697490092
geneAtr	0.516304347826087
geneAtr	0.601139601139601
geneAtr	0.43719806763285
geneAtr	0.387266136089004
geneAtr	0.331547064305685
geneAtr	0.47787610619469
geneAtr	0.421965317919075
geneAtr	0.416372042425891
geneAtr	0.373573573573574
geneAtr	0.363628748534093
geneAtr	0.433862433862434
geneAtr	0.456284153005464
geneAtr	0.504950495049505
geneAtr	0.429652996845426
geneAtr	0.422660725652451
geneAtr	0.368124436429215
geneAtr	0.454263565891473
geneAtr	0.36500754147813
geneAtr	0.382785351510291
geneAtr	0.463414634146341
geneAtr	0.46801872074883
geneAtr	0.338921761998685
geneAtr	0.514124293785311
geneAtr	0.484496124031008
geneAtr	0.449781659388646
geneAtr	0.391008390058572
geneAtr	0.358550947260625
geneAtr	0.359896404024305
geneAtr	0.423828125
geneAtr	0.344918775972799
geneAtr	0.404483252008658
geneAtr	0.485260770975057
geneAtr	0.485714285714286
geneAtr	0.451274362818591
geneAtr	0.400386847195358
geneAtr	0.372960372960373
geneAtr	0.361910593998775
geneAtr	0.43741935483871
geneAtr	0.394213381555154
geneAtr	0.376203364281065
geneAtr	0.555555555555556
geneAtr	0.383895592218665
geneAtr	0.370314443062711
geneAtr	0.484126984126984
geneAtr	0.324085750315258
geneAtr	0.370278123702781
geneAtr	0.438339438339438
geneAtr	0.389143617808017
geneAtr	0.418799832144356
geneAtr	0.358762886597938
geneAtr	0.403711823790343
geneAtr	0.425396825396825
geneAtr	0.382402985893847
geneAtr	0.460714285714286
geneAtr	0.392937349957407
geneAtr	0.596969696969697
geneAtr	0.423575129533679
geneAtr	0.42534435261708
geneAtr	0.433333333333333
geneAtr	0.470319634703196
geneAtr	0.44141689373297
geneAtr	0.50023596035866
geneAtr	0.426116838487972
geneAtr	0.417054263565891
geneAtr	0.381191037735849
geneAtr	0.38031176596199
geneAtr	0.437485001199904
geneAtr	0.427868852459016
geneAtr	0.378274055693411
geneAtr	0.379381220250974
geneAtr	0.352175627711318
geneAtr	0.414811229428848
geneAtr	0.359768779055542
geneAtr	0.365209965005832
geneAtr	0.378750614854894
geneAtr	0.434889434889435
geneAtr	0.427334851936219
geneAtr	0.376201923076923
geneAtr	0.408193448199364
geneAtr	0.464285714285714
geneAtr	0.366290199081164
geneAtr	0.464646464646465
geneAtr	0.365195085729715
geneAtr	0.482456140350877
geneAtr	0.458823529411765
geneAtr	0.440931780366057
geneAtr	0.410383189122373
geneAtr	0.581699346405229
geneAtr	0.473039215686274
geneAtr	0.376220053238687
geneAtr	0.446464646464646
geneAtr	0.412186379928315
geneAtr	0.396462715105163
geneAtr	0.375222816399287
geneAtr	0.394641564083997
geneAtr	0.46165191740413
geneAtr	0.35968617984309
geneAtr	0.372681281618887
geneAtr	0.362851952770209
geneAtr	0.39640768588137
geneAtr	0.368508287292818
geneAtr	0.422018348623853
geneAtr	0.370759465966295
geneAtr	0.362095335202651
geneAtr	0.454320987654321
geneAtr	0.454692556634304
geneAtr	0.377709923664122
geneAtr	0.453772582359192
geneAtr	0.396474118529632
geneAtr	0.362061821496644
geneAtr	0.57025641025641
geneAtr	0.399810964083176
geneAtr	0.489473684210526
geneAtr	0.374989902253817
geneAtr	0.471428571428571
geneAtr	0.357225881441302
geneAtr	0.440972222222222
geneAtr	0.469298245614035
geneAtr	0.456021650879567
geneAtr	0.425704526046114
geneAtr	0.465909090909091
geneAtr	0.374636979670862
geneAtr	0.414814814814815
geneAtr	0.377713422935076
geneAtr	0.415335463258786
geneAtr	0.375441799499099
geneAtr	0.51004016064257
geneAtr	0.390949554896142
geneAtr	0.579501915708812
geneAtr	0.422668900055835
geneAtr	0.435028248587571
geneAtr	0.4750656167979
geneAtr	0.39956568946797
geneAtr	0.412685827552032
geneAtr	0.510144927536232
geneAtr	0.391304347826087
geneAtr	0.468864468864469
geneAtr	0.570858283433134
geneAtr	0.377588698025365
geneAtr	0.479830148619958
geneAtr	0.423245258550819
geneAtr	0.436601307189542
geneAtr	0.386666666666667
geneAtr	0.36938103718094
geneAtr	0.359267836465663
geneAtr	0.418650793650794
geneAtr	0.368046571798189
geneAtr	0.456989247311828
geneAtr	0.348874119630989
geneAtr	0.368803283864856
geneAtr	0.444444444444444
geneAtr	0.463219227967953
geneAtr	0.453551912568306
geneAtr	0.399218313791178
geneAtr	0.579067121729238
geneAtr	0.363367867635689
geneAtr	0.393854748603352
geneAtr	0.435211267605634
geneAtr	0.43029490616622
geneAtr	0.586666666666667
geneAtr	0.345728182715353
geneAtr	0.457943925233645
geneAtr	0.576811594202899
geneAtr	0.540348612007747
geneAtr	0.369705381928898
geneAtr	0.415584415584416
geneAtr	0.369817997977755
geneAtr	0.561224489795918
geneAtr	0.582582582582583
geneAtr	0.416258536248879
geneAtr	0.499036608863198
geneAtr	0.38659793814433
geneAtr	0.545209176788124
geneAtr	0.375578792432001
geneAtr	0.451585976627713
geneAtr	0.45
geneAtr	0.454106280193237
geneAtr	0.356738242655777
geneAtr	0.483796296296296
geneAtr	0.48780487804878
geneAtr	0.484745762711864
geneAtr	0.369286179547109
geneAtr	0.435374149659864
geneAtr	0.398426323319027
geneAtr	0.577777777777778
geneAtr	0.365590778097983
geneAtr	0.597222222222222
geneAtr	0.592554291623578
geneAtr	0.416151910318005
geneAtr	0.386706948640483
geneAtr	0.397905759162304
geneAtr	0.389664804469274
geneAtr	0.388301182327318
geneAtr	0.576131687242798
geneAtr	0.512820512820513
geneAtr	0.38353532367721
geneAtr	0.405151983513653
geneAtr	0.409288463926487
geneAtr	0.389189312524243
geneAtr	0.377880184331797
geneAtr	0.444108761329305
geneAtr	0.532921810699588
geneAtr	0.597799511002445
geneAtr	0.376816253053877
geneAtr	0.395874765611682
geneAtr	0.504297994269341
geneAtr	0.481481481481481
geneAtr	0.361990950226244
geneAtr	0.386707053223713
geneAtr	0.584872471416007
geneAtr	0.358868016589412
geneAtr	0.457516339869281
geneAtr	0.358989310009718
geneAtr	0.389799829642249
geneAtr	0.419398110346436
geneAtr	0.382372297878803
geneAtr	0.384985773692274
geneAtr	0.407554671968191
geneAtr	0.523809523809524
geneAtr	0.391329313809934
geneAtr	0.475862068965517
geneAtr	0.452651515151515
geneAtr	0.538152610441767
geneAtr	0.341482580983149
geneAtr	0.514705882352941
geneAtr	0.501557632398754
geneAtr	0.484848484848485
geneAtr	0.383909517712335
geneAtr	0.407993966817496
geneAtr	0.387268763991988
geneAtr	0.385217915244025
geneAtr	0.495238095238095
geneAtr	0.436111111111111
geneAtr	0.481236203090508
geneAtr	0.508250825082508
geneAtr	0.391785285542789
geneAtr	0.371935738960336
geneAtr	0.46875
geneAtr	0.418300653594771
geneAtr	0.378185013179365
geneAtr	0.467353951890034
geneAtr	0.383499753217662
geneAtr	0.509615384615385
geneAtr	0.375478927203065
geneAtr	0.498834498834499
geneAtr	0.376995764092538
geneAtr	0.413227812323347
geneAtr	0.621621621621622
geneAtr	0.456910569105691
geneAtr	0.425827107790822
geneAtr	0.489614243323442
geneAtr	0.479930191972077
geneAtr	0.422818791946309
geneAtr	0.358008263884026
geneAtr	0.451310861423221
geneAtr	0.440196078431373
geneAtr	0.428152492668622
geneAtr	0.413533834586466
geneAtr	0.384534516995678
geneAtr	0.441176470588235
geneAtr	0.466086956521739
geneAtr	0.437641723356009
geneAtr	0.39295154185022
geneAtr	0.492063492063492
geneAtr	0.512518409425626
geneAtr	0.451515151515152
geneAtr	0.394268345636127
geneAtr	0.382206328565236
geneAtr	0.364814252454702
geneAtr	0.410928143712575
geneAtr	0.384913890197203
geneAtr	0.415189873417722
geneAtr	0.51593625498008
geneAtr	0.595238095238095
geneAtr	0.533950617283951
geneAtr	0.527397260273973
geneAtr	0.405117270788913
geneAtr	0.372315035799523
geneAtr	0.465753424657534
geneAtr	0.420611895028353
geneAtr	0.555123216601816
geneAtr	0.357624831309042
geneAtr	0.384733606557377
geneAtr	0.484593837535014
geneAtr	0.432266009852217
geneAtr	0.467700258397933
geneAtr	0.410391126678342
geneAtr	0.383159427323465
geneAtr	0.497652582159624
geneAtr	0.398505603985056
geneAtr	0.515274949083503
geneAtr	0.479041916167665
geneAtr	0.408891328210757
geneAtr	0.506206896551724
geneAtr	0.39859747545582
geneAtr	0.485943775100402
geneAtr	0.494505494505495
geneAtr	0.372139713263494
geneAtr	0.513227513227513
geneAtr	0.48377358490566
geneAtr	0.491582491582492
geneAtr	0.388888888888889
geneAtr	0.483412322274882
geneAtr	0.390728476821192
geneAtr	0.493939393939394
geneAtr	0.412017167381974
geneAtr	0.450549450549451
geneAtr	0.552238805970149
geneAtr	0.367373474694939
geneAtr	0.483028720626632
geneAtr	0.478152309612984
geneAtr	0.495495495495495
geneAtr	0.522222222222222
geneAtr	0.474358974358974
geneAtr	0.538812785388128
geneAtr	0.555835010060362
geneAtr	0.390044994375703
geneAtr	0.52156862745098
geneAtr	0.545977011494253
geneAtr	0.334486282524959
geneAtr	0.464539007092199
geneAtr	0.529595015576324
geneAtr	0.386487710682528
geneAtr	0.378796400449944
geneAtr	0.452380952380952
geneAtr	0.58008658008658
geneAtr	0.472813238770686
geneAtr	0.495614035087719
geneAtr	0.390935602904416
geneAtr	0.477272727272727
geneAtr	0.366112867424497
geneAtr	0.508403361344538
geneAtr	0.531914893617021
geneAtr	0.382717543944603
geneAtr	0.438943894389439
geneAtr	0.565400843881857
geneAtr	0.523206751054852
geneAtr	0.435384615384615
geneAtr	0.443983402489627
geneAtr	0.432735426008969
geneAtr	0.357860732232592
geneAtr	0.391502276176024
geneAtr	0.363015620615471
geneAtr	0.492805755395683
geneAtr	0.352459016393443
geneAtr	0.349980244962465
geneAtr	0.35687263556116
geneAtr	0.393492940454266
geneAtr	0.460358056265985
geneAtr	0.383015813721828
geneAtr	0.381906670483825
geneAtr	0.369646182495345
geneAtr	0.419518000595061
geneAtr	0.374207188160677
geneAtr	0.393687707641196
geneAtr	0.512820512820513
geneAtr	0.371076233183857
geneAtr	0.464379947229551
geneAtr	0.418300653594771
geneAtr	0.371278458844133
geneAtr	0.377197958026092
geneAtr	0.381288199341796
geneAtr	0.364556962025316
geneAtr	0.379388816644994
geneAtr	0.414814814814815
geneAtr	0.382497541789577
geneAtr	0.36785046728972
geneAtr	0.353173039022467
geneAtr	0.533405172413793
geneAtr	0.536723163841808
geneAtr	0.353595255744996
geneAtr	0.345782431646306
geneAtr	0.368836291913215
geneAtr	0.360739324410453
geneAtr	0.343218848903997
geneAtr	0.425087108013937
geneAtr	0.372625387489071
geneAtr	0.375718849840256
geneAtr	0.525380710659898
geneAtr	0.386819484240688
geneAtr	0.352111665291184
geneAtr	0.37253157801103
geneAtr	0.38003174145145
geneAtr	0.376733780760626
geneAtr	0.369737493808816
geneAtr	0.371233859397417
geneAtr	0.550038197097021
geneAtr	0.362687941086223
geneAtr	0.430769230769231
geneAtr	0.378029766123317
geneAtr	0.427014625752796
geneAtr	0.383846569421934
geneAtr	0.371704331450094
geneAtr	0.49525893508388
geneAtr	0.354959980596653
geneAtr	0.454961832061069
geneAtr	0.471315529179031
geneAtr	0.38918096292197
geneAtr	0.493150684931507
geneAtr	0.401907356948229
geneAtr	0.384309472161967
geneAtr	0.36781218101395
geneAtr	0.392853078411289
geneAtr	0.471794871794872
geneAtr	0.488372093023256
geneAtr	0.413995726495726
geneAtr	0.537280701754386
geneAtr	0.378801042571677
geneAtr	0.369461486025903
geneAtr	0.40121235082402
geneAtr	0.370616113744076
geneAtr	0.472560975609756
geneAtr	0.350510677808728
geneAtr	0.510288065843621
geneAtr	0.392561983471074
geneAtr	0.358564517116786
geneAtr	0.36749680715198
geneAtr	0.361074626865672
geneAtr	0.406586447118429
geneAtr	0.506493506493506
geneAtr	0.386763412489006
geneAtr	0.386174890083048
geneAtr	0.527114967462039
geneAtr	0.566326530612245
geneAtr	0.466183574879227
geneAtr	0.404838709677419
geneAtr	0.360686781971973
geneAtr	0.367402152347742
geneAtr	0.434408602150538
geneAtr	0.426090639559509
geneAtr	0.367496339677892
geneAtr	0.358484778774634
geneAtr	0.471967380224261
geneAtr	0.576190476190476
geneAtr	0.409845031905196
geneAtr	0.425997116770783
geneAtr	0.368713963399348
geneAtr	0.353246753246753
geneAtr	0.360003214314414
geneAtr	0.369469341300327
geneAtr	0.394888264418574
geneAtr	0.486707566462168
geneAtr	0.376762497711042
geneAtr	0.384414128200336
geneAtr	0.381334671349724
geneAtr	0.448040885860307
geneAtr	0.517857142857143
geneAtr	0.492492492492492
geneAtr	0.398545076643284
geneAtr	0.616666666666667
geneAtr	0.371140828793132
geneAtr	0.377267759562842
geneAtr	0.37069001988408
geneAtr	0.382687743855838
geneAtr	0.512396694214876
geneAtr	0.508474576271186
geneAtr	0.357336956521739
geneAtr	0.367872968980798
geneAtr	0.404964747356052
geneAtr	0.550724637681159
geneAtr	0.415304120340092
geneAtr	0.365749369586668
geneAtr	0.357496080086841
geneAtr	0.378564067330814
geneAtr	0.310158013544018
geneAtr	0.330433521821082
geneAtr	0.410223367697594
geneAtr	0.367880144338373
geneAtr	0.361102054124552
geneAtr	0.411764705882353
geneAtr	0.373527762198542
geneAtr	0.4337899543379
geneAtr	0.428763440860215
geneAtr	0.365463606988335
geneAtr	0.430622009569378
geneAtr	0.362411025291534
geneAtr	0.379049676025918
geneAtr	0.566265060240964
geneAtr	0.504373177842566
geneAtr	0.435008665511265
geneAtr	0.381335478680611
geneAtr	0.437229437229437
geneAtr	0.363412943474699
geneAtr	0.371234875139449
geneAtr	0.359304195293086
geneAtr	0.379492860659774
geneAtr	0.412371134020619
geneAtr	0.607142857142857
geneAtr	0.351456376292492
geneAtr	0.358831341301461
geneAtr	0.396831844029245
geneAtr	0.361477975417971
geneAtr	0.492063492063492
geneAtr	0.599290780141844
geneAtr	0.49738219895288
geneAtr	0.501291989664083
geneAtr	0.458762886597938
geneAtr	0.377428307123034
geneAtr	0.430769230769231
geneAtr	0.405
geneAtr	0.356851250915943
geneAtr	0.362969004893964
geneAtr	0.376665135507579
geneAtr	0.635220125786163
geneAtr	0.462121212121212
geneAtr	0.354785268255384
geneAtr	0.391447368421053
geneAtr	0.460632818248712
geneAtr	0.486725663716814
geneAtr	0.388111888111888
geneAtr	0.502881844380404
geneAtr	0.376868607395751
geneAtr	0.57158836689038
geneAtr	0.397752107399313
geneAtr	0.393686718284693
geneAtr	0.458866544789762
geneAtr	0.533333333333333
geneAtr	0.347457627118644
geneAtr	0.436103663985701
geneAtr	0.445427728613569
geneAtr	0.376223776223776
geneAtr	0.423854447439353
geneAtr	0.472491909385113
geneAtr	0.433106575963719
geneAtr	0.365229977484722
geneAtr	0.376672484002327
geneAtr	0.618556701030928
geneAtr	0.399026763990268
geneAtr	0.416719846841098
geneAtr	0.40846286701209
geneAtr	0.347870182555781
geneAtr	0.390656284760845
geneAtr	0.39944497441679
geneAtr	0.368133633151301
geneAtr	0.349290780141844
geneAtr	0.570921985815603
geneAtr	0.433195592286501
geneAtr	0.386495056892371
geneAtr	0.571929824561404
geneAtr	0.495755517826825
geneAtr	0.632096069868996
geneAtr	0.376161837069437
geneAtr	0.354741320159188
geneAtr	0.340858208955224
geneAtr	0.366118696015603
geneAtr	0.370101384285436
geneAtr	0.398915989159892
geneAtr	0.349580426325435
geneAtr	0.369195046439628
geneAtr	0.46962962962963
geneAtr	0.622350674373796
geneAtr	0.368263473053892
geneAtr	0.62962962962963
geneAtr	0.394351793580868
geneAtr	0.358918582970789
geneAtr	0.360624743115495
geneAtr	0.457805907172996
geneAtr	0.37781954887218
geneAtr	0.348850096979773
geneAtr	0.455927051671733
geneAtr	0.369657641530544
geneAtr	0.373042886317223
geneAtr	0.363012048192771
geneAtr	0.388672322861729
geneAtr	0.475372279495991
geneAtr	0.513274336283186
geneAtr	0.567765567765568
geneAtr	0.367827451892332
geneAtr	0.515243902439024
geneAtr	0.552188552188552
geneAtr	0.535741158765989
geneAtr	0.401525989508822
geneAtr	0.364496655245554
geneAtr	0.349289931386628
geneAtr	0.394525547445255
geneAtr	0.443271767810026
geneAtr	0.422018348623853
geneAtr	0.379936677220463
geneAtr	0.393378773125609
geneAtr	0.39731179051466
geneAtr	0.376725368871966
geneAtr	0.367076180115159
geneAtr	0.445614035087719
geneAtr	0.644012944983819
geneAtr	0.349946013525033
geneAtr	0.357338195077484
geneAtr	0.389755376785421
geneAtr	0.357082984073764
geneAtr	0.349461930576907
geneAtr	0.475095785440613
geneAtr	0.409000783879744
geneAtr	0.373820453965825
geneAtr	0.393939393939394
geneAtr	0.366146779190257
geneAtr	0.396862185772865
geneAtr	0.5
geneAtr	0.34578313253012
geneAtr	0.391426783479349
geneAtr	0.483198146002317
geneAtr	0.374407582938389
geneAtr	0.381976585897087
geneAtr	0.356614017769003
geneAtr	0.398346549687869
geneAtr	0.486622073578595
geneAtr	0.457496136012365
geneAtr	0.402252614641995
geneAtr	0.365384615384615
geneAtr	0.517543859649123
geneAtr	0.520325203252033
geneAtr	0.510288065843621
geneAtr	0.527472527472527
geneAtr	0.515527950310559
geneAtr	0.556776556776557
geneAtr	0.498168498168498
geneAtr	0.370969425023479
geneAtr	0.528455284552846
geneAtr	0.504950495049505
geneAtr	0.455882352941176
geneAtr	0.441640378548896
geneAtr	0.40883218842002
geneAtr	0.5383502170767
geneAtr	0.384280532043531
geneAtr	0.380577427821522
geneAtr	0.530864197530864
geneAtr	0.531468531468531
geneAtr	0.593837535014006
geneAtr	0.358116858383484
geneAtr	0.360446927374302
geneAtr	0.380993897122929
geneAtr	0.378092667566352
geneAtr	0.519713261648746
geneAtr	0.505050505050505
geneAtr	0.478199718706048
geneAtr	0.488095238095238
geneAtr	0.413368242722932
geneAtr	0.514285714285714
geneAtr	0.355095541401274
geneAtr	0.490610328638498
geneAtr	0.402144772117962
geneAtr	0.481733220050977
geneAtr	0.4765625
geneAtr	0.355617908991094
geneAtr	0.451314328026657
geneAtr	0.539583333333333
geneAtr	0.365362545644236
geneAtr	0.373670212765957
geneAtr	0.481481481481481
geneAtr	0.618421052631579
geneAtr	0.385265700483092
geneAtr	0.403725043548171
geneAtr	0.369430051813471
geneAtr	0.463302752293578
geneAtr	0.368736560891379
geneAtr	0.376352813852814
geneAtr	0.347109670448406
geneAtr	0.448095238095238
geneAtr	0.368875032475968
geneAtr	0.38905987688864
geneAtr	0.431718061674009
geneAtr	0.40234872611465
geneAtr	0.559633027522936
geneAtr	0.539614561027837
geneAtr	0.427118644067797
geneAtr	0.370028635062043
geneAtr	0.394937530423495
geneAtr	0.370677290836653
geneAtr	0.440925087983912
geneAtr	0.544554455445545
geneAtr	0.459788152216556
geneAtr	0.540880503144654
geneAtr	0.509803921568627
geneAtr	0.440036068530207
geneAtr	0.445378151260504
geneAtr	0.362577639751553
geneAtr	0.399503722084367
geneAtr	0.332652018395503
geneAtr	0.369776876267748
geneAtr	0.364100469675311
geneAtr	0.359634270233661
geneAtr	0.408008008008008
geneAtr	0.398616910229645
geneAtr	0.345552796845334
geneAtr	0.359056279184075
geneAtr	0.379991319444444
geneAtr	0.396339253352664
geneAtr	0.408450704225352
geneAtr	0.374842767295597
geneAtr	0.487735310895608
geneAtr	0.394826311899483
geneAtr	0.559722222222222
geneAtr	0.375
geneAtr	0.368128474366893
geneAtr	0.414893617021277
geneAtr	0.359031961605228
geneAtr	0.377094649254594
geneAtr	0.408103130755064
geneAtr	0.379409647228222
geneAtr	0.371372031662269
geneAtr	0.409065782200111
geneAtr	0.372254758418741
geneAtr	0.417659425367905
geneAtr	0.546666666666667
geneAtr	0.348645465253239
geneAtr	0.401861252115059
geneAtr	0.381132075471698
geneAtr	0.383682724790597
geneAtr	0.388410863135251
geneAtr	0.471753057658707
geneAtr	0.583153347732181
geneAtr	0.401766676819982
geneAtr	0.570967741935484
geneAtr	0.523316062176166
geneAtr	0.509661835748792
geneAtr	0.368484582464611
geneAtr	0.530502684236213
geneAtr	0.591724137931035
geneAtr	0.396825396825397
geneAtr	0.367764749674297
geneAtr	0.392419825072886
geneAtr	0.358437935843794
geneAtr	0.456989247311828
geneAtr	0.365300059417706
geneAtr	0.533333333333333
geneAtr	0.473118279569892
geneAtr	0.383988985051141
geneAtr	0.352305246422893
geneAtr	0.368882175226586
geneAtr	0.392419601837672
geneAtr	0.369771863117871
geneAtr	0.359906895548443
geneAtr	0.344074311338885
geneAtr	0.357347204161248
geneAtr	0.370253164556962
geneAtr	0.442771084337349
geneAtr	0.501661129568106
geneAtr	0.374296435272045
geneAtr	0.530864197530864
geneAtr	0.439506172839506
geneAtr	0.42372343799556
geneAtr	0.492063492063492
geneAtr	0.465732087227414
geneAtr	0.513409961685824
geneAtr	0.425141972121838
geneAtr	0.512027491408935
geneAtr	0.360460069444444
geneAtr	0.561643835616438
geneAtr	0.436578171091445
geneAtr	0.555045871559633
geneAtr	0.542813455657492
geneAtr	0.541062801932367
geneAtr	0.54337899543379
geneAtr	0.523595505617978
geneAtr	0.482269503546099
geneAtr	0.546636085626911
geneAtr	0.547726136931534
geneAtr	0.524770642201835
geneAtr	0.368053199430006
geneAtr	0.416666666666667
geneAtr	0.553264604810997
geneAtr	0.359915137900911
geneAtr	0.364988478458208
geneAtr	0.409642988590357
geneAtr	0.382168458781362
geneAtr	0.365610225879881
geneAtr	0.368495325454225
geneAtr	0.394925801819052
geneAtr	0.593280282935455
geneAtr	0.357462895547466
geneAtr	0.398860398860399
geneAtr	0.361227482195224
geneAtr	0.447727272727273
geneAtr	0.499629903774982
geneAtr	0.413448735019973
geneAtr	0.38
geneAtr	0.369518820333721
geneAtr	0.404571428571429
geneAtr	0.383187772925764
geneAtr	0.387012987012987
geneAtr	0.44238683127572
geneAtr	0.352767052767053
geneAtr	0.383195076264383
geneAtr	0.379799818016379
geneAtr	0.372739916550765
geneAtr	0.380600260983036
geneAtr	0.371344717182497
geneAtr	0.511695906432749
geneAtr	0.387346083311501
geneAtr	0.400408027312849
geneAtr	0.512578616352201
geneAtr	0.357970407593523
geneAtr	0.511695906432749
geneAtr	0.504587155963303
geneAtr	0.366413308475549
geneAtr	0.58974358974359
geneAtr	0.422172452407615
geneAtr	0.425182481751825
geneAtr	0.424
geneAtr	0.45045045045045
geneAtr	0.411838265944143
geneAtr	0.456807187284036
geneAtr	0.383248941645223
geneAtr	0.354548660084626
geneAtr	0.46969696969697
geneAtr	0.359389393341229
geneAtr	0.395826696400127
geneAtr	0.345794392523364
geneAtr	0.481981981981982
geneAtr	0.375843960990248
geneAtr	0.457242582897033
geneAtr	0.495495495495495
geneAtr	0.37534086482275
geneAtr	0.462257849031396
geneAtr	0.453183520599251
geneAtr	0.45367027677497
geneAtr	0.478354978354978
geneAtr	0.447524752475248
geneAtr	0.448412698412698
geneAtr	0.371261177921677
geneAtr	0.392226148409894
geneAtr	0.355848673720829
geneAtr	0.363266389454127
geneAtr	0.354195011337868
geneAtr	0.397217928902628
geneAtr	0.361222121954364
geneAtr	0.388845040778742
geneAtr	0.433264887063655
geneAtr	0.345964283428279
geneAtr	0.386359513876292
geneAtr	0.458333333333333
geneAtr	0.413333333333333
geneAtr	0.486215538847118
geneAtr	0.524046434494196
geneAtr	0.409600997506234
geneAtr	0.38880706921944
geneAtr	0.36819669635381
geneAtr	0.395273023634882
geneAtr	0.364470732204773
geneAtr	0.390879478827362
geneAtr	0.365404298874104
geneAtr	0.43015214384509
geneAtr	0.471666666666667
geneAtr	0.368341200269724
geneAtr	0.350370109270356
geneAtr	0.50960219478738
geneAtr	0.353749155595587
geneAtr	0.442708333333333
geneAtr	0.370960552707823
geneAtr	0.371362048894063
geneAtr	0.375597541543364
geneAtr	0.390647612156295
geneAtr	0.372236958443855
geneAtr	0.398834685250771
geneAtr	0.405041898457855
geneAtr	0.368652209717266
geneAtr	0.369938016528926
geneAtr	0.352897748246585
geneAtr	0.362720750551876
geneAtr	0.311025943396226
geneAtr	0.359046283309958
geneAtr	0.545098039215686
geneAtr	0.392171910974674
geneAtr	0.394689901207464
geneAtr	0.488284518828452
geneAtr	0.461209202782236
geneAtr	0.380797773654917
geneAtr	0.343658188533535
geneAtr	0.393401334844478
geneAtr	0.382872062663185
geneAtr	0.361699616406019
geneAtr	0.387974683544304
geneAtr	0.443708609271523
geneAtr	0.411895910780669
geneAtr	0.389285121910765
geneAtr	0.342403348928835
geneAtr	0.430693069306931
geneAtr	0.36096256684492
geneAtr	0.380560131795717
geneAtr	0.384155744024672
geneAtr	0.356297617117847
geneAtr	0.358578199052133
geneAtr	0.401551312649165
geneAtr	0.36213051549336
geneAtr	0.35708251196846
geneAtr	0.373513553438216
geneAtr	0.386820428336079
geneAtr	0.376915219611849
geneAtr	0.398765432098765
geneAtr	0.394172125592952
geneAtr	0.523166023166023
geneAtr	0.375147232037691
geneAtr	0.445859872611465
geneAtr	0.394327148645767
geneAtr	0.35580204778157
geneAtr	0.37662132236634
geneAtr	0.474806201550388
geneAtr	0.433469805527124
geneAtr	0.387448680351906
geneAtr	0.504088162104515
geneAtr	0.405094494658998
geneAtr	0.377836159541438
geneAtr	0.451929511487843
geneAtr	0.386329866270431
geneAtr	0.383327520055807
geneAtr	0.364640111809923
geneAtr	0.413162705667276
geneAtr	0.386069651741294
geneAtr	0.347282608695652
geneAtr	0.385067053280174
geneAtr	0.369723231758457
geneAtr	0.370167189132706
geneAtr	0.394760778606513
geneAtr	0.602150537634409
geneAtr	0.387687918358389
geneAtr	0.433333333333333
geneAtr	0.429722921914358
geneAtr	0.35497997997998
geneAtr	0.374677535858013
geneAtr	0.382284382284382
geneAtr	0.356573504187267
geneAtr	0.449422946367957
geneAtr	0.558922558922559
geneAtr	0.345147399801259
geneAtr	0.392921541493689
geneAtr	0.43010752688172
geneAtr	0.432539682539683
geneAtr	0.362545720555962
geneAtr	0.387518142235123
geneAtr	0.441798941798942
geneAtr	0.513157894736842
geneAtr	0.508393285371703
geneAtr	0.373784440842788
geneAtr	0.555555555555556
geneAtr	0.389982110912343
geneAtr	0.431040564373898
geneAtr	0.371469994957136
geneAtr	0.374394925721916
geneAtr	0.373608903020668
geneAtr	0.383169585647159
geneAtr	0.353840063341251
geneAtr	0.407569141193595
geneAtr	0.367094531354459
geneAtr	0.534602076124567
geneAtr	0.362995594713656
geneAtr	0.590909090909091
geneAtr	0.370600414078675
geneAtr	0.381546690439046
geneAtr	0.368110682694489
geneAtr	0.374851013110846
geneAtr	0.382319337332191
geneAtr	0.468253968253968
geneAtr	0.359716479621973
geneAtr	0.361050626020686
geneAtr	0.401662049861496
geneAtr	0.368120358027042
geneAtr	0.381610576923077
geneAtr	0.471014492753623
geneAtr	0.350685365660407
geneAtr	0.350958316579547
geneAtr	0.422285022204279
geneAtr	0.501718213058419
geneAtr	0.391630477694433
geneAtr	0.422133599202393
geneAtr	0.517490952955368
geneAtr	0.534516765285996
geneAtr	0.456456456456456
geneAtr	0.479002624671916
geneAtr	0.44954128440367
geneAtr	0.493506493506494
geneAtr	0.367419738406659
geneAtr	0.476689976689977
geneAtr	0.346737967914439
geneAtr	0.459224598930481
geneAtr	0.514970059880239
geneAtr	0.502824858757062
geneAtr	0.439066551426102
geneAtr	0.359943582510578
geneAtr	0.378841607565012
geneAtr	0.4275
geneAtr	0.384927964536387
geneAtr	0.35666961130742
geneAtr	0.356695130813953
geneAtr	0.382426778242678
geneAtr	0.420262664165103
geneAtr	0.35727969348659
geneAtr	0.42181947405828
geneAtr	0.567695961995249
geneAtr	0.524691358024691
geneAtr	0.350504789024075
geneAtr	0.378265956063954
geneAtr	0.35632866302541
geneAtr	0.462431693989071
geneAtr	0.343141283800444
geneAtr	0.363824503311258
geneAtr	0.381555153707052
geneAtr	0.378153140555959
geneAtr	0.391271913465125
geneAtr	0.370775095298602
geneAtr	0.474006116207951
geneAtr	0.402858999350227
geneAtr	0.509615384615385
geneAtr	0.394506866416979
geneAtr	0.367077574399203
geneAtr	0.368542481693249
geneAtr	0.365155131264916
geneAtr	0.494535519125683
geneAtr	0.364056267058577
geneAtr	0.404678362573099
geneAtr	0.396337861783816
geneAtr	0.36198462613557
geneAtr	0.38761021413031
geneAtr	0.504464285714286
geneAtr	0.386708735949517
geneAtr	0.393582887700535
geneAtr	0.367758494255683
geneAtr	0.423856671381424
geneAtr	0.500931098696462
geneAtr	0.492283950617284
geneAtr	0.436377245508982
geneAtr	0.395173745173745
geneAtr	0.392155194418446
geneAtr	0.375549692172383
geneAtr	0.382687927107062
geneAtr	0.367485934261179
geneAtr	0.374764595103578
geneAtr	0.37821482602118
geneAtr	0.32722076684925
geneAtr	0.406996587030717
geneAtr	0.590338164251208
geneAtr	0.539047619047619
geneAtr	0.53030303030303
geneAtr	0.562559694364852
geneAtr	0.372285827082511
geneAtr	0.389186773905273
geneAtr	0.353553921568627
geneAtr	0.368638239339752
geneAtr	0.365115746046298
geneAtr	0.371016097043494
geneAtr	0.390977443609023
geneAtr	0.353078642552327
geneAtr	0.3743505259156
geneAtr	0.361338503518598
geneAtr	0.388012342166882
geneAtr	0.530405405405405
geneAtr	0.544891640866873
geneAtr	0.501474926253687
geneAtr	0.413114754098361
geneAtr	0.399359886201991
geneAtr	0.396140350877193
geneAtr	0.385050962627407
geneAtr	0.3409375
geneAtr	0.426679280983917
geneAtr	0.402813299232737
geneAtr	0.477885652642934
geneAtr	0.455377574370709
geneAtr	0.362202688728025
geneAtr	0.386104526470256
geneAtr	0.479087452471483
geneAtr	0.369606003752345
geneAtr	0.427470534904805
geneAtr	0.371681415929204
geneAtr	0.391187352842247
geneAtr	0.380461329715061
geneAtr	0.378348522507595
geneAtr	0.408970976253298
geneAtr	0.408831908831909
geneAtr	0.358818600754085
geneAtr	0.525333333333333
geneAtr	0.40337224383917
geneAtr	0.367455335586673
geneAtr	0.493130874909617
geneAtr	0.478902953586498
geneAtr	0.363352272727273
geneAtr	0.437447168216399
geneAtr	0.428825622775801
geneAtr	0.461312438785504
geneAtr	0.471264367816092
geneAtr	0.580459770114943
geneAtr	0.367119027424371
geneAtr	0.493150684931507
geneAtr	0.563948497854077
geneAtr	0.367239967239967
geneAtr	0.388157894736842
geneAtr	0.394011032308905
geneAtr	0.408295557570263
geneAtr	0.481203007518797
geneAtr	0.379349046015713
geneAtr	0.514348785871965
geneAtr	0.42512908777969
geneAtr	0.399737876802097
geneAtr	0.373121387283237
geneAtr	0.531289910600255
geneAtr	0.433766233766234
geneAtr	0.438535309503051
geneAtr	0.36030103480715
geneAtr	0.420512820512821
geneAtr	0.364856429463171
geneAtr	0.390612977686586
geneAtr	0.384790631977036
geneAtr	0.408818493150685
geneAtr	0.433823529411765
geneAtr	0.367864693446089
geneAtr	0.400153022188217
geneAtr	0.444044764188649
geneAtr	0.372460204477805
geneAtr	0.333986287952987
geneAtr	0.502777777777778
geneAtr	0.41191381495564
geneAtr	0.442545668827342
geneAtr	0.515873015873016
geneAtr	0.491408934707904
geneAtr	0.376899104012466
geneAtr	0.454248366013072
geneAtr	0.48780487804878
geneAtr	0.370367923905146
geneAtr	0.583739837398374
geneAtr	0.364200724262804
geneAtr	0.366984126984127
geneAtr	0.415637860082305
geneAtr	0.396280400572246
geneAtr	0.360919540229885
geneAtr	0.375159119839971
geneAtr	0.379495117885211
geneAtr	0.434210526315789
geneAtr	0.498563218390805
geneAtr	0.425212248402175
geneAtr	0.446138211382114
geneAtr	0.39419595314164
geneAtr	0.372824293842373
geneAtr	0.391699092088197
geneAtr	0.376048968308816
geneAtr	0.366197183098592
geneAtr	0.521303258145363
geneAtr	0.680911680911681
geneAtr	0.50561797752809
geneAtr	0.370778477389811
geneAtr	0.354653589315526
geneAtr	0.381330145620517
geneAtr	0.379960962914769
geneAtr	0.350858778625954
geneAtr	0.466446644664466
geneAtr	0.350746268656716
geneAtr	0.444611906556142
geneAtr	0.400501672240803
geneAtr	0.566796368352789
geneAtr	0.338905775075988
geneAtr	0.518599562363239
geneAtr	0.568965517241379
geneAtr	0.355309375844366
geneAtr	0.397503365561131
geneAtr	0.418604651162791
geneAtr	0.383733139487925
geneAtr	0.396581691772885
geneAtr	0.512820512820513
geneAtr	0.373830060561571
geneAtr	0.362457337883959
geneAtr	0.383272058823529
geneAtr	0.415261044176707
geneAtr	0.38330323098535
geneAtr	0.350480769230769
geneAtr	0.407972858354538
geneAtr	0.479166666666667
geneAtr	0.532840722495895
geneAtr	0.380622533976326
geneAtr	0.512820512820513
geneAtr	0.512658227848101
geneAtr	0.37150941075163
geneAtr	0.36520402936657
geneAtr	0.37573751618938
geneAtr	0.385889898450027
geneAtr	0.365345869711216
geneAtr	0.327632508833922
geneAtr	0.347492026674398
geneAtr	0.370672523794582
geneAtr	0.373299083587892
geneAtr	0.407322654462243
geneAtr	0.388090349075975
geneAtr	0.478964401294498
geneAtr	0.361398557541549
geneAtr	0.382914572864322
geneAtr	0.443084455324357
geneAtr	0.318091009988901
geneAtr	0.36554290224377
geneAtr	0.372616507193502
geneAtr	0.374684077506318
geneAtr	0.355281379831298
geneAtr	0.375101357537077
geneAtr	0.592929292929293
geneAtr	0.540880503144654
geneAtr	0.432786885245902
geneAtr	0.451355661881978
geneAtr	0.528368794326241
geneAtr	0.367581047381546
geneAtr	0.494152046783626
geneAtr	0.457142857142857
geneAtr	0.394759978899244
geneAtr	0.376344086021505
geneAtr	0.34315563889633
geneAtr	0.5
geneAtr	0.393393393393393
geneAtr	0.386363636363636
geneAtr	0.367221405571889
geneAtr	0.527070063694268
geneAtr	0.524366471734893
geneAtr	0.444444444444444
geneAtr	0.391355254171139
geneAtr	0.394790394790395
geneAtr	0.42790093868584
geneAtr	0.466996699669967
geneAtr	0.360349208417486
geneAtr	0.447058823529412
geneAtr	0.37410408226862
geneAtr	0.431721798134012
geneAtr	0.409090909090909
geneAtr	0.380798479087452
geneAtr	0.355909694555113
geneAtr	0.340881421962503
geneAtr	0.365981963927856
geneAtr	0.362444894554986
geneAtr	0.389933628318584
geneAtr	0.336111649544485
geneAtr	0.368189668707803
geneAtr	0.474747474747475
geneAtr	0.513725490196078
geneAtr	0.414919011082694
geneAtr	0.438099208003335
geneAtr	0.395962665509008
geneAtr	0.442307692307692
geneAtr	0.409233176838811
geneAtr	0.529304029304029
geneAtr	0.400802608477552
geneAtr	0.462962962962963
geneAtr	0.522222222222222
geneAtr	0.542825361512792
geneAtr	0.381067961165049
geneAtr	0.376373626373626
geneAtr	0.451713395638629
geneAtr	0.414991129509166
geneAtr	0.555072463768116
geneAtr	0.428283431643396
geneAtr	0.644859813084112
geneAtr	0.519337016574586
geneAtr	0.511551155115512
geneAtr	0.490740740740741
geneAtr	0.364644795846118
geneAtr	0.377610693400167
geneAtr	0.476635514018692
geneAtr	0.503086419753086
geneAtr	0.554871794871795
geneAtr	0.425087108013937
geneAtr	0.365645747839722
geneAtr	0.430711610486891
geneAtr	0.393834129396439
geneAtr	0.493540051679587
geneAtr	0.412023167565408
geneAtr	0.419128400116993
geneAtr	0.480555555555556
geneAtr	0.391891891891892
geneAtr	0.404984423676012
geneAtr	0.363392377885132
geneAtr	0.464171122994652
geneAtr	0.548738033072237
geneAtr	0.628099173553719
geneAtr	0.565315315315315
geneAtr	0.558232931726908
geneAtr	0.378306878306878
geneAtr	0.364043506078055
geneAtr	0.542857142857143
geneAtr	0.40569823434992
geneAtr	0.404801324503311
geneAtr	0.466666666666667
geneAtr	0.520947176684882
geneAtr	0.486486486486487
geneAtr	0.351554468432061
geneAtr	0.457516339869281
geneAtr	0.457142857142857
geneAtr	0.377342419080068
geneAtr	0.516795865633075
geneAtr	0.440162271805274
geneAtr	0.351157261390655
geneAtr	0.486215538847118
geneAtr	0.436152570480929
geneAtr	0.422657952069717
geneAtr	0.45021645021645
geneAtr	0.449893390191898
geneAtr	0.376582278481013
geneAtr	0.368642160540135
geneAtr	0.539499036608863
geneAtr	0.399502814944798
geneAtr	0.503731343283582
geneAtr	0.551401869158878
geneAtr	0.4856700232378
geneAtr	0.526170798898072
geneAtr	0.53168044077135
geneAtr	0.538461538461538
geneAtr	0.488425925925926
geneAtr	0.362878648797503
geneAtr	0.461805555555556
geneAtr	0.368321810182275
geneAtr	0.447983014861996
geneAtr	0.36965811965812
geneAtr	0.362068965517241
geneAtr	0.456919060052219
geneAtr	0.448377581120944
geneAtr	0.425034387895461
geneAtr	0.388471177944862
geneAtr	0.525641025641026
geneAtr	0.337999082147774
geneAtr	0.512121212121212
geneAtr	0.389488935721812
geneAtr	0.370361207323107
geneAtr	0.370916101490687
geneAtr	0.392570837044705
geneAtr	0.370639534883721
geneAtr	0.414847161572052
geneAtr	0.351744186046512
geneAtr	0.369487485101311
geneAtr	0.429661941112323
geneAtr	0.382452524657736
geneAtr	0.397115722827999
geneAtr	0.494623655913978
geneAtr	0.401737691352917
geneAtr	0.371625353302362
geneAtr	0.50709219858156
geneAtr	0.518518518518518
geneAtr	0.534246575342466
geneAtr	0.333898305084746
geneAtr	0.57684630738523
geneAtr	0.610571736785329
geneAtr	0.458715596330275
geneAtr	0.438428874734607
geneAtr	0.373901161466636
geneAtr	0.411887382690302
geneAtr	0.379255560599183
geneAtr	0.445736434108527
geneAtr	0.436144578313253
geneAtr	0.375782347681696
geneAtr	0.368334331935291
geneAtr	0.355826921719489
geneAtr	0.388030888030888
geneAtr	0.409973226238286
geneAtr	0.370032223415682
geneAtr	0.528508771929825
geneAtr	0.440715883668904
geneAtr	0.369614279852277
geneAtr	0.371666914941159
geneAtr	0.394100653793523
geneAtr	0.36487943918034
geneAtr	0.431674565560822
geneAtr	0.377572583608967
geneAtr	0.39018691588785
geneAtr	0.436490615451768
geneAtr	0.446022727272727
geneAtr	0.48
geneAtr	0.383102694828842
geneAtr	0.373983739837398
geneAtr	0.436867740726864
geneAtr	0.375
geneAtr	0.349662162162162
geneAtr	0.375314861460957
geneAtr	0.380985187736824
geneAtr	0.450126262626263
geneAtr	0.385298196948682
geneAtr	0.346173340091232
geneAtr	0.516025641025641
geneAtr	0.440100882723834
geneAtr	0.411627906976744
geneAtr	0.432584269662921
geneAtr	0.387878787878788
geneAtr	0.348849372384937
geneAtr	0.501222493887531
geneAtr	0.401041666666667
geneAtr	0.570114942528736
geneAtr	0.339882121807466
geneAtr	0.411347517730496
geneAtr	0.504273504273504
geneAtr	0.359078481826954
geneAtr	0.513071895424837
geneAtr	0.363295880149813
geneAtr	0.434173669467787
geneAtr	0.395569620253165
geneAtr	0.36231058947184
geneAtr	0.418547595682041
geneAtr	0.495867768595041
geneAtr	0.494444444444444
geneAtr	0.369042769857434
geneAtr	0.460055096418733
geneAtr	0.439669421487603
geneAtr	0.390396659707724
geneAtr	0.45343137254902
geneAtr	0.451754385964912
geneAtr	0.39405684754522
geneAtr	0.366430260047281
geneAtr	0.398124267291911
geneAtr	0.381806004254984
geneAtr	0.371403385049365
geneAtr	0.381114230826068
geneAtr	0.367155835080363
geneAtr	0.384416374980977
geneAtr	0.364446837790941
geneAtr	0.44950495049505
geneAtr	0.471677559912854
geneAtr	0.482041587901701
geneAtr	0.375049364189243
geneAtr	0.31236442516269
geneAtr	0.471867007672634
geneAtr	0.392259737053268
geneAtr	0.365269461077844
geneAtr	0.38254293366945
geneAtr	0.454746136865342
geneAtr	0.421017402945114
geneAtr	0.424453280318091
geneAtr	0.393716577540107
geneAtr	0.37900585976965
geneAtr	0.426807760141093
geneAtr	0.451851851851852
geneAtr	0.433884297520661
geneAtr	0.437086092715232
geneAtr	0.463203463203463
geneAtr	0.504761904761905
geneAtr	0.488165680473373
geneAtr	0.365456205661305
geneAtr	0.473429951690821
geneAtr	0.346351157739058
geneAtr	0.341393481792985
geneAtr	0.367467506892477
geneAtr	0.51207729468599
geneAtr	0.444444444444444
geneAtr	0.468945868945869
geneAtr	0.365019875070982
geneAtr	0.423529411764706
geneAtr	0.521367521367521
geneAtr	0.585858585858586
geneAtr	0.484549638395792
geneAtr	0.466666666666667
geneAtr	0.346145897912792
geneAtr	0.444123314065511
geneAtr	0.542857142857143
geneAtr	0.476495726495726
geneAtr	0.380556099471314
geneAtr	0.39426523297491
geneAtr	0.51440329218107
geneAtr	0.352331606217617
geneAtr	0.397910317805834
geneAtr	0.533589251439539
geneAtr	0.369945416063273
geneAtr	0.410774410774411
geneAtr	0.452205882352941
geneAtr	0.496212121212121
geneAtr	0.397058823529412
geneAtr	0.421076395159834
geneAtr	0.505050505050505
geneAtr	0.48780487804878
geneAtr	0.362496504148411
geneAtr	0.361309443621177
geneAtr	0.358435641058094
geneAtr	0.456774193548387
geneAtr	0.484599589322382
geneAtr	0.429824561403509
geneAtr	0.401955146635998
geneAtr	0.423868312757202
geneAtr	0.512
geneAtr	0.51304347826087
geneAtr	0.51304347826087
geneAtr	0.366479049405879
geneAtr	0.439024390243902
geneAtr	0.385835095137421
geneAtr	0.377109062445643
geneAtr	0.466165413533835
geneAtr	0.428838951310861
geneAtr	0.428571428571429
geneAtr	0.474452554744526
geneAtr	0.379664804469274
geneAtr	0.478319783197832
geneAtr	0.369139222324818
geneAtr	0.601392515230635
geneAtr	0.374566473988439
geneAtr	0.366559485530547
geneAtr	0.38655462184874
geneAtr	0.381462775186028
geneAtr	0.571428571428571
geneAtr	0.405233739837398
geneAtr	0.413965822038892
geneAtr	0.411214953271028
geneAtr	0.386251145737855
geneAtr	0.370667793744717
geneAtr	0.372983479105928
geneAtr	0.392774674115456
geneAtr	0.530707610146863
geneAtr	0.585931254996003
geneAtr	0.541025641025641
geneAtr	0.380019804158873
geneAtr	0.359514814078346
geneAtr	0.384636832566569
geneAtr	0.467164179104478
geneAtr	0.439303904923599
geneAtr	0.403785488958991
geneAtr	0.36164973838104
geneAtr	0.392111959287532
geneAtr	0.354825949367089
geneAtr	0.334759986572675
geneAtr	0.3998476770754
geneAtr	0.506024096385542
geneAtr	0.394106813996317
geneAtr	0.377387396588704
geneAtr	0.360449951092273
geneAtr	0.354826065654091
geneAtr	0.519117647058824
geneAtr	0.355693805788477
geneAtr	0.361167684996606
geneAtr	0.376290494838021
geneAtr	0.480874316939891
geneAtr	0.37027071550162
geneAtr	0.366868606614361
geneAtr	0.465437788018433
geneAtr	0.443516483516484
geneAtr	0.552238805970149
geneAtr	0.462365591397849
geneAtr	0.363097648054768
geneAtr	0.50788643533123
geneAtr	0.35968137254902
geneAtr	0.445026178010471
geneAtr	0.330900243309002
geneAtr	0.387587822014052
geneAtr	0.379856115107914
geneAtr	0.396504642271983
geneAtr	0.578947368421053
geneAtr	0.384426732066217
geneAtr	0.430687830687831
geneAtr	0.361111111111111
geneAtr	0.415302556556925
geneAtr	0.39132197891322
geneAtr	0.378069797501077
geneAtr	0.347322577452242
geneAtr	0.373569066395319
geneAtr	0.356997971602434
geneAtr	0.391071428571429
geneAtr	0.511326860841424
geneAtr	0.417783191230207
geneAtr	0.387645478961504
geneAtr	0.383803102916091
geneAtr	0.390647630871095
geneAtr	0.398324022346369
geneAtr	0.45343137254902
geneAtr	0.360500640583424
geneAtr	0.397614314115308
geneAtr	0.345494748479823
geneAtr	0.396187964516902
geneAtr	0.666666666666667
geneAtr	0.579989299090423
geneAtr	0.54928517682468
geneAtr	0.378781512605042
geneAtr	0.375
geneAtr	0.445494643982357
geneAtr	0.37322342239909
geneAtr	0.387913125590179
geneAtr	0.48780487804878
geneAtr	0.386215235792019
geneAtr	0.366578371530577
geneAtr	0.323907455012853
geneAtr	0.451557093425606
geneAtr	0.376710739967525
geneAtr	0.35608646188851
geneAtr	0.375686813186813
geneAtr	0.354224897871426
geneAtr	0.365829346092504
geneAtr	0.371398638030382
geneAtr	0.4352
geneAtr	0.399621212121212
geneAtr	0.405168210628961
geneAtr	0.43026706231454
geneAtr	0.404899135446686
geneAtr	0.411924119241192
geneAtr	0.372306464485235
geneAtr	0.357864357864358
geneAtr	0.369140390840427
geneAtr	0.355501486888348
geneAtr	0.366987999213063
geneAtr	0.437837837837838
geneAtr	0.38207343412527
geneAtr	0.3472334682861
geneAtr	0.48780487804878
geneAtr	0.508230452674897
geneAtr	0.360283122320806
geneAtr	0.380672717565403
geneAtr	0.382066276803119
geneAtr	0.415929203539823
geneAtr	0.373232944068838
geneAtr	0.418478260869565
geneAtr	0.439080459770115
geneAtr	0.400616332819723
geneAtr	0.386036960985626
geneAtr	0.450918635170604
geneAtr	0.424242424242424
geneAtr	0.419003115264797
geneAtr	0.352524167561762
geneAtr	0.358686949559648
geneAtr	0.451388888888889
geneAtr	0.374388674388674
geneAtr	0.387272021730695
geneAtr	0.384115736640094
geneAtr	0.410526315789474
geneAtr	0.34398793276828
geneAtr	0.416385135135135
geneAtr	0.359745117052223
geneAtr	0.448717948717949
geneAtr	0.608333333333333
geneAtr	0.417682926829268
geneAtr	0.414790996784566
geneAtr	0.548022598870056
geneAtr	0.417382683410443
geneAtr	0.373471656168951
geneAtr	0.36223198828073
geneAtr	0.407352941176471
geneAtr	0.37112239142696
geneAtr	0.503086419753086
geneAtr	0.361483689352542
geneAtr	0.402286902286902
geneAtr	0.355263157894737
geneAtr	0.362008166295471
geneAtr	0.55095862764884
geneAtr	0.354457852244118
geneAtr	0.390012569992001
geneAtr	0.36796435272045
geneAtr	0.365170524827708
geneAtr	0.468421052631579
geneAtr	0.406476352790797
geneAtr	0.528052805280528
geneAtr	0.387903961098166
geneAtr	0.420289855072464
geneAtr	0.36078431372549
geneAtr	0.362989323843416
geneAtr	0.516702203269367
geneAtr	0.366017964071856
geneAtr	0.430114358322745
geneAtr	0.408019559902201
geneAtr	0.410198555956679
geneAtr	0.388170055452865
geneAtr	0.550724637681159
geneAtr	0.389694401070712
geneAtr	0.386390768006367
geneAtr	0.594644506001847
geneAtr	0.371627070281
geneAtr	0.517882689556509
geneAtr	0.390276757286309
geneAtr	0.39820729790294
geneAtr	0.375966055462949
geneAtr	0.36993693721959
geneAtr	0.396808308530175
geneAtr	0.423676012461059
geneAtr	0.374889575971731
geneAtr	0.512676056338028
geneAtr	0.577060931899642
geneAtr	0.495238095238095
geneAtr	0.400772186369232
geneAtr	0.529953917050691
geneAtr	0.37137667333201
geneAtr	0.589569160997732
geneAtr	0.36518182399182
geneAtr	0.511210762331839
geneAtr	0.492417484388938
geneAtr	0.371289556066835
geneAtr	0.452449567723343
geneAtr	0.395284327323162
geneAtr	0.452991452991453
geneAtr	0.588578088578089
geneAtr	0.452762923351159
geneAtr	0.522781774580336
geneAtr	0.581981981981982
geneAtr	0.483253588516746
geneAtr	0.429765886287625
geneAtr	0.391106426531018
geneAtr	0.411978221415608
geneAtr	0.411533420707733
geneAtr	0.409009009009009
geneAtr	0.450980392156863
geneAtr	0.545662100456621
geneAtr	0.42714196372733
geneAtr	0.484848484848485
geneAtr	0.474226804123711
geneAtr	0.341301460823373
geneAtr	0.422222222222222
geneAtr	0.389814814814815
geneAtr	0.464872262773723
geneAtr	0.520231213872832
geneAtr	0.44314381270903
geneAtr	0.595238095238095
geneAtr	0.587912087912088
geneAtr	0.466636404902406
geneAtr	0.502424242424242
geneAtr	0.44300518134715
geneAtr	0.34018863910361
geneAtr	0.544757033248082
geneAtr	0.467043314500942
geneAtr	0.557017543859649
geneAtr	0.493589743589744
geneAtr	0.452459016393443
geneAtr	0.383316782522344
geneAtr	0.571189279731993
geneAtr	0.530827067669173
geneAtr	0.382248375628295
geneAtr	0.511326860841424
geneAtr	0.474452554744526
geneAtr	0.587628865979381
geneAtr	0.376312985233673
geneAtr	0.36685994647636
geneAtr	0.39716415373783
geneAtr	0.390804597701149
geneAtr	0.428571428571429
geneAtr	0.433333333333333
geneAtr	0.39874213836478
geneAtr	0.374436936936937
geneAtr	0.466666666666667
geneAtr	0.380791342576936
geneAtr	0.376312813055421
geneAtr	0.512820512820513
geneAtr	0.370670265407108
geneAtr	0.377632404337306
geneAtr	0.573770491803279
geneAtr	0.571125265392781
geneAtr	0.40625
geneAtr	0.55688622754491
geneAtr	0.520190023752969
geneAtr	0.492063492063492
geneAtr	0.443396226415094
geneAtr	0.454335260115607
geneAtr	0.419270833333333
geneAtr	0.392937686665719
geneAtr	0.491719017704169
geneAtr	0.476584022038567
geneAtr	0.395994378074491
geneAtr	0.463104325699746
geneAtr	0.340144230769231
geneAtr	0.475177304964539
geneAtr	0.40809968847352
geneAtr	0.530612244897959
geneAtr	0.361918604651163
geneAtr	0.472222222222222
geneAtr	0.393665231868757
geneAtr	0.574626865671642
geneAtr	0.3793112186716
geneAtr	0.389556682840759
geneAtr	0.411214953271028
geneAtr	0.518518518518518
geneAtr	0.454166666666667
geneAtr	0.438417740485466
geneAtr	0.425881216803477
geneAtr	0.492753623188406
geneAtr	0.461204220980757
geneAtr	0.40819209039548
geneAtr	0.466329966329966
geneAtr	0.469255663430421
geneAtr	0.529007633587786
geneAtr	0.391414141414141
geneAtr	0.45750452079566
geneAtr	0.567022538552788
geneAtr	0.556701030927835
geneAtr	0.35643997375902
geneAtr	0.557734204793028
geneAtr	0.384099838225098
geneAtr	0.334304018637158
geneAtr	0.361289493963524
geneAtr	0.384349530589085
geneAtr	0.362085495150011
geneAtr	0.362591431556949
geneAtr	0.369879162982611
geneAtr	0.416454081632653
geneAtr	0.373441734417344
geneAtr	0.484633569739953
geneAtr	0.395327942497754
geneAtr	0.351942831621259
geneAtr	0.514285714285714
geneAtr	0.373698703741017
geneAtr	0.461859107961651
geneAtr	0.383783783783784
geneAtr	0.366174801362089
geneAtr	0.371492346938776
geneAtr	0.566013071895425
geneAtr	0.504854368932039
geneAtr	0.368988391376451
geneAtr	0.36913961875322
geneAtr	0.347059865391428
geneAtr	0.377811346089292
geneAtr	0.442876344086022
geneAtr	0.361568986568987
geneAtr	0.34728099044037
geneAtr	0.568484848484848
geneAtr	0.41200100426814
geneAtr	0.433691756272401
geneAtr	0.362619808306709
geneAtr	0.369014683975314
geneAtr	0.389341479972845
geneAtr	0.446123521681997
geneAtr	0.383476599808978
geneAtr	0.36015627366062
geneAtr	0.351470971101276
geneAtr	0.421726876761466
geneAtr	0.424937267456952
geneAtr	0.433506044905009
geneAtr	0.374974189551931
geneAtr	0.413690476190476
geneAtr	0.425435959110042
geneAtr	0.433333333333333
geneAtr	0.347706673990662
geneAtr	0.456968463886063
geneAtr	0.365196850393701
geneAtr	0.36771163698463
geneAtr	0.405150443151128
geneAtr	0.574002574002574
geneAtr	0.354181236886802
geneAtr	0.373042836041359
geneAtr	0.395454545454545
geneAtr	0.446327683615819
geneAtr	0.364617396991498
geneAtr	0.346738368014964
geneAtr	0.410969793322734
geneAtr	0.374773924667768
geneAtr	0.371143259505825
geneAtr	0.617857142857143
[truncated: 121,173 more rows]
