# Supplementary material for: The Welwitschia genome reveals a unique biology underpinning extreme longevity in deserts
Source: Nat Commun. 2021 Jul 12;12:4247. doi: 10.1038/s41467-021-24528-4 (PMC8275611; doi:10.1038/s41467-021-24528-4)
Supplement: Supplementary file 6 — Source Data [file 41467_2021_24528_MOESM6_ESM.zip › Supplementary Figure 6a.CDS.txt]

CDSAtr	0.544787077826725
CDSAtr	0.454301075268817
CDSAtr	0.449004975124378
CDSAtr	0.415873015873016
CDSAtr	0.421364985163205
CDSAtr	0.411633109619687
CDSAtr	0.481481481481481
CDSAtr	0.497967479674797
CDSAtr	0.403333333333333
CDSAtr	0.470774091627172
CDSAtr	0.417569193742479
CDSAtr	0.40913508260447
CDSAtr	0.418300653594771
CDSAtr	0.426147704590818
CDSAtr	0.4750656167979
CDSAtr	0.47242206235012
CDSAtr	0.460606060606061
CDSAtr	0.525252525252525
CDSAtr	0.392857142857143
CDSAtr	0.429059829059829
CDSAtr	0.446969696969697
CDSAtr	0.436190476190476
CDSAtr	0.540650406504065
CDSAtr	0.422369389256806
CDSAtr	0.48975791433892
CDSAtr	0.537037037037037
CDSAtr	0.462901439645626
CDSAtr	0.431588613406795
CDSAtr	0.488344988344988
CDSAtr	0.512280701754386
CDSAtr	0.615151515151515
CDSAtr	0.405594405594406
CDSAtr	0.489096573208723
CDSAtr	0.480555555555556
CDSAtr	0.478787878787879
CDSAtr	0.541284403669725
CDSAtr	0.477011494252874
CDSAtr	0.409034267912773
CDSAtr	0.447070408665682
CDSAtr	0.441008018327606
CDSAtr	0.451515151515152
CDSAtr	0.415492957746479
CDSAtr	0.46417445482866
CDSAtr	0.42230945371279
CDSAtr	0.426501035196687
CDSAtr	0.472481827622015
CDSAtr	0.417112299465241
CDSAtr	0.443835616438356
CDSAtr	0.453216374269006
CDSAtr	0.465703971119134
CDSAtr	0.437538086532602
CDSAtr	0.461187214611872
CDSAtr	0.433127572016461
CDSAtr	0.530637254901961
CDSAtr	0.541450777202073
CDSAtr	0.446969696969697
CDSAtr	0.439716312056738
CDSAtr	0.398907103825137
CDSAtr	0.498220640569395
CDSAtr	0.544176706827309
CDSAtr	0.532808398950131
CDSAtr	0.472587719298246
CDSAtr	0.456386292834891
CDSAtr	0.439114391143911
CDSAtr	0.451832907075874
CDSAtr	0.523456790123457
CDSAtr	0.462365591397849
CDSAtr	0.455974842767296
CDSAtr	0.450121654501217
CDSAtr	0.442115768463074
CDSAtr	0.420373027259684
CDSAtr	0.465116279069767
CDSAtr	0.446127946127946
CDSAtr	0.388489208633094
CDSAtr	0.46875
CDSAtr	0.443672839506173
CDSAtr	0.435665914221219
CDSAtr	0.426229508196721
CDSAtr	0.416666666666667
CDSAtr	0.436578171091445
CDSAtr	0.550639134709931
CDSAtr	0.513513513513513
CDSAtr	0.479012345679012
CDSAtr	0.446327683615819
CDSAtr	0.458937198067633
CDSAtr	0.457933972310969
CDSAtr	0.458190148911798
CDSAtr	0.433333333333333
CDSAtr	0.5
CDSAtr	0.426140757927301
CDSAtr	0.440860215053763
CDSAtr	0.410928961748634
CDSAtr	0.472222222222222
CDSAtr	0.468948035487959
CDSAtr	0.464285714285714
CDSAtr	0.510887772194305
CDSAtr	0.385454545454545
CDSAtr	0.462401795735129
CDSAtr	0.447619047619048
CDSAtr	0.456964006259781
CDSAtr	0.551912568306011
CDSAtr	0.420091324200913
CDSAtr	0.497584541062802
CDSAtr	0.453665283540802
CDSAtr	0.388127853881279
CDSAtr	0.530413625304136
CDSAtr	0.424242424242424
CDSAtr	0.452380952380952
CDSAtr	0.459510357815443
CDSAtr	0.433723196881092
CDSAtr	0.60337552742616
CDSAtr	0.49400479616307
CDSAtr	0.469864698646986
CDSAtr	0.482361411087113
CDSAtr	0.454091816367265
CDSAtr	0.462962962962963
CDSAtr	0.424710424710425
CDSAtr	0.437389770723104
CDSAtr	0.465005931198102
CDSAtr	0.445692883895131
CDSAtr	0.459915611814346
CDSAtr	0.436868686868687
CDSAtr	0.548286604361371
CDSAtr	0.445427728613569
CDSAtr	0.464912280701754
CDSAtr	0.418732782369146
CDSAtr	0.438095238095238
CDSAtr	0.489296636085627
CDSAtr	0.462222222222222
CDSAtr	0.428750784682988
CDSAtr	0.484674329501916
CDSAtr	0.484210526315789
CDSAtr	0.41006600660066
CDSAtr	0.46875
CDSAtr	0.483050847457627
CDSAtr	0.418666666666667
CDSAtr	0.412345679012346
CDSAtr	0.513978494623656
CDSAtr	0.40630472854641
CDSAtr	0.496598639455782
CDSAtr	0.477707006369427
CDSAtr	0.463768115942029
CDSAtr	0.455419903810581
CDSAtr	0.466896948762234
CDSAtr	0.470588235294118
CDSAtr	0.495073891625616
CDSAtr	0.497311827956989
CDSAtr	0.480519480519481
CDSAtr	0.426608821402748
CDSAtr	0.470209339774557
CDSAtr	0.602914389799636
CDSAtr	0.509523809523809
CDSAtr	0.523809523809524
CDSAtr	0.522988505747126
CDSAtr	0.508130081300813
CDSAtr	0.544927536231884
CDSAtr	0.429359823399558
CDSAtr	0.518617021276596
CDSAtr	0.447817836812144
CDSAtr	0.477124183006536
CDSAtr	0.440333696046427
CDSAtr	0.456912357902457
CDSAtr	0.431547619047619
CDSAtr	0.451127819548872
CDSAtr	0.423931623931624
CDSAtr	0.434408602150538
CDSAtr	0.445394112060779
CDSAtr	0.427878787878788
CDSAtr	0.46448087431694
CDSAtr	0.441102756892231
CDSAtr	0.495614035087719
CDSAtr	0.493197278911565
CDSAtr	0.422564102564103
CDSAtr	0.494252873563218
CDSAtr	0.416666666666667
CDSAtr	0.536912751677852
CDSAtr	0.42896174863388
CDSAtr	0.534722222222222
CDSAtr	0.427642276422764
CDSAtr	0.436363636363636
CDSAtr	0.456928838951311
CDSAtr	0.427184466019417
CDSAtr	0.470588235294118
CDSAtr	0.514029180695847
CDSAtr	0.480902777777778
CDSAtr	0.457575757575758
CDSAtr	0.398148148148148
CDSAtr	0.492975734355045
CDSAtr	0.452235772357724
CDSAtr	0.463095238095238
CDSAtr	0.475216852540273
CDSAtr	0.500829187396352
CDSAtr	0.515366430260047
CDSAtr	0.526881720430108
CDSAtr	0.549266247379455
CDSAtr	0.465635738831615
CDSAtr	0.481770833333333
CDSAtr	0.435897435897436
CDSAtr	0.424083769633508
CDSAtr	0.517241379310345
CDSAtr	0.481927710843373
CDSAtr	0.416666666666667
CDSAtr	0.428957320367369
CDSAtr	0.451754385964912
CDSAtr	0.427536231884058
CDSAtr	0.439784946236559
CDSAtr	0.516483516483517
CDSAtr	0.591748099891422
CDSAtr	0.459694989106754
CDSAtr	0.485617597292724
CDSAtr	0.448275862068966
CDSAtr	0.433293508562326
CDSAtr	0.429971988795518
CDSAtr	0.447895100069013
CDSAtr	0.448773448773449
CDSAtr	0.425
CDSAtr	0.517006802721088
CDSAtr	0.43859649122807
CDSAtr	0.451612903225806
CDSAtr	0.466666666666667
CDSAtr	0.431261770244821
CDSAtr	0.513071895424837
CDSAtr	0.463963963963964
CDSAtr	0.492354740061162
CDSAtr	0.544303797468354
CDSAtr	0.477564102564103
CDSAtr	0.439114391143911
CDSAtr	0.449685534591195
CDSAtr	0.445833333333333
CDSAtr	0.540598290598291
CDSAtr	0.471153846153846
CDSAtr	0.540587219343696
CDSAtr	0.451770451770452
CDSAtr	0.5669099756691
CDSAtr	0.451267056530214
CDSAtr	0.46031746031746
CDSAtr	0.401515151515151
CDSAtr	0.461279461279461
CDSAtr	0.524774774774775
CDSAtr	0.43204252088079
CDSAtr	0.41291040623261
CDSAtr	0.470149253731343
CDSAtr	0.526785714285714
CDSAtr	0.45679012345679
CDSAtr	0.475609756097561
CDSAtr	0.509803921568627
CDSAtr	0.447993447993448
CDSAtr	0.582582582582583
CDSAtr	0.453535353535354
CDSAtr	0.491666666666667
CDSAtr	0.430213464696223
CDSAtr	0.485355648535565
CDSAtr	0.646913580246914
CDSAtr	0.538807189542484
CDSAtr	0.429690560125343
CDSAtr	0.427272727272727
CDSAtr	0.428728070175439
CDSAtr	0.424411400247831
CDSAtr	0.421052631578947
CDSAtr	0.45360824742268
CDSAtr	0.472134595162986
CDSAtr	0.409090909090909
CDSAtr	0.441860465116279
CDSAtr	0.571879936808847
CDSAtr	0.446540880503145
CDSAtr	0.445270988310308
CDSAtr	0.492559523809524
CDSAtr	0.474137931034483
CDSAtr	0.444632768361582
CDSAtr	0.610591900311526
CDSAtr	0.424645390070922
CDSAtr	0.483985765124555
CDSAtr	0.425818882466281
CDSAtr	0.423868312757202
CDSAtr	0.435446009389671
CDSAtr	0.496212121212121
CDSAtr	0.576923076923077
CDSAtr	0.414414414414414
CDSAtr	0.473507712944333
CDSAtr	0.447916666666667
CDSAtr	0.419107391910739
CDSAtr	0.42495126705653
CDSAtr	0.481944444444444
CDSAtr	0.429261559696342
CDSAtr	0.438511326860841
CDSAtr	0.574257425742574
CDSAtr	0.436879432624113
CDSAtr	0.416768916155419
CDSAtr	0.459086993970715
CDSAtr	0.441860465116279
CDSAtr	0.493734335839599
CDSAtr	0.454507857733664
CDSAtr	0.46969696969697
CDSAtr	0.441450432468397
CDSAtr	0.540895061728395
CDSAtr	0.4375
CDSAtr	0.466666666666667
CDSAtr	0.458847736625514
CDSAtr	0.458333333333333
CDSAtr	0.425581395348837
CDSAtr	0.450980392156863
CDSAtr	0.382608695652174
CDSAtr	0.56
CDSAtr	0.44949494949495
CDSAtr	0.477272727272727
CDSAtr	0.443181818181818
CDSAtr	0.456666666666667
CDSAtr	0.430379746835443
CDSAtr	0.453151618398637
CDSAtr	0.546284765462848
CDSAtr	0.441176470588235
CDSAtr	0.555555555555556
CDSAtr	0.478407557354926
CDSAtr	0.575396825396825
CDSAtr	0.523949169110459
CDSAtr	0.471509971509972
CDSAtr	0.517985611510791
CDSAtr	0.417190775681342
CDSAtr	0.393393393393393
CDSAtr	0.414330218068536
CDSAtr	0.437693738375697
CDSAtr	0.568205128205128
CDSAtr	0.463104325699746
CDSAtr	0.433333333333333
CDSAtr	0.496598639455782
CDSAtr	0.528735632183908
CDSAtr	0.541343669250646
CDSAtr	0.419308357348703
CDSAtr	0.569651741293532
CDSAtr	0.521008403361345
CDSAtr	0.431737588652482
CDSAtr	0.462653288740245
CDSAtr	0.488752556237219
CDSAtr	0.407134071340713
CDSAtr	0.427359131025119
CDSAtr	0.464354527938343
CDSAtr	0.448717948717949
CDSAtr	0.420924574209246
CDSAtr	0.439825811559778
CDSAtr	0.508090614886731
CDSAtr	0.462075848303393
CDSAtr	0.46078431372549
CDSAtr	0.431746031746032
CDSAtr	0.560975609756098
CDSAtr	0.415555555555556
CDSAtr	0.459459459459459
CDSAtr	0.462709284627093
CDSAtr	0.428896473265074
CDSAtr	0.46072186836518
CDSAtr	0.474576271186441
CDSAtr	0.417808219178082
CDSAtr	0.422343324250681
CDSAtr	0.543729372937294
CDSAtr	0.447257383966245
CDSAtr	0.449122807017544
CDSAtr	0.481220657276995
CDSAtr	0.497416020671835
CDSAtr	0.476279650436954
CDSAtr	0.476090014064698
CDSAtr	0.463670411985019
CDSAtr	0.488584474885845
CDSAtr	0.404040404040404
CDSAtr	0.555823293172691
CDSAtr	0.465811965811966
CDSAtr	0.416046319272126
CDSAtr	0.442740286298568
CDSAtr	0.463213213213213
CDSAtr	0.39924670433145
CDSAtr	0.447916666666667
CDSAtr	0.522935779816514
CDSAtr	0.44466800804829
CDSAtr	0.408385744234801
CDSAtr	0.379576107899807
CDSAtr	0.462264150943396
CDSAtr	0.498648648648649
CDSAtr	0.490074441687345
CDSAtr	0.444444444444444
CDSAtr	0.469333333333333
CDSAtr	0.412935323383085
CDSAtr	0.488095238095238
CDSAtr	0.475609756097561
CDSAtr	0.46165191740413
CDSAtr	0.424731182795699
CDSAtr	0.448067632850242
CDSAtr	0.56369982547993
CDSAtr	0.364779874213836
CDSAtr	0.541666666666667
CDSAtr	0.415637860082305
CDSAtr	0.448256146369354
CDSAtr	0.481182795698925
CDSAtr	0.438095238095238
CDSAtr	0.466666666666667
CDSAtr	0.541198501872659
CDSAtr	0.496913580246914
CDSAtr	0.412698412698413
CDSAtr	0.43046820405311
CDSAtr	0.5
CDSAtr	0.455284552845528
CDSAtr	0.443820224719101
CDSAtr	0.417840375586854
CDSAtr	0.472972972972973
CDSAtr	0.429292929292929
CDSAtr	0.449275362318841
CDSAtr	0.573913043478261
CDSAtr	0.492099322799097
CDSAtr	0.457142857142857
CDSAtr	0.42
CDSAtr	0.451901565995526
CDSAtr	0.540540540540541
CDSAtr	0.495726495726496
CDSAtr	0.532356532356532
CDSAtr	0.439222042139384
CDSAtr	0.459176029962547
CDSAtr	0.450920245398773
CDSAtr	0.508620689655172
CDSAtr	0.481481481481481
CDSAtr	0.447194719471947
CDSAtr	0.410358565737052
CDSAtr	0.432306255835668
CDSAtr	0.532051282051282
CDSAtr	0.492125984251969
CDSAtr	0.434131736526946
CDSAtr	0.53822629969419
CDSAtr	0.479815455594002
CDSAtr	0.458683473389356
CDSAtr	0.417184265010352
CDSAtr	0.445182724252492
CDSAtr	0.476190476190476
CDSAtr	0.450746268656716
CDSAtr	0.546961325966851
CDSAtr	0.431111111111111
CDSAtr	0.493263798348544
CDSAtr	0.424046076313895
CDSAtr	0.570707070707071
CDSAtr	0.561781609195402
CDSAtr	0.431192660550459
CDSAtr	0.508771929824561
CDSAtr	0.533333333333333
CDSAtr	0.476357952325127
CDSAtr	0.478448275862069
CDSAtr	0.415570175438596
CDSAtr	0.420500403551251
CDSAtr	0.515463917525773
CDSAtr	0.453168044077135
CDSAtr	0.445994504333122
CDSAtr	0.414207650273224
CDSAtr	0.425595238095238
CDSAtr	0.457079152731327
CDSAtr	0.540574282147316
CDSAtr	0.425834159233565
CDSAtr	0.446470313230482
CDSAtr	0.588372093023256
CDSAtr	0.457805907172996
CDSAtr	0.553355335533553
CDSAtr	0.470948012232416
CDSAtr	0.438518518518519
CDSAtr	0.46
CDSAtr	0.41
CDSAtr	0.426863572433193
CDSAtr	0.46078431372549
CDSAtr	0.425729442970822
CDSAtr	0.45578231292517
CDSAtr	0.451127819548872
CDSAtr	0.536585365853659
CDSAtr	0.445279866332498
CDSAtr	0.473915431081823
CDSAtr	0.484552845528455
CDSAtr	0.562146892655367
CDSAtr	0.484276729559748
CDSAtr	0.534136546184739
CDSAtr	0.440594059405941
CDSAtr	0.571230982019364
CDSAtr	0.378205128205128
CDSAtr	0.415458937198068
CDSAtr	0.554054054054054
CDSAtr	0.486666666666667
CDSAtr	0.409888357256778
CDSAtr	0.406443618339529
CDSAtr	0.423076923076923
CDSAtr	0.415032679738562
CDSAtr	0.559139784946237
CDSAtr	0.45514950166113
CDSAtr	0.479375696767001
CDSAtr	0.511929107021132
CDSAtr	0.455725544738062
CDSAtr	0.44640753828033
CDSAtr	0.473118279569892
CDSAtr	0.442735042735043
CDSAtr	0.421652421652422
CDSAtr	0.443057722308892
CDSAtr	0.411522633744856
CDSAtr	0.453900709219858
CDSAtr	0.425987449243263
CDSAtr	0.464419475655431
CDSAtr	0.469135802469136
CDSAtr	0.477777777777778
CDSAtr	0.472609099350046
CDSAtr	0.435185185185185
CDSAtr	0.427215189873418
CDSAtr	0.454545454545455
CDSAtr	0.512152777777778
CDSAtr	0.501118568232662
CDSAtr	0.430656934306569
CDSAtr	0.529737206085754
CDSAtr	0.515679442508711
CDSAtr	0.415797317436662
CDSAtr	0.476608187134503
CDSAtr	0.446452476572959
CDSAtr	0.424242424242424
CDSAtr	0.522633744855967
CDSAtr	0.5
CDSAtr	0.473193473193473
CDSAtr	0.548802946593002
CDSAtr	0.424090338770389
CDSAtr	0.425837320574163
CDSAtr	0.473282442748092
CDSAtr	0.418284789644013
CDSAtr	0.455118874332848
CDSAtr	0.431746031746032
CDSAtr	0.44620253164557
CDSAtr	0.425641025641026
CDSAtr	0.480623675446564
CDSAtr	0.482638888888889
CDSAtr	0.433006535947712
CDSAtr	0.447089947089947
CDSAtr	0.430249632892805
CDSAtr	0.495056497175141
CDSAtr	0.414698162729659
CDSAtr	0.451901565995526
CDSAtr	0.522309711286089
CDSAtr	0.432545544066962
CDSAtr	0.518181818181818
CDSAtr	0.415584415584416
CDSAtr	0.447787610619469
CDSAtr	0.566666666666667
CDSAtr	0.452558782849239
CDSAtr	0.488
CDSAtr	0.442708333333333
CDSAtr	0.41233140655106
CDSAtr	0.491228070175439
CDSAtr	0.548209366391185
CDSAtr	0.420634920634921
CDSAtr	0.436825396825397
CDSAtr	0.468013468013468
CDSAtr	0.452107279693487
CDSAtr	0.435897435897436
CDSAtr	0.464367816091954
CDSAtr	0.407692307692308
CDSAtr	0.436152570480929
CDSAtr	0.569739952718676
CDSAtr	0.533333333333333
CDSAtr	0.414507772020725
CDSAtr	0.585434173669468
CDSAtr	0.495024875621891
CDSAtr	0.405405405405405
CDSAtr	0.436046511627907
CDSAtr	0.516339869281046
CDSAtr	0.47554347826087
CDSAtr	0.467213114754098
CDSAtr	0.576588934613626
CDSAtr	0.487695749440716
CDSAtr	0.521452145214521
CDSAtr	0.47275641025641
CDSAtr	0.516739446870451
CDSAtr	0.425925925925926
CDSAtr	0.507062146892655
CDSAtr	0.508057675996607
CDSAtr	0.461309523809524
CDSAtr	0.453947368421053
CDSAtr	0.517412935323383
CDSAtr	0.503990178023327
CDSAtr	0.457831325301205
CDSAtr	0.505827505827506
CDSAtr	0.448818897637795
CDSAtr	0.541666666666667
CDSAtr	0.505555555555556
CDSAtr	0.45123258306538
CDSAtr	0.455988455988456
CDSAtr	0.557291666666667
CDSAtr	0.440340909090909
CDSAtr	0.501754385964912
CDSAtr	0.36734693877551
CDSAtr	0.464419475655431
CDSAtr	0.423728813559322
CDSAtr	0.43010752688172
CDSAtr	0.522916666666667
CDSAtr	0.596774193548387
CDSAtr	0.557213930348259
CDSAtr	0.478260869565217
CDSAtr	0.379158819836786
CDSAtr	0.41421568627451
CDSAtr	0.40990990990991
CDSAtr	0.432432432432432
CDSAtr	0.502283105022831
CDSAtr	0.432768361581921
CDSAtr	0.47816091954023
CDSAtr	0.460093896713615
CDSAtr	0.469135802469136
CDSAtr	0.430555555555556
CDSAtr	0.444022770398482
CDSAtr	0.425385239253852
CDSAtr	0.473118279569892
CDSAtr	0.415873015873016
CDSAtr	0.48989898989899
CDSAtr	0.516621743036837
CDSAtr	0.414454277286136
CDSAtr	0.538152610441767
CDSAtr	0.452926208651399
CDSAtr	0.462585034013605
CDSAtr	0.523349436392915
CDSAtr	0.4553264604811
CDSAtr	0.526570048309179
CDSAtr	0.442577030812325
CDSAtr	0.450309082263433
CDSAtr	0.490196078431373
CDSAtr	0.464197530864198
CDSAtr	0.404392764857881
CDSAtr	0.427650849443468
CDSAtr	0.415902140672783
CDSAtr	0.412371134020619
CDSAtr	0.527938342967245
CDSAtr	0.512820512820513
CDSAtr	0.454814814814815
CDSAtr	0.427461139896373
CDSAtr	0.414988814317673
CDSAtr	0.410074773711137
CDSAtr	0.457456140350877
CDSAtr	0.445344129554656
CDSAtr	0.52156862745098
CDSAtr	0.495594713656388
CDSAtr	0.463901689708141
CDSAtr	0.478260869565217
CDSAtr	0.435637998875773
CDSAtr	0.44367816091954
CDSAtr	0.493197278911565
CDSAtr	0.502732240437158
CDSAtr	0.44973544973545
CDSAtr	0.426506024096386
CDSAtr	0.468834688346883
CDSAtr	0.493624772313297
CDSAtr	0.414965986394558
CDSAtr	0.472361809045226
CDSAtr	0.428705002337541
CDSAtr	0.493112947658402
CDSAtr	0.456063907044299
CDSAtr	0.434782608695652
CDSAtr	0.453648915187377
CDSAtr	0.435114503816794
CDSAtr	0.614718614718615
CDSAtr	0.553318419090231
CDSAtr	0.438737292669877
CDSAtr	0.474499089253188
CDSAtr	0.58587786259542
CDSAtr	0.475806451612903
CDSAtr	0.448015122873346
CDSAtr	0.442015786278081
CDSAtr	0.476744186046512
CDSAtr	0.492462311557789
CDSAtr	0.455026455026455
CDSAtr	0.60562015503876
CDSAtr	0.428571428571429
CDSAtr	0.440443213296399
CDSAtr	0.519553072625698
CDSAtr	0.46969696969697
CDSAtr	0.505555555555556
CDSAtr	0.535460992907801
CDSAtr	0.460843373493976
CDSAtr	0.436363636363636
CDSAtr	0.440251572327044
CDSAtr	0.534608378870674
CDSAtr	0.463223787167449
CDSAtr	0.53125
CDSAtr	0.516260162601626
CDSAtr	0.46045197740113
CDSAtr	0.519047619047619
CDSAtr	0.505649717514124
CDSAtr	0.509306260575296
CDSAtr	0.477422003284072
CDSAtr	0.451530612244898
CDSAtr	0.431679721496954
CDSAtr	0.530864197530864
CDSAtr	0.531568228105906
CDSAtr	0.409766454352442
CDSAtr	0.4603798297315
CDSAtr	0.41021711366539
CDSAtr	0.469907407407407
CDSAtr	0.473128019323671
CDSAtr	0.464831804281346
CDSAtr	0.537558685446009
CDSAtr	0.422885572139304
CDSAtr	0.510590858416945
CDSAtr	0.396464646464646
CDSAtr	0.542955326460481
CDSAtr	0.454166666666667
CDSAtr	0.503086419753086
CDSAtr	0.505747126436782
CDSAtr	0.411985018726592
CDSAtr	0.482200647249191
CDSAtr	0.466666666666667
CDSAtr	0.458874458874459
CDSAtr	0.481981981981982
CDSAtr	0.537162162162162
CDSAtr	0.490990990990991
CDSAtr	0.467532467532468
CDSAtr	0.441025641025641
CDSAtr	0.538057742782152
CDSAtr	0.4380714879468
CDSAtr	0.439265536723164
CDSAtr	0.465863453815261
CDSAtr	0.510822510822511
CDSAtr	0.506756756756757
CDSAtr	0.427995971802618
CDSAtr	0.464646464646465
CDSAtr	0.435897435897436
CDSAtr	0.408163265306122
CDSAtr	0.427609427609428
CDSAtr	0.443775100401606
CDSAtr	0.412564463197375
CDSAtr	0.461429582448691
CDSAtr	0.482954545454545
CDSAtr	0.408637873754153
CDSAtr	0.42200328407225
CDSAtr	0.389252948885976
CDSAtr	0.430789133247089
CDSAtr	0.453703703703704
CDSAtr	0.502347417840376
CDSAtr	0.474484256243214
CDSAtr	0.440196078431373
CDSAtr	0.498983739837398
CDSAtr	0.416861370716511
CDSAtr	0.560137457044674
CDSAtr	0.494172494172494
CDSAtr	0.429906542056075
CDSAtr	0.504444444444444
CDSAtr	0.488215488215488
CDSAtr	0.445759368836292
CDSAtr	0.453703703703704
CDSAtr	0.530516431924883
CDSAtr	0.431040564373898
CDSAtr	0.452922077922078
CDSAtr	0.448412698412698
CDSAtr	0.448780487804878
CDSAtr	0.514970059880239
CDSAtr	0.492537313432836
CDSAtr	0.430081300813008
CDSAtr	0.455938697318008
CDSAtr	0.584362139917695
CDSAtr	0.474025974025974
CDSAtr	0.441666666666667
CDSAtr	0.438775510204082
CDSAtr	0.448692152917505
CDSAtr	0.445528455284553
CDSAtr	0.498817966903073
CDSAtr	0.448275862068966
CDSAtr	0.469437652811736
CDSAtr	0.428794992175274
CDSAtr	0.445614035087719
CDSAtr	0.457671957671958
CDSAtr	0.412568306010929
CDSAtr	0.463333333333333
CDSAtr	0.579881656804734
CDSAtr	0.549828178694158
CDSAtr	0.468354430379747
CDSAtr	0.569105691056911
CDSAtr	0.507002801120448
CDSAtr	0.453658536585366
CDSAtr	0.420289855072464
CDSAtr	0.44991789819376
CDSAtr	0.375555555555556
CDSAtr	0.452380952380952
CDSAtr	0.438254410399257
CDSAtr	0.447530864197531
CDSAtr	0.405333333333333
CDSAtr	0.453304597701149
CDSAtr	0.459649122807018
CDSAtr	0.412541254125413
CDSAtr	0.412371134020619
CDSAtr	0.441077441077441
CDSAtr	0.438233264320221
CDSAtr	0.464831804281346
CDSAtr	0.410714285714286
CDSAtr	0.407983411093831
CDSAtr	0.436692506459948
CDSAtr	0.53125
CDSAtr	0.511520737327189
CDSAtr	0.456018518518519
CDSAtr	0.444444444444444
CDSAtr	0.52991452991453
CDSAtr	0.506527415143603
CDSAtr	0.432480933153881
CDSAtr	0.506172839506173
CDSAtr	0.444174757281553
CDSAtr	0.425531914893617
CDSAtr	0.452329749103943
CDSAtr	0.412280701754386
CDSAtr	0.514056224899598
CDSAtr	0.430188679245283
CDSAtr	0.42156862745098
CDSAtr	0.449447077409163
CDSAtr	0.494505494505495
CDSAtr	0.445833333333333
CDSAtr	0.397135416666667
CDSAtr	0.480072463768116
CDSAtr	0.452054794520548
CDSAtr	0.424382716049383
CDSAtr	0.551136363636364
CDSAtr	0.541666666666667
CDSAtr	0.461680517082179
CDSAtr	0.435822352367008
CDSAtr	0.476608187134503
CDSAtr	0.488888888888889
CDSAtr	0.5
CDSAtr	0.429522081064731
CDSAtr	0.479981047145226
CDSAtr	0.433412135539795
CDSAtr	0.556521739130435
CDSAtr	0.412997903563941
CDSAtr	0.437308868501529
CDSAtr	0.42714196372733
CDSAtr	0.476311336717428
CDSAtr	0.485368956743003
CDSAtr	0.459242250287026
CDSAtr	0.444444444444444
CDSAtr	0.587404994571118
CDSAtr	0.435185185185185
CDSAtr	0.424
CDSAtr	0.430976430976431
CDSAtr	0.529761904761905
CDSAtr	0.442359249329759
CDSAtr	0.494702526487368
CDSAtr	0.434988179669031
CDSAtr	0.43801652892562
CDSAtr	0.408583186360964
CDSAtr	0.495859213250518
CDSAtr	0.486868686868687
CDSAtr	0.499353169469599
CDSAtr	0.547069271758437
CDSAtr	0.414201183431953
CDSAtr	0.435374149659864
CDSAtr	0.565695792880259
CDSAtr	0.475177304964539
CDSAtr	0.434782608695652
CDSAtr	0.529824561403509
CDSAtr	0.452122854561879
CDSAtr	0.449336128581412
CDSAtr	0.544176706827309
CDSAtr	0.557886557886558
CDSAtr	0.441233140655106
CDSAtr	0.548387096774194
CDSAtr	0.52428810720268
CDSAtr	0.428082191780822
CDSAtr	0.533333333333333
CDSAtr	0.407789232531501
CDSAtr	0.421828908554572
CDSAtr	0.452991452991453
CDSAtr	0.428246013667426
CDSAtr	0.447407407407407
CDSAtr	0.532491818606826
CDSAtr	0.448760636330004
CDSAtr	0.4453125
CDSAtr	0.428051001821494
CDSAtr	0.413479052823315
CDSAtr	0.414129586260734
CDSAtr	0.465811965811966
CDSAtr	0.479365079365079
CDSAtr	0.420998980632008
CDSAtr	0.424242424242424
CDSAtr	0.497076023391813
CDSAtr	0.464367816091954
CDSAtr	0.524752475247525
CDSAtr	0.434782608695652
CDSAtr	0.537037037037037
CDSAtr	0.501089324618736
CDSAtr	0.461960784313726
CDSAtr	0.447761194029851
CDSAtr	0.459016393442623
CDSAtr	0.466155810983397
CDSAtr	0.431654676258993
CDSAtr	0.475132275132275
CDSAtr	0.504201680672269
CDSAtr	0.564484126984127
CDSAtr	0.452991452991453
CDSAtr	0.432367149758454
CDSAtr	0.412795793163891
CDSAtr	0.38255033557047
CDSAtr	0.502853881278539
CDSAtr	0.435416666666667
CDSAtr	0.523148148148148
CDSAtr	0.414230019493177
CDSAtr	0.455635491606715
CDSAtr	0.445660102115244
CDSAtr	0.451219512195122
CDSAtr	0.436100131752306
CDSAtr	0.431578947368421
CDSAtr	0.51004016064257
CDSAtr	0.461942257217848
CDSAtr	0.520877565463553
CDSAtr	0.41806554756195
CDSAtr	0.436527436527437
CDSAtr	0.456721915285451
CDSAtr	0.45578231292517
CDSAtr	0.423855165069223
CDSAtr	0.466666666666667
CDSAtr	0.467647058823529
CDSAtr	0.456823671497585
CDSAtr	0.412997903563941
CDSAtr	0.461187214611872
CDSAtr	0.480874316939891
CDSAtr	0.496
CDSAtr	0.509982638888889
CDSAtr	0.568840579710145
CDSAtr	0.435103244837758
CDSAtr	0.428087986463621
CDSAtr	0.466585662211422
CDSAtr	0.454884414615958
CDSAtr	0.516025641025641
CDSAtr	0.455197132616487
CDSAtr	0.498249299719888
CDSAtr	0.4375
CDSAtr	0.468599033816425
CDSAtr	0.419141914191419
CDSAtr	0.485148514851485
CDSAtr	0.579234972677596
CDSAtr	0.458521870286576
CDSAtr	0.533060668029993
CDSAtr	0.439111111111111
CDSAtr	0.41692789968652
CDSAtr	0.488549618320611
CDSAtr	0.458049886621315
CDSAtr	0.452991452991453
CDSAtr	0.508771929824561
CDSAtr	0.452286282306163
CDSAtr	0.475694444444444
CDSAtr	0.462962962962963
CDSAtr	0.483333333333333
CDSAtr	0.410975609756098
CDSAtr	0.504504504504504
CDSAtr	0.513440860215054
CDSAtr	0.474358974358974
CDSAtr	0.409836065573771
CDSAtr	0.446554149085795
CDSAtr	0.541966426858513
CDSAtr	0.47041847041847
CDSAtr	0.4661095636026
CDSAtr	0.428030303030303
CDSAtr	0.521428571428571
CDSAtr	0.458745874587459
CDSAtr	0.459259259259259
CDSAtr	0.518151815181518
CDSAtr	0.536340852130326
CDSAtr	0.458438287153652
CDSAtr	0.403198653198653
CDSAtr	0.43010752688172
CDSAtr	0.422222222222222
CDSAtr	0.51380042462845
CDSAtr	0.447308132875143
CDSAtr	0.461139896373057
CDSAtr	0.411540295660467
CDSAtr	0.507507507507508
CDSAtr	0.447619047619048
CDSAtr	0.425
CDSAtr	0.551034975017844
CDSAtr	0.473118279569892
CDSAtr	0.475935828877005
CDSAtr	0.526479750778816
CDSAtr	0.494117647058824
CDSAtr	0.428223844282238
CDSAtr	0.404984423676012
CDSAtr	0.470588235294118
CDSAtr	0.43007662835249
CDSAtr	0.593537414965986
CDSAtr	0.434027777777778
CDSAtr	0.460629921259843
CDSAtr	0.526881720430108
CDSAtr	0.519747235387046
CDSAtr	0.483633934535738
CDSAtr	0.544086021505376
CDSAtr	0.439252336448598
CDSAtr	0.455984174085064
CDSAtr	0.554809843400447
CDSAtr	0.473071324599709
CDSAtr	0.44055127306704
CDSAtr	0.510339123242349
CDSAtr	0.428838951310861
CDSAtr	0.440983606557377
CDSAtr	0.433489827856025
CDSAtr	0.402148664343786
CDSAtr	0.481150793650794
CDSAtr	0.448913546000925
CDSAtr	0.403281519861831
CDSAtr	0.469534050179211
CDSAtr	0.445512820512821
CDSAtr	0.473958333333333
CDSAtr	0.544242424242424
CDSAtr	0.404896421845574
CDSAtr	0.461133069828722
CDSAtr	0.448448448448448
CDSAtr	0.419010246348376
CDSAtr	0.541254125412541
CDSAtr	0.460199004975124
CDSAtr	0.424242424242424
CDSAtr	0.410015649452269
CDSAtr	0.436781609195402
CDSAtr	0.383838383838384
CDSAtr	0.471153846153846
CDSAtr	0.451428571428571
CDSAtr	0.505847953216374
CDSAtr	0.473512632436838
CDSAtr	0.550161812297735
CDSAtr	0.457307060755337
CDSAtr	0.460015835312747
CDSAtr	0.459388185654008
CDSAtr	0.426160337552743
CDSAtr	0.485232067510549
CDSAtr	0.46969696969697
CDSAtr	0.583333333333333
CDSAtr	0.390501319261214
CDSAtr	0.465174129353234
CDSAtr	0.451935081148564
CDSAtr	0.465579710144928
CDSAtr	0.488095238095238
CDSAtr	0.454700854700855
CDSAtr	0.413625304136253
CDSAtr	0.469164715066354
CDSAtr	0.540983606557377
CDSAtr	0.496732026143791
CDSAtr	0.426303854875283
CDSAtr	0.461883408071749
CDSAtr	0.485943775100402
CDSAtr	0.493827160493827
CDSAtr	0.471571906354515
CDSAtr	0.509499136442142
CDSAtr	0.446060606060606
CDSAtr	0.432098765432099
CDSAtr	0.397745571658615
CDSAtr	0.433643571182351
CDSAtr	0.460752099306316
CDSAtr	0.530120481927711
CDSAtr	0.548611111111111
CDSAtr	0.405854716299241
CDSAtr	0.492890995260663
CDSAtr	0.471794871794872
CDSAtr	0.542124542124542
CDSAtr	0.439024390243902
CDSAtr	0.440740740740741
CDSAtr	0.461538461538462
CDSAtr	0.433234421364985
CDSAtr	0.490740740740741
CDSAtr	0.438328236493374
CDSAtr	0.484375
CDSAtr	0.544086021505376
CDSAtr	0.48
CDSAtr	0.441819772528434
CDSAtr	0.382222222222222
CDSAtr	0.498422712933754
CDSAtr	0.422647527910686
CDSAtr	0.433641975308642
CDSAtr	0.427429274292743
CDSAtr	0.451476793248945
CDSAtr	0.454761904761905
CDSAtr	0.468864468864469
CDSAtr	0.456876456876457
CDSAtr	0.40952380952381
CDSAtr	0.43127147766323
CDSAtr	0.47411003236246
CDSAtr	0.462783171521036
CDSAtr	0.483050847457627
CDSAtr	0.485042735042735
CDSAtr	0.576131687242798
CDSAtr	0.480701754385965
CDSAtr	0.469565217391304
CDSAtr	0.423728813559322
CDSAtr	0.475308641975309
CDSAtr	0.418333333333333
CDSAtr	0.512437810945274
CDSAtr	0.462121212121212
CDSAtr	0.463414634146341
CDSAtr	0.446428571428571
CDSAtr	0.449035812672176
CDSAtr	0.512643678160919
CDSAtr	0.433333333333333
CDSAtr	0.436712052445789
CDSAtr	0.4125
CDSAtr	0.51440329218107
CDSAtr	0.553846153846154
CDSAtr	0.501893939393939
CDSAtr	0.447257383966245
CDSAtr	0.530183727034121
CDSAtr	0.475247524752475
CDSAtr	0.52922286448298
CDSAtr	0.443051201671891
CDSAtr	0.528233151183971
CDSAtr	0.425347222222222
CDSAtr	0.44017094017094
CDSAtr	0.462403100775194
CDSAtr	0.517921146953405
CDSAtr	0.487279843444227
CDSAtr	0.42002442002442
CDSAtr	0.43859649122807
CDSAtr	0.493679775280899
CDSAtr	0.515567765567766
CDSAtr	0.43921568627451
CDSAtr	0.445801526717557
CDSAtr	0.429447852760736
CDSAtr	0.437303087586641
CDSAtr	0.516414141414141
CDSAtr	0.496732026143791
CDSAtr	0.446886446886447
CDSAtr	0.606180144641683
CDSAtr	0.434782608695652
CDSAtr	0.443792766373412
CDSAtr	0.608089260808926
CDSAtr	0.52445652173913
CDSAtr	0.42068079640334
CDSAtr	0.541984732824427
CDSAtr	0.429403202328967
CDSAtr	0.450127877237852
CDSAtr	0.521111111111111
CDSAtr	0.477987421383648
CDSAtr	0.481936685288641
CDSAtr	0.428104575163399
CDSAtr	0.489177489177489
CDSAtr	0.447761194029851
CDSAtr	0.455486542443064
CDSAtr	0.486279257465698
CDSAtr	0.53951367781155
CDSAtr	0.42024377318495
CDSAtr	0.461538461538462
CDSAtr	0.446570972886762
CDSAtr	0.433333333333333
CDSAtr	0.462686567164179
CDSAtr	0.426638176638177
CDSAtr	0.461577608142494
CDSAtr	0.541371158392435
CDSAtr	0.426687489154954
CDSAtr	0.400222965440357
CDSAtr	0.427252985884908
CDSAtr	0.468553459119497
CDSAtr	0.44973544973545
CDSAtr	0.532520325203252
CDSAtr	0.447960618846695
CDSAtr	0.481818181818182
CDSAtr	0.448565776458952
CDSAtr	0.441997063142438
CDSAtr	0.414923291492329
CDSAtr	0.490566037735849
CDSAtr	0.444444444444444
CDSAtr	0.409610983981693
CDSAtr	0.580074487895717
CDSAtr	0.465863453815261
CDSAtr	0.428294573643411
CDSAtr	0.528888888888889
CDSAtr	0.478835978835979
CDSAtr	0.517948717948718
CDSAtr	0.434067855893669
CDSAtr	0.425396825396825
CDSAtr	0.561181434599156
CDSAtr	0.451412429378531
CDSAtr	0.483333333333333
CDSAtr	0.430470347648262
CDSAtr	0.485294117647059
CDSAtr	0.484276729559748
CDSAtr	0.441930618401207
CDSAtr	0.391509433962264
CDSAtr	0.592391304347826
CDSAtr	0.51219512195122
CDSAtr	0.471354166666667
CDSAtr	0.531111111111111
CDSAtr	0.538952745849298
CDSAtr	0.455048409405256
CDSAtr	0.466475095785441
CDSAtr	0.441481481481481
CDSAtr	0.469785575048733
CDSAtr	0.528846153846154
CDSAtr	0.42798353909465
CDSAtr	0.486742424242424
CDSAtr	0.471502590673575
CDSAtr	0.438943894389439
CDSAtr	0.447488584474886
CDSAtr	0.483870967741935
CDSAtr	0.501388888888889
CDSAtr	0.440818937939859
CDSAtr	0.562240663900415
CDSAtr	0.520710059171598
CDSAtr	0.373948913215929
CDSAtr	0.575268817204301
CDSAtr	0.453869047619048
CDSAtr	0.508620689655172
CDSAtr	0.456989247311828
CDSAtr	0.487719298245614
CDSAtr	0.472340425531915
CDSAtr	0.420952380952381
CDSAtr	0.43239625167336
CDSAtr	0.530465949820789
CDSAtr	0.464052287581699
CDSAtr	0.426553672316384
CDSAtr	0.457657657657658
CDSAtr	0.463768115942029
CDSAtr	0.464135021097046
CDSAtr	0.457831325301205
CDSAtr	0.446236559139785
CDSAtr	0.554666666666667
CDSAtr	0.447761194029851
CDSAtr	0.467013888888889
CDSAtr	0.551495016611296
CDSAtr	0.460444444444444
CDSAtr	0.496491228070175
CDSAtr	0.458874458874459
CDSAtr	0.437925170068027
CDSAtr	0.502487562189055
CDSAtr	0.440389294403893
CDSAtr	0.454106280193237
CDSAtr	0.466230936819172
CDSAtr	0.428884026258206
CDSAtr	0.456582633053221
CDSAtr	0.437741686001547
CDSAtr	0.41025641025641
CDSAtr	0.435925321732826
CDSAtr	0.525993883792049
CDSAtr	0.52089552238806
CDSAtr	0.430232558139535
CDSAtr	0.480486244401791
CDSAtr	0.488454706927176
CDSAtr	0.445963541666667
CDSAtr	0.447435897435897
CDSAtr	0.486111111111111
CDSAtr	0.451420029895366
CDSAtr	0.398850574712644
CDSAtr	0.507127192982456
CDSAtr	0.529663608562691
CDSAtr	0.428724544480171
CDSAtr	0.434276206322795
CDSAtr	0.493785310734463
CDSAtr	0.41280353200883
CDSAtr	0.460431654676259
CDSAtr	0.458839406207827
CDSAtr	0.471554993678887
CDSAtr	0.506432748538012
CDSAtr	0.436111111111111
CDSAtr	0.484330484330484
CDSAtr	0.432840418977203
CDSAtr	0.429906542056075
CDSAtr	0.449146250927988
CDSAtr	0.478632478632479
CDSAtr	0.424166666666667
CDSAtr	0.621621621621622
CDSAtr	0.413502109704641
CDSAtr	0.433884297520661
CDSAtr	0.473333333333333
CDSAtr	0.435185185185185
CDSAtr	0.449074074074074
CDSAtr	0.43452380952381
CDSAtr	0.45481220657277
CDSAtr	0.427689594356261
CDSAtr	0.423708920187793
CDSAtr	0.482799525504152
CDSAtr	0.56760374832664
CDSAtr	0.528368794326241
CDSAtr	0.485074626865672
CDSAtr	0.449275362318841
CDSAtr	0.494172494172494
CDSAtr	0.479166666666667
CDSAtr	0.495726495726496
CDSAtr	0.462823725981621
CDSAtr	0.464444444444444
CDSAtr	0.410326086956522
CDSAtr	0.491749174917492
CDSAtr	0.442876344086022
CDSAtr	0.528138528138528
CDSAtr	0.402092675635277
CDSAtr	0.415356151711378
CDSAtr	0.435897435897436
CDSAtr	0.448412698412698
CDSAtr	0.492929292929293
CDSAtr	0.461704422869471
CDSAtr	0.452276064610866
CDSAtr	0.438524590163934
CDSAtr	0.442896935933148
CDSAtr	0.520833333333333
CDSAtr	0.428856572569147
CDSAtr	0.455938697318008
CDSAtr	0.457300275482094
CDSAtr	0.465174129353234
CDSAtr	0.495238095238095
CDSAtr	0.432569974554707
CDSAtr	0.602006688963211
CDSAtr	0.535353535353535
CDSAtr	0.568011958146487
CDSAtr	0.488549618320611
CDSAtr	0.411255411255411
CDSAtr	0.508158508158508
CDSAtr	0.435897435897436
CDSAtr	0.453731343283582
CDSAtr	0.415343915343915
CDSAtr	0.426751592356688
CDSAtr	0.40979381443299
CDSAtr	0.452762923351159
CDSAtr	0.477174849267873
CDSAtr	0.418546365914787
CDSAtr	0.400560224089636
CDSAtr	0.435054773082942
CDSAtr	0.434640522875817
CDSAtr	0.400966183574879
CDSAtr	0.435356200527704
CDSAtr	0.475961538461538
CDSAtr	0.448343079922027
CDSAtr	0.422427035330261
CDSAtr	0.396825396825397
CDSAtr	0.442982456140351
CDSAtr	0.423963133640553
CDSAtr	0.534391534391534
CDSAtr	0.454376163873371
CDSAtr	0.427083333333333
CDSAtr	0.431171786120592
CDSAtr	0.458123953098827
CDSAtr	0.416040100250627
CDSAtr	0.534722222222222
CDSAtr	0.483870967741935
CDSAtr	0.45993031358885
CDSAtr	0.472019464720195
CDSAtr	0.40964590964591
CDSAtr	0.526666666666667
CDSAtr	0.44017094017094
CDSAtr	0.434871794871795
CDSAtr	0.482102908277405
CDSAtr	0.437275985663082
CDSAtr	0.564102564102564
CDSAtr	0.518950437317784
CDSAtr	0.455974842767296
CDSAtr	0.453703703703704
CDSAtr	0.42914979757085
CDSAtr	0.406702898550725
CDSAtr	0.518172377985462
CDSAtr	0.467860422405877
CDSAtr	0.432367149758454
CDSAtr	0.471331389698737
CDSAtr	0.454545454545455
CDSAtr	0.446808510638298
CDSAtr	0.426767676767677
CDSAtr	0.508090614886731
CDSAtr	0.465227817745803
CDSAtr	0.474683544303797
CDSAtr	0.596219931271478
CDSAtr	0.45617816091954
CDSAtr	0.491561181434599
CDSAtr	0.453703703703704
CDSAtr	0.447074293228139
CDSAtr	0.537313432835821
CDSAtr	0.433333333333333
CDSAtr	0.546628407460545
CDSAtr	0.525139664804469
CDSAtr	0.400212314225053
CDSAtr	0.488215488215488
CDSAtr	0.459546925566343
CDSAtr	0.567421790722762
CDSAtr	0.508928571428571
CDSAtr	0.430962343096234
CDSAtr	0.415320910973085
CDSAtr	0.46984126984127
CDSAtr	0.511111111111111
CDSAtr	0.44047619047619
CDSAtr	0.431947840260799
CDSAtr	0.463104325699746
CDSAtr	0.454365079365079
CDSAtr	0.576576576576577
CDSAtr	0.440065681444992
CDSAtr	0.481111111111111
CDSAtr	0.504273504273504
CDSAtr	0.456410256410256
CDSAtr	0.389261744966443
CDSAtr	0.425799086757991
CDSAtr	0.470878578479763
CDSAtr	0.474576271186441
CDSAtr	0.448598130841121
CDSAtr	0.445987654320988
CDSAtr	0.428571428571429
CDSAtr	0.557692307692308
CDSAtr	0.450094161958569
CDSAtr	0.509893455098935
CDSAtr	0.494746895893028
CDSAtr	0.432768361581921
CDSAtr	0.458033573141487
CDSAtr	0.533333333333333
CDSAtr	0.548872180451128
CDSAtr	0.567901234567901
CDSAtr	0.516239316239316
CDSAtr	0.463126843657817
CDSAtr	0.460565476190476
CDSAtr	0.415822479498312
CDSAtr	0.464845173041894
CDSAtr	0.415254237288136
CDSAtr	0.435336976320583
CDSAtr	0.441302485004284
CDSAtr	0.520833333333333
CDSAtr	0.45625
CDSAtr	0.42254000680967
CDSAtr	0.508230452674897
CDSAtr	0.514124293785311
CDSAtr	0.484536082474227
CDSAtr	0.411276948590381
CDSAtr	0.488448844884488
CDSAtr	0.428838951310861
CDSAtr	0.440347071583514
CDSAtr	0.4702154626109
CDSAtr	0.39906103286385
CDSAtr	0.466174661746617
CDSAtr	0.515151515151515
CDSAtr	0.517615176151762
CDSAtr	0.425595238095238
CDSAtr	0.64247311827957
CDSAtr	0.438967136150235
CDSAtr	0.537254901960784
CDSAtr	0.532520325203252
CDSAtr	0.469864698646986
CDSAtr	0.412844036697248
CDSAtr	0.450757575757576
CDSAtr	0.438063063063063
CDSAtr	0.447619047619048
CDSAtr	0.404634581105169
CDSAtr	0.44671201814059
CDSAtr	0.408496732026144
CDSAtr	0.467261904761905
CDSAtr	0.474474474474474
CDSAtr	0.474006116207951
CDSAtr	0.461722488038278
CDSAtr	0.593792172739541
CDSAtr	0.435987509758002
CDSAtr	0.426666666666667
CDSAtr	0.489711934156379
CDSAtr	0.486486486486487
CDSAtr	0.444444444444444
CDSAtr	0.510869565217391
CDSAtr	0.493489583333333
CDSAtr	0.509950248756219
CDSAtr	0.481684981684982
CDSAtr	0.522088353413655
CDSAtr	0.556910569105691
CDSAtr	0.426950354609929
CDSAtr	0.455231930960086
CDSAtr	0.42756183745583
CDSAtr	0.490990990990991
CDSAtr	0.442916666666667
CDSAtr	0.432098765432099
CDSAtr	0.46505376344086
CDSAtr	0.490909090909091
CDSAtr	0.423520923520924
CDSAtr	0.457685664939551
CDSAtr	0.430162810625536
CDSAtr	0.437065148640101
CDSAtr	0.426242868785656
CDSAtr	0.411411411411411
CDSAtr	0.430124223602484
CDSAtr	0.477987421383648
CDSAtr	0.448717948717949
CDSAtr	0.516666666666667
CDSAtr	0.466803559206023
CDSAtr	0.511784511784512
CDSAtr	0.447368421052632
CDSAtr	0.473415132924335
CDSAtr	0.467289719626168
CDSAtr	0.496402877697842
CDSAtr	0.46551724137931
CDSAtr	0.427558257345491
CDSAtr	0.576427255985267
CDSAtr	0.383498349834983
CDSAtr	0.45952380952381
CDSAtr	0.52
CDSAtr	0.422812192723697
CDSAtr	0.394575678040245
CDSAtr	0.446759259259259
CDSAtr	0.49525893508388
CDSAtr	0.378205128205128
CDSAtr	0.462456140350877
CDSAtr	0.430147058823529
CDSAtr	0.427947598253275
CDSAtr	0.520743919885551
CDSAtr	0.504140786749482
CDSAtr	0.449074074074074
CDSAtr	0.5
CDSAtr	0.456167979002625
CDSAtr	0.47008547008547
CDSAtr	0.448120639207743
CDSAtr	0.537264537264537
CDSAtr	0.560344827586207
CDSAtr	0.44131455399061
CDSAtr	0.44080604534005
CDSAtr	0.431372549019608
CDSAtr	0.368115942028986
CDSAtr	0.530465949820789
CDSAtr	0.445945945945946
CDSAtr	0.48125
CDSAtr	0.486842105263158
CDSAtr	0.459170013386881
CDSAtr	0.434782608695652
CDSAtr	0.485312899106003
CDSAtr	0.421848739495798
CDSAtr	0.514905149051491
CDSAtr	0.398894154818325
CDSAtr	0.433021806853583
CDSAtr	0.421828908554572
CDSAtr	0.433676975945017
CDSAtr	0.453125
CDSAtr	0.442244224422442
CDSAtr	0.524590163934426
CDSAtr	0.440298507462687
CDSAtr	0.416175893207695
CDSAtr	0.439909297052154
CDSAtr	0.453565505804312
CDSAtr	0.427145708582834
CDSAtr	0.482051282051282
CDSAtr	0.434027777777778
CDSAtr	0.463705308775731
CDSAtr	0.423011844331641
CDSAtr	0.439506172839506
CDSAtr	0.450239808153477
CDSAtr	0.455172413793103
CDSAtr	0.422043010752688
CDSAtr	0.611650485436893
CDSAtr	0.521628498727735
CDSAtr	0.498281786941581
CDSAtr	0.566666666666667
CDSAtr	0.447139303482587
CDSAtr	0.404761904761905
CDSAtr	0.465753424657534
CDSAtr	0.456956956956957
CDSAtr	0.483870967741935
CDSAtr	0.399267399267399
CDSAtr	0.429824561403509
CDSAtr	0.481481481481481
CDSAtr	0.440129449838188
CDSAtr	0.469458987783595
CDSAtr	0.455594002306805
CDSAtr	0.501347708894879
CDSAtr	0.525252525252525
CDSAtr	0.496598639455782
CDSAtr	0.512578616352201
CDSAtr	0.425925925925926
CDSAtr	0.485232067510549
CDSAtr	0.453102453102453
CDSAtr	0.568306010928962
CDSAtr	0.496321448783248
CDSAtr	0.46242774566474
CDSAtr	0.464985994397759
CDSAtr	0.541666666666667
CDSAtr	0.416666666666667
CDSAtr	0.585751978891821
CDSAtr	0.483483483483483
CDSAtr	0.451851851851852
CDSAtr	0.420534458509142
CDSAtr	0.444940476190476
CDSAtr	0.527497194163861
CDSAtr	0.535353535353535
CDSAtr	0.493827160493827
CDSAtr	0.436734693877551
CDSAtr	0.444201312910284
CDSAtr	0.460055096418733
CDSAtr	0.542222222222222
CDSAtr	0.435406698564593
CDSAtr	0.470175438596491
CDSAtr	0.567901234567901
CDSAtr	0.452554744525547
CDSAtr	0.463963963963964
CDSAtr	0.541176470588235
CDSAtr	0.460481099656357
CDSAtr	0.427777777777778
CDSAtr	0.491071428571429
CDSAtr	0.438121047877145
CDSAtr	0.449685534591195
CDSAtr	0.476584022038567
CDSAtr	0.485463150777552
CDSAtr	0.429780033840948
CDSAtr	0.482866043613707
CDSAtr	0.429012345679012
CDSAtr	0.45
CDSAtr	0.518518518518518
CDSAtr	0.489226869455006
CDSAtr	0.544910179640719
CDSAtr	0.432156862745098
CDSAtr	0.565302144249513
CDSAtr	0.429530201342282
CDSAtr	0.415802469135802
CDSAtr	0.544927536231884
CDSAtr	0.470238095238095
CDSAtr	0.456910569105691
CDSAtr	0.553459119496855
CDSAtr	0.477941176470588
CDSAtr	0.544098573281453
CDSAtr	0.439688715953307
CDSAtr	0.443280977312391
CDSAtr	0.513661202185792
CDSAtr	0.407291666666667
CDSAtr	0.434959349593496
CDSAtr	0.56231884057971
CDSAtr	0.552238805970149
CDSAtr	0.45296803652968
CDSAtr	0.513888888888889
CDSAtr	0.458479532163743
CDSAtr	0.490196078431373
CDSAtr	0.427145708582834
CDSAtr	0.371929824561403
CDSAtr	0.447619047619048
CDSAtr	0.397959183673469
CDSAtr	0.44949494949495
CDSAtr	0.452380952380952
CDSAtr	0.445945945945946
CDSAtr	0.494929006085193
CDSAtr	0.444444444444444
CDSAtr	0.47037037037037
CDSAtr	0.454545454545455
CDSAtr	0.573122529644269
CDSAtr	0.433333333333333
CDSAtr	0.516666666666667
CDSAtr	0.432601880877743
CDSAtr	0.608666666666667
CDSAtr	0.417948717948718
CDSAtr	0.426078971533517
CDSAtr	0.48871181938911
CDSAtr	0.551498127340824
CDSAtr	0.505668934240363
CDSAtr	0.468013468013468
CDSAtr	0.426282051282051
CDSAtr	0.43127147766323
CDSAtr	0.548148148148148
CDSAtr	0.476537216828479
CDSAtr	0.506329113924051
CDSAtr	0.555555555555556
CDSAtr	0.551994301994302
CDSAtr	0.421115065243179
CDSAtr	0.57286432160804
CDSAtr	0.455470737913486
CDSAtr	0.386904761904762
CDSAtr	0.409282700421941
CDSAtr	0.427480916030534
CDSAtr	0.522861356932153
CDSAtr	0.491408934707904
CDSAtr	0.378205128205128
CDSAtr	0.489384288747346
CDSAtr	0.561844863731656
CDSAtr	0.474242424242424
CDSAtr	0.486772486772487
CDSAtr	0.532110091743119
CDSAtr	0.447096260938743
CDSAtr	0.437876960193004
CDSAtr	0.429378531073446
CDSAtr	0.424107142857143
CDSAtr	0.581196581196581
CDSAtr	0.476959904248953
CDSAtr	0.572769953051643
CDSAtr	0.496342737722048
CDSAtr	0.45005149330587
CDSAtr	0.453703703703704
CDSAtr	0.515845742649866
CDSAtr	0.428571428571429
CDSAtr	0.425675675675676
CDSAtr	0.422728600642711
CDSAtr	0.433192686357243
CDSAtr	0.449223416965352
CDSAtr	0.534334763948498
CDSAtr	0.43640350877193
CDSAtr	0.539568345323741
CDSAtr	0.427937915742794
CDSAtr	0.431726907630522
CDSAtr	0.635220125786163
CDSAtr	0.483618233618234
CDSAtr	0.389294403892944
CDSAtr	0.551440329218107
CDSAtr	0.402985074626866
CDSAtr	0.544993662864385
CDSAtr	0.496913580246914
CDSAtr	0.436834094368341
CDSAtr	0.563997262149213
CDSAtr	0.495897435897436
CDSAtr	0.406024885396202
CDSAtr	0.557548579970105
CDSAtr	0.435139573070608
CDSAtr	0.423758865248227
CDSAtr	0.469945355191257
CDSAtr	0.446969696969697
CDSAtr	0.494152046783626
CDSAtr	0.467991169977925
CDSAtr	0.483443708609272
CDSAtr	0.424207269914927
CDSAtr	0.457831325301205
CDSAtr	0.495412844036697
CDSAtr	0.5
CDSAtr	0.597701149425287
CDSAtr	0.45273631840796
CDSAtr	0.444444444444444
CDSAtr	0.5420054200542
CDSAtr	0.441077441077441
CDSAtr	0.453190220632081
CDSAtr	0.433333333333333
CDSAtr	0.397003745318352
CDSAtr	0.439024390243902
CDSAtr	0.437367303609342
CDSAtr	0.479338842975207
CDSAtr	0.415695415695416
CDSAtr	0.472222222222222
CDSAtr	0.43756145526057
CDSAtr	0.429153924566769
CDSAtr	0.417927170868347
CDSAtr	0.462962962962963
CDSAtr	0.442528735632184
CDSAtr	0.535714285714286
CDSAtr	0.448818897637795
CDSAtr	0.419302514193025
CDSAtr	0.509259259259259
CDSAtr	0.576642335766423
CDSAtr	0.454491725768322
CDSAtr	0.454837230628152
CDSAtr	0.446043165467626
CDSAtr	0.501618122977346
CDSAtr	0.421768707482993
CDSAtr	0.414965986394558
CDSAtr	0.495238095238095
CDSAtr	0.502824858757062
CDSAtr	0.490654205607477
CDSAtr	0.484330484330484
CDSAtr	0.43859649122807
CDSAtr	0.469907407407407
CDSAtr	0.503807106598985
CDSAtr	0.471177944862155
CDSAtr	0.467013888888889
CDSAtr	0.463203463203463
CDSAtr	0.463092463092463
CDSAtr	0.419017045020255
CDSAtr	0.437395099026519
CDSAtr	0.493624772313297
CDSAtr	0.615873015873016
CDSAtr	0.441247002398082
CDSAtr	0.457843137254902
CDSAtr	0.620253164556962
CDSAtr	0.420475319926874
CDSAtr	0.432663010359537
CDSAtr	0.442067736185383
CDSAtr	0.461187214611872
CDSAtr	0.462809917355372
CDSAtr	0.503663003663004
CDSAtr	0.5
CDSAtr	0.441295546558704
CDSAtr	0.452560873215785
CDSAtr	0.430027342779021
CDSAtr	0.471751412429379
CDSAtr	0.427642276422764
CDSAtr	0.560606060606061
CDSAtr	0.48005148005148
CDSAtr	0.482882882882883
CDSAtr	0.413760603204524
CDSAtr	0.451207729468599
CDSAtr	0.41680216802168
CDSAtr	0.478731631863882
CDSAtr	0.422427035330261
CDSAtr	0.55050505050505
CDSAtr	0.540564373897707
CDSAtr	0.435897435897436
CDSAtr	0.45
CDSAtr	0.450381679389313
CDSAtr	0.411867364746946
CDSAtr	0.505958829902492
CDSAtr	0.414954337899543
CDSAtr	0.423124231242312
CDSAtr	0.43979721166033
CDSAtr	0.415094339622642
CDSAtr	0.417204301075269
CDSAtr	0.497175141242938
CDSAtr	0.523809523809524
CDSAtr	0.431599229287091
CDSAtr	0.522935779816514
CDSAtr	0.418943533697632
CDSAtr	0.514184397163121
CDSAtr	0.453968253968254
CDSAtr	0.448979591836735
CDSAtr	0.48130081300813
CDSAtr	0.557755775577558
CDSAtr	0.521341463414634
CDSAtr	0.46504782928624
CDSAtr	0.455238095238095
CDSAtr	0.469255663430421
CDSAtr	0.444444444444444
CDSAtr	0.408227848101266
CDSAtr	0.425775978407557
CDSAtr	0.471655328798186
CDSAtr	0.490106544901065
CDSAtr	0.437449556093624
CDSAtr	0.594843462246777
CDSAtr	0.442622950819672
CDSAtr	0.417654808959157
CDSAtr	0.457831325301205
CDSAtr	0.399728997289973
CDSAtr	0.472222222222222
CDSAtr	0.447712418300654
CDSAtr	0.412050534499514
CDSAtr	0.491869918699187
CDSAtr	0.45906432748538
CDSAtr	0.425549915397631
CDSAtr	0.432900432900433
CDSAtr	0.445233866193014
CDSAtr	0.378033205619413
CDSAtr	0.528076463560335
CDSAtr	0.434782608695652
CDSAtr	0.46962962962963
CDSAtr	0.451267056530214
CDSAtr	0.528709917971663
CDSAtr	0.430989583333333
CDSAtr	0.507122507122507
CDSAtr	0.479461279461279
CDSAtr	0.439455782312925
CDSAtr	0.518279569892473
CDSAtr	0.479606188466948
CDSAtr	0.425287356321839
CDSAtr	0.535632183908046
CDSAtr	0.574603174603175
CDSAtr	0.494296577946768
CDSAtr	0.40295358649789
CDSAtr	0.453586497890295
CDSAtr	0.406193078324226
CDSAtr	0.462301587301587
CDSAtr	0.41015625
CDSAtr	0.562913907284768
CDSAtr	0.431693989071038
CDSAtr	0.489533011272142
CDSAtr	0.574181117533719
CDSAtr	0.486590038314176
CDSAtr	0.459962756052142
CDSAtr	0.406976744186047
CDSAtr	0.42090395480226
CDSAtr	0.438450899031812
CDSAtr	0.387272727272727
CDSAtr	0.501424501424501
CDSAtr	0.434468524251806
CDSAtr	0.524482109227872
CDSAtr	0.443159922928709
CDSAtr	0.573498964803313
CDSAtr	0.415873015873016
CDSAtr	0.408317580340265
CDSAtr	0.529100529100529
CDSAtr	0.571428571428571
CDSAtr	0.533333333333333
CDSAtr	0.424773022049287
CDSAtr	0.474747474747475
CDSAtr	0.435643564356436
CDSAtr	0.451917404129794
CDSAtr	0.443121693121693
CDSAtr	0.497536945812808
CDSAtr	0.421383647798742
CDSAtr	0.534883720930233
CDSAtr	0.458612975391499
CDSAtr	0.454794520547945
CDSAtr	0.418502202643172
CDSAtr	0.565972222222222
CDSAtr	0.57158836689038
CDSAtr	0.502222222222222
CDSAtr	0.4330900243309
CDSAtr	0.427787406123628
CDSAtr	0.412698412698413
CDSAtr	0.498489425981873
CDSAtr	0.53125
CDSAtr	0.56969696969697
CDSAtr	0.475095785440613
CDSAtr	0.410866910866911
CDSAtr	0.446771378708551
CDSAtr	0.503436426116838
CDSAtr	0.457142857142857
CDSAtr	0.416153319644079
CDSAtr	0.5512104283054
CDSAtr	0.492842535787321
CDSAtr	0.514934289127838
CDSAtr	0.443909153475568
CDSAtr	0.436695724366957
CDSAtr	0.39937106918239
CDSAtr	0.456751054852321
CDSAtr	0.430348258706468
CDSAtr	0.350574712643678
CDSAtr	0.469033856317093
CDSAtr	0.468926553672316
CDSAtr	0.407492354740061
CDSAtr	0.412345679012346
CDSAtr	0.493150684931507
CDSAtr	0.461538461538462
CDSAtr	0.527717782577394
CDSAtr	0.431111111111111
CDSAtr	0.44
CDSAtr	0.431339031339031
CDSAtr	0.510582010582011
CDSAtr	0.419354838709677
CDSAtr	0.44070796460177
CDSAtr	0.465069860279441
CDSAtr	0.419712070874862
CDSAtr	0.399150743099788
CDSAtr	0.436619718309859
CDSAtr	0.452889944576405
CDSAtr	0.567796610169492
CDSAtr	0.488859764089122
CDSAtr	0.426713947990544
CDSAtr	0.493888888888889
CDSAtr	0.463223787167449
CDSAtr	0.455743879472693
CDSAtr	0.461240310077519
CDSAtr	0.508196721311475
CDSAtr	0.486507936507937
CDSAtr	0.400966183574879
CDSAtr	0.568213783403657
CDSAtr	0.573469387755102
CDSAtr	0.486238532110092
CDSAtr	0.528795811518325
CDSAtr	0.419475655430712
CDSAtr	0.520766773162939
CDSAtr	0.481792717086835
CDSAtr	0.456084656084656
CDSAtr	0.450574712643678
CDSAtr	0.441930618401207
CDSAtr	0.450018375597207
CDSAtr	0.39568345323741
CDSAtr	0.57051282051282
CDSAtr	0.484593837535014
CDSAtr	0.481697819314642
CDSAtr	0.59047619047619
CDSAtr	0.496815286624204
CDSAtr	0.490384615384615
CDSAtr	0.478048780487805
CDSAtr	0.505882352941176
CDSAtr	0.444779116465863
CDSAtr	0.463824289405685
CDSAtr	0.454746136865342
CDSAtr	0.432799013563502
CDSAtr	0.564393939393939
CDSAtr	0.457977207977208
CDSAtr	0.454022988505747
CDSAtr	0.413756613756614
CDSAtr	0.496551724137931
CDSAtr	0.415625
CDSAtr	0.40818858560794
CDSAtr	0.443579766536965
CDSAtr	0.472222222222222
CDSAtr	0.462157809983897
CDSAtr	0.599439775910364
CDSAtr	0.447653429602888
CDSAtr	0.503311258278146
CDSAtr	0.5
CDSAtr	0.435978835978836
CDSAtr	0.449367088607595
CDSAtr	0.438487972508591
CDSAtr	0.425
CDSAtr	0.454337899543379
CDSAtr	0.529569892473118
CDSAtr	0.420634920634921
CDSAtr	0.378306878306878
CDSAtr	0.473333333333333
CDSAtr	0.397101449275362
CDSAtr	0.44354215003867
CDSAtr	0.57909604519774
CDSAtr	0.521786492374728
CDSAtr	0.461410095953275
CDSAtr	0.476552598225602
CDSAtr	0.475862068965517
CDSAtr	0.469135802469136
CDSAtr	0.420364050056883
CDSAtr	0.573573573573574
CDSAtr	0.575896262395118
CDSAtr	0.455197132616487
CDSAtr	0.44589552238806
CDSAtr	0.41991341991342
CDSAtr	0.570281124497992
CDSAtr	0.442244224422442
CDSAtr	0.446644664466447
CDSAtr	0.461059190031153
CDSAtr	0.433871932974267
CDSAtr	0.470238095238095
CDSAtr	0.501349527665317
CDSAtr	0.52962962962963
CDSAtr	0.46264367816092
CDSAtr	0.455555555555556
CDSAtr	0.522935779816514
CDSAtr	0.438375350140056
CDSAtr	0.571428571428571
CDSAtr	0.471014492753623
CDSAtr	0.451690821256039
CDSAtr	0.45771144278607
CDSAtr	0.451282051282051
CDSAtr	0.46551724137931
CDSAtr	0.449275362318841
CDSAtr	0.401606425702811
CDSAtr	0.544827586206897
CDSAtr	0.403703703703704
CDSAtr	0.465020576131687
CDSAtr	0.454191033138402
CDSAtr	0.5
CDSAtr	0.434684684684685
CDSAtr	0.437591776798825
CDSAtr	0.470588235294118
CDSAtr	0.448253968253968
CDSAtr	0.504950495049505
CDSAtr	0.445945945945946
CDSAtr	0.528158295281583
CDSAtr	0.473958333333333
CDSAtr	0.456445993031359
CDSAtr	0.475615887380593
CDSAtr	0.450549450549451
CDSAtr	0.475308641975309
CDSAtr	0.457300275482094
[truncated: 120,388 more rows]
