# Supplementary material for: The Welwitschia genome reveals a unique biology underpinning extreme longevity in deserts
Source: Nat Commun. 2021 Jul 12;12:4247. doi: 10.1038/s41467-021-24528-4 (PMC8275611; doi:10.1038/s41467-021-24528-4)
Supplement: Supplementary file 6 — Source Data [file 41467_2021_24528_MOESM6_ESM.zip › Supplementary Figure 14b.fas]

>W.mirabilis.24442  [mRNA] [translate_table: standard]
------------------------------------------------------------
------------------------------------------------------------
------------------------------------------------------------
------------------------MTELNGFAD---------------------------
--------------------------------YRYVETEAKNEEYDQESDR---------
--WKFMYRGVFSVLKCGERLGNMKVMKNVANTSVLWW-AGRLMCLWEG-GHPY-------
----EVDSASLSTIGPSRKTESVKKERKDPMKPTQKGKLGLRAGEIIKQGFVDFSTVVLR
FLLEGT----------------------------------LKMPRE---RVLSHFKIDSR
RRRLVIL--TCESQDMLLPNSNMCFYEFDWRMRLVHKRKFMIK----EHTMIHDWALTHR
HYIIFANRVKLNVSGSVGAVFGLTPMISALVPDDDRAVDDPFSCRQRQGTPVYIFPRFSA
DGCENAQINNSSASRDWRLPIDLPQKLWVLHIANAFEEEKQEGNHGNKLQIVVHACVCSY
KWFSFTKMFGYDHS----------------------------------------------
------------------------------------------------------------
----------------------------------------------KRLLDPAYMNMNSN
AGDHPSTPHLVKISVTLDCNGESSASVNALRSW--TKSCDFPSINNAVSSYKNKYMYAAA
NS-----SRRRSLPLFPFDSILKINV--------------IQDFTSTWWAGKRSFVGEPT
FVP-----KPNISVESEDDGYIIFVQYAIEEQRCYLVILDAKKLDKGEEKVAMVARLEIP
PQYVFPLGFHGFWASA--------------------
>LOC_Os04g46470.1.MSUv7.0
------------------------------------------------------------
---------------------------------------------MATQAIAPMHAAVVH
RHHVLPPRRCVRRRGVFVRASAAAAAAAAETDTLSAAFWDYNLLFRS-------------
----------QRDECLDSIPLRVTEGAIPPDFPAGTYYLAGPGIFSDDHGSTVHPL----
----DGHGYLRSFRFRPG---DRT----IHYSARFVETAAKREESRDGAS----------
--WRFTHRGPFSVLQGGKKVGNVKVMKNVANTSVLRW-GGRLLCLWEG-GQPY-------
----EVDPRTLETVGPFDLLGLAAADDNKATNASAARRPWLQEAGLDAAARLLRPVLSGV
FDMPGK-------------------------------------------RLLAHYKIDPR
RGRLLMV--ACNAEDMLLPRSHFTFYEFDAHFDLVQKREFVVP----DHLMIHDWAFTDT
HYILLGNRIKLDIPGSLLALTGTHPMIAALAVDPRRQS-----------------TPVYL
LPRSPETE---AGGRDWSVPIEAPSQMWSVHVGNAFEEANRRGGLD----VRLHMSSCSY
QWFHFHRMFGYNWH----------------------------------------------
------------------------------------------------------------
-------------------------------------------------HKKLDPSFMNA
AKGKEWLPRLVQVAIELDRTGECRRCSVRRLSDQHARPADFPAINPSYANQRNRFVYAGA
AS-----GSRRFLPYFPFDSVVKVDV--------------SDGSARWWSTDGRKFVGEPV
FVP---------TGGGEDGGYVLLVEYAVSKHRCHLVVLDAKKIGTEN---ALVAKLEVP
KNLTFPMGFHGFWGDE--------------------
>AT2G44990.1.TAIR10
------------------------------------------------------------
-------------------------------------MSLPIPPKFLPPLKSPPIHHHQT
PPPLAPPRAAISISIPDTGLGRTGTILDESTSSAFRDYQSLFVSQRS-------------
-------------ETIEPVVIKPIEGSIPVNFPSGTYYLAGPGLFTDDHGSTVHPL----
----DGHGYLRAFHIDGNKR-KAT------FTAKYVKTEAKKEEHDPVTDT---------
--WRFTHRGPFSVLKGGKRFGNTKVMKNVANTSVLKW-AGRLLCLWEG-GEPY-------
----EIESGSLDTVG--------------------------------------------R
FNVENNGCESCDDDDSSDRDLSGHDIWDTAADLLKPILQGVFKMPPK--RFLSHYKVDGR
RKRLLTV--TCNAEDMLLPRSNFTFCEYDSEFKLIQTKEFKID----DHMMIHDWAFTDT
HYILFANRVKLNPIGSIAAMCGMSPMVSALSLNPSNES-----------------SPIYI
LPRFSDKYS--RGGRDWRVPVEVSSQLWLIHSGNAYETREDNGDLK----IQIQASACSY
RWFDFQKMFGYDWQ----------------------------------------------
------------------------------------------------------------
------------------------------------------------SNKLDPSVMNLN
RGDDKLLPHLVKVSMTLDSTGNCNSCDVEPLNGW-NKPSDFPVINSSWSGKKNKYMYSAA
SS-----GTRSELPHFPFDMVVKFDL--------------DSNLVRTWSTGARRFVGEPM
FVP----KNSVEEGEEEDDGYIVVVEYAVSVERCYLVILDAKKIGESDAVVSSVNKVYIA
KINYIICVHSFYFDRNIAFHLSHK------------
>LOC_Os01g38580.1.MSUv7.0
------------------------------------------------------------
-----------------------------------------------------------M
ATSLTLIATPCTAPRSSSSFALAP-RLPPRCSNATAARRRAVRATTLQSDQEPAGSGDSG
ATTTKLSASTSVRQERWEGDL-PIEGCLPPWLN-GTYIRNGPGMWDVGEHAFHHLF----
----DGYATLVRVSFRGGGGARAT------GAHRQIESEAYRAAVARGRPVLREFSHCPA
--PA---KSLLHRFGDLVGLVTGAALTDNPNSAVLPLGDGRVMCLTET-TKSS-------
---VLIDPDTLETVG--------------------------------------------R
FRYTDR----------------------------------L----GG-MVQSAHPIV--T
DTEFLTL------LPDLVRPGHLVVRMEAGSNERKVIGRMDCRGGP-SPGWLHSFAVTEK
YAVVPEMP---LRYSSASLLASELAPFYA----------------------------FDW
VPASGSYMHVMCKSTGKTVASVEVPPFMAIHFINAYEEEGDEA-------AVVVDCCEHY
GDPAIIETLVLSRL----------------------------------------------
------------------------------------------------------------
--------------------------------------------------------RLLR
GKDVLPNARVGRFRIPLD-GSPFGELETALDPEEHGRGMDMCSINPARLGRKYQYAYACG
AR----------RPCNFPNTLTKIDL---------------VEKKAKSWHEEGSVPSEPF
FVA-----RPGATD--EDDGVVISIVSSDDGE-GYALVLDATTFEE-------IARVRFP
--YGLPYGFHGCWIPATEE-----------------
>W.mirabilis.08267  [mRNA] [translate_table: standard]
------------------------------------------------------------
------------------------------------------------------------
--------------------------------------MEPISLQLKVPTKPLGNPHTPL
TPPSSSSAWRSIRREKWEGELSTISGEIPQWLN-GTYLRNGPGMFHVGDHNFRHLF----
----DGYSTIVGVSFEGG---RVF------MRHSQLQSEAYRSAKEQSRVCYREFS----
--EAPTPSNFLQNLLNISGLFTGDSLTDNANTGVIMLGDGRVVCLTETVKGSY-------
----EIDPHTLETIG--------------------------------------------R
FKYSDN---------------------------------------LKGLVHSAHPIV--C
DEEFITL------IPDLMRPGYTVVRMLPGSNERTIIGRVKCRGGP-TPGWVHSFAVTEN
YIVVPEMP---LRYSAMNLLRAQPTPLYK----------------------------FEW
HPHSKAFIHVLCRSSGRVVASVEVPLFITFHFINAYEEKDDGERAV----AIVADCCEHY
ANTSILDRLRLENL----------------------------------------------
------------------------------------------------------------
--------------------------------------------------------TGFQ
GQDVLPDARVGRFRIPLD-GNPRGELEEGLDPEQHGRGLDMATINPNYGGKEYRFAYACG
AH----------RPCNFPNTLSKLDL---------------KERKAKNWYEPGCIPSEPF
FIP-----NQQEKHKAEDDGVAVSLVSDRDGG-GYVVLLDGETFAE-------IARAKMP
--YGLPYGLHGCWVPNKLNS----------------
>AT4G32810.1.TAIR10
------------------------------------------------------------
--------------------------------------------MASLITTKAMMSHHHV
LSSTRITTLYSDNSIGDQQIKTKPQVPHRLFARRIFGVTRAVINSAA--PSPLPEKEKVE
GERRCHVAWTSVQQENWEGEL-TVQGKIPTWLN-GTYLRNGPGLWNIGDHDFRHLF----
----DGYSTLVKLQFDGG---RIF------AAHRLLESDAYKAAKKHNRLCYREFSETPK
--SVIINKNPFSGIGEIVRLFSGESLTDNANTGVIKLGDGRVMCLTETQKGSI-------
----LVDHETLETIG--------------------------------------------K
FEYDDV----------------------------------L----SDHMIQSAHPIV--T
ETEMWTL------IPDLVKPGYRVVRMEAGSNKREVVGRVRCRSGSWGPGWVHSFAVTEN
YVVIPEMP---LRYSVKNLLRAEPTPLYK----------------------------FEW
CPQDGAFIHVMSKLTGEVVASVEVPAYVTFHFINAYEEDKNGDGKAT---VIIADCCEHN
ADTRILDMLRLDTL----------------------------------------------
------------------------------------------------------------
--------------------------------------------------------RSSH
GHDVLPDARIGRFRIPLD-GSKYGKLETAVEAEKHGRAMDMCSINPLYLGQKYRYVYACG
AQ----------RPCNFPNALSKVDI---------------VEKKVKNWHEHGMIPSEPF
FVP-----RPGATH--EDDGVVISIVSEENGG-SFAILLDGSSFEE-------IARAKFP
--YGLPYGLHGCWIPKD-------------------
>LOC_Os09g15240.1.MSUv7.0
------------------------------------------------------------
--------------------------------MMTASLHPCVCKASPAFRPASSLGARTQ
PKSTATNPKRPLFQELQRRLSFRIDEASKALETAKQGLLDALV--------DSTFKFSDQ
PMLPSENNFAPVNEISEAIEILQIEGEIPEDFP------EGSNPLFGALHSTVSIFGKSS
EIWVEGEGMLHAIYFTKN----SSDTWSVSYANRYVQSETLKIEKTRQKPCFLP------
--AIMGDSAAIVAAYILNYMRFGKVNKNISNTNVFEH-AGKVYAVSEN-HLPQ-------
----EISIQNLDTGD--------------------------------------------S
WDINGE----------------------------------W----KR--PFTAHPKVAPG
SGELVIF--GS----DAKRPFLMVGVVSADGTQLKHKVDLKLD----RCILCHDIGVTVK
YNIIMDIP---LTIDISRLIRGNQLIKFE-----KDSY-----------------ARIGV
MPR---------YGDAESVMWFDVEPFCMFHFINCFEEGDEVVIRGFRAADSIIPGPRIS
LNKNDLLSDPSKCS----------------------------------------------
------------------------------------------------------------
---------------------------------------------------------VKQ
GINEEFFSRLYQWRLNTKTKAVSGQYLSGT-----EFSMEFPVINDHYTGLHHSYAYAQV
VDSLESSYGVNEKVILKYGGLAKLCLE---------------------------------
---------------------------EADNVIAEVHIIDAQTFEGAP-----VAKIVLP
--QRVPYGFHGTFRSSLANTMT--------------
>LOC_Os08g28410.1.MSUv7.0
------------------------------------------------------------
------------------------------------------------------------
--------MVDGVVTLLEARKLVGKVILAGSANLY------------------------D
GSIHEQSNFAPVDEIGGRTEIWRIEGTISDDFPEGVYIRNGSNPLFGALHKVNSIFGQSE
DIWVEGEGMLHALYFTKS---REGNTWSVSYNNRYVQSDTFNTERDRQRPCFLS------
--AIKGDPLAIIAASILNMLRFGKVFRNMSNTGVFEH-AERVFSVAEN-DIPY-------
----EIDLDNLGTLC--------------------------------------------S
WVVDGQ----------------------------------W----NM--PFTAHPKVAPG
SGELVIY--GF----NIVKPFLTIGVVSEDGKKLERKVDLKLE----RCTYCHEIGVTKM
YNIIMDMP---LTVDLTRILRGAPLIDFE-----TESY-----------------ARIGV
MPR---------HGDADSVIWFDVEPFCTLHLINCFEEDHEVVIRGFRVPGSIITGITLE
HTANEEPANQGPS-----------------------------------------------
------------------------------------------------------------
------------------------------------------------------------
---EKSFPRLYEWRLNMKSRAVT-------------------VINNKYAGLHHKYAYAQV
IDVQGSLEGGCGTVRPKFGGFAKLHL----------------------------------
------------------------------QDNNKAHVIDAQRFENGP-----IAKITLP
--QRVPYGFHGTFIPRTTYKKT--------------
>LOC_Os08g28240.1.MSUv7.0
------------------------------------------------------------
-------------------------------------MYTLQPRVCISSSRSSISPKAAR
LSHQKASTGKPYFREIQVHLSSKLGEASNAMNSTYQQLLDSFV--------DHTFTFKCQ
PLRPTESNFAPVDEIGEITRVIEIEGEIPADFPEGVYIRNGGNPLYGGLQSVSSIFGQSH
NIWVEGEGMLHAVYFCK----SNNSTWSISYNNRYVQSETFRIEKERQKPCFLP------
--MTDGNPPAMLIASVLNTLRFRKVMKSMSNTSVFEH-AGRVYAASED-DVPH-------
----EVDLHNLSTLG--------------------------------------------S
WHLGGE----------------------------------W----KL--PFTAHPKVIPG
SKEMVIF--GI----NAVQPFLTVGIISEDGEKLKQKVGLKLD----RCTYCHEIGVTGT
YNIIIDSP---LTLNPTRMLRGAPVLEFE-----EESY-----------------SRIGV
MP---------HYGDADSVIWFYVEPFCTFHLVNCFEEGHEVVVRGFHVPSSAIMGPRQK
NMVMDTSSQEP-------------------------------------------------
------------------------------------------------------------
------------------------------------------------------------
--NEENFSRLYEWRLNLKTRTVAGKYLTSL-----DVALEFPVINDKFSGLRHSLNLA--
-------------ARPKFIGFAKLCLEEKQNIATKIDRE-DLIKVEYHQLAKNQFCSGVT
FVP-------KAAGAHEDDGWIVSFVHDEETNISKVHIIDARNFESEP-----IAKIILP
--QRVPYGLHGAFITKRT------------------
>W.mirabilis.00118  [mRNA] [translate_table: standard]
------------------------------------------------------------
------------------------------------------------------------
------------------------------------------------------------
--------------------------MDQTCTT---------------------------
------------------------------------------------------------
--YRGAYIISSIMMVCYTHSILKMDRARLANISVIFF-NEDVVALFKI-DTPY-------
AIH-IKSDGVMETVG--------------------------------------------G
HDFHSS----------------------------------I----SI--KITAYSKLDSK
IKEPFTF--CY---SPV-TPFLTMFHFFVDGKNHPNVDMRSMT----KPPLVHNFEF---
-----------RHWQVEGGPHNVFNMDFN-----KKGV-----------------HRVGS
IR----------------------------------------------------------
------------------------------------------------------------
------------------------------------------------------------
------------------------------------------------------------
------------------------------------------------------------
------------------------------------------------------------
------------------------------GGSKFERVRTIRSCTPNV-----VTSEDHN
--ARA-------------------------------
>W.mirabilis.26617  [mRNA] [translate_table: standard]
------------------------------------------------------------
------------------------------------------------------------
----------MTRNGAESDYKAVNPKPNGGMASLLTDIVEQIVVKLM-------YTSPGK
PLEFLSGNFEPVS-ESDPKSHLPVVGDLPSCLN-GEFVRVGPNPKF-PPVADYHWF----
----DGDGMIHGLRIKDG---KAT------YVSRYVKTSHLKQEEHFGRPKFSK-SGDLK
G-LYGLFAIFIQHIREKFGVLDMTYGRGTANTALVYH-HGKLLALHEG-DKPY-------
ALR-ILEDGDLQTLG--------------------------------------------L
MDYGEK----------------------------------L----AH--NFTAHPKVDPL
TGEMFTF--GY----QFTPPYLTYRIVTKDGIMLDPVSI-TIP----KPVMMHDFAITEN
YAIFMDLP---LYFTPKEMIKGGFIFTYD-----KTKL-----------------ARFGI
LPR--------YAKDDIKIQWFELPNCFIFHTANAWEEGEE---------VVLYACRFYN
PDLALFSGPIKEKS----------------------------------------------
------------------------------------------------------------
------------------------------------------------------------
---ADFGHELYEMRFNLQNGKASQRKLS-------ESTVDFPRINEKYIGRKQRYVYCTL
FD-----------TITRIIGVVKFDLQLQPD-YGKEQIEKGGNVLGVFHFGFKRFGSEAV
FVP-----KDSGPNMDEDDGYLICFVFDENTGRSEVNVIDAKTMSPEP-----VAVVHLP
--SRVPYGFHALFISEEQLQNQQ-------------
>W.mirabilis.06323  [mRNA] [translate_table: standard]
------------------------------------------------------------
---------------------------------------------------MGSLGEVYA
ETMLKKMEEEESALKAFTEYKIVNPKPHKEITSAFMDVLEKLLVKLM-------NSTPII
PLEYLFNNFSVVD-ESDPKSHLPVVGHLSSCFN-GEFVHLGPNPRF--ASVDYHWF----
----DEDGMIHGPRIKHG------------------------------------------
--------IATYVSRRR-------------------------------------------
------------------------------------------------------------
------------------------------------------------------------
------------------------------------------------------------
------------------------------------------------------------
------------------------------------------------------------
------------------------------------------------------------
------------------------------------------------------------
------------------------------------------------------------
------------------------------------------------------------
------------------------------------------------------------
------------------------------------------------------------
------------------------------------
>W.mirabilis.26616  [mRNA] [translate_table: standard]
------------------------------------------------------------
---------------------------------------------------MGGVGEVYA
ETMLKKTEEEEGALKAFADYKIVNPKPHKGIASAFTDVLEKLLVKLM-------YSTPTK
PLEYLFNNFGPVD-ESDPKSHLPVVGHLPSCLN-GEFVRVGPNPRF-APVADYHWF----
----DGDGMIHGLRIKDG---KAT------YVSRYVKTSRLKQEEYFGAPKFFK-IGDLQ
G-MFGLFTIMLQVLRQKLGILDVTYGIGSANTALIYH-HGKLLALNEG-DKPY-------
ALR-VLEDGDLQTLG--------------------------------------------L
MDYGEK----------------------------------L----AH--NFTAHPKVDPV
TGEMFTF--GY---QPT-PPYITYRVVTKDGLMLDPVPI-TLE----KPVMMHDFAITEN
YAIFMDVP---LYFTPKEMIKGRFIVTYD-----KTKP-----------------ARFGI
LPR--------YAKDDIQIRWFELPNCCIFHNANAWEEGDE---------VLLYTCRVDE
PDLTLLKGPIKENV----------------------------------------------
------------------------------------------------------------
------------------------------------------------------------
---ANFHNELYEMRFNLKTGEASQRKLS-------ESTVDFPRINEMYTGRKQRFVYGTV
FE-----------NITQIVGVVKFDLKAEPE-AGKTKIEVGGNVVGVFCFGPGRFGSEAI
FVP-----RKSTTDIDEDDGYLICFVHDENTGKSEVDVIDAKTMSPEP-----VAVVHLP
--SRVPYGFHAFFVSEEQLRNQR-------------
>LOC_Os12g44310.1.MSUv7.0
------------------------------------------------------------
--------------------------------------------------MGG--GD---
---------------GDEVLLLPEPRPRRGLASWALDLLERAAVRLG-------HDA-SK
PLYWLSGNFAPVHHETPPAPALPVRGHLPECLN-GEFVRVGPNPKF-VPVAGYHWF----
----DGDGMIHAMRIKDG---KAT------YVSRYVKTSRLKQEEYFGGAKFMK-IGDLK
G-FYGLFMVQMQQLRKKLKVLDFTYGHGTANTALIYH-HGKLMALSEA-DKPCKFSSHND
VVK-VLEDGDLQTLG--------------------------------------------L
LDYDKR----------------------------------L----KH--SFTAHPKVDPF
TDEMFAF--GY---SHE-PPYCTYRVITKDGAMLDPVPI-TIP----ESVMMHDFAITEN
YSIFMDLPL--LFRPKEMVKNGEFIYKFD-----PTKK-----------------ARFGI
LQR--------YEKDDTNIRWFELPNCFIFHNANAWEEGDE---------VILITCRLEN
PDLDKVNGYQ--------------------------------------------------
------------------------------------------------------------
----------------------------------------------------SD------
-NLENFGNELYEMRFNMKTGAASQKQLS-------VSAVDFPRINESYTGRKQRYVYCAI
LN-----------SIAKVAGIIKFDLHAEPEISGMKQLEVGGNVRGIFDLGPGRFGSEAI
FVP-----REPGVSGEEDDGYLIFFVHDENTGKSEVNVIDAKTMSADP-----VAVVELP
--SRVPYGFHAFFINEEQLAKQSA------------
>AT3G63520.1.TAIR10
------------------------------------------------------------
------------------------------------------------------------
---------MAEKLSDGSSIISVHPRPSKGFSSKLLDLLERLVVKLM--------HDASL
PLHYLSGNFAPIRDETPPVKDLPVHGFLPECLN-GEFVRVGPNPKF-DAVAGYHWF----
----DGDGMIHGVRIKDG---KAT------YVSRYVKTSRLKQEEFFGAAKFMK-IGDLK
G-FFGLLMVNVQQLRTKLKILDNTYGNGTANTALVYH-HGKLLALQEA-DKPY-------
VIK-VLEDGDLQTLG--------------------------------------------I
IDYDKR----------------------------------L----TH--SFTAHPKVDPV
TGEMFTF--GY----SHTPPYLTYRVISKDGIMHDPVPI-TIS----EPIMMHDFAITET
YAIFMDLPM--HFRPKEMVKEKKMIYSFD-----PTKK-----------------ARFGV
LPR--------YAKDELMIRWFELPNCFIFHNANAWEEEDE---------VVLITCRLEN
PDLDMVSGKVKEKL----------------------------------------------
------------------------------------------------------------
------------------------------------------------------------
---ENFGNELYEMRFNMKTGSASQKKLS-------ASAVDFPRINECYTGKKQRYVYGTI
LD-----------SIAKVTGIIKFDLHAEAE-TGKRMLEVGGNIKGIYDLGEGRYGSEAI
YVP--------RETAEEDDGYLIFFVHDENTGKSCVTVIDAKTMSAEP-----VAVVELP
--HRVPYGFHALFVTEEQLQEQTLI-----------
>LOC_Os04g04230.1.MSUv7.0
------------------------------------------------------------
------------------------------------------------------------
------------------------------------------------------------
------------------------------------------------------------
------------------------------------------------------------
------------------------------------------------------------
------------------------------------------------------------
------------------------------------------------------------
------------------------------------------------------------
------------------------------------------------------------
------------------MRWFDVPGCFCFHIWNAWDEPA----------VVIVCSCITP
PDALL-------------------------------------------------------
------------------------------------------------------------
------------------------------------------------------------
---SSVRAVLSEVRLDLRTGRYSRRELVP------GLNLEAGTVNRSLLGRRTRFTYLAV
AE-----------PWPRCRGVAKVDLG-------------TGELAAVHEYGEGRFSGEPT
FVPATSATSGTGTGGREDDGHVVVMVHDEAAGTAELVVLDAGKMEVAAT-----------
------------------------------------
>AT3G24220.1.TAIR10
------------------------------------------------------------
----------------------MQHSLRSDLLPTKTSPRSHLLPQPKNANISRRILINPF
KIPTLPDLTSPVPSPVKLKPTYPNLNLLQKLAATMLDKIESSIVIPM--EQNRPLPKPTD
PAVQLSGNFAPVN-ECPVQNGLEVVGQIPSCLK-GVYIRNGANPMF-PPLAGHHLF----
----DGDGMIHAVSIGFDNQVS--------YSCRYTKTNRLVQETALGRSVFPKPIGELH
G-HSGLARLALFTARAGIGLVDGTRGMGVANAGVVFF-NGRLLAMSED-DLPY-------
QVK-IDGQGDLETIG--------------------------------------------R
FGFDDQ----------------------------------I----DS--SVIAHPKVDAT
TGDLHTL--SY---NVLKKPHLRYLKFNTCGKKTRDVEI-TLP----EPTMIHDFAITEN
FVVIPDQQ---MVFKLSEMIRGGSPVIYV-----KEKM-----------------ARFGV
LSK--------QDLTGSDINWVDVPDCFCFHLWNAWEERTEEGDPV----IVVIGSCMSP
PDTIFSES----------------------------------------------------
------------------------------------------------------------
------------------------------------------------------------
--GEPTRVELSEIRLNMRTKESNRKVIVT------GVNLEAGHINRSYVGRKSQFVYIAI
AD-----------PWPKCSGIAKVDI--------------QNGTVSEFNYGPSRFGGEPC
FVP--------EGEGEEDKGYVMGFVRDEEKDESEFVVVDATDMKQ-------VAAVRLP
--ERVPYGFHGTFVSENQLKEQVF------------
>AT3G14440.1.TAIR10
-----------------------------------------------------------M
ASFTATAAVSGRWLGGNHTQPPLSSSQSSDLSYCSSLPMASRVTRKLNVSSALHTPPALH
FPKQSSNSPAIVVKPKAKESNTKQMNLFQRAAAAALDAAEGFLVSHE---KLHPLPKTAD
PSVQIAGNFAPVN-EQPVRRNLPVVGKLPDSIK-GVYVRNGANPLH-EPVTGHHFF----
----DGDGMVHAVKFEHG---SAS------YACRFTQTNRFVQERQLGRPVFPKAIGELH
G-HTGIARLMLFYARAAAGIVDPAHGTGVANAGLVYF-NGRLLAMSED-DLPY-------
QVQ-ITPNGDLKTVG--------------------------------------------R
FDFDGQ----------------------------------L----ES--TMIAHPKVDPE
SGELFAL--SY---DVVSKPYLKYFRFSPDGTKSPDVEI-QLD----QPTMMHDFAITEN
FVVVPDQQ---VVFKLPEMIRGGSPVVYD-----KNKV-----------------ARFGI
LDK--------YAEDSSNIKWIDAPDCFCFHLWNAWEEPETDE-------VVVIGSCMTP
PDSIFNES----------------------------------------------------
------------------------------------------------------------
------------------------------------------------------------
--DENLKSVLSEIRLNLKTGESTRRPIISNEDQ--QVNLEAGMVNRNMLGRKTKFAYLAL
AE-----------PWPKVSGFAKVDL--------------TTGEVKKHLYGDNRYGGEPL
FLP--------GEGGEEDEGYILCFVHDEKTWKSELQIVNAVSLEVEA-------TVKLP
--SRVPYGFHGTFIGADDLAKQVV------------
>AT1G78390.1.TAIR10
MTIITIISGMYIYSLLSQDAHHSQYGQNTNLVLKKPIPKPQTAAFNQESTMASTTLLPST
STQFLDRTFSTSSSSSRPKLQSLSFSSTLRNKKLVVPCYVSSSVNKKSSVSSSLQSPTFK
PPSWKKLCNDVTNLIPKTTNQNPKLNPVQRTAAMVLDAVENAMISHE--RRRHPHPKTAD
PAVQIAGNFFPVP-EKPVVHNLPVTGTVPECIQ-GVYVRNGANPLH-KPVSGHHLF----
----DGDGMVHAVRFDNG---SVS------YACRFTETNRLVQERECGRPVFPKAIGELH
G-HLGIAKLMLFNTRGLFGLVDPTGGLGVANAGLVYF-NGHLLAMSED-DLPY-------
HVK-VTQTGDLETSG--------------------------------------------R
YDFDGQ----------------------------------L----KS--TMIAHPKIDPE
TRELFAL--SY---DVVSKPYLKYFRFTSDGEKSPDVEI-PLD----QPTMIHDFAITEN
FVVIPDQQ---VVFRLPEMIRGGSPVVYD-----EKKK-----------------SRFGI
LNK--------NAKDASSIQWIEVPDCFCFHLWNSWEEPETDE-------VVVIGSCMTP
PDSIFNEH----------------------------------------------------
------------------------------------------------------------
------------------------------------------------------------
--DETLQSVLSEIRLNLKTGESTRRPVISE-----QVNLEAGMVNRNLLGRKTRYAYLAL
TE-----------PWPKVSGFAKVDL--------------STGEIRKYIYGEGKYGGEPL
FLP--------SGDGEEDGGYIMVFVHDEEKVKSELQLINAVNMKLEA-------TVTLP
--SRVPYGFHGTFISKEDLSKQALC-----------
>AT4G18350.1.TAIR10
------------------------------------------------------------
----------------MVSLLTMPMSGGIKTWPQAQIDLGFRPIKRQPKVIKCTVQIDVT
ELTKKRQLFTPRTTATPPQHNPLRLNIFQKAAAIAIDAAERALISHE---QDSPLPKTAD
PRVQIAGNYSPVP-ESSVRRNLTVEGTIPDCID-GVYIRNGANPMF-EPTAGHHLF----
----DGDGMVHAVKITNG---SAS------YACRFTKTERLVQEKRLGRPVFPKAIGELH
G-HSGIARLMLFYARGLCGLINNQNGVGVANAGLVYF-NNRLLAMSED-DLPY-------
QLK-ITQTGDLQTVG--------------------------------------------R
YDFDGQ----------------------------------L----KS--AMIAHPKLDPV
TKELHAL--SY---DVVKKPYLKYFRFSPDGVKSPELEI-PLE----TPTMIHDFAITEN
FVVIPDQQ---VVFKLGEMISGKSPVVFD-----GEKV-----------------SRLGI
MPK--------DATEASQIIWVNSPETFCFHLWNAWESPETEE-------IVVIGSCMSP
ADSIFNER----------------------------------------------------
------------------------------------------------------------
------------------------------------------------------------
--DESLRSVLSEIRINLRTRKTTRRSLLVNE----DVNLEIGMVNRNRLGRKTRFAFLAI
AY-----------PWPKVSGFAKVDL--------------CTGEMKKYIYGGEKYGGEPF
FLP----GNSGNGEENEDDGYIFCHVHDEETKTSELQIINAVNLKLEA-------TIKLP
--SRVPYGFHGTFVDSNELVDQL-------------
>AT1G30100.1.TAIR10
------------------------------------------------------------
---------MACSYILTPNPTKLNLSFAPSDLDAPSPSSSVSFTNTKPRRRKLSANSVSD
TPNLLNFPNYPSPNPIIPEKDTSRWNPLQRAASAALDFAETALLRRE---RSKPLPKTVD
PRHQISGNYAPVP-EQSVKSSLSVDGKIPDCID-GVYLRNGANPLF-EPVSGHHLF----
----DGDGMVHAVKITNG---DAS------YSCRFTETERLVQEKQLGSPIFPKAIGELH
G-HSGIARLMLFYARGLFGLLNHKNGTGVANAGLVYF-HDRLLAMSED-DLPY-------
QVR-VTDNGDLETIG--------------------------------------------R
FDFDGQ----------------------------------L----SS--AMIAHPKIDPV
TKELFAL--SY---DVVKKPYLKYFKFSPEGEKSPDVEI-PLA----SPTMMHDFAITEN
FVVIPDQQ---VVFKLSDMFLGKSPVKYD-----GEKI-----------------SRFGI
LPR--------NAKDASEMVWVESPETFCFHLWNAWESPETDE-------VVVIGSCMTP
ADSIFNEC----------------------------------------------------
------------------------------------------------------------
------------------------------------------------------------
--DEQLNSVLSEIRLNLKTGKSTRRTIIPGSV---QMNLEAGMVNRNLLGRKTRYAYLAI
AE-----------PWPKVSGFAKVDL--------------STGEVKNHFYGGKKYGGEPF
FLP------RGLESDGEDDGYIMSFVHDEESWESELHIVNAVTLELEA-------TVKLP
--SRVPYGFHGTFVNSADMLNQA-------------
>W.mirabilis.21174  [mRNA] [translate_table: standard]
------------------------------------------------------------
------------------------------------------------------------
-------------------------------------VVENVVVSNL--ERKVALPKTAD
PEVQISGNFAPVA-ETPVEQRLPVDGHLPECLQ-GVYVRNGANPMF-EPNAGHHLF----
----DGDGMIHAVRFSQG---TVS------YCSRFTETHRLTEEKKLGRAFYPKAIGELH
G-HSGLARLALFYARAFFGLVDPSKGMGVANAGLVFF-NRRLLAMSED-DLPY-------
VVC-VSGEGDLQTVG--------------------------------------------R
YDFGGQ----------------------------------L----HS--AMIAHPKIDPE
SKELFGL--SY---DVLKKPYLKYFAFKPDGSKGPDVTI-SVE----EPTMMHDFAITKN
YAIIPDQQ---VVFRLQSMLTGGSPVIYN-----KDKT-----------------PRFGI
LPK--------YDSDESRMKWVDVPDCFCFHLWNAWE-----------------------
------------------------------------------------------------
------------------------------------------------------------
------------------------------------------------------------
------------------------------------------------------------
------------------------------------------------------------
-----------------------------------------------------VSPDEVV
------------------------------------
>W.mirabilis.07750  [mRNA] [translate_table: standard]
------------------------------------------------------------
------------------------------------------------------------
----------------------------------------MFAARHSLEPLRPTIRPPPR
QLAVILVCYLFSAPPLRPPSSPLFLSLAPPALQ-RVFLLLSHPAFF--------------
-----------CLEVQFN------------YSGAYLQWQSTTAIHCSIRIALKSYV----
--CAMNCLGGEVFSKHVIQTRHPDSNGNVIKPRLRCHSRRRATACRMATAAPA-------
----VEKKPPAITI---------------------------------------------P
EIWKKR-------------------------------------------KDSHAPKRRTF
PGDAAPP--RKANWNPLQKLAASLLDVVENVLVAGLENQVPLP-----KTADPEVQISGN
FAPVSETSVT-APLPVEGRIPSCLEGVYV-------------------------------
------------------------------------------------------------
------------------------------------------------------------
------------------------------------------------------------
------------------------------------------------------------
------------------------------------------------------------
-----------------------------------------------------RNGANPM
FEP-----------------------------VAGHHLFDGDGMIHAA------------
------------------------------------
>W.mirabilis.07751  [mRNA] [translate_table: standard]
--------------------------------------------------------MNCL
GGEVFSKHVIQTRHPDSNGNVIKPRLRCHSRRRATACRMATAAPAVEKKPPAITIPEIWK
KRKDSHAPKRRTFPGDAAPPRKANWNPLQKLAASLLDVVENVLVAGL--ENQVPLPKTAD
PEVQISGNFAPVS-ETSVTAPLPVEGRIPSCLE-GVYVRNGANPMF-EPVAGHHLF----
----DGDGMIHAVRFRGG---AAT------YCSRFTRTHRLSEEQVVGRAFYPKAIGELH
G-HSGLARLALFYARALFGLVDPTKGMGVANAGLIFF-NGRLLAMSED-DLPY-------
AVR-VTGDGDLETAG--------------------------------------------R
FDFGGQ----------------------------------L----RS--AMIAHPKVDPE
TGELFAL--SY---DVIKKPFLKYFMFRPDGSKGPDVTV-SVD----EPTMMHDFAITKN
FVVIPDQQ---VVFRLHSMLTGGSPVIYN-----KEKT-----------------PRFGV
LPK--------YDCDEGRITWVDVPDCFCFHLWNAWEESADE--------IVVIGSCMTP
ADSIFNESDDPLRSVLSEIRLNLRTGQSTRRQIAPMNLEAGQVNRNLMGRKTSYDVIKKP
FLKYFMFRPDGSKGPDVTVSVDEPTMMHDFAITKNFVVIPDQQVVFRLHSMLTGGSPVIY
NKEKTPRFGVLPKYDCDEGRITWVDVPDCFCFHLWNAWEESADEIVVIGSCMTPADSIFN
ESDDPLRSVLSEIRLNLRTGQSTRRQIA-------PMNLEAGQVNRNLMGRKTRYAYLAV
AE-----------PWPRVSGIAKVDLEAPGD----------DRVVARACYPAGCYGGEPF
FVP-----RSADPTAPEDDGYVLTFMHNEETSQSELLILDAQSPSLEK-----VASVRLP
--SRVPYGFHGTFISAQELAQQTAEGP---------
>LOC_Os07g05940.1.MSUv7.0
------------------------------------------------------------
----------------------------MASSAPSAPGLAPVAKPPPPPSKVKVATATVP
TNGKIKQGARPMRVSAPPVEPRRRMNPLQRLAAAAIDAVEEGLVAGL-LERGHALPRTAD
PAVQIAGNYAPVG-ERPPVRGLPVSGRLPACLD-GVYVRNGANPLH-APRAGHHLF----
----DGDGMLHAVRLAGG---RAE-----SYACRFTETARLRQEREMGRPVFPKAIGELH
G-HSGVARLLLFGSRALCGVLDASRGIGVANAGLVYH-DGRLLAMSED-DLPY-------
HVR-VTHDGDLETVG--------------------------------------------R
YDFHGQ----------------------------------L----DADGTMIAHPKLDPV
TGELFAL--SY---NVVSKPYLKYFYFTADGRKSRDVDI-PVG----APTMIHDFAVTEN
YAVVPDQQ---IVFKLQEMVRGGSPVVYD-----REKA-----------------SRFGV
LPK--------RAADASELRWVEVPGCFCFHLWNAWEDDATGE-------IVVIGSCMTP
PDAVFNEPSQSPEE----------------------------------------------
------------------------------------------------------------
------------------------------------------------------------
---ESFRSVLSEIRLDPRTGVSRRRDVLRDAAE--QVNLEAGMVNRQLLGRKTRYAYLAI
AE-----------PWPRVSGFAKVDL--------------ESGTAEKFIYGEGRYGGEPC
FVP-------RAGAAAEDDGHVLCFVHDEERGTSELVVVDAGSEAMEE-----VAAVKLP
--GRVPYGLHGTFIGANELQRQA-------------
>LOC_Os03g44380.1.MSUv7.0
--------------------------------------------------------MATI
TTPGYAHIQRQHGRCSTTAGRRGASNSVRFSARAVSSVPHAAAASSAPAFLPVPFVPGAD
APSPSGKSAIGVPKAPRKGEEGKRLNFFQRAAAMALDAFEEGFVANVLE-RPHGLPSTAD
PAVQIAGNFAPVG-ETPPARALPVSGRIPPFIN-GVYARNGANPHF-DPVAGHHLF----
----DGDGMVHAVRIRNG---AAE-----SYACRFTETARLRQERAMGRPMFPKAIGELH
G-HSGIARLALFYARAACGLLDPSHGTGVANAGLIYF-NGRLLAMSED-DLPY-------
QVR-VTADGDLETVG--------------------------------------------R
YDFDGQ----------------------------------L----GC--AMIAHPKLDPA
TGELHAL--SY---DVIKKPYLKYFYFAPDGTKSADVEI-PLD----QPTMIHDFAITEN
YVVVPDHQ---VVFKLQEMLRGGSPVVLD-----KEKT-----------------SRFGV
LPK--------HAADASEMVWVDVPDCFCFHLWNAWEEADTDE-------VVVIGSCMTP
ADSIFNES----------------------------------------------------
------------------------------------------------------------
------------------------------------------------------------
--DDRLESVLTEIRLNTRTGESTRRAILPPSS---QVNLEVGMVNRNLLGRKTRYAYLAV
AE-----------PWPKVSGFAKVDL--------------ATGELTKFEYGEGRFGGEPC
FVP---MDAAAATPRGEDDGYILSFVHDERAGTSELLVVNAADMRLEA-------TVQLP
--SRVPYGFHGTFITGDELTTQA-------------
>LOC_Os12g42280.1.MSUv7.0
------------------------------------------------------MPTTFT
PNSPASSCSIHHRASPSRGARNSVRFTRPRAAAAATNSVLSAPSSVPPAYVPPPPPPPTK
MFPEAGDAAAAKAAARRCGKKKDGLNFFQRAAAVALDAFEEGFITNVLE-RPHALPRTAD
PAVQIAGNFAPVG-EQPPVRSLPVSGRIPPFIN-GVYARNGANPHF-EPTAGHHLF----
----DGDGMVHAVRIRNG---AAE-----SYACRFTETARLGQERALGRAVFPKAIGELH
G-HSGIARLALFYARGLCGLVDPSHGTGVANAGLVYF-NGRLLAMSED-DLPY-------
QVR-VTADGDLETVG--------------------------------------------R
YDFDGQ----------------------------------L----GC--AMIAHPKLDPV
SGELFAL--SY---DVIKKPYLKYFYFDADGTKSPDVEI-ELE----QPTMIHDFAITEN
FVVVPDHQ---VVFKLGEMFRGGSPVVLD-----REKT-----------------SRFGV
LPK--------HATSSLEMVWVDVPDCFCFHLWNAWEEAESGE-------VVVVGSCMTP
ADSIFNES----------------------------------------------------
------------------------------------------------------------
------------------------------------------------------------
--DEHLESVLTEIRLNTRTGESTRRAVLPPAA---QVNLEVGMVNRAMLGRKTRYAYLAV
AE-----------PWPKVSGFAKVDL--------------ATGELTKFEYGEGRFGGEPC
FVPMGGAGAAASPARGEDDGYILSFVRDEAAGTSELLVVNAADMRLEA-------TVQLP
--SRVPYGFHGTFINAGELATQA-------------
>W.mirabilis.16163  [mRNA] [translate_table: standard]
------------------------------------------------------------
------------------------------------------------------------
------------------------------MTFNSTETLSFLSSPTSVTVLGSLPVPFVD
PKRVLGENIAPVP-ELQPTDCSVTTRSVSECLD-EIYLRNGPNPCH-VPRGGYHIF----
----DGDGMLHILRLGNG---SAT------FCSRYVRTNKFLV-----------------
-----VLPKALTPRRQRRRRREPTI------------------------SSPE-------
-----------------------------------------------------------N
EKRRHR-------------------------------------------KAKTTPTCNSV
AREQVRL--RH------SRRLIELFKPEDGSERRGQRQHCHRS-----------------
------------------------------------------------------------
------------------------------------------------------------
------------------------------------------------------------
------------------------------------------------------------
------------------------------------------------------------
------------------------------------------------------------
-----------------------------------------------KNRGEHREGAGA-
-------------------------NQETKTGENALRRQSDTKTAKGQ------------
--HRRAKGYRRQGGAT--------------------
>W.mirabilis.16164  [mRNA] [translate_table: standard]
------------------------------------------------------------
------------------------------------MANKRKGCKSTASDQENRGKAAYH
DLQLNRNPLLPFVPNVCHGLLRRCRAVPALTFLLNTGPRIQRHRRIRQQVLGSLPVPFVD
PKRVLGENIAPVP-ELQPTDCSVTTRSVSECLD-EIYLRNGPNPCH-VPRGGYHIF----
----DGDGMLHILRLGNG---SAT------FCSRYVRTNKFLV-----------------
-----VLPKALTPRRQRRRRREPTI------------------------SSPE-------
-----------------------------------------------------------N
EKRRHR-------------------------------------------KAKTTPTCNSV
AREQVRL--RH------SRRLIELFKPEDGSERRGQRQHCHRS-----------------
-------------------------------------------------------KNRGE
HRE---------------------------------------------------------
------------------------------------------------------------
------------------------------------------------------------
------------------------------------------------------------
------------------------------------------------------------
----------------------------------------GAGANQETKNGRKRFKEAIR
HKDSKRAAPKSKKVTGDKEGPLEVIKNRDRGTEKKRMEENRFNKKAQQ--------QRHK
WIHKRRRGWQTKRKGCKKHSI---------------
>W.mirabilis.03482  [mRNA] [translate_table: standard]
------------------------------------------------------------
------------------------------------------------------------
------------------------------------------------------------
--------------MVQPGMKLHVVGK--ECAN-STSLRLSYNDMVKRLLGDKH------
-------------------------------CCTFSIAF---------------------
--FAGEFDVIAWMCLIFKGLAE--------------------------------------
----------YSKIG--------------------------------------------C
FNFQGR----------------------------------------LKSPMIAHPEIDLK
THELFLL--SY---NNMRKPYLKHFYFSPDGCKSADVVV-HFE----NPIMIHDFAIMEN
YI---------TSFQLDQMLKGGMLIIYN-----RWKT-----------------TCFGI
LPR---------------------------------------------------------
------------------------------------------------------------
------------------------------------------------------------
------------------------------------------------------------
------------------------------------------------------------
------------------------------------------------------------
------------------------YAYQMDQYFGLLLVPFVECLEGVK-----------P
------------------------------------
>LOC_Os02g47510.1.MSUv7.0
--------------------------------MQRICPAHCSVTHSLTMKSMRLSYIPPA
ASAAPQSPSYGRKKNASAAPPSAAASTTVLTSPLVTTTRTPKQTEQEDEQLVAKTKTTRT
VIATTNGRAAPSQSRPRRRPAPAAAASAASLPMTFCNALEEVINTFI---DPPALRPAVD
PRNVLTSNFVPVD-ELPPTPCPVVRGAIPRCLAGGAYIRNGPNPQH-LPRGPHHLF----
----DGDGMLHSLLLPSP---ASS-GDDPVLCSRYVQTYKYLVERDAGAPVLPNVFSGFH
G-VAGMARGAVVAARVLTGQMNPLEGVGLANTSLAYF-AGRLYALGES-DLPY-------
AVRVHPDTGEVTTHG--------------------------------------------R
CDFGGR----------------------------------L----VM--GMTAHPKKDPV
TGELFAF--RY---GPV-PPFVTYFRFDPAGNKGADVPIFSVQ----QPSFLHDFAITER
YAIFPEIQI--VMKPMDMVVGGGSPVGSD-----PGKV-----------------PRLGV
IPR--------YATDESEMRWFEVPGFNIMHSVNAWEEAGGEE-------LVLVAPNVLS
IEHALEHM----------------------------------------------------
------------------------------------------------------------
------------------------------------------------------------
---ELVHSCVEKVRINLRTGVVTRTPLA-------AGNFDFPVINPAFLGRRNRYGYFGV
GD-----------PAPKIGGVAKLDFDRAGE---------GDCTVAQRDFGPGCFAGEPF
FVA-----DDVEGNGNEDDGYLVCYVHDEATGENRFVVMDARSPDLEI-----VAEVQLP
--GRVPYGFHGLFVTQAELQSQHQ------------
>LOC_Os10g08980.1.MSUv7.0
------------------------------------------------------------
------------------------------------------------------------
------------------------------------------------------------
------------------MAEEEEEGEVPFELA---------------------------
------------------------------------------------------------
--------------------------------QMTPYESGHAVPRWRQ------------
------------------------------------------------------------
------------------------------------------------------------
----------------------------RAGNKADDVPIFSLQ----QPSMLHDFAITEH
YAIFPESQL--VMCPMNMALRGGSLIGLD-------------------------------
------------------------------------------------------------
------------------------------------------------------------
------------------------------------------------------------
------------------------------------------------------------
------SAMVDMIHINLRTGTVLRTALS-------LESLEFGVIHQGYVGRYNRYGYFGV
SA-----------PLPRFSGIRKLDFAMVGA---------DDCTVARRDFGPGCFVGEPF
FVP-----SNDNGDGNEDNGYVVCYTHKEDTGESQFVVMDAMSPELEI-----VAAVQLP
--ARVPYGFHGRFITQAELLSQQK------------
>LOC_Os12g24800.1.MSUv7.0
------------------------------------------------------------
-----------------------------------MEVPIAAMTFAHPANVMTLASRQPK
SKRSHISPATTAHRNLQTRLAHHHHATPASLPMAICNTVDKVINRFI---DLPEQRPTVD
PRRVLSGNFAPVD-ELPPTSCHVIRGSIPSCLAGGVYIRNGPNPQHRLPQRTHHLF----
----DGDGMLHSLLIPSA---SSTLLSEPVLCSRYVHTYKYLLERETGGPVLPNFFAGFH
G-VAGLARAVVMIARVLAGQINLNKGFGLANTSITLF-ADCLYALCES-DLPY-------
SMHINPANGEVTTLG--------------------------------------------R
CDFGGD----------------------------------L----SF--RMTAHPKKDPV
TMELFAF--RY----NVFQPFITYFWFDRAGSKVADVPILSLQ----KPSVMHDFAITER
YAIFPESQL--IVNPMDMVMRGSSLVGLD-----RTMV-----------------PRIGV
LPR--------YAKDESDMRWFEVPRFNMLHTTNGWEEADGEE-------IVLVAPNILS
IEHMLGNM----------------------------------------------------
------------------------------------------------------------
------------------------------------------------------------
---ELMRARVDMVRINLCTGDVSCTALS-------PESLEFGVIHQGYVGRKNRYGYFGV
SG-----------PLPKIKGIRKLDFDLVGS---------GDCTVGRRDFGLGCFAGEPF
FVP-----DNIDGYGNEDSGYVVCYTHEEDTGESWFVVMDAKSPELDI-----VAEVQLP
--SRIPYGFHGIFVKQAELLAQQ-------------
>W.mirabilis.09802  [mRNA] [translate_table: standard]
------------------------------------------------------------
------------------------------------------------------------
------------------------------------------------------------
--------------MLDRRRVRGLVQRAPIREN---------------------------
----WRSMKMHDEEVASGVKGNGR------WCCPSTEGADLRATAWVQRPGRKEADATML
D-VGGKGCGS----RRQGGMLGRRRVRGSVQRAPIRE-NRRSTKMHDE-VSTW-------
-----------------------------------------------------------R
DNVKHK-----------------------------------------------VPVIEQH
NEHRLRMVEAFAKNGSQARRHLAEARVLRRGEERETTHTKELQ-------QRREREEDDR
YM---------VTYAHDEGIRVRMFLVMD-------------------------------
------------------------------------------------------------
------------------------------------------------------------
------------------------------------------------------------
------------------------------------------------------------
-----------------------------------AASKDLGVVTSMERPAQVPYGIHEL
QQ----------------------------------------------------------
------------RREEEDDRYMVTYAHDEGIRVQMFLVMDAASKDLGV-----VTSMERP
--AQVPYGIHGLFIAKQELRRQRF------------
>AT4G19170.1.TAIR10
------------------------------------------------------------
----------MDSVSSSSFLSSTFSLHHSLLRRRSSSPTLLRINSAVVEERSPITNPSDN
NDRRNKPKTLHNRTNHTLVSSPPKLRPEMTLATALFTTVEDVINTFI----DPPSRPSVD
PKHVLSDNFAPVLDELPPTDCEIIHGTLPLSLN-GAYIRNGPNPQF-LPRGPYHLF----
----DGDGMLHAIKIHNG---KAT------LCSRYVKTYKYNVEKQTGAPVMPNVFSGFN
GVTASVARGALTAARVLTGQYNPVNGIGLANTSLAFF-SNRLFALGES-DLPY-------
AVR-LTESGDIETIG--------------------------------------------R
YDFDGK----------------------------------L----AM--SMTAHPKTDPI
TGETFAF--RY---GPV-PPFLTYFRFDSAGKKQRDVPIFSMT----SPSFLHDFAITKR
HAIFAEIQLGMRMNMLDLVLEGGSPVGTD-----NGKT-----------------PRLGV
IPK--------YAGDESEMKWFEVPGFNIIHAINAWDEDDGNS-------VVLIAPNIMS
IEHTLERM----------------------------------------------------
------------------------------------------------------------
------------------------------------------------------------
---DLVHALVEKVKIDLVTGIVRRHPIS-------ARNLDFAVINPAFLGRCSRYVYAAI
GD-----------PMPKISGVVKLDVSKGDR---------DDCTVARRMYGSGCYGGEPF
FVA----RDPGNPEAEEDDGYVVTYVHDEVTGESKFLVMDAKSPELEI-----VAAVRLP
--RRVPYGFHGLFVKESDLNKL--------------
>W.mirabilis.02116  [mRNA] [translate_table: standard]
------------------------------------------------------------
----------------------------MFEILRWGQNRGADSCRATYLIRQDTTSEPSN
KNHRQTFPSSRSATLDPKAHSDQAMASTIGPLIMTFNLPRSLSSPSSPTFLDPPPAPFVD
PRRVLAGNFAPVL-AIPLTDCTVTAGGIPECLN-GIYLRNGPSRRH-VPRSSYHLF----
----DGDGMLHVLRVQNG---SAT------FRSRYVRTNKFLVEEACGRAVVPNGFSGMT
G-PAGVARITVTVCSLQAAAAEGDGVKGGGR---------------KQ-EGPH-------
--RKGRESKRIKTAG--------------------------------------------R
KKTKNH--------------------------------------------ITGDATEEEC
SG------------------------SQKGGERPYDKTRGTQE-----------------
------------------------------------------------------------
------------------------------------------------------------
------------------------------------------------------------
------------------------------------------------------------
------------------------------------------------------------
------------------------------------------------------------
------------CSQPEKRGAERIDR----------------------------------
------------------------------SDEHNVYLKNKRKREEGASPFETSTAEEGS
QAFR--------------------------------
>W.mirabilis.16239  [mRNA] [translate_table: standard]
------------------------------------------------------------
------------------------------------------------------------
------------------------------------------------------------
------------------------------YLE-GVYIHNRPNPRY-VPRGTHHLF----
----DGDGMLHVLHIEDG---RVT------FCSRFVHTKWFLQEEVAGNYLLPS-IFTCK
G-VVRVAWLGVLTTRMAFGLLDLSGKAGLANTRVVFF-NGRVMALCQN------------
------------------------------------------------------------
------------------------------------------------------------
------------------------------------------------------------
------------------------------------------------------------
------------------------------------------------------------
------------------------------------------------------------
------------------------------------------------------------
------------------------------------------------------------
------------------------------------------------------------
------------------------------------------------------------
------------------------------------------------------------
------------------------------------
>W.mirabilis.26155  [mRNA] [translate_table: standard]
------------------------------------------------------------
------------------------------------------------------------
------------------------------------------------------------
------------------------------------------------------------
----MGRG----------------------------------------------------
--WRGRRHGGRQHIPAGARHPAPCTGALHRRKAALQF-GLRNR-----------------
----HKEASFVAEFG---------------------------------------------
-VWGDQ------------------------------------------------------
------------------------------------------------------------
------------------------------------------------------------
------------------------------------------------------------
------------------------------------------------------------
------------------------------------------------------------
------------------------------------------------------------
---------------------------------------------PAYLGRKNRFAYAGI
GA-----------PMPKVSGVAKIDFE-------------EERVVARRTFGDGVYGGEPF
FVA-----RSTAEDLAEDDGF---------------------------------------
------------------------------------
>W.mirabilis.26157  [mRNA] [translate_table: standard]
------------------------------------------------------------
----------------------------------MAATATSSPLTRNHFYTVKAVQAPPK
LSTVPKPRTQPQTSRRDSDSSSVKNAAERSLPAVICNLADNFINAYL----EPPLLPWVD
PKHVLAGNFAPVP-EQPPTECRKIRGTIPGCLE-GVYIRNGPNPRH-VPRGAHHLF----
----DGDGMLHALRVNDG---RVT------FCSRFVRTKKLLQEEAAGGQLMPN-IFSFQ
G-AAGVAKFGVLAARTALGLFDPFGGAGLANTSVAFF-NKRVLALAES-DAPY-------
VVR-VTDDGDLQTVG--------------------------------------------R
HDFGGS----------------------------------L----FM--GMTAHPKLDPQ
TGELFAF--RY---GPV-PPFLNLFRVSPDGKKLPDVGILSMM----QPSFIHDFAITER
FAVFPDTQI--VVNPLEMMFGSGSPIGHD-----AAKV-----------------ARIGI
IP----------------------------------------------------------
------------------------------------------------------------
------------------------------------------------------------
------------------------------------------------------------
------------------------------------------------------------
------------------------------------------------------------
----------------------------------------GTPPTTTP-----CASTTGE
------------------------------------
>W.mirabilis.26156  [mRNA] [translate_table: standard]
------------------------------------------------------------
------------------------------------------------------------
------------------------------------------------------------
---------------------------MPNIFS---------------------------
------------------------------FQG---------------------------
--AAGVAKFGVLAARTALGLFDPFGGAGLANTSVAFF-NKRVLALAES-DAPY-------
VVR-VTDDGDLQTVG--------------------------------------------R
HDFGGS----------------------------------L----FM--GMTAHPKLDPQ
TGELFAF--RY---GPV-PPFLNLFRVSPDGKKLPDVGILSMM----QPSFIHDFAITER
FAVFPDTQI--VVNPLEMMFGSGSPIGHD-----AAKV-----------------ARIGI
IPR--------YATDDHGMRWFDVPGFNFIHAINAWDEGGED--------VVMVAANTYP
LEHAIQRP----------------------------------------------------
------------------------------------------------------------
------------------------------------------------------------
---ALVHCTVEKLRFSLGSGIVTRKPLS-------SLNLEFGVINPAYLGRKNRFAYAGI
GA-----------PMPKVSGVAKIDFE-------------EERVVARRTFGDGVYGGEPF
FVA-----RSTAEDLAEDDGFLVTYTHNERSGVSEFVVMDAASGELEV-----VASVELP
--SRVPYGFHGLFVAERDLASQELGCGKAGANSVVF
>W.mirabilis.11040  [mRNA] [translate_table: standard]
------------------------------------------------------------
--MSMALTSSVFSVDCESTTINRVFSNGPAYTRISCRKGSFCIISPPSATFQPLHRPQVL
QQSIGCEDFPGSTHVQETRTKGCEWNPLQRAAAHLLNWIESNIVAKL--ETKQPLPRAVD
PQIQIGGNFAPVE-ESSVQQNLEVVGTIPECLE-GVYVRNGANPKL-KPRGRHHLF----
----DGDGMIHAVMFKHG---HAS------YCCRYTRTYRLEEEEKRGRSVFPKAIGELH
G-HAGIARLLLYYARTLTGMLDMNKGLGLANAGLVFF-NGTLLAISED-DLPY-------
AVH-VTEAGDLKTFG--------------------------------------------R
FNFQDD----------------LPYAVHVTRGGDLETLGRFNFQGQLKSPMIAHPKIDPK
TRELFAL--SY---NVIRKPYLKYFYFSPDGRKSADVAV-HLD----NPTMIHDFAITEN
HIVIPDQQ---MIFRLDQMLRGGTPVVYD-----RWKT-----------------SRFGI
LPR--------YAYGGQDVRWIDVPDCFCFHLWNAWEELNGDQ-------IVVLGSCMSP
ADGIFNEN----------------------------------------------------
------------------------------------------------------------
------------------------------------------------------------
--HGRFQSTLSEIRLDKVTGTSEVTPLS-------PLNLEAGQVNRRYLGRKTRYAYLAV
AE-----------PWPKVSGVAKINVE-------------EKSVSAIFSYGPGCFGGEPY
FVP-----KTEDPTAAEDDGYLLSFVFDERNGSSRLLILDAASPNLSE-----VASIKIP
--SRVPYGFHGTFVSSHELAMQQRPPV---------
>W.mirabilis.02115  [mRNA] [translate_table: standard]
--------------------------------------------------MFEILRWGQN
RGADSCRATYLIRQCTISEPSNKNHRQTFPSSRSATLDPKAHSDQAMASTIGPLIMTFNL
PRSLSSPSSPTSVTVSSHVAGPSPPLLLRSIPAVICNAADEFVNRFL----DPPPAPFVD
PRRVLAGNFAPVP-ELPPTDCTVTAGGIPECLN-GIYLRNGPNPRH-VPRSSYHHF----
----DGDGMLHVLSVQNG---SAT------FCSRYVRTNKFLVEESCGRPVVPNGFSGLT
G-RAGIARITVTVARSLLGIFDPTKGFGTANTSVLCF-NSALMALSES-DAPY-------
VLR-LTGDGDIQTID--------------------------------------------R
YDFDGK----------------------------------L----PM--GMTAHPKIDAD
TGELFAY--CY---SPF-PPFLNFFRVSAAGEKSPDVGI---------HSICSRYVRTNK
FLVEESCGRPVVPNGFSGLTG-------------RAGV-----------------ARITT
IDRYDF------------------------------------------------------
------------------------------------------------------------
------------------------------------------------------------
------------------------------------------------------------
-----------------------------------DGKLPMGMTAHPKIDADTGELFAYC
YS-----------PFPPF------------------------------------------
--------------------------------LNFFRVSAAGEKSPDV------------
-------GIHSICSRRSSMTLQ--------------
>W.mirabilis.16160  [mRNA] [translate_table: standard]
------------------------------------------------------------
----------------------------------------------MAATRAPLIMTFNS
SKTLSSPSSPTSVTVSSAVAEASQPSLSRSIPALICNAADEFVNRFL----DPPAAPFVD
PKRVLAGNFAPVP-ELPPSDCTVTAGSIPECLN-GIYLRNGPNPRH-VPRSGYHLF----
----EGDGMLHVLRLRNG---SAT------FCSRHVRTNKFLVEEACGRAVVPNSFSGMS
G-PAGVARIAVTAARSLLGIFDPTKGFGTANTSVLCF-NSALMALSES-DAPY-------
VLR-LTGDGA-SAVG--------------------------------------------L
HRHRWQ-----------------------------------------------HPRMLKR
NI----------------PP----------------------------------------
------------------------------------------------------------
------------------------------------------------------------
------------------------------------------------------------
------------------------------------------------------------
------------------------------------------------------------
------------------------------------------------------------
------------------------------------------------------------
------------------------------------------------------------
------------------------------------
>W.mirabilis.16161  [mRNA] [translate_table: standard]
------------------------------------------------------------
------------------------------------------------------------
------------------------------------------------------------
------------------------------------------------------------
--------MLHVLRLRNG---SAT------FCSRHVRTNKFLVEEACGRAVVPNSFSGMS
G-PAGVARIAVTAARSLLGIFDPTKGFGTANTSVLCF-NSALMALSES-DAPY-------
VLR-LTGDGDIQTVG--------------------------------------------R
NDFDGK----------------------------------L----QM--GMTAHPKIDAD
TGELFAF--RY---GPL-PPFLSFFRVSPAGEKSPDVGIWSMS----QPSFIHDFAITKR
YAIFPDTQI--HINPVNMLSGSGSLFCYD-----AEKV-----------------PRIGV
IQR--------YATDDAEMKWFPVPGFNFIHALNAWDDGDDA--------VTVVAVNPEP
LQEALRMS----------------------------------------------------
------------------------------------------------------------
------------------------------------------------------------
---DEVRPRLERLRIYLKSGEVQRERIC-------SESLEMGVINQRFVGRRNRFAYMAK
GA-----------PFPKISGVAKVDLQ-------------KGGIIAERGFGEGVYGGEPF
FVP-----RSTAPDAEEDDGYVVTYAHDEGTRVSMFLVMDAASKELEV-----VASVELP
--ARVPYGFHGLFVAERELRRQRF------------
>W.mirabilis.16162  [mRNA] [translate_table: standard]
------------------------------------------------------------
------------------------------------------------------------
------------------------------------------------------------
------------------------------------------------------------
------------------------------------------------------------
------------------------------------------------------------
------------------------------------------------------------
------------------------------------------------------------
------------------------------------------------------------
------------------------------------------------------------
------------------------------------------------------------
------------------------------------------------------------
------------------------------------------------------------
------------------------------------------------------------
----------------------------------------MGVINQRFVGRRNRFAYMAK
GA-----------PFPKISGVAKVDLQ-------------KGGIIAERGFGEGVYGGEPF
FVP-----RSTAPDAEEDDGYVVTYAHDEGTRVSMFLVMDAASKELEV-----VASVELP
--ARVPYGFHGLFVAERELRRQRF------------
>W.mirabilis.02113  [mRNA] [translate_table: standard]
------------------------------------------------------------
------------------------------------------------------------
------------------------------------------------------------
------------------------------MLS---------------------------
------------------------------------------------------------
-----------------------------GSESLLCYDAEKV------------------
------------------------------------------------------------
------------------------------------------------------------
------------------------------------------------------------
-------------------------------------------------------PRIGI
IPR--------YATDDAEMKWFPVPGFNFMHSLNAWDDSGDE--------VTVVAVNPVP
LEGALRVS----------------------------------------------------
------------------------------------------------------------
------------------------------------------------------------
---DAVRPRIEKIRINLKSGGVQRERIC-------TESLETGVINHRFVGLRNRFAYMAK
GA-----------PFLKISGVAKVDLQ-------------KAGIVAERSFGEGVYGGEPF
FVP-----RSTAPDAAEDDGYVVMYGHVHVFGYGCRVQEFRGGGVRGA---ARVGSVRLP
--RSVCC-----------------------------
>W.mirabilis.13857  [mRNA] [translate_table: standard]
------------------------------------------------------------
------------------------------------------------------------
------------------------------------------------------------
---------------------------MPNELV----------------------F----
----DG--------------------------RRYVYTNKFLFEEAYSDVVMCNGFFSLI
G-PTGVA----FMLHSLLRIFDPMNGFNTAKTMVLWF-NSALMTLSES-DALC-------
VLH-PNGNGDIENIG--------------------------------------------R
YNFDEK----------------------------------L----EM--FMTVHPKTNVG
TIEPFAF--RY-------------------------------------------------
------------------------------------------------------------
------------------------------------------------------------
------------------------------------------------------------
------------------------------------------------------------
------------------------------------------------------------
------------------------------------------------------------
------------------------------------------------------------
----------------------------------------------------------GP
------------------------------------
>W.mirabilis.13856  [mRNA] [translate_table: standard]
------------------------------------------------------------
------------------------------------------------------------
------------------------------------------------------------
---------------MWIEERLLGSNKAVQYIDLDYYNMLKGKSAVELLSGGKYIM----
------HSILDNSETKCG-----------GPKSRYVYTNKFLFEEAYSDVVMCNGFFILI
G-PTGVA----FMLHSLLRIFDPMNGFNTAKTMVLWF-NSALMTLSES-DALC-------
VLH-PNGNGDIENIG--------------------------------------------R
YNFDEK----------------------------------L----EM--FMTVHPKTNVG
TIEPFAF--RY-------------------------------------------------
------------------------------------------------------------
------------------------------------------------------------
------------------------------------------------------------
------------------------------------------------------------
------------------------------------------------------------
------------------------------------------------------------
------------------------------------------------------------
----------------------------------------------------------GP
------------------------------------
>W.mirabilis.21173  [mRNA] [translate_table: standard]
------------------------------------------------------------
------------------------------------------------------------
------------------------------------------------------------
------------------------------------------------------------
------------------------------------------------------------
------------------------------------------------------------
------------------------------------------------------------
------------------------------------------------------------
------------------------------------------------------------
------------------------------------------------------------
------------------------------------------------------------
------------------------------------------------------------
------------------------------------------------------------
------------------------------------------------------------
------------------------------------------------------------
------------------------------------------------------------
---------------------------------SELLILDAKSPTLEK-----VASVKLP
--SRVPYGFHGTFITAEELANQAPPSSPF-------
