# Supplementary material for: The Welwitschia genome reveals a unique biology underpinning extreme longevity in deserts
Source: Nat Commun. 2021 Jul 12;12:4247. doi: 10.1038/s41467-021-24528-4 (PMC8275611; doi:10.1038/s41467-021-24528-4)
Supplement: Supplementary file 6 — Source Data [file 41467_2021_24528_MOESM6_ESM.zip › Supplementary Figure 13a.fas]

>TnS000222269t08
------------------------------------------------------------
------------------------------------------------------------
------------------------------------------------------------
------------------------------------------------------------
------------------------------------------------------------
------------------------------------------------------------
------------------------------------------------------------
------------------------------------------------------------
------------------------------------------------------------
------------------------------------------------------------
------------------------------------------------------------
------------------------------------------------------------
------------------------------------------------------------
------------------------------------------------------------
------------------------------------------------------------
-----------------------------------------------------LN-----
--------------------------------------KEN-------------------
------VAV-EV------------------------------------------------
-----------------------------------------VD-DEILK-----------
-----------IK-----------------------------------V--------QT-
-------R----LEK----S----------------------------------------
-----RE-----------------------------------------GWSS--------
---QSSSS---------------FTKAFTL---------------------P--SDA-HV
DNVSAQL--H-N------G----I--------------------L--TITV-P-------
-RIP--------------------------------------------------------
--------------------------------------------PHDLDD----------
------------------------------------------------------------
------------------------------------------------------------
-------------------------------SDSD-------EHDEEEEEDEDADEEEEE
FYQDDDEEDEDNYDYIFQ------------------------------------------
------------------------------------------------------------
------------------------------------------------------------
------------------------------------------------------------
---------------
>Gb_07963
------------------------------------------------------------
------------------------------------------------------------
------------------------------------------------------------
------------------------------------------------------------
------------------------------------------------------------
------------------------------------------------------------
------MVEIDHRGTLIISGLRRYEEMVMVGWTWHRLERGGRRFRKAFRIPENVNLDAIA
GRFESNVLYIIMPKLRPGEEARDIGVSGLRREESPPRPRQAEEDAPIILPPEAPHQPSQS
EEEPPAGIRIEEISEKPEEAPPDHRPVRVLEIPEVTEPSDESPADRS-------------
--EVRL------------------------------------------------------
------------------------------------------------------------
--PYEVEHPVEESRPVSPTKPSEPVEPFHETVEEEEEIQAPTLSI---------------
-------------------------PPVEEA-IPDE------------PENDDDVAPPEV
QSLPVPEEKEKEDEA-----PGDLHTP---------------------------------
------------------------------------------------------------
----------------------QPPT---------------------------VD-----
-I--------------------------PQEYDRAQEEKEDEAAE-DL------------
-HAPQTPTI-DI--P---------------------------------------------
------------------------SEHE-------------IPPEEPAQ-----------
-----------SP-----------------------------------V-E------EI-
-Q-----S----LPV----Q-------GEEKEKEN---------------EAPEDLHIPQ
TPTVDIP--------H---------EH------DKPETEKKDEAAEDLHTPQ------TP
AVDIPSEHEIPPDEPAQR-P---VEEIQSL---------------------PVQEEEKEK
ENEEAAE--DLH------R----P--------------------QTPTVDI-P-------
-SEH--------------------------------------------------------
-----------------------------------GIPPE----EPSQSPVEEIGDQPLL
------------------------------------------------------------
------------------------------------------------------------
-------------------------------TPVE-------PPRDSESPKTPSETSEKD
ADEAEQELGPEDASPSQISESDVQVEEPRQEEMQPPSPPIEEEEEEIVVKDNGKEDQSNP
FLCKSAIFLAGVVVGLVAFIAHEVRCKG--------------------------------
------------------------------------------------------------
------------------------------------------------------------
---------------
>LOC_Os03g61940.1.MSUv7.0
------------------------------------------------------------
------------------------------------------------------------
------------------------------------------------------------
------------------------------------------------------------
------------------------------------------------------------
------------------------------------------------------------
------------------------------------------------------------
------------------------------------------------------------
---------------------MVDATSPTISISMLLISSLFGSATVG-------------
--PFAL------------------------------------------------------
------------------------------------------------------------
------------------------------------------------------------
-------------------------VTRVSPVACLP------------------------
----IRAAWRSTSGNRTVGTSRGMSCS---------------------------------
------------------------------------------------------------
------------------------------------------------------------
--------------------------------------ARSALNNISP------------
------FALVDLITD---------------------------------------------
--------------------AVDTIDAG----------------HDRLN-----------
-----------VQ--------------------------------------------QCH
AGVP---RRA--VEI----A-------G-----DR-------------------------
-------------EGA--------------------------------DMLR--------
-DIMDDDK-----------R---GEIRFDM------------------------LGL-SR
EDVKVMV--EDN-----------M--------------------L--VIRGEH-------
-SKE--------------------------------------------------------
--------------------------------------------EKERGAPTMGGG----
------------------------------------------------------------
------------------------------------------------------------
-------------------------------RSAA-------------------------
------------------------------------------------------------
------------------------------------------------------------
------------------------------------------------------------
------------------------------------------------------------
---------------
>AT3G10680.1.TAIR10
------------------------------------------------------------
------------------------------------------------------------
------------------------------------------------------------
------------------------------------------------------------
------------------------------------------------------------
------------------------------------------------------------
------------------------------------------------------------
------------------------------------------------------------
--------------------------------------------MAA-------------
--IFKR------------------------------------------------------
------------------------------------------------------------
------------------------------------------------------------
-------------------------PRPGGG-RHPP------------------------
----------PLAPT-----VSSFKPR---------------------------------
------------------------------------------------------------
-----------------------------------------------------AQ-----
-W------------------------------------TNS--GS-SI------------
------FLYVNL--P---------------------------------------------
---------------------------G-------------FY-RDQIE-----------
-----------IK-----------------------------------K-D------ER-
-T-----R-T--VQI----Q-------G---QR---------------------------
------------------------------------------------PLSA--------
---QTKAR---------------FSEAYRV---------------------P--DTC-DM
TKLSTSF--S-H------G----L--------------------L--TIEF-PAIVEANK
QEKAVQDQEKIGQRSNQEKSGGPGPNGSTLGRKKALEEEKQVGTSQEKTTPTLNEEAPKT
YKSVVEGKRAVPTGSQEKSEAKVKAREAIPSLGGRERAKE----EKVVERKEAAHIVQQK
IGDKLKEEEAKSTPTLGGSLKPKVQAKEE-------------------------------
------------------------------------------------------------
-------------------------------KVIE-------RKKDDDISQLKTGQKVKE
KEISRTPTIDARVESKEHAKVVEKKEDGEIGQKLEGGRINLGPKKEDKFTKPVVGDEARR
IEKNVAQRNQAEPKLKTKEGDERIKLDVDDGVRNKQDENNEMVGDMVSEGEIQDRVEQKK
IDEAGLAKDRGDLKDNAEVVEPETGPLLVKEGQKKSDMDPPLAVGGRGMGEEESRTYDIP
LVNVGVAALVIMGFGAYVFVPLVKYFS---------------------------------
---------------
>LOC_Os10g07200.1.MSUv7.0
------------------------------------------------------------
------------------------------------------------------------
------------------------------------------------------------
------------------------------------------------------------
------------------------------------------------------------
------------------------------------------------------------
------------------------------------------------------------
------------------------------------------------------------
-----------------MSMVVASYAPASRSPVTRASSGARRVSHTQ-------------
--SWRP------------------------------------------------------
-----------------------------------------------------------P
PPPFFPASAAVKCRRPTLPVARS-------------------------------------
-------------------------VGPPEKHRPVL------------------------
--------NIPPTALLYQVPPPEGKER---------------------------------
------------------------------------------------------------
------------------------------------------------------------
-W----------------------------------EIKDD--EGNVQ------------
------LWL-QV--P---------------------------------------------
---------------------------G-------------LT-EDDLE-----------
-----------IT-----------------------------------T--------TD-
-------E-L--LEI------------------KR-------------------------
-----KA------GRG--------------------------------DPRR--------
---LDDVQ-----------GVGSFHLRLLL---------------------T--KEF-VS
SQVTAEL--K-A------G----M--------------------L--EVTI-P-------
-KNT--------------------------------------------------------
---------------NLRRTVVRIGQQSQSPAAVRTAQPKVVDPPPANSPPKNNNLVRN-
------------------------------------------------------------
------------------------------------------------------------
-------------------------------TSVQSRIDPPARESPKNDLGVGISVQPND
SPAREPPKNNLAGGRNVPTKDDPPARELPKNNLAGGRNVPPKDDPPAREPPKNNLAGGRN
VAPKDDPPANEAPRNNLAGGTGVPTKDPPRNANEPPKNPPGTREANLG------------
------------------------------------------------------------
------------------------------------------------------------
---------------
>Zm00001d030345_T001.RefGen_V4
------------------------------------------------------------
------------------------------------------------------------
------------------------------------------------------------
------------------------------------------------------------
------------------------------------------------------------
------------------------------------------------------------
------------------------------------------------------------
------------------------------------------------------------
--------------------MGPYSTAVAVSASPVLQASSLLTRARG-------------
--SWRP------------------------------------------------------
------------------------------------------------------------
--TVAALRLSASVKCRRRALTVTCAL----------------------------------
-------------------------PEKERPAAFNI------------------------
----------PPTALLCPVPPPDGKER---------------------------------
------------------------------------------------------------
------------------------------------------------------------
-W----------------------------------DIKEE--DDRVT------------
------LWL-QV--P---------------------------------------------
---------------------------G-------------LS-ASDIE-----------
-----------VT-----------------------------------T--------SE-
-D-------V--LEI----K-------------RR-------------------------
-----VV------APQ--------------------------------QPAP--------
---VDAHG---------VGA---FHIRLLL------------------------TKEYDG
SNVTADL--K-A------G----M--------------------LEVTVHKNP-------
-QRP--------------------------------------------------------
----------------------------------GERAVMMGATKPPPEP----------
------------------------------------------------------------
------------------------------------------------------------
-------------------------------RQNE-------ESSTNQRSSTARKETGTP
MGRQNPNGV---------------------------------------------------
------------------------------------------------------------
------------------------------------------------------------
------------------------------------------------------------
---------------
>AT1G54850.1.TAIR10
------------------------------------------------------------
------------------------------------------------------------
------------------------------------------------------------
------------------------------------------------------------
------------------------------------------------------------
------------------------------------------------------------
------------------------------------------------------------
------------------------------------------------------------
-----------------------------MRSSSGLNGMRENNSFPD-------------
--NTRN------------------------------------------------------
------------------------------------------------------------
--PQILEVTPLNSMPYIGPVTHASMSSNRMND----------------------------
-------------------------SVEKVG-GPAM------------IFLPSDSSSEFS
NLISQTKTGVALTGSAAMGKIGLTIGL---------------------------------
------------------------------------------------------------
-----------------------------------------------------VD-----
-I------------------------------------AES--ED-SY------------
-Y----FRV-AL--P---------------------------------------------
---------------------------G-------------VS-RDEKE-----------
---------FSCE-----------------------------------I-E------PD-
-G-----K----IMI----K-------GATTTGEQ-------------------------
-----TV--------C---------KH----------NQ---------IFKM--------
---LTQNL------CPPG-H---FTINFQL---------------------P--GPV-SN
EEFNGNF--GSD------G----V--------------------L--EGVV---------
-KKV--------------------------------------------------------
------------------------------------------------------------
------------------------------------------------------------
------------------------------------------------------------
-------------------------------YYED-------------------------
------------------------------------------------------------
------------------------------------------------------------
------------------------------------------------------------
------------------------------------------------------------
---------------
>W.mirabilis.22874  [mRNA] [translate_table: standard]
------------------------------------------------------------
------------------------------------------------------------
------------------------------------------------------------
------------------------------------------------------------
------------------------------------------------------------
------------------------------------------------------------
------------------------------------------------------------
---------------------------------------MDNASGSQNLFVSESLDFPAA
KAGDSSDQRFLMIFIVGTYFGPDVVHEVPRKAALERIALQLPPYTVD-------------
--QLGG------------------------------------------------------
---------------------------------------------------SVVRLAEIE
SVYYYVLRKAHWSVRVKPQSLYKFFQGQLVLQGSESLEDDRQFTTLFPTSFHLQTRYKGA
YKVVENLVFLHDPETSYIQPDDMDRFKQLTGLHELKLDRDEARLFRHGQRMERNEERQIR
SLALQQANVYAQNGGALPSGTQESEPR---------------------------------
------------------------------------------------------------
KRGRPRKYLLDSQGRPIKSSVISQPLPVMGRRPDPVNSGRIGPAMLLLPTAPTVEQ----
-W--------NNIIKAARPSIAFTGTAAARQVGPLIGLVDIGVSEDAY------------
-L----FRI-AL--P---------------------------------------------
---------------------------G-------------VK-KDERE-----------
---------FSCE-----------------------------------V--------ES-
DG-----K----VVI----R-------G-----TT-------------------------
-----TT------GET--------------------------------RVIK--------
---NSRVFHMQTQNLCPPGP---FTVSFQL---------------------P--GPV-EP
REFSGNF--GSD------G----I--------------------LEGIVMK---------
-EKE--------------------------------------------------------
--------------------------------------------RANTAR----------
------------------------------------------------------------
------------------------------------------------------------
-------------------------------LTFE-------A-----------------
------------------------------------------------------------
------------------------------------------------------------
------------------------------------------------------------
------------------------------------------------------------
---------------
>LOC_Os10g07210.1.MSUv7.0
------------------------------------------------------------
------------------------------------------------------------
------------------------------------------------------------
------------------------------------------------------------
------------------------------------------------------------
------------------------------------------------------------
------------------------------------------------------------
------------------------------------------------------------
----------------MSTVTSCTFLSIRPTVSSAGSLLSKKPAAFV-------------
--SLAS------------------------------------------------------
------------------------------------------------------------
------------------------------------------------------------
-------------------------ERKSRPLSPCF---------------------AIS
SNKPGDPKIDVSPFSISPVVLVNPVPV---------------------------------
------------------------------------------------------------
DGER--------------------------------------------------------
-W----------------------------------QVAEN--KDEVS------------
------LWF-DV--P---------------------------------------------
---------------------------G-------------LS-PADLI-----------
-----------VE-----------------------------------I--------DE-
-------D-V--LVI----K-------------KK-------------------------
-----KK---------------ASPKS---------------------NYNT-----PTS
GAIADHQEATADEFSGGG-----IYARLLL---------------------P--AGY-SR
EGVQAKL--T-S------G----E--------------------L--KLTI-G-------
-KVK--------------------------------------------------------
--------------------------------------------ESVRRKINVD------
------------------------------------------------------------
------------------------------------------------------------
-------------------------------ISVK-------------------------
------------------------------------------------------------
------------------------------------------------------------
------------------------------------------------------------
------------------------------------------------------------
---------------
>Zm00001d030346_T001.RefGen_V4
------------------------------------------------------------
------------------------------------------------------------
------------------------------------------------------------
------------------------------------------------------------
------------------------------------------------------------
------------------------------------------------------------
------------------------------------------------------------
------------------------------------------------------------
-------------------------MSTVTSCTFLSLGSPVRPAVSS-------------
------------------------------------------------------------
------------------------------------------------------------
---ARPAAAAVASRRRPRSLSVCCEAGRKGDHNPKTD-----------------------
-------------------------LHPFNIPAFVL------------------------
--------------------VHPVAPR---------------------------------
------------------------------------------------------------
-----------------------------------------------------EER----
-W----------------------------------QLEED--ADKVN------------
------LWF-EV--P---------------------------------------------
---------------------------G-------------QS-KDDLT-----------
-----------VE-----------------------------------I--------DE-
-D-------V--LVI----K-KRKELVG-----QR-------------------------
-----SP------AGGGVAEYGSQSQQ---------------------QSRRGTADGKEL
PAAQQGQA---------GEV---VYARMLL---------------------P--AGY-SR
DGVQAEL--K-S------G----V--------------------L--RVTV-V-------
-KVT--------------------------------------------------------
--------------------------------------------ERAR------------
------------------------------------------------------------
------------------------------------------------------------
-------------------------------RKID----------------VPIQVK---
------------------------------------------------------------
------------------------------------------------------------
------------------------------------------------------------
------------------------------------------------------------
---------------
>Solyc04g071490.3.1.ITAG3.2
------------------------------------------------------------
------------------------------------------------------------
------------------------------------------------------------
------------------------------------------------------------
------------------------------------------------------------
------------------------------------------------------------
------------------------------------------------------------
------------------------------------------------------------
--------------------------------------MEMEMGLKL-------------
--TRVA------------------------------------------------------
------------------------------------------------------------
------------------------------------------------------------
-------------------------NESSST-EFQF------------------------
--------------------AKDRAGP---------------------------------
------------------------------------------------------------
------------------------------------------------------------
-L------------------------------------FQSTETDTMF------------
-I----LTV-HL--K---------------------------------------------
---------------------------G-------------YI-QENIK-----------
-----------VD-----------------------------------I-N------EE-
-G-----T-I--IAI----R-------G--------------------------------
-----EK--------S---------VQ-------ETVMV---------GWKL--------
---IKKDV-------EVR-K---FSKAFKI---------------------P--DGV-IL
DEIKARFDDEIS-----------I--------------------L--TIKM-P-------
-KKV--------------------------------------------------------
---KGILGIEFVEVKEHEELPIVANKISKKVTFKEDMDKP----KAEENQGKPREVVQK-
------------------------------------------------------------
------------------------------------------------------------
-------------------------------HVVK-------DEMMPNEDSKHVVKDEIM
PNEDSKHVVKDEMMSNEDSKHVIKDETMPNVDSNIQNNDTIDETREARGDFVGHDKPESS
NSRDEHKDDQASVTSRKREDDNVPKKSSKICVPIVAGSALILSLFVFVIHLIRTKNQSVK
RKG---------------------------------------------------------
------------------------------------------------------------
---------------
>Solyc12g056560.2.1.ITAG3.2
------------------------------------------------------------
------------------------------------------------------------
------------------------------------------------------------
------------------------------------------------------------
------------------------------------------------------------
------------------------------------------------------------
------------------------------------------------------------
------------------------------------------------------------
--------------------------------MDTELRSKVARVSDE-------------
------------------------------------------------------------
------------------------------------------------------------
------------------------------------------------------------
-------------------------FNSNEFFQFPR------------------------
--------------------DRAGVAF---------------------------------
------------------------------------------------------------
-----------------------------------------------------QS-----
--------------------------------------TET--NS-MF------------
-V----VTA-HL--K---------------------------------------------
---------------------------G-------------YT-RGNIK-----------
-----------VD-----------------------------------L--------NE-
-N-----KTK--LVV----T-------C-----EK-------------------------
-----PV------QETLTIGHEVIKKD---------------------------------
---VQIRK---------------FTKSIQI---------------------P--DGV-IV
DEIITNFNEETS-----------N--------------------L--TITM-P-------
-KRL--------------------------------------------------------
------------------------------------KEPELVTQTPCTILKRARFQEDEG
SADSVTASRKGLIEQHDAKDEVPE------------------------------------
------------------------------------------------------------
-------------------------------RKIE-------TGECRNLKNDEVCEKEED
KLPKRSKVCVPVIVGSGVMLSVVVFVILFMRKKKQPGKRKA-------------------
------------------------------------------------------------
------------------------------------------------------------
------------------------------------------------------------
---------------
>Solyc08g078720.3.1.ITAG3.2
------------------------------------------------------------
------------------------------------------------------------
------------------------------------------------------------
------------------------------------------------------------
------------------------------------------------------------
------------------------------------------------------------
------------------------------------------------------------
------------------------------------------------------------
---------------------------MSMALTIRKAAGASTLFKLL-------------
--SSKS------------------------------------------------------
------------------------------------------------------------
--KFTTAAPSI-------------------------------------------------
-------------------------TRFFSS-ITTA------------DSNSLSNEQKNS
TEPILVTGSPQEFKMENPFQSAGPKEV---------------------------------
------------------------------------------------------------
-----------------------------------------------------LE-----
--------------------------------------VDT--LKDGI------------
-L----VRV-AM--P---------------------------------------------
---------------------------S-------------VG-EDGIK-----------
-----------VW-----------------------------------L--------EN-
-N-----T----VYF----T-------G-----KG-------------------------
-----DI--------E---------VE---------------------------------
---SEESG---------R-K---YGGSLEF---------------------S--TDCCKA
EKVEAQM--K-N------G----I--------------------L--RMVI---------
-KGE--------------------------------------------------------
------------------------------------------------------------
------------------------------------------------------------
------------------------------------------------------------
-------------------------------MGED-------------------------
------------------------------------------------------------
------------------------------------------------------------
------------------------------------------------------------
------------------------------------------------------------
---------------
>LOC_Os09g17660.1.MSUv7.0
------------------------------------------------------------
------------------------------------------------------------
------------------------------------------------------------
------------------------------------------------------------
------------------------------------------------------------
------------------------------------------------------------
------------------------------------------------------------
------------------------------------------------------------
------------------------------MSMVTSFNLLMSQTAPP-------------
--VLKA------------------------------------------------------
------------------------------------------------------------
--PFGAALRSAGKPAAALALQRKSPRLLVR------------------------------
-------------------------ANNSPK-SPAD------------------------
-------TGHPFGIAPFALVHPKFPPT---------------------------------
------------------------------------------------------------
SGNR--------------------------------------------------------
-W------------------------------------RIT--EDDDY------------
-VKLW-FHVGEI------------------------------------------------
---------------------------D----------------REKLK-----------
-----------VR-----------------------------------I--------EH-
-D-----T-V--LLV----S------YG--------------------------------
-----GA--------G---------DE---------------------------------
---TSTPA---------N-S---LDVRLLL---------------------P--NKPYDT
AKVEAEL--T-F------G----T--------------------L--LVTVAK-------
-RKP--------------------------------------------------------
-------------------------------------LQG----RDK-------------
------------------------------------------------------------
------------------------------------------------------------
-------------------------------VGIP-------ITPAPSNEKTTTATGQTG
SET---------------------------------------------------------
------------------------------------------------------------
------------------------------------------------------------
------------------------------------------------------------
---------------
>Azfi_s0233.g059420
------------------------------------------------------------
------------------------------------------------------------
------------------------------------------------------------
------------------------------------------------------------
------------------------------------------------------------
------------------------------------------------------------
------------------------------------------------------------
-----------------------------------------------------------M
ASPAASLFLGGYVATDDGAGHVKMSTRASETMMGLRSGDAGHTLVLL-------------
------------------------------------------------------------
------------------------------------------------------------
--PHSRRLLACSSPSLTTRAMATNDDNLQRQQQKDSTSLSASTSRSGWPQPP--------
-------------------------MAGISSLIDYW-----------------DPFNFGT
RSLRQVMDTMDKLFETSSIGLQDTTPY---------------------------------
------------------------------------------------------------
IRSP--------------------------------------------------------
-W----------------------------------DIIEE--ED-CY------------
-H----MRI-DL--P---------------------------------------------
---------------------------G-------------FE-KDEVK-----------
-----------VQ-----------------------------------L--------EE-
-------N-V--FVV----Q-------A-----EH-------------------------
-----KA---------------TEVKD---------------------KWRT--------
---RTHGK---------------YRTRIAL---------------------P--DIA-NT
SKITAKL--D-K------G----V--------------------L--DVSI-P-------
-KVK--------------------------------------------------------
--------------------------------------------KEKKLLD---------
------------------------------------------------------------
------------------------------------------------------------
-------------------------------VKVD-------------------------
------------------------------------------------------------
------------------------------------------------------------
------------------------------------------------------------
------------------------------------------------------------
---------------
>Sacu_v1.1_s0011.g005050
------------------------------------------------------------
------------------------------------------------------------
------------------------------------------------------------
------------------------------------------------------------
------------------------------------------------------------
------------------------------------------------------------
------------------------------------------------------------
------------------------------------------------------------
---------------------MSSFYPLQVSQMGSIFLGSRTHEVPV-------------
--SFY-------------------------------------------------------
------------------------------------------------------------
--PLSGLAATKFRLCAAAKESSSSDASHQQHPPHEKHSEAISVERKASSP----------
-------------------------ALSRRP-QPTI------------SSLIDYWDPFNF
GTSLRQMMDKIDQLFLMPSMGSEVPYV---------------------------------
------------------------------------------------------------
-RSP--------------------------------------------------------
-W----------------------------------DIMED--DD-FY------------
-S----MRI-DL--P---------------------------------------------
---------------------------G-------------FK-KDEVK-----------
-----------IH-----------------------------------V--------EE-
-------R-T--LVV----N-------A-----EH-------------------------
-----RE--------E-------ANKD---------------------KWRT--------
---RTHGK---------------YHTRIAL---------------------P--ETI-DP
SKIFAKL--D-N------G----V--------------------L--DILI-P-------
-KAK--------------------------------------------------------
------------------------------------------------------------
------------------------------------------------------------
------------------------------------------------------------
-------------------------------KEKQ------------------ITNVAVH
------------------------------------------------------------
------------------------------------------------------------
------------------------------------------------------------
------------------------------------------------------------
---------------
>Zm00001d031325_T001.RefGen_V4
------------------------------------------------------------
------------------------------------------------------------
------------------------------------------------------------
------------------------------------------------------------
------------------------------------------------------------
------------------------------------------------------------
------------------------------------------------------------
------------------------------------------------------------
---------------------MWHAAAAPNNLHPAVATTSSPALRRA-------------
--RWPI------------------------------------------------------
------------------------------------------------------------
--ARPSSSVKVQSSTRNGNGSADNLDHLQRASKGRQQRQGASAPGPRARR----------
-------------------------VVRTTP-FGLW------------WDSFPEARTLDQ
MVRTIMDADDADTDTRFGGVVPAAAAA---------------------------------
--------------------------------------------------APTAVPRADH
GRTP--------------------------------------------------------
-W----------------------------------EVRER--AG-EY------------
-L----VRF-DM--P---------------------------------------------
---------------------------G-------------MA-RDDVR-----------
-----------VS-----------------------------------V--------QD-
-------R-T--LVV----A-------A-----EK-------------------------
-----KQ------QPA---------ADGGGDEEGDNEEE---------AWPP--------
---ASFGR---------------YRTRVEL---------------------P--ENV-DV
ERIAAEV--K-D------G----V--------------------L--YLTI-P-------
-KLS--------------------------------------------------------
-------------------------------------AGA--------------------
------------------------------------------------------------
------------------------------------------------------------
-------------------------------KVVN----------------IQVQ-----
------------------------------------------------------------
------------------------------------------------------------
------------------------------------------------------------
------------------------------------------------------------
---------------
>LOC_Os02g10710.1.MSUv7.0
------------------------------------------------------------
------------------------------------------------------------
------------------------------------------------------------
------------------------------------------------------------
------------------------------------------------------------
------------------------------------------------------------
------------------------------------------------------------
------------------------------------------------------------
----------------MALARQCLSKRLAAGCALARPLHAASPVAAA-------------
--AANS------------------------------------------------------
------------------------------------------------------------
HGPLNFRALFSSAGADAAATTGGCAPAKGDGHSREVAVVDRSRRRWP-------------
-------------------------WRDLRDFVPLR------------------------
----LVDGIGSALSQVAETLTRPLTGK---------------------------------
------------------------------------------------------------
------------------------------------------------------------
-V------------------------------------RED--EE-RY------------
-R----LRF-EV--P---------------------------------------------
---------------------------G-------------LG-KDDVR-----------
-----------VY-----------------------------------V--------DD-
-G-------V--LAI----H-------G-----EK-------------------------
-----RD------VVE-EDRGRDGDGE---------------------CWAA--------
------AT---------------YHAGLLL---------------------P--EDA-VA
EGITAEV--R-D------G----V--------------------L--HVTV-P-------
-RSP--------------------------------------------------------
--------------------------------------------ERKRSVTE--------
------------------------------------------------------------
------------------------------------------------------------
-------------------------------VKVR-------------------------
------------------------------------------------------------
------------------------------------------------------------
------------------------------------------------------------
------------------------------------------------------------
---------------
>Zm00001d015777_T001.RefGen_V4
------------------------------------------------------------
------------------------------------------------------------
------------------------------------------------------------
------------------------------------------------------------
------------------------------------------------------------
------------------------------------------------------------
------------------------------------------------------------
------------------------------------------------------------
----------------------MALARLCLNRAIAGRAQALARPALA-------------
------------------------------------------------------------
------------------------------------------------------------
AAPATDPKLHSLLSTSAADSAASGEANRRDVAVSERSAPNRRWA----------------
-------------------------WRDLRDFTPFS------------------------
--------LVDGLGSALSQVAETLGRP---------------------------------
------------------------------------------------------------
-----------------------------------------------------LERLAPS
RL-------------------------------LSGKVRED--EA-RY------------
-R----LRF-EV--P---------------------------------------------
---------------------------G-------------LG-KGDVR-----------
-----------VA-----------------------------------V--------ED-
-G-------V--LVI----E-------G-----EK-------------------------
-----RE------HGE------EGDGG---------------------EWWS--------
-----TSG---------------YHASLLL---------------------P--DDA-RA
EGITAEV--K-D------G----V--------------------L--YVTV-P-------
-RTG--------------------------------------------------------
--------------------------------------------ERKRNVTE--------
------------------------------------------------------------
------------------------------------------------------------
-------------------------------VKVQ-------------------------
------------------------------------------------------------
------------------------------------------------------------
------------------------------------------------------------
------------------------------------------------------------
---------------
>Solyc08g078710.2.1.ITAG3.2
------------------------------------------------------------
------------------------------------------------------------
------------------------------------------------------------
------------------------------------------------------------
------------------------------------------------------------
------------------------------------------------------------
------------------------------------------------------------
------------------------------------------------------------
------------------------------------------------------------
------------------------------------------------------------
------------------------------------------------------------
------------------------------------------------------------
------------------------MMNPFQISGPGG------------------------
--------------------AYEAKNI---------------------------------
------------------------------------------------------------
------------------------------------------------------------
-------------------------------------------EEGMH------------
------VRM-EM--P---------------------------------------------
---------------------------G-------------ID-KEDVK-----------
-----------VL-----------------------------------I--------SY-
-G-----T----III----K-------G-----EG-------------------------
-----KK-------ES--------------------------------TYED--------
---SGRT----------------YSANIEI---------------------C--SNSYEA
QSMEANM--K-N------G----V--------------------L--RMLI-P-------
-KSK--------------------------------------------------------
--------------------------------------------TPQKVTGSNYE-----
------------------------------------------------------------
------------------------------------------------------------
-------------------------------IKVK-------------------------
------------------------------------------------------------
------------------------------------------------------------
------------------------------------------------------------
------------------------------------------------------------
---------------
>Zm00001d044874_T001.RefGen_V4
------------------------------------------------------------
------------------------------------------------------------
------------------------------------------------------------
------------------------------------------------------------
------------------------------------------------------------
------------------------------------------------------------
------------------------------------------------------------
------------------------------------------------------------
--------------------------------MAPGVASVLVPQEPV-------------
--LLKD------------------------------------------------------
------------------------------------------------------------
--IIASPSPCGNTAVSARHLFGNGVAPPRSSDDG--------------------------
-------------------------IKDVAA-DRHG------------DRDLSIPKIFTG
DVLDLLDDAARLDLMLALTGDGGAASM---------------------------------
------------------------------------------------------------
-----------------------------------------------------AGFSARG
WW----------------------------------VSKED--GN-AV------------
-Q----LKV-PM--P---------------------------------------------
---------------------------G-------------LG-KEHVK-----------
-----------MR-----------------------------------V--------EK-
-D-----A----LVI----K-------G-----EA-------------------------
-----GK--------D---------LE----------GD---------------------
---DDKGP---------A-R---YSYRIGL---------------------S--SQAFKM
DQIKADM--K-N------G----V--------------------L--RVTV-P-------
-KIK--------------------------------------------------------
-------------------------------------DEE----RKDVFE----------
------------------------------------------------------------
------------------------------------------------------------
-------------------------------IKIE-------------------------
------------------------------------------------------------
------------------------------------------------------------
------------------------------------------------------------
------------------------------------------------------------
---------------
>LOC_Os06g11610.1.MSUv7.0
------------------------------------------------------------
------------------------------------------------------------
------------------------------------------------------------
------------------------------------------------------------
------------------------------------------------------------
------------------------------------------------------------
------------------------------------------------------------
------------------------------------------------------------
-----MASTVALKGRPLATLLRQLLAADAPPAATGRPVAAAPAASGK-------------
--PVTA------------------------------------------------------
------------------------------------------------------------
--PAAATATNAASRRLYNTEGAPLRRYDVVDESG--------------------------
-------------------------TDSGDEYDATDDGRRLTVPFFFSASDVLDPFGAPT
SLGRLLALMEDAAVATAAAPGTNGLAT---------------------------------
------------------------------------------------------------
-----------------------------------------------------AAARRGG
WW----------------------------------VAKED--DDAVH------------
------LKV-SM--P---------------------------------------------
---------------------------G-------------LG-KEHVK-----------
-----------VW-----------------------------------A--------EQ-
-N-----S----LVI----K-------G-----EG-------------------------
-----EK------DPE-------DDAD---------------------------------
---AAPPR---------------YTRRIEL---------------------P--ADAFKM
DKIKAEM--K-N------G----V--------------------L--RVAV-P-------
-KLK--------------------------------------------------------
--------------------------------------------EEERKDVFQ-------
------------------------------------------------------------
------------------------------------------------------------
-------------------------------VNVE-------------------------
------------------------------------------------------------
------------------------------------------------------------
------------------------------------------------------------
------------------------------------------------------------
---------------
>LOC_Os02g52150.1.MSUv7.0
------------------------------------------------------------
------------------------------------------------------------
------------------------------------------------------------
------------------------------------------------------------
------------------------------------------------------------
------------------------------------------------------------
------------------------------------------------------------
------------------------------------------------------------
----------------------------MASIVASKRIPLFRLVEQL-------------
--LAAS------------------------------------------------------
------------------------------------------------------------
--PAQGAASALRPVAVAGGSRAYNTGAQLRRHERDESDDDS-------------------
-------------------------GRGYDTRRPTR---------------DATMPAFFS
GNVFRDPFSAPQSLGRLLSLMDDLATP---------------------------------
------------------------------------------------------------
AGRA-------------------------------------------------GAATLRR
GW----------------------------------NAKES--EEALH------------
------LRV-DM--P---------------------------------------------
---------------------------G-------------LG-KEHVK-----------
-----------VW-----------------------------------A--------EQ-
-N-----S----LVI----K-------G-----EG-------------------------
-----EK------EAG------EDEGA---------------------APAR--------
-----------------------YSGRIEL---------------------A--PEVYRM
DQIKAEM--K-N------G----V--------------------L--KVVV-P-------
-KVK--------------------------------------------------------
--------------------------------------------EEQRRDVFQ-------
------------------------------------------------------------
------------------------------------------------------------
-------------------------------VNVE-------------------------
------------------------------------------------------------
------------------------------------------------------------
------------------------------------------------------------
------------------------------------------------------------
---------------
>Zm00001d052194_T001.RefGen_V4
------------------------------------------------------------
------------------------------------------------------------
------------------------------------------------------------
------------------------------------------------------------
------------------------------------------------------------
------------------------------------------------------------
------------------------------------------------------------
------------------------------------------------------------
--------MASIVASRRAVPLVRALEKLIAASSAPGTGSALRPVAVA-------------
------------------------------------------------------------
------------------------------------------------------------
-GGLRGYNTGAPLRRYEGAESEDDSVREYDGRHGGRDYAVPSLF----------------
-------------------------SDIFRDPLSAP------------------------
--HSIGRLLNLVDDLAVAAPGRAVRRG---------------------------------
------------------------------------------------------------
------------------------------------------------------------
-W----------------------------------NAKED--EEALH------------
------LRV-DM--P---------------------------------------------
---------------------------G-------------LG-KEHVK-----------
-----------VW--------------------------------------------AE-
-------QNS--LVI----K-------G-----EG-------------------------
-----EK------EDS------EDEAA---------------------PPPR--------
-----------------------YSGRIEL---------------------A--PEVYRM
DKIKAEM--K-N------G----V--------------------L--KVVV-P-------
-KVK--------------------------------------------------------
--------------------------------------------EQQRKDVFQ-------
------------------------------------------------------------
------------------------------------------------------------
-------------------------------VNVE-------------------------
------------------------------------------------------------
------------------------------------------------------------
------------------------------------------------------------
------------------------------------------------------------
---------------
>AT4G25200.1.TAIR10
------------------------------------------------------------
------------------------------------------------------------
------------------------------------------------------------
------------------------------------------------------------
------------------------------------------------------------
------------------------------------------------------------
------------------------------------------------------------
------------------------------------------------------------
--------------------------MASALALKRLLSSSIAPRSRS-------------
--VLRP------------------------------------------------------
------------------------------------------------------------
--AVSSRLFNTNAVRSYDDDGENGDGVDLYRRSVPRRRGDFF------------------
-------------------------SDVFDPFSPTR-------------------SVSQV
LNLMDQFMENPLLSATRGMGASGARRG---------------------------------
------------------------------------------------------------
------------------------------------------------------------
-W----------------------------------DIKEK--DDALY------------
------LRI-DM--P---------------------------------------------
---------------------------G-------------LS-REDVK-----------
-----------LA-----------------------------------L--------EQ-
-D-----T----LVI----R-------G-----EG-------------------------
-----KN------EED-----GGEEGE---------------------SGNR--------
-------------------R---FTSRIGL---------------------P--DKIYKI
DEIKAEM--K-N------G----V--------------------L--KVVI-P-------
-KMK--------------------------------------------------------
--------------------------------------------EQERNDV---------
------------------------------------------------------------
------------------------------------------------------------
-------------------------------RQIE------------------IN-----
------------------------------------------------------------
------------------------------------------------------------
------------------------------------------------------------
------------------------------------------------------------
---------------
>AT5G51440.1.TAIR10
------------------------------------------------------------
------------------------------------------------------------
------------------------------------------------------------
------------------------------------------------------------
------------------------------------------------------------
------------------------------------------------------------
------------------------------------------------------------
------------------------------------------------------------
--------------MASSSALALRRLLSSSTVAVPRALRAVRPVAAS-------------
------------------------------------------------------------
------------------------------------------------------------
--SRLFNTNAARNYEDGVDRNHHSNRHVSRHGGDFFSHI---------------------
-------------------------LDPFTPTRSLS----------------------QM
LNFMDQVSEIPLVSATRGMGASGVRRG---------------------------------
------------------------------------------------------------
------------------------------------------------------------
-W----------------------------------NVKEK--DDALH------------
------LRI-DM--P---------------------------------------------
---------------------------G-------------LS-REDVK-----------
-----------LA-----------------------------------L--------EQ-
-------N-T--LVI----R-------G-----EG-------------------------
-----ET------EEG--------------------------------EDVS--------
---GDGRR---------------FTSRIEL---------------------P--EKVYKT
DEIKAEM--K-N------G----V--------------------L--KVVI-P-------
-KIK--------------------------------------------------------
--------------------------------------------EDERNNIRH-------
------------------------------------------------------------
------------------------------------------------------------
-------------------------------INVD-------------------------
------------------------------------------------------------
------------------------------------------------------------
------------------------------------------------------------
------------------------------------------------------------
---------------
>Gb_17213
------------------------------------------------------------
------------------------------------------------------------
------------------------------------------------------------
------------------------------------------------------------
------------------------------------------------------------
------------------------------------------------------------
------------------------------------------------------------
------------------------------------------------------------
----------------------MNNTSNVGQGFGGDSGGLRTRRDLY-------------
------------------------------------------------------------
------------------------------------------------------------
------------------------------------------------------------
-------------------------YGKFVDQRAFL------------------------
-----------LKARHAFNCSWNINPN---------------------------------
------------------------------------------------------------
------------------------------------------------------------
-W------------------------------------KQE-------------------
-L----FRG-AIWLV---------------------------------------------
-----------------------------------------LR-RRRLR-----------
-----------RS-----------------------------------F--------AK-
-------RLT--DSI------------G-----SR-------------------------
-----GRGSGERGAGGGYQGYTNPGSNDGGYEGRMDGNRYGQPPAFSEEWIR--------
----TRSM-----------LEALFFVMFAD---------------------P--SVLDKV
LQEKHII----D------GRTVEA-----------------------KKAI-P-------
-REQ--------------------------------------------------------
--------------------------------------------QQHVMNVMDHLFNTPF
IALSRGTGDVRGRLRNPW------------------------------------------
------------------------------------------------------------
-------------------------------DALEDKEALRLRVNIPGLGKEDIKVYADE
NTLVIKGEVQFEAELDGR------------------------------------------
------------------------------------------------------------
------------------------------------------------------------
------------------------------------------------------------
---------------
>Solyc08g078695.1.1.ITAG3.2
------------------------------------------------------------
------------------------------------------------------------
------------------------------------------------------------
------------------------------------------------------------
------------------------------------------------------------
------------------------------------------------------------
------------------------------------------------------------
------------------------------------------------------------
------------------MATLALRRATASSLFNRLVNPVRSASAFR-------------
--SFNT------------------------------------------------------
------------------------------------------------------------
--NTQMTAYDQDDRGVDVDRRSDRSVSRRDAFPSLFSDV---------------------
-------------------------FDPFSPPIRSV----------------------SQ
LLNMMDQMMDSPFVAAPRAMGAGVGAR---------------------------------
------------------------------------------------------------
-----------------------------------------------------RG-----
-W----------------------------------DVKED--DNALY------------
------IKM-DM--P---------------------------------------------
---------------------------G-------------LD-KENVK-----------
-----------VA-----------------------------------V--------EE-
-------N-T--LII----K-------G-----EG-------------------------
-----EK------ESE---------NE---------------------EYRR--------
-------------------R---YSTRLEI---------------------P--QNIYKL
DGIKAEM--K-N------G----V--------------------L--KVAV-P-------
-KVK--------------------------------------------------------
--------------------------------------------QEERKDVFD-------
------------------------------------------------------------
------------------------------------------------------------
-------------------------------VKIE-------------------------
------------------------------------------------------------
------------------------------------------------------------
------------------------------------------------------------
------------------------------------------------------------
---------------
>Lchi13753_Lch
------------------------------------------------------------
------------------------------------------------------------
------------------------------------------------------------
------------------------------------------------------------
------------------------------------------------------------
------------------------------------------------------------
------------------------------------------------------------
------------------------------------------------------------
------------------------------MAAMLVSRKAFSPSLFQ-------------
-KLISP------------------------------------------------------
------------------------------------------------------------
------------------------------------------------------------
-------------------------VRSVAAQSTLR------------SFNTNAQRHDLD
DDHGMDIDRRTERSSVSRGRRSSVSAP---------------------------------
------------------------------------------------------------
-----------------------------------------------------TL-----
-F------------------------------------PED--NDALY------------
------LRI-DM--P---------------------------------------------
---------------------------G-------------LG-KEDVK-----------
-----------VS-----------------------------------A--------EQ-
-N-----T----LII----K-------G-----EG-------------------------
-----EK------ESE---------DE---------------------ESGR--------
-------------------K---YSSRIDL---------------------P--PEIYKV
EGIRAEM--K-N------G----V--------------------L--RVSV-P-------
-KVK--------------------------------------------------------
--------------------------------------------EEERKSVFQ-------
------------------------------------------------------------
------------------------------------------------------------
-------------------------------VKVD-------------------------
------------------------------------------------------------
------------------------------------------------------------
------------------------------------------------------------
------------------------------------------------------------
---------------
>Lchi09721_Lch
------------------------------------------------------------
------------------------------------------------------------
------------------------------------------------------------
------------------------------------------------------------
------------------------------------------------------------
------------------------------------------------------------
------------------------------------------------------------
------------------------------------------------------------
------------------MAAMLSSKRALSSTLFRRLISPVRSISAA-------------
------------------------------------------------------------
------------------------------------------------------------
--PPAVRSFNTNAQMRDTEDERSIDIDRRSDQTSLSPRGSDFF-----------------
-------------------------SDVLDPFFPSR-----------------------S
LSQVLNLMDQMMENPFSAMSKGGARRG---------------------------------
------------------------------------------------------------
------------------------------------------------------------
-W----------------------------------DVKED--NDALY------------
------MRI-DM--P---------------------------------------------
---------------------------G-------------LG-KEDVK-----------
-----------IS-----------------------------------V--------EQ-
-------N-T--LII----R-------G-----EG-------------------------
-------------EKE------TEEED---------------------SVRR--------
-----------------------YSSRIDL---------------------P--PNLYNI
EGIKAEM--K-N------G----V--------------------L--RVVV-P-------
-KVK--------------------------------------------------------
--------------------------------------------DEERKNVFQ-------
------------------------------------------------------------
------------------------------------------------------------
-------------------------------VKVE-------------------------
------------------------------------------------------------
------------------------------------------------------------
------------------------------------------------------------
------------------------------------------------------------
---------------
>Gb_01394
------------------------------------------------------------
------------------------------------------------------------
------------------------------------------------------------
------------------------------------------------------------
------------------------------------------------------------
------------------------------------------------------------
------------------------------------------------------------
------------------------------------------------------------
--------------------------MASVAVASKNAAKSVSTSVRK-------------
--CLSP------------------------------------------------------
------------------------------------------------------------
--FRTGDTAKLRGLATSAARDIRPEESDSMVQDNGQGRQAETSRRME-------------
-------------------------FPSFFNGDPFF------------PARNFGLGQVMN
VMDQLFDNPFIALSRGTGDVRGGLRKP---------------------------------
------------------------------------------------------------
------------------------------------------------------------
-W----------------------------------DALED--KE-AL------------
-R----LRV-DM--P---------------------------------------------
---------------------------G-------------LG-KEDIK-----------
-----------VY-----------------------------------A--------EE-
-N-----S----LVI----K-------G-----EA-------------------------
-----QS------EAE--------------------------------LDGR--------
-----------------GRK---YNSRIDL---------------------P--PKVYKL
DQIKAEM--K-N------G----V--------------------L--KVTV-P-------
-KFK--------------------------------------------------------
--------------------------------------------EDEMKNVIN-------
------------------------------------------------------------
------------------------------------------------------------
-------------------------------VKIE-------------------------
------------------------------------------------------------
------------------------------------------------------------
------------------------------------------------------------
------------------------------------------------------------
---------------
>Gb_01039
------------------------------------------------------------
------------------------------------------------------------
------------------------------------------------------------
------------------------------------------------------------
------------------------------------------------------------
------------------------------------------------------------
------------------------------------------------------------
------------------------------------------------------------
---------------MASVTAAARENAVKTMIPGLRKCISPSPWTGD-------------
------------------------------------------------------------
------------------------------------------------------------
------------------------------------------------------------
-------------------------ATGFQDPFFPA----------------------RS
FGLGPFSNPFIAASRGTGDMKGGLRKP---------------------------------
------------------------------------------------------------
------------------------------------------------------------
-W----------------------------------DALED--ME-AL------------
-R----LRV-DM--A---------------------------------------------
---------------------------G-------------LG-KEDVQ-----------
-----------VY-----------------------------------A--------EE-
-------N-T--LVI----K-------G-----EA-------------------------
-----QS------EAE--------------------------------------------
---LDGS----------GRR---YSSRIDL---------------------P--PKLYRI
DQIKAEY--R-T-----------V--------------------C--SKSLFQ-------
-RLG--------------------------------------------------------
------------------------------------------------------------
------------------------------------------------------------
------------------------------------------------------------
--------------------------------KMK-------------------------
------------------------------------------------------------
------------------------------------------------------------
------------------------------------------------------------
------------------------------------------------------------
---------------
>TnS000988873t03
------------------------------------------------------------
------------------------------------------------------------
------------------------------------------------------------
------------------------------------------------------------
------------------------------------------------------------
------------------------------------------------------------
------------------------------------------------------------
------------------------------------------------------------
-------MAMRASGNRALKSMIPSLRNALFLTARTERSALNRGFATS-------------
------------------------------------------------------------
------------------------------------------------------------
--PSVLKRRPDESDDIDVESSHRPNERRSADL----------------------------
-------------------------FDTINDPFFPF---------------------RSL
GLGLDQLFESPFFGAPRGGVSSRGAAR---------------------------------
------------------------------------------------------------
-----------------------------------------------------RP-----
-W----------------------------------DAVED--AE-SL------------
-R----LRV-DM--P---------------------------------------------
---------------------------G-------------LG-KGDVK-----------
-----------VY-----------------------------------A--------EE-
-------NS---LVI----K-------G-----EA-------------------------
-------------EGD------AELDG---------------------SGRK--------
-----------------------YSSRIDL---------------------P--PKIYKL
DQIKAQM--K-N------G----V--------------------L--NVTV-P-------
-KFK--------------------------------------------------------
--------------------------------------------EGEGKNVFD-------
------------------------------------------------------------
------------------------------------------------------------
-------------------------------VEVE-------------------------
------------------------------------------------------------
------------------------------------------------------------
------------------------------------------------------------
------------------------------------------------------------
---------------
>Gb_17729
------------------------------------------------------------
------------------------------------------------------------
------------------------------------------------------------
------------------------------------------------------------
------------------------------------------------------------
------------------------------------------------------------
------------------------------------------------------------
------------------------------------------------------------
---------------------------MASRVIPKNNGLKSFLPSLK-------------
--KWFA------------------------------------------------------
------------------------------------------------------------
--SRQMSTAAARNYAPEENDRMEIDNISRQAPPSRRTDLNSLL-----------------
-------------------------NDAWSPFFPLR------------SLRQAMDTGNLF
NLFIDDPLFRSPLSGPSTRSRGGQRTP---------------------------------
------------------------------------------------------------
------------------------------------------------------------
-W----------------------------------DVRED--DD-AF------------
-R----LRV-DM--P---------------------------------------------
---------------------------G-------------LG-KQDVK-----------
-----------VQ-----------------------------------V--------ED-
-------N-M--LII----K-------G-----EA-------------------------
-----KG------EGD--------------------------------------------
---AEDIK---------------YSTRVEL---------------------P--EDFYKA
DKVKAEM--K-N------G----V--------------------L--KVTV-P-------
-KVA--------------------------------------------------------
--------------------------------------------KEEMK-----------
------------------------------------------------------------
------------------------------------------------------------
-------------------------------KVVD----------------VKVE-----
------------------------------------------------------------
------------------------------------------------------------
------------------------------------------------------------
------------------------------------------------------------
---------------
>Gb_22856
------------------------------------------------------------
------------------------------------------------------------
------------------------------------------------------------
------------------------------------------------------------
------------------------------------------------------------
------------------------------------------------------------
------------------------------------------------------------
------------------------------------------------------------
---------------------------------------MLCKLVDI-------------
--AWAR------------------------------------------------------
------------------------------------------------------------
--DYAPEENDHMEIEDKSRQPPPYRQTDLNSLLN--------------------------
-------------------------GDPLLPFSCLW-------------------AMDAI
NLFIDDPLFRAPLSRPNTQTRGWMRTP---------------------------------
------------------------------------------------------------
------------------------------------------------------------
-W----------------------------------DARED--DD-AF------------
-R----LWV-DM--L---------------------------------------------
---------------------------G-------------LG-KEDVK-----------
-----------VQ-----------------------------------V--------ED-
-------N-M--LII----K-------G-----EG-------------------------
-----DA-----------------------------------------EDIK--------
-----------------------YSTRVEL---------------------P--VDLYKA
NQVKDGR--K-N------G----V--------------------R--KITV-P-------
-EIA--------------------------------------------------------
------------------------------------------------------------
------------------------------------------------------------
------------------------------------------------------------
-------------------------------KEK--------------------------
------------------------------------------------------------
------------------------------------------------------------
------------------------------------------------------------
------------------------------------------------------------
---------------
>Gb_37757
------------------------------------------------------------
------------------------------------------------------------
------------------------------------------------------------
------------------------------------------------------------
------------------------------------------------------------
------------------------------------------------------------
------------------------------------------------------------
------------------------------------------------------------
------------------------------------------------------------
------------------------------------------------------------
------------------------------------------------------------
------------------------------------------------------------
------------------------------------------------------------
-----------------------MRTP---------------------------------
------------------------------------------------------------
------------------------------------------------------------
-W----------------------------------DARED--ND-VF------------
-R----LRV-DM--P---------------------------------------------
---------------------------A-------------LG-KEDLK-----------
-----------VQ-----------------------------------V--------ED-
-------N-M--LII----K-------G-----EA-------------------------
-----KG------EGD--------------------------------------------
---AEDIK---------------YSTRVGL---------------------P--MDLYKA
DQVKAEM--K-N------G----V--------------------L--KITV-P-------
-KIA--------------------------------------------------------
--------------------------------------------KEEMKKVVD-------
------------------------------------------------------------
------------------------------------------------------------
-------------------------------VKVE-------------------------
------------------------------------------------------------
------------------------------------------------------------
------------------------------------------------------------
------------------------------------------------------------
---------------
>Gb_01652
------------------------------------------------------------
------------------------------------------------------------
------------------------------------------------------------
------------------------------------------------------------
------------------------------------------------------------
------------------------------------------------------------
------------------------------------------------------------
------------------------------------------------------------
-----------------------------MSTTWARDYAPEENNRME-------------
------------------------------------------------------------
------------------------------------------------------------
------------------------------------------------------------
-------------------------IEDKSRQPPPY------------------------
-------------------RQTDLNSL---------------------------------
------------------------------------------------------------
-----------------------------------------------------LN-----
-------------------------------------------GD---------------
-P----LLL---------------------------------------------------
---------------------------G----------------KEDVK-----------
-----------VQ-----------------------------------V--------ED-
-------N-M--LII----N-------G-----EG-------------------------
-----DA-----------------------------------------EDIK--------
-----------------------YSTRVEL---------------------P--MDL--Y
NQVKAGR--K-N------G----V--------------------L--KITV-L-------
-KIA--------------------------------------------------------
--------------------------------------------KEKMKKVVD-------
------------------------------------------------------------
------------------------------------------------------------
-------------------------------VKVE-------------------------
------------------------------------------------------------
------------------------------------------------------------
------------------------------------------------------------
------------------------------------------------------------
---------------
>AT1G52560.1.TAIR10
------------------------------------------------------------
------------------------------------------------------------
------------------------------------------------------------
------------------------------------------------------------
------------------------------------------------------------
------------------------------------------------------------
------------------------------------------------------------
------------------------------------------------------------
--------MALARLALRNLQQKLSPSLMGQSCERGLVGNRHNPMKLN-------------
------------------------------------------------------------
------------------------------------------------------------
--RFMATSAGEQEDKMNTEVSVSEKKSPRQN-----------------------------
-------------------------FPRRRGRKSLW----------------RNTDDHGY
FTPTLNEFFPPTIGNTLIQATENMNRI---------------------------------
------------------------------------------------------------
-----------------------------------------------------FDNFNVN
PF------------------------------QLMGQVKEQ--DD-CY------------
-K----LRY-EV--P---------------------------------------------
---------------------------G-------------LT-KEDVK-----------
-----------IT-----------------------------------V--------ND-
-G-------I--LTI----K-------G-----DH-------------------------
-----KA------EEE---KGSPEEDE---------------------YWSS--------
---KSYGY---------------YNTSLSL---------------------P--DDA-KV
EDIKAEL--K-N------G----V--------------------L--NLVI-P-------
-RTE--------------------------------------------------------
--------------------------------------------KPKKNVQE--------
------------------------------------------------------------
------------------------------------------------------------
-------------------------------ISVE-------------------------
------------------------------------------------------------
------------------------------------------------------------
------------------------------------------------------------
------------------------------------------------------------
---------------
>Solyc12g042830.2.1.ITAG3.2
------------------------------------------------------------
------------------------------------------------------------
------------------------------------------------------------
------------------------------------------------------------
------------------------------------------------------------
------------------------------------------------------------
------------------------------------------------------------
------------------------------------------------------------
------------------MSLSGLVLKNIYKKSNASVRHLSNNVQKQ-------------
--GWCS------------------------------------------------------
------------------------------------------------------------
--ELVRRFSTESEKQQVDGSGKSEKQEVAVSDSGKQSKL---------------------
-------------------------FQRRRRRGNLW------------RRNEYDFAPALV
ENLPTGLGNALLQATQNINKIFDNFNL---------------------------------
------------------------------------------------------------
-----------------------------------------------------NPSQLLG
RY------------------------------------KED--DK-NY------------
-K----IRY-DV--P---------------------------------------------
---------------------------G-------------LG-KKDVK-----------
-----------IM-----------------------------------V--------ED-
-G-------I--LTI----K-------G-----EH-------------------------
-----KQ------EKE----EEGSDDE---------------------FWSS--------
---TSYGY---------------YNNSIVL---------------------P--QDA-KV
DEIKAEM--K-D------G----V--------------------L--TITI-P-------
-KSD--------------------------------------------------------
--------------------------------------------KPKKDV----------
------------------------------------------------------------
------------------------------------------------------------
-------------------------------KEIE-------VL----------------
------------------------------------------------------------
------------------------------------------------------------
------------------------------------------------------------
------------------------------------------------------------
---------------
>evm_27.model.AmTr_v1.0_scaffold00049.61.v1.0
------------------------------------------------------------
------------------------------------------------------------
------------------------------------------------------------
------------------------------------------------------------
------------------------------------------------------------
------------------------------------------------------------
------------------------------------------------------------
------------------------------------------------------------
-------------------------MASSLWFPMSTGRSPFSLSTPD---------NNGG
GSKWSS------------------------------------------------------
-----------------------------------------------------------K
RCSFIPAAMADGRDSLDHLQKAPPKVQSPHPKKRTLSQPNPNIGI---------------
-------------------------WDTFPSARTVR----------------QMMDTMDQ
LMEEPFAYSPISRPSLEQPRYRGGRTP---------------------------------
------------------------------------------------------------
------------------------------------------------------------
-W----------------------------------DIQET--DE-EF------------
-R----MRF-DM--P---------------------------------------------
---------------------------G-------------MT-KRDVK-----------
-----------VC-----------------------------------V--------EE-
-G-------M--LVV----K-------A-----EK-------------------------
-----LE------EREDNTGGDNGKGG---------------------EWWS--------
--AKSYGR---------------YSSRIAL---------------------P--ENV-EI
EKIKAEV--R-D------G----V--------------------L--YISI-P-------
-KAK--------------------------------------------------------
--------------------------------------------VQSKVLD---------
------------------------------------------------------------
------------------------------------------------------------
-------------------------------VDVQ-------------------------
------------------------------------------------------------
------------------------------------------------------------
------------------------------------------------------------
------------------------------------------------------------
---------------
>Lchi19505_Lch
------------------------------------------------------------
------------------------------------------------------------
------------------------------------------------------------
------------------------------------------------------------
------------------------------------------------------------
------------------------------------------------------------
------------------------------------------------------------
------------------------------------------------------------
---------MATAQGRENLDHLQTANNRQPQAPPQPKKTVAQNAPVG-------------
--IWDR------------------------------------------------------
------------------------------------------------------------
------------------------------------------------------------
-------------------------FPTARTVQQMM--------------------DTME
RIMEDPLGYPTPPEVNGGGSYRRGRTP---------------------------------
------------------------------------------------------------
------------------------------------------------------------
-W----------------------------------EIKEG--AE-EF------------
-K----MRF-DM--P---------------------------------------------
---------------------------G-------------MT-KRDVK-----------
-----------VW-----------------------------------V--------EE-
-------K-M--LVV----K-------A-----EK-------------------------
-------------LPKSSSQGGAQGEE---------------------EWSA--------
---KSYGR---------------YNSRIAL---------------------P--ENV-EL
EKIKAEV--K-D------G----V--------------------L--YITI-P-------
-KVR--------------------------------------------------------
--------------------------------------------TSSKVLD---------
------------------------------------------------------------
------------------------------------------------------------
-------------------------------IEVK-------------------------
------------------------------------------------------------
------------------------------------------------------------
------------------------------------------------------------
------------------------------------------------------------
---------------
>Solyc05g014280.3.1.ITAG3.2
------------------------------------------------------------
------------------------------------------------------------
------------------------------------------------------------
------------------------------------------------------------
------------------------------------------------------------
------------------------------------------------------------
------------------------------------------------------------
------------------------------------------------------------
---------------MAHCLSRFPISQPILFSNNPKYSNSSLPISSR-------------
------------------------------------------------------------
------------------------------------------------------------
--KYQGNYKKLKVMVVDERHNLDHLQRQNKTPQPRKRTPQMAPVGL--------------
-------------------------WDRFPTARTVQ--------------QMMDTMDRVI
EDPLAFNGGWVVGPSTDDIGYRRGRTP---------------------------------
------------------------------------------------------------
------------------------------------------------------------
-W----------------------------------EIKEN--EG-EY------------
-K----MRF-DM--P---------------------------------------------
---------------------------G-------------MT-KEDVK-----------
-----------VW-----------------------------------L--------EE-
-------K-M--LVV----K-------G-----EK-------------------------
-----MV------KNN-------EKEE---------------------EWSA--------
---KSYGK---------------YNTRIAL---------------------P--ENI-DF
EKIKAEV--K-D------G----V--------------------L--YITI-P-------
-KAS--------------------------------------------------------
-------------------------------------------SNPKVFD----------
------------------------------------------------------------
------------------------------------------------------------
-------------------------------INVQ-------------------------
------------------------------------------------------------
------------------------------------------------------------
------------------------------------------------------------
------------------------------------------------------------
---------------
>Sacu_v1.1_s0074.g017244
------------------------------------------------------------
------------------------------------------------------------
------------------------------------------------------------
------------------------------------------------------------
------------------------------------------------------------
------------------------------------------------------------
------------------------------------------------------------
------------------------------------------------------------
---------------------MAHVSRIITNAARRGSFGIGKPYMET-------------
------------------------------------------------------------
------------------------------------------------------------
--AVRTLANGAADAVPVSGGGGSSPSSSPPTESRRRRT----------------------
-------------------------RDFFPSLLSPF--------------GQSTSLMSMM
DTMDRFFNSSFGGVGPLQTTLRDVSTR---------------------------------
------------------------------------------------------------
-----------------------------------------------------MP-----
-W----------------------------------DVMED--DK-CF------------
-K----LRV-DM--P---------------------------------------------
---------------------------G-------------MP-KEEVK-----------
-----------LS-----------------------------------V--------ED-
-D-----D----LVL----R-------A-----EH-------------------------
-----KA------EEE---------GD---------------------DWSS--------
---RSYGS---------------YNLRIQL---------------------P--SNV-DL
GGIKAEM--K-D------G----V--------------------L--KVQA-P-------
-KVE--------------------------------------------------------
--------------------------------------------AKKENQT---------
------------------------------------------------------------
------------------------------------------------------------
-------------------------------VQIE-------------------------
------------------------------------------------------------
------------------------------------------------------------
------------------------------------------------------------
------------------------------------------------------------
---------------
>Azfi_s0003.g007781
------------------------------------------------------------
------------------------------------------------------------
------------------------------------------------------------
------------------------------------------------------------
------------------------------------------------------------
------------------------------------------------------------
------------------------------------------------------------
------------------------------------------------------------
---------------MAKKLAVEASKSEQHPPLLCLREEAVEDEDNEEEEDERLKEKKHG
LNNWLL------------------------------------------------------
------------------------------------------------------------
--TFRGVVDNSACECWFSTPPVLNTSRSLWEITMALRALGKKIVCLPKLHDANKAVVASG
KRSISTTSPQDQAQDKQQSDEVQVPVRKQGGGERSSALANRWPRNVIPGLFSPFFGPSTS
LTQMMDTVDRLFDGQALLDPYRRFGDM---------------------------------
-----------------------------------------------------------L
SDSR-------------------------------------------------IP-----
-W----------------------------------DVVED--DK-CI------------
-K----LRV-DM--P---------------------------------------------
---------------------------G-------------YT-KDEVK-----------
-----------LT-----------------------------------V--------ED-
-D-----E----LVL----K-------A-----EH-------------------------
-----QT---------------KEEED---------------------DWSM--------
---RSYGS---------------CNLRIRL---------------------P--ENL-DP
SGIKAEL--K-D------G----V--------------------L--KVKA-P-------
-KVE--------------------------------------------------------
--------------------------------------------VNKKETHK--------
------------------------------------------------------------
------------------------------------------------------------
-------------------------------VLVE-------------------------
------------------------------------------------------------
------------------------------------------------------------
------------------------------------------------------------
------------------------------------------------------------
---------------
>Sacu_v1.1_s0167.g024226
------------------------------------------------------------
------------------------------------------------------------
------------------------------------------------------------
------------------------------------------------------------
------------------------------------------------------------
------------------------------------------------------------
------------------------------------------------------------
---------------------------------------------------MAILPFSLL
KKLTILPSSSAQNSSAIDKISSHLCYRCLSQITHSIEGHSDERSALF-------------
--VWEK------------------------------------------------------
------------------------------------------------------------
--TWLSVRLSRGSLVSLKSEGHRTLHRKEHSPLLPNRCKRNRAMLLSKST----------
-------------------------GSKADNVHPRWPMHGLVEHSRLVCLFSPFFRPSTS
LTQMLDTVDRIFNTPILSDTSRMFGDV---------------------------------
------------------------------------------------------------
LSDR-------------------------------------------------IP-----
-W----------------------------------DVMED--DK-CF------------
-K----LRV-DM--P---------------------------------------------
---------------------------G-------------YT-KEEVK-----------
-----------LT-----------------------------------V--------EE-
DE----------LVL----K-------A-----EH-------------------------
-----QK------TEE---------EE---------------------DWSS--------
---RSYGS---------------YNLRIRL---------------------P--DNV-DT
SGLKAEL--K-D------G----V--------------------L--KVKA-P-------
-KVE--------------------------------------------------------
--------------------------------------------VGKESLQ---------
------------------------------------------------------------
------------------------------------------------------------
-------------------------------VQVE-------------------------
------------------------------------------------------------
------------------------------------------------------------
------------------------------------------------------------
------------------------------------------------------------
---------------
>Sacu_v1.1_s0070.g016764
------------------------------------------------------------
------------------------------------------------------------
------------------------------------------------------------
------------------------------------------------------------
------------------------------------------------------------
------------------------------------------------------------
------------------------------------------------------------
------------------------------------------------------------
--------MYVPLSFLFRLKLVGVLSFLLDTVLGSSSSQAVKRLFFEMAMRLALRRSSAL
TEKSGL------------------------------------------------------
------------------------------------------------------------
---FSPRRFATAAVKVETDDNVNVKKGTSQGVSSSQQSPKVRLP----------------
-------------------------FGLLNEMFQPL-------------GRGTSLLQMMD
TMEDVFNNSSVNPAAASRVLRNANRTP---------------------------------
------------------------------------------------------------
------------------------------------------------------------
-W----------------------------------DVMED--SK-AF------------
-K----LRL-DM--P---------------------------------------------
---------------------------G-------------FS-KEEVS-----------
-----------ID-----------------------------------V--------VE-
-------S-C--LSI----K-------G-----ER-------------------------
-----KP---------------VEGED---------------------DWSE--------
---RSCGS---------------YNIKIKL---------------------P--ENV-KV
DAIKAEL--K-N------G----V--------------------L--RVVA-P-------
-KVE--------------------------------------------------------
--------------------------------------------EVRKRVE---------
------------------------------------------------------------
------------------------------------------------------------
-------------------------------VKVN-------------------------
------------------------------------------------------------
------------------------------------------------------------
------------------------------------------------------------
------------------------------------------------------------
---------------
>Azfi_s0349.g066513
------------------------------------------------------------
------------------------------------------------------------
------------------------------------------------------------
------------------------------------------------------------
------------------------------------------------------------
------------------------------------------------------------
------------------------------------------------------------
------------------------------------------------------------
--------MASRIALKRSGVLTQHSGLLSRRCFASSSAAAAKPYEAD-------------
------------------------------------------------------------
------------------------------------------------------------
--DSTVSVKKGNPSQAASSASSQQAAQRARVPP---------------------------
-------------------------FGLFSEMFQPI------------GRGTSLLQMMDA
MEDLINTPAVNPAVSASRALRSTNRTP---------------------------------
------------------------------------------------------------
------------------------------------------------------------
-W----------------------------------DVMED--GS-SF------------
-K----LRL-DM--P---------------------------------------------
---------------------------G-------------LS-KEEVS-----------
-----------ID-----------------------------------V--------IE-
-G-----N----LAI----K-------G-----EH-------------------------
-----KP---------------VEGED---------------------DWSS--------
---RSCGS---------------YNIKIKL---------------------P--DNV-KV
EAIKAEL--K-N------G----V--------------------L--LVTA-P-------
-KVD--------------------------------------------------------
--------------------------------------------ETKKRVQ---------
------------------------------------------------------------
------------------------------------------------------------
-------------------------------VQVS-------------------------
------------------------------------------------------------
------------------------------------------------------------
------------------------------------------------------------
------------------------------------------------------------
---------------
>Azfi_s0430.g069338
------------------------------------------------------------
------------------------------------------------------------
------------------------------------------------------------
------------------------------------------------------------
------------------------------------------------------------
------------------------------------------------------------
------------------------------------------------------------
------------------------------------------------------------
--------------------MHLQAAPLAHVLPFGLFSEMFQPIGRG-------------
TSLLQM------------------------------------------------------
------------------------------------------------------------
------------------------------------------------------------
-------------------------MDAMEGLINTP------------------------
--------VVNPIVSASRALRITNRTP---------------------------------
------------------------------------------------------------
------------------------------------------------------------
-W----------------------------------DVMED--GS-SF------------
-K----LRL-DM--P---------------------------------------------
---------------------------D-------------LS-KEEVS-----------
-----------MD-----------------------------------V--------IE-
-G-----N----LAI----K-------G-----EH-------------------------
-----KL---------------VEGED---------------------DWSS--------
------------------------------------------------------RSC---
------------------------------------------------------------
------------------------------------------------------------
------------------------------------------------------------
------------------------------------------------------------
------------------------------------------------------------
------------------------------------------------------------
------------------------------------------------------------
------------------------------------------------------------
------------------------------------------------------------
------------------------------------------------------------
---------------
>Sacu_v1.1_s0074.g017235
------------------------------------------------------------
------------------------------------------------------------
------------------------------------------------------------
------------------------------------------------------------
------------------------------------------------------------
------------------------------------------------------------
------------------------------------------------------------
------------------------------------------------------------
-----------MLRNIRSSLLRSSPHQSSKTLSTAAAATVQSPHDSS-------------
--EVSL------------------------------------------------------
------------------------------------------------------------
--PVDRKDASSDQIKLASVRSVLPESGAVLKQQNALLDHILPSEI---------------
-------------------------ISRFSGFFSPF-------------AGPVTSLAEMM
DTMERVLDNPLFSSVPPRLMRSACRTP---------------------------------
------------------------------------------------------------
------------------------------------------------------------
-W----------------------------------DVTED--EK-CF------------
-K----LRV-DM--P---------------------------------------------
---------------------------G-------------IS-KEEVS-----------
-----------LT-----------------------------------V--------ED-
-G-----N----LVM----K-------A-----EH-------------------------
-----KQ------QEG--------GDQ---------------------DWSA--------
---RSYGA---------------YNISIKL---------------------P--ENV-DA
SAIKARM--K-D------G----V--------------------L--NVQA-P-------
-KVE--------------------------------------------------------
--------------------------------------------NQTQKHQ---------
------------------------------------------------------------
------------------------------------------------------------
-------------------------------VSIE-------------------------
------------------------------------------------------------
------------------------------------------------------------
------------------------------------------------------------
------------------------------------------------------------
---------------
>evm_27.model.AmTr_v1.0_scaffold00078.23.v1.0
------------------------------------------------------------
------------------------------------------------------------
------------------------------------------------------------
------------------------------------------------------------
------------------------------------------------------------
------------------------------------------------------------
------------------------------------------------------------
------------------------------------------------------------
-----------------------------MELALENLNSLFGNLTLS-------------
------------------------------------------------------------
------------------------------------------------------------
------------------------------------------------------------
-------------------------RATDDFVMPFS------------------------
---------------ATDELIGGFTPS---------------------------------
------------------------------------------------------------
-----------------------------------------------------YQ-----
-I------------------------------------TED--DK-AY------------
-K----LRF-EM--P---------------------------------------------
---------------------------G-------------LS-KEDIK-----------
-----------VT-----------------------------------I--------ED-
-G-----N----LVI----K-------G-----EH-------------------------
-----KE------EEG-------DDTK---------------------KYGY--------
-----------------------YNTSLRL---------------------P--QDA-KL
DEIKAEM--K-H------G----V--------------------L--QLTV-P-------
-KTE--------------------------------------------------------
--------------------------------------------TSAKDVKE--------
------------------------------------------------------------
------------------------------------------------------------
-------------------------------VKIE-------------------------
------------------------------------------------------------
------------------------------------------------------------
------------------------------------------------------------
------------------------------------------------------------
---------------
>Lchi05522_Lch
------------------------------------------------------------
------------------------------------------------------------
------------------------------------------------------------
------------------------------------------------------------
------------------------------------------------------------
------------------------------------------------------------
------------------------------------------------------------
------------------------------------------------------------
------------------MALARLYLKNFHPRVFTLPSKVVNSSKQS-------------
---WAS------------------------------------------------------
------------------------------------------------------------
EIRWFSAIPAETDKESGDGKSSGREVAVSEGGERSKLSSRKRRGR---------------
-------------------------WSDRRGLVPFR-----------------------L
HDFFPRSGIGNALMHVPENLNKIFENL---------------------------------
------------------------------------------------------------
-----------------------------------------------------APSRLFG
RF------------------------------------KED--DK-CY------------
-K----IRF-EV--P---------------------------------------------
---------------------------G-------------LS-KEDLK-----------
-----------MT-----------------------------------I--------VD-
-G-------F--LII----K-------G-----EK-------------------------
-----KE------EEE-----GSDDDD---------------------QWSF--------
---KSYGY---------------YNTSLLL---------------------P--DDA-KI
EEIKAEL--K-D------G----I--------------------L--NITI-P-------
-RSE--------------------------------------------------------
--------------------------------------------NQRKEVRE--------
------------------------------------------------------------
------------------------------------------------------------
-------------------------------VKIQ-------------------------
------------------------------------------------------------
------------------------------------------------------------
------------------------------------------------------------
------------------------------------------------------------
---------------
>Gb_13755
------------------------------------------------------------
------------------------------------------------------------
------------------------------------------------------------
------------------------------------------------------------
------------------------------------------------------------
------------------------------------------------------------
------------------------------------------------------------
------------------------------------------------------------
---------------------MACSLSNVFIPLHTLTSSKIASAKSI-------------
--PTRK------------------------------------------------------
------------------------------------------------------------
--QFSFQGRSCGVFPVAAADTKEDTAHVQK------------------------------
-------------------------TNKEVP-QKSR------------TIEILPLGLWNP
FSTKTVRQMMNAIDSMMFPSRRAGEAL---------------------------------
------------------------------------------------------------
MGGR-------------------------------------------------AP-----
-W----------------------------------DVMED--EK-EL------------
-R----LRF-DM--P---------------------------------------------
---------------------------G-------------FS-KEDIK-----------
-----------VC-----------------------------------V--------ED-
-------N-V--LVI----K-------G-----EH-------------------------
-----HK-------DE------KQKDN---------------------KWSD--------
----EGIF-----------S-S-FNTRIAL---------------------P--PHC-NS
EEIRAEL--K-D------G----V--------------------L--YVNI-P-------
-KVK--------------------------------------------------------
------------------------------------VEP---------------------
------------------------------------------------------------
------------------------------------------------------------
-------------------------------KVID----------------IDVK-----
------------------------------------------------------------
------------------------------------------------------------
------------------------------------------------------------
------------------------------------------------------------
---------------
>W.mirabilis.04864  [mRNA] [translate_table: standard]
------------------------------------------------------------
------------------------------------------------------------
------------------------------------------------------------
------------------------------------------------------------
------------------------------------------------------------
------------------------------------------------------------
------------------------------------------------------------
------------------------------------------------------------
-----------------MASRLLTKKLADNALLSSLKRSAVSRHVLQ-------------
------------------------------------------------------------
------------------------------------------------------------
GRPLSSTAVPVEEGEKKDAVEVQNQRRGRRSPFSRRWREIAPFSLAEI------------
-------------------------WDPFPVSRTLT-----------------------Q
MMDNVNRIIGDMLPLRDDVFPENFRLP---------------------------------
------------------------------------------------------------
-----------------------------------------------------YD-----
-V------------------------------------MED--EK-SY------------
-K----IRL-DM--P---------------------------------------------
---------------------------G-------------LG-KEHVN-----------
-----------VG-----------------------------------I--------ED-
-G-----S----LVI----R-------G-----ER-------------------------
-------------GEE-------AKDG---------------------EWES--------
---RSYGS---------------FNTRIVL---------------------P--DNC-QF
ENTKAEM--K-N------G----V--------------------L--HVCI-P-------
-KAQ--------------------------------------------------------
--------------------------------------------EDRSVIT---------
------------------------------------------------------------
------------------------------------------------------------
-------------------------------VNVE-------------------------
------------------------------------------------------------
------------------------------------------------------------
------------------------------------------------------------
------------------------------------------------------------
---------------
>PP1S38_338V6.1_Php
------------------------------------------------------------
------------------------------------------------------------
------------------------------------------------------------
------------------------------------------------------------
------------------------------------------------------------
------------------------------------------------------------
------------------------------------------------------------
------------------------------------------------------------
-----MAARTLSRVVTSPAKSFLSTFKDALIEQGRSPLPRQAPYAVVQRMGVSGSAQTTS
HGDYDS------------------------------------------------------
------------------------------------------------------------
--QSQLEKPQNEGKSPQRRNQGGLRRGVPRDLASAFLDV---------------------
-------------------------WDPYPGNRTLK-------------------QMLNT
VDRLFDDPFFSAAPSRPTSVALDFRTP---------------------------------
------------------------------------------------------------
------------------------------------------------------------
-W----------------------------------DVKED--ES-AF------------
-R----LRF-DM--P---------------------------------------------
---------------------------G-------------LQ-KDEVR-----------
-----------VC-----------------------------------V--------ED-
-G-----D----LVI----K-------G-----EH-------------------------
-----KV---------------EEKNEY--------------------NWSS--------
---RSFGS---------------YNTRMTL---------------------P--ENI-KI
DEVKAEL--K-N------G----V--------------------L--HVFV-P-------
-KSK--------------------------------------------------------
-------------------------------------------EEPKKNVN---------
------------------------------------------------------------
------------------------------------------------------------
-------------------------------INIE-------------------------
------------------------------------------------------------
------------------------------------------------------------
------------------------------------------------------------
------------------------------------------------------------
---------------
>PP1S97_106V6.1_Php
------------------------------------------------------------
------------------------------------------------------------
------------------------------------------------------------
------------------------------------------------------------
------------------------------------------------------------
------------------------------------------------------------
------------------------------------------------------------
------------------------------------------------------------
-------MALRAVHRMASSTAKSGLCTFMDAFTGTRCPPSIAVSCRP-------------
--PWSG------------------------------------------------------
------------------------------------------------------------
--VRRLAVVSSAQQDNVSENSDVSQTQMQKQNEGSRPPVSRRSTGLRRGDSL--------
-------------------------RDLASSFFDIW------------DPFVGDRSLRQM
LNTVERLFADPIFGSPSPATALDLRTP---------------------------------
------------------------------------------------------------
------------------------------------------------------------
-W----------------------------------DVKED--DD-AY------------
-K----LRF-DM--P---------------------------------------------
---------------------------G-------------LS-KEEVK-----------
-----------VS-----------------------------------V--------ED-
-G-----D----LVI----K-------G-----EH-------------------------
-----NA------EEQ--------KEE---------------------NWSS--------
---RSYGS---------------YNTRMAL---------------------P--ENA-LF
ENIKAEL--K-N------G----V--------------------L--YVVV-P-------
-KSK--------------------------------------------------------
-------------------------------------------EDPQKKVID--------
------------------------------------------------------------
------------------------------------------------------------
-------------------------------INVQ-------------------------
------------------------------------------------------------
------------------------------------------------------------
------------------------------------------------------------
------------------------------------------------------------
---------------
>Gb_07477
------------------------------------------------------------
------------------------------------------------------------
------------------------------------------------------------
------------------------------------------------------------
------------------------------------------------------------
------------------------------------------------------------
------------------------------------------------------------
------------------------------------------------------------
----------------------------------------MDIVNWL-------------
------------------------------------------------------------
------------------------------------------------------------
------------------------------------------------------------
-------------------------FKIFPP-----------------------------
--------------------SGTERTT---------------------------------
------------------------------------------------------------
-----------------------------------------------------YD-----
-V------------------------------------AKD--EKSCK------------
------LRF-DM--L---------------------------------------------
---------------------------G-------------LS-KEEVK-----------
-----------VS-----------------------------------V--------ED-
-G-----S----LVI----K-------G-----EH-------------------------
-----SE------EAK---------KE---------------------NWST--------
---RSYGS---------------YNTRIIL---------------------P--NNV-QL
EDIKEKM--K-N------G----V--------------------L--QVCV-P-------
-KTE--------------------------------------------------------
--------------------------------------------EESKQ-----------
------------------------------------------------------------
------------------------------------------------------------
-------------------------------NVID-------VKVEWFERN---------
------------------------------------------------------------
------------------------------------------------------------
------------------------------------------------------------
------------------------------------------------------------
---------------
>Gb_31887
------------------------------------------------------------
------------------------------------------------------------
------------------------------------------------------------
------------------------------------------------------------
------------------------------------------------------------
------------------------------------------------------------
------------------------------------------------------------
------------------------------------------------------------
-------------MAVFSNLYPHGSYFHCRSITMAGRLVAKKFADKA-------------
--VFSN------------------------------------------------------
-----------------------------------------------------------L
RGALTGSCLQLKNLSTAAVTTQESDNREIVQTPRRGRRRSLSRRWPDMD-----------
-------------------------FQGFSDIFDPF------------------PVSRTL
NQMMDTVNRLFGNFAPSGTEMENFRTA---------------------------------
------------------------------------------------------------
-----------------------------------------------------YD-----
-V------------------------------------AED--EK-SY------------
-K----LRF-DM--P---------------------------------------------
---------------------------G-------------LS-KEEVK-----------
-----------VS-----------------------------------V--------ED-
-G-----S----LVI----K-------G-----EH-------------------------
-----SE------EAK---------KE---------------------NWST--------
---RSYGS---------------YNTRIIL---------------------P--DNV-RL
EDIKAEM--K-N------G----V--------------------L--QVCV-P-------
-KTE--------------------------------------------------------
--------------------------------------------EESKQNVID-------
------------------------------------------------------------
------------------------------------------------------------
-------------------------------VKVE-------------------------
------------------------------------------------------------
------------------------------------------------------------
------------------------------------------------------------
------------------------------------------------------------
---------------
>Gb_40446
------------------------------------------------------------
------------------------------------------------------------
------------------------------------------------------------
------------------------------------------------------------
------------------------------------------------------------
------------------------------------------------------------
------------------------------------------------------------
------------------------------------------------------------
------------------MAGRLVAKKLTDKAVVSNLRGALTGSCLQ-------------
------------------------------------------------------------
------------------------------------------------------------
--LKNLSTAAVTTQESDSREIVQTPRRGRRRSLSRRWPDMG-------------------
-------------------------FRGFSDIFDPF------------------PASRTL
NQMMDTVNRLFENFAPSGTEMENFRTA---------------------------------
------------------------------------------------------------
-----------------------------------------------------YD-----
-V------------------------------------AED--EK-SY------------
-K----LRF-DM--P---------------------------------------------
---------------------------G-------------LS-KEEVK-----------
-----------VS-----------------------------------V--------ED-
-G-----S----LVI----K-------G-----EH-------------------------
-------------SEE-------AKKE---------------------NWST--------
---RSYGS---------------YNTRIIL---------------------P--DNV-RL
EDIKAEM--K-N------G----V--------------------L--QVCV-P-------
-KTE--------------------------------------------------------
--------------------------------------------EESKQNVID-------
------------------------------------------------------------
------------------------------------------------------------
-------------------------------VKVE-------------------------
------------------------------------------------------------
------------------------------------------------------------
------------------------------------------------------------
------------------------------------------------------------
---------------
>Gb_10788
------------------------------------------------------------
------------------------------------------------------------
------------------------------------------------------------
------------------------------------------------------------
------------------------------------------------------------
------------------------------------------------------------
------------------------------------------------------------
------------------------------------------------------------
------------------MVGRLVAKKLSDKSVFSNLRGSLTGSCLQ-------------
------------------------------------------------------------
------------------------------------------------------------
------------------------------------------------------------
-------------------------LKNLSTAAVTT------------------------
----QETDNREIVQTPRRGRHRSFSRR---------------------------------
------------------------------------------------------------
------------------------------------------------------------
-W-------------------------PDIEMENFRTAYDDVEDEKSY------------
-K----LRF-DM--P---------------------------------------------
---------------------------G-------------LS-KDEVR-----------
-----------VS-----------------------------------V--------ED-
-G-----S----LVI----K-------G-----EH-------------------------
-------------SEE-------AKKE---------------------NWST--------
---RSYGS---------------YNTRIIL---------------------P--GNV-RL
EDIKAEM--K-N------G----V--------------------L--QVCV-S-------
-KTE--------------------------------------------------------
--------------------------------------------EESKQIVIY-------
------------------------------------------------------------
------------------------------------------------------------
-------------------------------VKVE-------------------------
------------------------------------------------------------
------------------------------------------------------------
------------------------------------------------------------
------------------------------------------------------------
---------------
>LOC_Os03g14180.1.MSUv7.0
------------------------------------------------------------
------------------------------------------------------------
------------------------------------------------------------
------------------------------------------------------------
------------------------------------------------------------
------------------------------------------------------------
------------------------------------------------------------
------------------------------------------------------------
--------------------------MAAPFALVSRVSPAARLPIRA-------------
--AWRR------------------------------------------------------
-------------------------------------------------------ARPTV
GLPSSGRARQLAVASAAQENRDNTAVDVHVNQDGGNQQGNAVQRRPRRSSALDG------
-------------------------ISPFGLVDPMS------------PMRTMRQMLDTM
DRIFDDVALGFPATPRRSLATGEVRMP---------------------------------
------------------------------------------------------------
------------------------------------------------------------
-W----------------------------------DVMED--DKEVR------------
------MRF-DM--P---------------------------------------------
---------------------------G-------------LS-REEVK-----------
-----------VM-----------------------------------V--------ED-
-D-----A----LVI----R-------G-----EH-------------------------
-----KK------EEG---EGAEGSGD---------------------GWWK--------
----ERSV-------------SSYDMRLAL---------------------P--DEC-DK
SKVRAEL--K-N------G----V--------------------L--LVTV-P-------
-KTE--------------------------------------------------------
--------------------------------------------VERKVID---------
------------------------------------------------------------
------------------------------------------------------------
-------------------------------VQVQ-------------------------
------------------------------------------------------------
------------------------------------------------------------
------------------------------------------------------------
------------------------------------------------------------
---------------
>Zm00001d028408_T001.RefGen_V4
------------------------------------------------------------
------------------------------------------------------------
------------------------------------------------------------
------------------------------------------------------------
------------------------------------------------------------
------------------------------------------------------------
------------------------------------------------------------
------------------------------------------------------------
--------------------------MAAAPFAIAGRLSPVARLPVR-------------
--AWRP------------------------------------------------------
------------------------------------------------------------
--AHGFASSGRARSLAVASAAQENRDNSVDVQVSQNGGNRQQGNAVQRRPRRATALDISP
SP-----------------------FGLVDPMSPMR---------------TMRQMLDTM
DRLFDDAVGFPMGTRRSPATTGDVRLP---------------------------------
------------------------------------------------------------
------------------------------------------------------------
-W----------------------------------DIVED--EKEVK------------
------MRI-DM--P---------------------------------------------
---------------------------G-------------LA-RDEVK-----------
-----------VM-----------------------------------V--------ED-
-D-----T----LVI----R-------G-----EH-------------------------
-----KK------EEGAEGGSGGDGDG---------------------WWKQ--------
---RSVSS---------------YDMRLAL---------------------P--DEC-DK
SKVRAEL--K-N------G----V--------------------L--LVTV-P-------
-KTE--------------------------------------------------------
--------------------------------------------VERKVID---------
------------------------------------------------------------
------------------------------------------------------------
-------------------------------VQVQ-------------------------
------------------------------------------------------------
------------------------------------------------------------
------------------------------------------------------------
------------------------------------------------------------
---------------
>Solyc03g082420.3.1.ITAG3.2
------------------------------------------------------------
------------------------------------------------------------
------------------------------------------------------------
------------------------------------------------------------
------------------------------------------------------------
------------------------------------------------------------
------------------------------------------------------------
------------------------------------------------------------
--------------MAYTSLTSSPLVSNVSVGGTSKINNNKVSAPCS-------------
--VFVP------------------------------------------------------
------------------------------------------------------------
--SMRRPTTRLVARATGDNKDTSVDVHHSSAQGGNNQGTAVERRPTRMALDVSP------
-------------------------FGVLDPMSPMR-----------------TMRQMID
TMDRLFEDTMTFPGRNRASGTGEIRTP---------------------------------
------------------------------------------------------------
------------------------------------------------------------
-W----------------------------------DIHDD--ENEIK------------
------MRF-DM--P---------------------------------------------
---------------------------G-------------LS-KEDVK-----------
-----------VS-----------------------------------V--------EN-
-D-------M--LVI----K-------G-----EH-------------------------
-----KK------EED------GRDKH---------------------SWGR--------
----NYSS---------------YDTRLSL---------------------P--DNV-VK
DKIKAEL--K-N------G----V--------------------L--FISI-P-------
-KTE--------------------------------------------------------
--------------------------------------------VEKKVID---------
------------------------------------------------------------
------------------------------------------------------------
-------------------------------VQIN-------------------------
------------------------------------------------------------
------------------------------------------------------------
------------------------------------------------------------
------------------------------------------------------------
---------------
>AT4G27670.1.TAIR10
------------------------------------------------------------
------------------------------------------------------------
------------------------------------------------------------
------------------------------------------------------------
------------------------------------------------------------
------------------------------------------------------------
------------------------------------------------------------
------------------------------------------------------------
--------------MASTLSFAASALCSPLAPSPSVSSKSATPFSVS-------------
------------------------------------------------------------
------------------------------------------------------------
--FPRKIPSRIRAQDQRENSIDVVQQGQQKGNQGSSVEKRPQQRLTMDVSP---------
-------------------------FGLLDPLSPMR----------------TMRQMLDT
MDRMFEDTMPVSGRNRGGSGVSEIRAP---------------------------------
------------------------------------------------------------
------------------------------------------------------------
-W----------------------------------DIKEE--EHEIK------------
------MRF-DM--P---------------------------------------------
---------------------------G-------------LS-KEDVK-----------
-----------IS-----------------------------------V--------ED-
-------N-V--LVI----K-------G-----EQ-------------------------
-----KK------EDS---------DD---------------------SWSG--------
---RSVSS---------------YGTRLQL---------------------P--DNC-EK
DKIKAEL--K-N------G----V--------------------L--FITI-P-------
-KTK--------------------------------------------------------
--------------------------------------------VERKVID---------
------------------------------------------------------------
------------------------------------------------------------
-------------------------------VQIQ-------------------------
------------------------------------------------------------
------------------------------------------------------------
------------------------------------------------------------
------------------------------------------------------------
---------------
>Lchi06582_Lch
------------------------------------------------------------
------------------------------------------------------------
------------------------------------------------------------
------------------------------------------------------------
------------------------------------------------------------
------------------------------------------------------------
------------------------------------------------------------
------------------------------------------------------------
--------------MSACSASNPICPSPLYSHHPNLSGRRVSPCSVF-------------
-FPWNG------------------------------------------------------
-------------------------------------------------------KRPST
CTPSRPSRLSVVKPQATVDHKDSSGDVPVEQKKGTVMERTPRRSTVDLSP----------
-------------------------FGLLDPLSPVR-------------------TMRQM
LDTMDRLFEDALTFPGSNLPVGEIRMP---------------------------------
------------------------------------------------------------
------------------------------------------------------------
-W----------------------------------DFQED--EK-EL------------
-K----MRF-DM--P---------------------------------------------
---------------------------G-------------LS-KEEVK-----------
-----------VS-----------------------------------V--------ED-
-------N-V--LVI----K-------G-----EQ-------------------------
-----KA------ENK--------DGD---------------------TLSA--------
---RNFSS---------------YNMRLLL---------------------P--DNC-EK
DKIKADL--K-N------G----V--------------------L--FITI-P-------
-KTP--------------------------------------------------------
--------------------------------------------VER-------------
------------------------------------------------------------
------------------------------------------------------------
-------------------------------KVID-------VQIH--------------
------------------------------------------------------------
------------------------------------------------------------
------------------------------------------------------------
------------------------------------------------------------
---------------
>evm_27.model.AmTr_v1.0_scaffold00113.4.v1.0
------------------------------------------------------------
------------------------------------------------------------
------------------------------------------------------------
------------------------------------------------------------
------------------------------------------------------------
------------------------------------------------------------
------------------------------------------------------------
------------------------------------------------------------
--------------------------------MRQMMDTIDRLFEDA-------------
------------------------------------------------------------
------------------------------------------------------------
------------------------------------------------------------
-------------------------LTFPGSNRPVW------------------------
----------------------EIMSP---------------------------------
------------------------------------------------------------
------------------------------------------------------------
-W----------------------------------DFKED--DN-QI------------
-M------------P---------------------------------------------
---------------------------G-------------LS-KEEVK-----------
-----------VS-----------------------------------V--------ED-
-------D-V--LVI----K-------G-----EQ-------------------------
-----KR------EGE----QDAGQNK---------------------NFCL--------
-----------------------YDTRLLL---------------------P--DNI-EK
EKIKAEF--K-N------G----V--------------------L--LITI-P-------
-KIK--------------------------------------------------------
-------------------------------------------VEPKVID----------
------------------------------------------------------------
------------------------------------------------------------
-------------------------------VQIE-------------------------
------------------------------------------------------------
------------------------------------------------------------
------------------------------------------------------------
------------------------------------------------------------
---------------
>W.mirabilis.07557  [mRNA] [translate_table: standard]
------------------------------------------------------------
------------------------------------------------------------
------------------------------------------------------------
------------------------------------------------------------
------------------------------------------------------------
------------------------------------------------------------
------------------------------------------------------------
------------------------------------------------------------
-------------------MASTLSSVNFRSKVGIFPKCGGSPGAFP-------------
--VLRK------------------------------------------------------
------------------------------------------------------------
--PHRVAVRARSNDQAVDIKQNAANTSLEKQKENRPSQDVSSFGL---------------
-------------------------VDAFTPMRTMR------------QMLDTMDTLFED
AMMVPPGGVGGGRRGRTRKAAGAVRAP---------------------------------
------------------------------------------------------------
------------------------------------------------------------
-W----------------------------------DMMED--EGHLK------------
------VRI-DM--P---------------------------------------------
---------------------------G-------------LS-KEDVK-----------
-----------IS-----------------------------------V--------ED-
-------N-V--LVI----K-------G-----CQ-------------------------
-----KK------EED--------------------------------EWAR--------
---RSRAS---------------YNSRLVL---------------------P--DYC-QS
ENIRAEL--K-N------G----V--------------------L--VVTV-P-------
-KRK--------------------------------------------------------
--------------------------------------------VGSKVVD---------
------------------------------------------------------------
------------------------------------------------------------
-------------------------------INVA-------------------------
------------------------------------------------------------
------------------------------------------------------------
------------------------------------------------------------
------------------------------------------------------------
---------------
>TnS000560433t11
------------------------------------------------------------
------------------------------------------------------------
------------------------------------------------------------
------------------------------------------------------------
------------------------------------------------------------
------------------------------------------------------------
------------------------------------------------------------
------------------------------------------------------------
-------------MMACSTLSMAAIRVPCSSAMAAPVTKLRLPLSCA-------------
------------------------------------------------------------
------------------------------------------------------------
--ARRARMLSVKAEQQKNNDNAIDVQRNTSQPQQEQQVQKLQTRPSMELSP---------
-------------------------FGLIDPLSPMR-----------TMRQMLDTMDRLF
DDAFMMPSWGRRTGTASETASRPLTVR---------------------------------
------------------------------------------------------------
-----------------------------------------------------SP-----
-W----------------------------------DMMED--ENQVK------------
------IRI-DM--P---------------------------------------------
---------------------------G-------------LS-KEDVK-----------
-----------VS-----------------------------------V--------EN-
-D-------V--LII----K-------G-----TH-------------------------
-----KK----EEKDS-----KEGQPD---------------------SWET--------
---RSYAS---------------YNTRLLL---------------------P--DYC-QT
DNIKAEL--K-N------G----V--------------------L--MITV-P-------
-KVN--------------------------------------------------------
--------------------------------------------TESKVVD---------
------------------------------------------------------------
------------------------------------------------------------
-------------------------------VQVE-------------------------
------------------------------------------------------------
------------------------------------------------------------
------------------------------------------------------------
------------------------------------------------------------
---------------
>W.mirabilis.25377  [mRNA] [translate_table: standard]
------------------------------------------------------------
------------------------------------------------------------
------------------------------------------------------------
------------------------------------------------------------
------------------------------------------------------------
------------------------------------------------------------
------------------------------------------------------------
------------------------------------------------------------
----------------------MACSVSSVQIPHAGTSLGFSGVNSK-------------
--VSAT------------------------------------------------------
------------------------------------------------------------
--RRRVHSVCNKRRARSVAVRAQNKEGAIDVQQTASGSQVQKRQSTGSQELSS-------
-------------------------FGMLDPFSPMR----------------TMRQMLDT
MDRLFDDALMVSPGSRFREASRPMRAP---------------------------------
------------------------------------------------------------
------------------------------------------------------------
-W----------------------------------DMMED--ENQVK------------
------VRL-DM--P---------------------------------------------
---------------------------G-------------LS-KEDVK-----------
-----------VS-----------------------------------V--------ED-
-------DNV--LVI----K-------G-----SQ-------------------------
-----NR------DEQ-----GKDEAD---------------------EWSA--------
---GSYAS---------------YNTRLLL---------------------P--DYC-DT
QNIRAEL--K-N------G----V--------------------L--VVTI-P-------
-KTK--------------------------------------------------------
--------------------------------------------VESKVID---------
------------------------------------------------------------
------------------------------------------------------------
-------------------------------INVE-------------------------
------------------------------------------------------------
------------------------------------------------------------
------------------------------------------------------------
------------------------------------------------------------
---------------
>Zm00001d011241_T001.RefGen_V4
------------------------------------------------------------
------------------------------------------------------------
------------------------------------------------------------
------------------------------------------------------------
------------------------------------------------------------
------------------------------------------------------------
------------------------------------------------------------
------------------------------------------------------------
------------------------------------------------------------
------------------------------------------------------------
------------------------------------------------------------
------------------------------------------------------------
--------------------------MASTQ-APAA------------------------
--------------------ADNVDPV---------------------------------
------------------------------------------------------------
-----------------------------------------------------YE-----
-W------------------------------------LDD--GA-SY------------
-L----LRL-DL--P---------------------------------------------
---------------------------G-------------FK-KEDFR-----------
-----------VH-----------------------------------V-D------GE-
-G-----R----LTV----I-------G--------------------------------
-----NR--------K---------PT-------PGGGG---------KALR--------
-----------------------LHKTFQL---------------------P--NTA-NL
DTITGRF--DGN-----------V--------------------L--TLTV-P-------
-KLL--------------------------------------------------------
---------------------------------AGADAPT----TPPPQSKEEARVAGDK
PDQADKLPARVGRGRE--------------------------------------------
------------------------------------------------------------
-------------------------------ETTE-------ERRTTETERTSLAATSKE
EDEEKAKPMVALPPQSSEKASGDHQRDDQQDGKAQADHRHREMVAREAARRIEAARARVA
EAKAKAERERKCEHWKERAVEEGLRLAEAVNNKKEVIATAVAAFTLGVFVSSRLFSRT--
------------------------------------------------------------
------------------------------------------------------------
---------------
>LOC_Os01g40550.1.MSUv7.0
------------------------------------------------------------
------------------------------------------------------------
------------------------------------------------------------
------------------------------------------------------------
------------------------------------------------------------
------------------------------------------------------------
------------------------------------------------------------
------------------------------------------------------------
------------------------------------------------------------
------------------------------------------------------------
------------------------------------------------------------
------------------------------------------------------------
-------------------------MAEQQQQQR--------------------------
--------------------DGDFEPV---------------------------------
------------------------------------------------------------
-----------------------------------------------------YE-----
-W------------------------------------LDA--GA-HY------------
-L----LRV-NV--P---------------------------------------------
---------------------------E-------------FK-KEELQ-----------
-----------VH-----------------------------------V--------DP-
AG-----R----LTV----R-------G-----QH-------------------------
------------------------------------------------GGLR--------
-----------------------LNKVFQL---------------------P--PTC-NL
DAITGRL--EAS-----------V--------------------L--VLTV-P-------
-KKP--------------------------------------------------------
-----------------------------------ATTAAAAALPPKANQEEEKETKKAD
EHDVAGKPPP--------------------------------------------------
------------------------------------------------------------
-------------------------------PPPK-------TDSDQSERRTQLSAREKK
EEPPKATAPAAAPPQPAARERHDEEEKARAEHKARLSREADRRIEAARARLAAQQAASRP
APAPAPEPEKTAAWWKERAAEEGMKLAEAIGKNKEVVATAVAAFALGVFVSTKLFSRNN-
------------------------------------------------------------
------------------------------------------------------------
---------------
>Zm00001d044316_T001.RefGen_V4
------------------------------------------------------------
------------------------------------------------------------
------------------------------------------------------------
------------------------------------------------------------
------------------------------------------------------------
------------------------------------------------------------
------------------------------------------------------------
------------------------------------------------------------
------------------------------------------------------------
------------------------------------------------------------
------------------------------------------------------------
------------------------------------------------------------
-------------------------MASCEP-KGSA------------------------
---------KGARGAPEACAVADIDPK---------------------------------
------------------------------------------------------------
-----------------------------------------------------LE-----
-L------------------------------------YDG--AN-TY------------
-V----IRL-NL--P---------------------------------------------
---------------------------G-------------FK-KEDFK-----------
-----------VQ-----------------------------------L--------NS-
-G-----G-W--LTV----R-------G-----ER-------------------------
-----PA-----------------------------------------GYVR--------
-----------------------FHRR------------------------P--TSTGSP
AASTAPC-----------C----------------------------TSPC-P------S
SRCA--------------------------------------------------------
------------------------------------------------------------
------------------------------------------------------------
------------------------------------------------------------
-------------------------------RPTW-------------------------
------------------------------------------------------------
------------------------------------------------------------
------------------------------------------------------------
------------------------------------------------------------
---------------
>LOC_Os05g51440.1.MSUv7.0
------------------------------------------------------------
------------------------------------------------------------
------------------------------------------------------------
------------------------------------------------------------
------------------------------------------------------------
------------------------------------------------------------
------------------------------------------------------------
------------------------------------------------------------
-----------------------------------MASNKQGGGKQQ-------------
------------------------------------------------------------
------------------------------------------------------------
------------------------------------------------------------
-------------------------AAAASPGPDQK------------------------
--------------------DEELDPK---------------------------------
------------------------------------------------------------
-----------------------------------------------------FE-----
-W------------------------------------LDN--AN-NF------------
-L----LRL-YL--T---------------------------------------------
---------------------------G-------------FK-KEDFR-----------
-----------VQ-----------------------------------V--------DG-
-------TGK--LTV----R-------G-----QR-------------------------
-----PA----------------AGSK---------------------HNTR--------
-----------------------FHKVFQL---------------------P--SNA-NI
DDITGRF--EAS-----------V--------------------L--TITV-P-------
-KRP--------------------------------------------------------
--------------------APTSSAPAPTSVQEIKQKAPTAKQEPQPQFDEAPNKKKQQ
QEEEEEAAKKKQQQLQEEEEATKK------------------------------------
------------------------------------------------------------
-------------------------------KQQEEEEEAAAKKTKKLQEEEAIAKHKPA
TTTERKQAEPTTAAPLPGHVVDRESLAEKVKRRAEEECAKAAAAAEEKTATALSRWRERV
AGELEHLGDMRWAEGVVETARRNKDVIATAVAAFSLGFFVSHKFFCRR------------
------------------------------------------------------------
------------------------------------------------------------
---------------
>Zm00001d039169_T001.RefGen_V4
------------------------------------------------------------
------------------------------------------------------------
------------------------------------------------------------
------------------------------------------------------------
------------------------------------------------------------
------------------------------------------------------------
------------------------------------------------------------
------------------------------------------------------------
----------------------------MATAGSKQGGGSSKPPAAA-------------
------------------------------------------------------------
------------------------------------------------------------
------------------------------------------------------------
------------------------------------------------------------
--------------------GQELDPR---------------------------------
------------------------------------------------------------
-----------------------------------------------------YE-----
-W------------------------------------EEN--AS-SF------------
-I----LRI-HL--S---------------------------------------------
--------------------------EG-------------FR-KQDFR-----------
-----------VQ-----------------------------------V--------DG-
AG-----R----LTV----R-------G-----QR-------------------------
-----SD------AAA------ANANA---------------------RHSR--------
-----------------------FNKVFQL---------------------P--STS-NL
DDIAGRF--D-L------G----V--------------------L--TLTV-P-------
KRLP--------------------------------------------------------
--------------------------------------------APAKEDQQQAK-----
------------------------------------------------------------
------------------------------------------------------------
-------------------------------KPED-------ADADAAAATKQVAGAKGA
KSEPEQQHKEAAAKEDKPKAAAAAAAPAPAADTTAKEDKPKAAAAAPAPAADTKKQPETQ
ANAESKATDPTESLAERRTEEERANANAAAAAEHQRKACRGFKERVAEELQGLAGSEWAE
GLVETVKRNREVIAVAVAAFSLGVFVSSRLFSRSSRN-----------------------
------------------------------------------------------------
---------------
>Zm00001d032893_T002.RefGen_V4
------------------------------------------------------------
------------------------------------------------------------
------------------------------------------------------------
------------------------------------------------------------
------------------------------------------------------------
------------------------------------------------------------
------------------------------------------------------------
------------------------------------------------------------
------------------------------------------------------------
------------------------------------------------------------
------------------------------------------------------------
------------------------------------------------------------
-------------------------MASSKR-E---------------------------
--------------------YEDFVPP---------------------------------
------------------------------------------------------------
------------------------------------------------------------
-H------------------------------------KTEREPA-TH------------
-T----LTV-NL--S---------------------------------------------
---------------------------GQGKQCARARIHTWFK-KEHVR-----------
-----------VQ-----------------------------------M-V------HS-
-Q-----R-R--LIV----R-------G-----ER-------------------------
-----PV--------D---------GN---------------------RWRR--------
-----------------------FGLELLV---------------------P--DGC-DA
KAIHARF--E-N------G----V--------------------F--RVTM-P-------
-AVP--------------------------------------------------------
-------------------------------------PEQ----VPVVASAAKQDGGDRA
ARGRED------------------------------------------------------
------------------------------------------------------------
-------------------------------NKHE-------TPRKQEARQRVVSSARDP
GGSSSKNDGAGGGSSAPPSSCQGFLSNPKMATTVLAVVLVLISLGIYVKNSVWP------
------------------------------------------------------------
------------------------------------------------------------
------------------------------------------------------------
---------------
>Zm00001d014149_T001.RefGen_V4
------------------------------------------------------------
------------------------------------------------------------
------------------------------------------------------------
------------------------------------------------------------
------------------------------------------------------------
------------------------------------------------------------
------------------------------------------------------------
------------------------------------------------------------
----------------------------MVHSHRCLIVRGERPVDGN-------------
--RWSR------------------------------------------------------
------------------------------------------------------------
------------------------------------------------------------
-------------------------FRLDLP-VPDG------------CDAKAVHARFDN
GVVRVTMPGVQQPEPVLPVVAGTADQQ---------------------------------
------------------------------------------------------------
-----------------------------------------------------QQ-----
-Q------------------------------------QET--PLPKH------------
-A----GTA-AA--A---------------------------------------------
---------------------------G----------------DDDVQ-----------
------------------------------------------------------------
-G-----R----KGV----VGAAGQDGG-----DR-------------------------
-----DR------AAG-------GQDE---------------------------------
---VDKHE---------TPR-K-QEARQRV---------------------V--SSAKHA
GGSSGRG--D-D--TAAGGVGQEV--------------------M--AAAS-P-------
-TSS--------------------------------------------------------
-------------------------------------RQGYGFLHNR-------------
------------------------------------------------------------
------------------------------------------------------------
-------------------------------KKVT-------FTVLGGVALVLISLGIYA
KYSLSP------------------------------------------------------
------------------------------------------------------------
------------------------------------------------------------
------------------------------------------------------------
---------------
>LOC_Os03g06170.1.MSUv7.0
------------------------------------------------------------
------------------------------------------------------------
------------------------------------------------------------
------------------------------------------------------------
------------------------------------------------------------
------------------------------------------------------------
------------------------------------------------------------
------------------------------------------------------------
------------------------------------------------------------
---MAA------------------------------------------------------
------------------------------------------------------------
------------------------------------------------------------
-------------------------AAAAAT-SPRN------------------------
--------------------YTDFVPP---------------------------------
------------------------------------------------------------
-----------------------------------------------------HQ-----
-L------------------------------------VEE--AG-KK------------
-V----LQI-NL--S---------------------------------------------
-------------------------AAG-------------FK-KEQLR-----------
-----------VQ-----------------------------------I-D------NH-
-G-----K----LRI----S-------G-----ER-------------------------
-----QV--------S---------GN---------------------RWSR--------
-----------------------FHKDFQV---------------------P--DDC-NA
GDVRARFDSR-D------R----V--------------------L--HITM-P-------
-KLS--------------------------------------------------------
------------------------------------PAEE----EP--------------
------------------------------------------------------------
------------------------------------------------------------
-------------------------------KAAA-------AAAPADHGAAQAQQTAAP
ADQEKEDKEEEDDDGAANDGAAAGGTALVTGRRKTPWRVVLAVVLALVAAAGFYAKYRLM
MDPSAADGGHGLIGFSDH------------------------------------------
------------------------------------------------------------
------------------------------------------------------------
---------------
>LOC_Os03g45340.1.MSUv7.0
------------------------------------------------------------
------------------------------------------------------------
------------------------------------------------------------
------------------------------------------------------------
------------------------------------------------------------
------------------------------------------------------------
------------------------------------------------------------
------------------------------------------------------------
------------------------------------------------------------
------------------------------------------------------------
------------------------------------------------------------
------------------------------------------------------------
-------------------------MDTRGV-IRT-------------------------
--------------------FEEYDAA---------------------------------
------------------------------------------------------------
-----------------------------------------------------VE-----
-W------------------------------------SRS--AE-AD------------
-A----VKI-SL--P---------------------------------------------
---------------------------G-------------FK-REEIR-----------
-----------VL-----------------------------------V-D------NH-
-G-----H----LRT----R-------G-----ER-------------------------
-----PV--------A---------GN---------------------RWSR--------
-----------------------FQKDFQL---------------------P--ADC-NV
DGIRAKF--E-N------E----A--------------------L--TITL-P-------
-KKT--------------------------------------------------------
------------------------------------PSPL----TPSPTPSPVTPPP---
------------------------------------------------------------
------------------------------------------------------------
-------------------------------QQPP-------QPEPRRPPAAPLPGVRTP
PSPPRRAPAPAPAPLTPALSQRFLAERRPAPVPEPVTRKRSDLGTLMKPKEDKVEETTKP
LPPPAAAAAAAEEEEERMAREARGKMEEDKKKANEEVTDMAQLRRPASASRRQLVNVAVA
AVVLLGITLYVWNTLRNAATGGGGNGHGASYSDEM-------------------------
------------------------------------------------------------
---------------
>Zm00001d013641_T001.RefGen_V4
------------------------------------------------------------
------------------------------------------------------------
------------------------------------------------------------
------------------------------------------------------------
------------------------------------------------------------
------------------------------------------------------------
------------------------------------------------------------
------------------------------------------------------------
------------------------------------------------------------
------------------------------------------------------------
------------------------------------------------------------
------------------------------------------------------------
------------------------------------------------------------
------------------------------------------------------------
------------------------------------------------------------
------------------------------------------------------------
-M------------------------------------VTI--TE---------------
-K----LIA-GA--A---------------------------------------------
---------------------------G-------------FK-REDIR-----------
-----------VL-----------------------------------V-D------SH-
-G-----H----LRT----R-------G-----ER-------------------------
-----HI--------A---------GN---------------------RWSR--------
-----------------------FQTDVDL---------------------P--ANC-NA
DGIRAKF--END-----------R--------------------L--TITL-P-------
-KST--------------------------------------------------------
------------------------------SSAPIPAPPQ----RPHVKAPSTSSERLPP
VIAKPVARPAAPRPLVPPAAPLAPPPSVKPPAEPRPSMPKNPY-----------------
------------------------------------------------------------
-------------------------------ASVP-------APAPAPAPAPQVEQPATT
TKPAEPRPSMPKNPYASVPAPAPAPAPAPQVEQPATTTKPAESSLGAVQRPKEQEDRQRK
REEEGKMAEDRKETVQEKDTVTEQHQQQEEKAMLAEKEMAFANQPGPAFASRGLLMNVAI
AVVVLLGVTVHLWLSLRNATGGAGEHGHGPRADGGR------------------------
------------------------------------------------------------
---------------
>Zm00001d033478_T001.RefGen_V4
------------------------------------------------------------
------------------------------------------------------------
------------------------------------------------------------
------------------------------------------------------------
------------------------------------------------------------
------------------------------------------------------------
------------------------------------------------------------
------------------------------------------------------------
------------------------------------------------------------
------------------------------------------------------------
------------------------------------------------------------
------------------------------------------------------------
-------------------------MANNRT-----------------------------
--------------------YEEHTPA---------------------------------
------------------------------------------------------------
-----------------------------------------------------VE-----
-W------------------------------------SRS--AAEAD------------
-A----VKI-SL--P---------------------------------------------
-------------GKQSLGSFPAWSDDG-------------FK-REDLR-----------
-----------VL-----------------------------------V--------DN-
HG-----H----LRT----R-------G-----ER-------------------------
---------------H-------LTGN---------------------RWIR--------
-----------------------FQNDFEL---------------------P--ANC-NA
DGIRAKF--E-N------E----T--------------------L--TITL-P-------
-KKT--------------------------------------------------------
------------------------------PSTPMQPPPRMPTAAPPPLQGQGQGLPPAA
RPAAPTPAPLAPAAPSVKPPAESRASMPR-------------------------------
------------------------------------------------------------
-------------------------------KTYD-------PVPAPAPEVEPPATTKPQ
PSLGAVQRLKEEEEERKREEEGKMAEDRKEMVHEKDTQQEQQPMLAETMALANLKPRQAS
ARQGMLVSVAVAVVVLLGFTVYVWHSLRNATGGAGGEHGHGHQLWTGSYGDEM-------
------------------------------------------------------------
------------------------------------------------------------
---------------
>AT1G76770.1.TAIR10
------------------------------------------------------------
------------------------------------------------------------
------------------------------------------------------------
------------------------------------------------------------
------------------------------------------------------------
------------------------------------------------------------
------------------------------------------------------------
------------------------------------------------------------
-----------------------------MELELGLKITRTKDDVSS-------------
------------------------------------------------------------
------------------------------------------------------------
------------------------------------------------------------
-------------------------STDFRVARDSF------------------------
----------------------GHRSL---------------------------------
------------------------------------------------------------
------------------------------------------------------------
-S------------------------------------RET--NS-VF------------
------FLILHL--K---------------------------------------------
---------------------------G-------------FK-KDGID-----------
-----------IE-----------------------------------I--------NK-
-E-----GNL--IKI----S-------G-----RK-------------------------
-----QV------EEMVLV-----------------------------KWVE--------
---WKKET-----------EIKEFKKVFRI---------------------P--DIV-IL
DKIKARFNEE-D------G----T--------------------L--TVTM-P-------
-KKV--------------------------------------------------------
--------------KGITGLKIEEEDEEEEMKEPIVEEKTEEKTEPEEEIKEETKPEEEN
EEAEEPQ-----------------------------------------------------
------------------------------------------------------------
-------------------------------REEEEEVVEEGTRDHEGKKEEEIEDKPRK
KRRKKFRLPCFAGSTLLMSIIVFIIQLIQSRNK---------------------------
------------------------------------------------------------
------------------------------------------------------------
------------------------------------------------------------
---------------
>LOC_Os03g45330.1.MSUv7.0
------------------------------------------------------------
------------------------------------------------------------
------------------------------------------------------------
------------------------------------------------------------
------------------------------------------------------------
------------------------------------------------------------
------------------------------------------------------------
------------------------------------------------------------
--------------------MGNSYSNVGSPTAAGYVQAPELPLHLC-------------
--FFLV------------------------------------------------------
------------------------------------------------------------
-VLLVFLGFSWYMSYESAAERFANQARLLLMASPLALLLTPRTLRHSSRRCSSRR-----
-------------------------WAQPGTVFTIPVFPEQRGYFLKLGFITQRQHACTQ
YFNAATAAAAAAPPPPRRHGYANVDPR---------------------------------
------------------------------------------------------------
-----------------------------------------------------CE-----
-W------------------------------------TRT--ED-AD------------
-T----LVV-DV--S---------------------------------------------
---------------------------G-------------FR-KEELK-----------
-----------VL-----------------------------------Y--------NT-
-------SRK--LKV----A-------G-----ER-------------------------
-----RA------DGG--------------------------------QWAR--------
-----------------------FLKMFPV---------------------P--RSC-DA
GAIRAVMDNE-E------A----L--------------------L--YVIL-P-------
-KGS--------------------------------------------------------
-------------------------SSSSSSSRDKKEDEHNVSSQPQGEAAMAPMADGPS
SSSGGGGNLYIAQEDEEMGKIDEKEEVIAT------------------------------
------------------------------------------------------------
-------------------------------QDVPRTHGDVDDGNGRWFHLGVFAGLETA
VRVHLEDVGVKHGKHLVDAVRDLLGGGDPGGVDVIHTLAEDGQELLIGSGVLDGAPG---
------------------------------------------------------------
------------------------------------------------------------
------------------------------------------------------------
---------------
>Zm00001d013643_T001.RefGen_V4
------------------------------------------------------------
------------------------------------------------------------
------------------------------------------------------------
------------------------------------------------------------
------------------------------------------------------------
------------------------------------------------------------
------------------------------------------------------------
------------------------------------------------------------
-------------------------------------MQAAA------------------
------------------------------------------------------------
------------------------------------------------------------
------------------------------------------------------------
-------------------------APPLPPPRRRV------------------------
--------------------YTAVDPR---------------------------------
------------------------------------------------------------
-----------------------------------------------------CE-----
-W------------------------------------RST--ED-AD------------
-T----LVV-DV--S---------------------------------------------
---------------------------G-------------FK-KDELK-----------
-----------VV-----------------------------------YSVRRKKLKAT-
GGRQPDGAPR--LKV----T-------G-----ER-------------------------
-----RA--DGG------------------------------------RWAR--------
-----------------------FLKVVPV---------------------P--RSC-DA
GTIQARLDTERA-----------Q--------------------L--SVVL-P-------
-KPK--------------------------------------------------------
-------------------------------GSSSSSKDSQKERHPAERAHSLEELMRAD
TAGGSSGRSDGSMRSAQEDAGN--------------------------------------
------------------------------------------------------------
-------------------------------GKVE-------DKEQKQDRHQAMEEPRHD
QAMNVQDLPGGDGGATENAARNNDGDGKGEDGRWWRKIRNLRVLSFLLVLALVGVGATVL
YIALL-------------------------------------------------------
------------------------------------------------------------
------------------------------------------------------------
---------------
>Solyc01g009220.3.1.ITAG3.2
------------------------------------------------------------
------------------------------------------------------------
------------------------------------------------------------
------------------------------------------------------------
------------------------------------------------------------
------------------------------------------------------------
------------------------------------------------------------
------------------------------------------------------------
-----------------------------------MENGNKDNCSCC-------------
------------------------------------------------------------
------------------------------------------------------------
------------------------------------------------------------
-------------------------SNSRIHEDFMP------------------------
--------------------TSELVHG---------------------------------
------------------------------------------------------------
------------------------------------------------------------
--------------------------------------KDY--DT---------------
------LLL-NL--P---------------------------------------------
---------------------------G-------------FK-KEEVK-----------
-----------IQ-----------------------------------L--------CKR
TG-------I--LKI----N-------G-----QR-------------------------
-------------PVN--------------------------------KFLS--------
-----------------------FQKDIPV---------------------S--KDC-DK
SKINARL--V-N------G----I--------------------L--YVRH-P-------
-KLI--------------------------------------------------------
----------------------------ISSQKYENDLPTSTNIEPKQDK----------
------------------------------------------------------------
------------------------------------------------------------
-------------------------------KKTKLDEPSGQDNAGKPNNTSPKSNEQTQ
VVQRNGSMKDDATTTRTSSDIFAKLKVSRQVMNIALAALVVLGIGGYVMRFPKKAKE---
------------------------------------------------------------
------------------------------------------------------------
------------------------------------------------------------
---------------
>Solyc10g076880.2.1.ITAG3.2
------------------------------------------------------------
------------------------------------------------------------
------------------------------------------------------------
------------------------------------------------------------
------------------------------------------------------------
------------------------------------------------------------
------------------------------------------------------------
------------------------------------------------------------
------------------------------------------------------------
------------------------------------------------------------
------------------------------------------------------------
------------------------------------------------------------
-------------------------MMENKL-----------------------------
--------------------QGHFEPT---------------------------------
------------------------------------------------------------
-----------------------------------------------------CE-----
-W------------------------------------QHQ--DG-AD------------
-L----LLV-HL--P---------------------------------------------
---------------------------E-------------FKDKEGLK-----------
-----------VQ-----------------------------------V--------SN-
-------CGV--VKI----S-------G-----DV-------------------------
-------------QAN--------------------------------------------
---QTRLS---------------FLKEIQL---------------------G--KDH-NV
DAIKANF--E-K------G----V--------------------L--KITV-P-------
-NKN--------------------------------------------------------
--------------------------------------------TNEVSNKSRF------
------------------------------------------------------------
------------------------------------------------------------
-------------------------------KKVK------KVALGVVAIVVVVSAFSGF
AYYIYRSTIVKD------------------------------------------------
------------------------------------------------------------
------------------------------------------------------------
------------------------------------------------------------
---------------
>AT2G27140.1.TAIR10
------------------------------------------------------------
------------------------------------------------------------
------------------------------------------------------------
------------------------------------------------------------
------------------------------------------------------------
------------------------------------------------------------
------------------------------------------------------------
------------------------------------------------------------
------------------------------------------------------------
------------------------------------------------------------
------------------------------------------------------------
------------------------------------------------------------
-------------------------MERISD-HANA------------NRI---------
--------------------YDEFEPL---------------------------------
------------------------------------------------------------
-----------------------------------------------------SN-----
-W------------------------------------KTE--QGFEA------------
------LTI-YL--P---------------------------------------------
---------------------------G-------------FR-KEQLK-----------
-----------VQ-----------------------------------V--------TT-
-T-----R-K--LRV----M-------G-----DR-------------------------
-----PA----G--AN--------------------------------KWIR--------
-----------------------FRKEFPI---------------------P--PNI-DV
DSVSAKF--E-G------A----N--------------------L--VVRL-P-------
-RTE--------------------------------------------------------
-----------------------PMGKQPSPIGTATKPPP----VPKENPNLPSPSAK--
------------------------------------------------------------
------------------------------------------------------------
-------------------------------EKVQ-------PPKETRENETELEKQAEK
IQSPKPARENEEALNQDYRSKVNEYKENLGGYVALMKNNRTALTAGVVVPAAAVLLLSLG
FYAGQMFTS---------------------------------------------------
------------------------------------------------------------
------------------------------------------------------------
---------------
>Lchi20267_Lch
------------------------------------------------------------
------------------------------------------------------------
------------------------------------------------------------
------------------------------------------------------------
------------------------------------------------------------
------------------------------------------------------------
------------------------------------------------------------
------------------------------------------------------------
------------------------------------------------------------
------------------------------------------------------------
------------------------------------------------------------
------------------------------------------------------------
-------------------------MSRANV-ARS-------------------------
--------------------YEDSEPL---------------------------------
------------------------------------------------------------
-----------------------------------------------------FD-----
-W------------------------------------KRD--QDGSD------------
-I----LIG-NL--P---------------------------------------------
---------------------------G-------------FK-KEQLK-----------
-----------VQ-----------------------------------L-N------NL-
-G-----K----MTV----S-------G-----ER-------------------------
-----QI----G--GN--------------------------------KWSR--------
-----------------------FRKEFQV---------------------P--ENC-NM
GGIHAKF--E-N------G----T--------------------L--YVIMPP-------
-KMV--------------------------------------------------------
------------------------------TRAGTQAQPA----LPKETTVGPKIT----
------------------------------------------------------------
------------------------------------------------------------
-------------------------------EGPK-------PTKELQGAASTVGAEKKP
NGKTSDAVMEKQPSGKTKVSDEMGRGPGKTTNTPMDTVKPTYLTKVKEEFVDALNTADWS
TEAEPSTRRHESEIWKRCGGSYVFGLNRPKKMVVGVIVAAVAVVAIGIYVALNLRPQENN
GD----------------------------------------------------------
------------------------------------------------------------
---------------
>AT1G54400.1.TAIR10
------------------------------------------------------------
------------------------------------------------------------
------------------------------------------------------------
------------------------------------------------------------
------------------------------------------------------------
------------------------------------------------------------
------------------------------------------------------------
------------------------------------------------------------
------------------------------------------------------------
------------------------------------------------------------
------------------------------------------------------------
------------------------------------------------------------
-------------------------MAVNMEGSQTH------------------------
-------------------FYDEIEPF---------------------------------
------------------------------------------------------------
-----------------------------------------------------CR-----
-W------------------------------------RRT--ED-ID------------
-I----LEL-HL--P---------------------------------------------
--------------------------SG-------------LK-KEHLK-----------
-----------IQ-----------------------------------I--------NN-
-------SGV--LTI----T-------GGCPVDQT-------------------------
------------------------------------------------KTIR--------
-----------------------FMKETKV---------------------A--KDC-KR
NEIRAKF--S-K------G----V--------------------L--YVTM-P-------
-KTI--------------------------------------------------------
-------------------------------PIAAGLSVSLKGATPQHQTPKTDEGM---
------------------------------------------------------------
------------------------------------------------------------
-------------------------------RNVANCSSEFYSKFGSLKQRLWRKTVVEG
VAAVVVVAAAVLGVVKAYQYFMASPV----------------------------------
------------------------------------------------------------
------------------------------------------------------------
------------------------------------------------------------
---------------
>Solyc01g009215.1.1.ITAG3.2
------------------------------------------------------------
------------------------------------------------------------
------------------------------------------------------------
------------------------------------------------------------
------------------------------------------------------------
------------------------------------------------------------
------------------------------------------------------------
------------------------------------------------------------
-----------------------------------MDSTQTQVYED--------------
------------------------------------------------------------
------------------------------------------------------------
------------------------------------------------------------
------------------------------------------------------------
--------------------FVPSTKL---------------------------------
------------------------------------------------------------
-----------------------------------------------------VQ-----
--------------------------------------EEH--LD---------------
-T----LHL-TL--Q---------------------------------------------
---------------------------G-------------FK-KEELR-----------
-----------VE-----------------------------------L-N------KT-
-G-----T----LKI----S-------G-----QR-------------------------
---------------------PVGKSN---------------------KWRR--------
-----------------------FQKEFPV---------------------A--VNC-DR
SKISAKL--E-N------G----I--------------------L--HVIQ-P-------
-KMI--------------------------------------------------------
------------------------------------TSSE----KKDNKLIATLAE----
------------------------------------------------------------
------------------------------------------------------------
-------------------------------NTPA-------ANRQTTTLRDEFSKQDNA
GTNTCSKEEPKTNSPKNSEQTEGKSSSSSSSYSEWTDDETIGKVSCLAANMKKTRKVMKM
ILVALSVLGIGLYVANVMNSANGVEE----------------------------------
------------------------------------------------------------
------------------------------------------------------------
---------------
>Solyc01g009200.3.1.ITAG3.2
------------------------------------------------------------
------------------------------------------------------------
------------------------------------------------------------
------------------------------------------------------------
------------------------------------------------------------
------------------------------------------------------------
------------------------------------------------------------
------------------------------------------------------------
------------------------------------------------------------
------------------------------------------------------------
------------------------------------------------------------
------------------------------------------------------------
-------------------------MNSKGA-TPTQ------------V-----------
--------------------YEDFVPS---------------------------------
------------------------------------------------------------
------------------------------------------------SKK--VH-----
--------------------------------------EEN--FDTIH------------
-I--------NL--H---------------------------------------------
---------------------------G-------------FK-KEQLK-----------
-----------VV-----------------------------------L--------TS-
TG-----T----LKI----S-------G-----QR-------------------------
-----------PIGPT--------------------------------KWQR--------
-----------------------FLNEFPV---------------------A--ENC-DR
SKISAKF--E-N------G----I--------------------L--HVKQ-PKLIPKVE
KEKE--------------------------------------------------------
-----------------------------LSATLAENTPAAKRQKTTLRDEFGKQDNADV
DTPAKEEP----------------------------------------------------
------------------------------------------------------------
-------------------------------KETS-------PKTSEQTEEKKLPSHDSS
SSSSSHSSESDSESTDDDTDDEASENVSCLVANLKKPSKVIQMTLVSLLVLGISLYIANE
RSH---------------------------------------------------------
------------------------------------------------------------
------------------------------------------------------------
---------------
>Solyc11g071560.2.1.ITAG3.2
------------------------------------------------------------
------------------------------------------------------------
------------------------------------------------------------
------------------------------------------------------------
------------------------------------------------------------
------------------------------------------------------------
------------------------------------------------------------
------------------------------------------------------------
------------------------------------------------------------
------------------------------------------------------------
------------------------------------------------------------
------------------------------------------------------------
-------------------------MDSKGAASNQT------------------------
--------------------YEDFVPT---------------------------------
------------------------------------------------------------
-----------------------------------------------------TE-----
-L------------------------------------VQE--QD-SD------------
-I----LLI-HL--T---------------------------------------------
---------------------------G-------------FK-KEQVR-----------
-----------VQ-----------------------------------L--------TK-
-------TGI--LKI----S-------G-----QR-------------------------
-----PV------AES--------------------------------KWLR--------
-----------------------FQKDFPV---------------------S--QNC-DK
TKISAKF--E-N------G----I--------------------L--HVKQ-PKLITSSE
NKGQ--------------------------------------------------------
-----------------------------ELPTSDAQQQQKPADEPQSTPQRKDEQQTKD
EKTPTPTEELP-------------------------------------------------
------------------------------------------------------------
-------------------------------KHQDTNADKPEMEEPNTKEANDLAEKTPA
ERTGASSTVEDGNKPSYACKLDKDAYTGTATVLAEKLKMPRKLMNMTLIALLVLGIGLYI
SNKMKSNN----------------------------------------------------
------------------------------------------------------------
------------------------------------------------------------
---------------
>Solyc09g007140.3.1.ITAG3.2
------------------------------------------------------------
------------------------------------------------------------
------------------------------------------------------------
------------------------------------------------------------
------------------------------------------------------------
------------------------------------------------------------
------------------------------------------------------------
------------------------------------------------------------
-----------------------CFNIFNTNNTKNYKFHKFSKIKI--------------
------------------------------------------------------------
------------------------------------------------------------
------------------------------------------------------------
-------------------------KMDSKGAAPNQ------------------------
-------------------VYEDFVPT---------------------------------
------------------------------------------------------------
-----------------------------------------------------TE-----
-L------------------------------------VQE--QD-SD------------
-T----LLL-DL--T---------------------------------------------
---------------------------G-------------FR-KEQVR-----------
-----------VQ-----------------------------------L--------TR-
TG-------V--VKI----S-------G-----QR-------------------------
-----PV--AEN------------------------------------KWLR--------
-----------------------FQKDFPV---------------------S--QNC-DR
TKISAKF--E-N------G----I--------------------L--YVKQ-PKLITTSP
QKKD--------------------------------------------------------
-------------------------------QELPTSDPQQPNDEPQPTSQKKDEQQTQD
EKTQT-------------------------------------------------------
------------------------------------------------------------
-------------------------------EELP-------KHQATNAEKPEMEEQDTK
ETPAEYTGASSTMEEENKPSYACKLDKDAYTRTADVVAEKLKMPRKLMNMTLIALLVLGI
GLYISNKMKSNN------------------------------------------------
------------------------------------------------------------
------------------------------------------------------------
---------------
>Lchi20268_Lch
------------------------------------------------------------
------------------------------------------------------------
------------------------------------------------------------
------------------------------------------------------------
------------------------------------------------------------
------------------------------------------------------------
------------------------------------------------------------
------------------------------------------------------------
----------------MARANTERVYEDFQALSDWKREDKSDLFVLS-------------
------------------------------------------------------------
------------------------------------------------------------
-LRGFKKEQLRIQLDSYGKMKINGESRINDNK----------------------------
-------------------------WSRFRKEFHVP--------------------ENCI
QRKIHARFENGAICVTMPKTATESKLT---------------------------------
------------------------------------------------------------
------------------------------------------------------------
-W------------------------------------WFT--PESCN------------
-CGEGGLLF-GLKWP---------------------------------------------
---------------------------R-------------FK-KEQLS-----------
-----------IE-----------------------------------I--------DEF
RK----------MKI----S-------G-----ER-------------------------
-----PI------DGK--------------------------------NWIR--------
-----------------------FSHEFTL---------------------P--DYCNLS
KTLTIEF--K-N------G----I--------------------L--SIVV-P-------
-KMT--------------------------------------------------------
-------------------------------------TQTGGQGQPMPIKESMLDKISG-
------------------------------------------------------------
------------------------------------------------------------
-------------------------------TPIDRQDQPMPKAEPPIDTQDQPMLKTGS
PIDKQDQTMLKTGPPIERKDQPSFPVGLNWLKKVNVNVVVVTMVGMALGICAAYYVKSQW
KIGE--------------------------------------------------------
------------------------------------------------------------
------------------------------------------------------------
---------------
>Lchi20269_Lch
------------------------------------------------------------
------------------------------------------------------------
------------------------------------------------------------
------------------------------------------------------------
------------------------------------------------------------
------------------------------------------------------------
------------------------------------------------------------
------------------------------------------------------------
------------------------------------------------------------
------------------------------------------------------------
------------------------------------------------------------
------------------------------------------------------------
-------------------------MART-------------------------------
--------------------YEDFEPS---------------------------------
------------------------------------------------------------
-----------------------------------------------------CD-----
-W------------------------------------KRE--DGSDS------------
------LTI-NL--P---------------------------------------------
---------------------------E-------------FK-KEQLR-----------
-----------IQ-----------------------------------L--------DS-
YG-----Q----MKI----S-------G-----ER-------------------------
-----KI----D--GN--------------------------------KWSR--------
-----------------------FRKDVHV---------------------P--ENC-VQ
TEIRARF--E-N------G----T--------------------L--HVTM-P-------
-KST--------------------------------------------------------
------------------------------------QHQS----KPGSH-----------
------------------------------------------------------------
------------------------------------------------------------
-------------------------------KSSR-------FSFGLKWPSKMVVGVVVA
SVIVVALAIYAAYNVRFQERNGD-------------------------------------
------------------------------------------------------------
------------------------------------------------------------
------------------------------------------------------------
---------------
>Azfi_s0007.g010730
------------------------------------------------------------
------------------------------------------------------------
------------------------------------------------------------
------------------------------------------------------------
------------------------------------------------------------
------------------------------------------------------------
------------------------------------------------------------
------------------------------------------------------------
---------------MATSEDVASRRVERIAQHLIPSQNTSCPSNLS-------------
------------------------------------------------------------
------------------------------------------------------------
--TLVCSNRASSSRKDARVMYGRQIHHFSLHSSASTEPQMVSKACVSSSGIQPGVRRDNR
LLYARQSSHILESDAMKSMVSQEIMDEESSIPKPAQ-----------HKIERSHHEENPL
FSRPTNQKEGKELSSDEPLFARNSQQM---------------------------------
------------------------------------------------------------
RVSK--------------------------------------------------------
-W---------------------------------IPRMDVAESRLAY------------
-N----VVI-EL--P---------------------------------------------
---------------------------G-------------VN-ADEIR-----------
-----------VE-----------------------------------V--------NN-
-D-----R----LLV----S-------G-----VR-------------------------
-----GN------IGLWGNHTTREQGE---------------------VYHQ--------
-KELSRGP---------------YTVSWAI---------------------P--KDS-ET
HLISAEL--I-D------G----F--------------------L--RILV-P-------
------------------------------------------------------------
------------------------------------------------------------
------------------------------------------------------------
------------------------------------------------------------
-------------------------------KVMV-------------------------
------------------------------------------------------------
------------------------------------------------------------
------------------------------------------------------------
------------------------------------------------------------
---------------
>Sacu_v1.1_s0003.g001629
------------------------------------------------------------
------------------------------------------------------------
------------------------------------------------------------
------------------------------------------------------------
------------------------------------------------------------
------------------------------------------------------------
------------------------------------------------------------
------------------------------------------------------------
-----------MEASETASRRVNRIAGHLNASHYSSSSHLTTLVCSAGSGIQAGTSSRVN
RLLYAR------------------------------------------------------
------------------------------------------------------------
--PIHHSNISSRGITESQYSVASAAIQSGVRKDSRLLFARQCAHARDSYTNEDMLEQAV-
-------------------------VKEPPENQLKAVSAILEEGPLFSKPSDYKTTKDLS
SVEPLFARSVQGNYGKGSNVEHNKGSL---------------------------------
------------------------------------------------------------
-----------------------------------------------------LEKVPE-
-W------------------------------IPRMDIAES--NT-AY------------
-I----VVV-EL--P---------------------------------------------
---------------------------G-------------VN-AEEIR-----------
-----------VQ-----------------------------------V--------HN-
-D-----R----LLI----S-------G-----VR-------------------------
-----TS------TDSWGDGKESEPSR---------------------FFLR--------
---KELCQ---------G-P---YRLAWRI---------------------P--KDS-KT
DLMSAEF-------------------------------------M---------------
------------------------------------------------------------
------------------------------------------------------------
------------------------------------------------------------
------------------------------------------------------------
------------------------------------------------------------
------------------------------------------------------------
------------------------------------------------------------
------------------------------------------------------------
------------------------------------------------------------
---------------
>TnS000138667t02
------------------------------------------------------------
------------------------------------------------------------
------------------------------------------------------------
------------------------------------------------------------
------------------------------------------------------------
------------------------------------------------------------
------------------------------------------------------------
-------------------------------MEMEIERESSVARARLRIQQLSNHLTGGR
CHATSAAAALSLMRCTGISKQVFKRYDNMLLFARQGNESQGYFMREV-------------
--TVDE------------------------------------------------------
------------------------------------------------------------
-HPEHAKENTYTFSYPATANQGPMFSRPFE------------------------------
-------------------------VTQNAS-IPSE------------IAQRDIQSAIAR
TPLFAKPSSCRERDHIQFTENKLRKSM---------------------------------
------------------------------------------------------------
-----------------------------------------------------DE-----
-W------------------------------HPRMDAAES--GD-AY------------
-V----FTI-EL--P---------------------------------------------
---------------------------G-------------VT-ASSIR-----------
-----------VE-----------------------------------V---------D-
GK-----R----LVV----V-------G-----KR-------------------------
-----ST-----------------------------------------QWWRNDNKNGIV
YHKQQLAD---------G-P---YRIVCNI---------------------P--DNT-NI
DVACAEF--V-D------G----F--------------------L--QITI-P-------
-KQG--------------------------------------------------------
------------------------------------------------------------
------------------------------------------------------------
------------------------------------------------------------
------------------------------------------------------------
------------------------------------------------------------
------------------------------------------------------------
------------------------------------------------------------
------------------------------------------------------------
---------------
>W.mirabilis.21276  [mRNA] [translate_table: standard]
------------------------------------------------------------
------------------------------------------------------------
------------------------------------------------------------
------------------------------------------------------------
------------------------------------------------------------
------------------------------------------------------------
------------------------------------------------------------
------------------------------------------------------------
-------------MECERARERLQLISDHLTAHSEGRSVVLSPLRCR-------------
--GISK------------------------------------------------------
------------------------------------------------------------
--SVTRRYDNMVLFARQGSASQGYFMRQVSVKQYPDIADDVSGCDG--------------
-------------------------DNKVPGSNVSQFQKVNETAEWQHGLAISHGNLEPK
EVQEAVARRPFFSRPSSYDEERDIQVV---------------------------------
------------------------------------------------------------
------------------------------------------------GKSSEIERKDSN
GW------------------------------QPRMDVAEF--AD-AY------------
-V----FTI-EL--S---------------------------------------------
---------------------------G-------------VN-PSSVR-----------
-----------VE-----------------------------------V--------ND-
-K-----R----LTV----S-------G-----KR-------------------------
-----SI-----------------------------------------EWGRNGDGSIAV
YHKRELAE---------G-P---YRITWNI---------------------P--HHS-NL
DFISAEF--V-D------G----F--------------------L--QITI-P-------
-KEK--------------------------------------------------------
------------------------------------------------------------
------------------------------------------------------------
------------------------------------------------------------
------------------------------------------------------------
------------------------------------------------------------
------------------------------------------------------------
------------------------------------------------------------
------------------------------------------------------------
---------------
>Solyc07g055720.3.1.ITAG3.2
------------------------------------------------------------
------------------------------------------------------------
------------------------------------------------------------
------------------------------------------------------------
------------------------------------------------------------
------------------------------------------------------------
------------------------------------------------------------
------------------------------------------------------------
--MESQIVRRRVNMITAHLTAHDDISASATHLFPMSCSSSLNSAIPR-------------
--RYDN------------------------------------------------------
------------------------------------------------------------
RMNYARQSSSSQACFMRTSEQGSCTESTAAFKASDYAKKSSRA-----------------
-------------------------FEGPMFSRPAN-----------------NCKHNGT
VEEAPKFARPRFQLKERRNELESNGSE---------------------------------
------------------------------------------------------------
------------------------------------------------------------
-W------------------------------SPKMDVAES--GS-MY------------
-V----VSI-EL--P---------------------------------------------
---------------------------G-------------VN-INDIK-----------
-----------VE-----------------------------------V--------SH-
-------KS---LIV----S-------G-----NR-------------------------
-----ST-------QCKVASYLNGLVS---------------------AYHK--------
---KEIVQ---------G-P---YRVFWPL---------------------P--SNA-NK
NRVSAEF--V-D------G----L--------------------L--QITI-P-------
-KL---------------------------------------------------------
------------------------------------------------------------
------------------------------------------------------------
------------------------------------------------------------
------------------------------------------------------------
------------------------------------------------------------
------------------------------------------------------------
------------------------------------------------------------
------------------------------------------------------------
---------------
>evm_27.model.AmTr_v1.0_scaffold00170.33.v1.0
------------------------------------------------------------
------------------------------------------------------------
------------------------------------------------------------
------------------------------------------------------------
------------------------------------------------------------
------------------------------------------------------------
------------------------------------------------------------
------------------------------------------------------------
--------------------MNSVIRRRDNRMFFARQGSISQARFMQ-------------
------------------------------------------------------------
------------------------------------------------------------
--QVTIQEFEDLGNGNLSRQDTPSECSVNVLKDSHSTD----------------------
-------------------------PPMFARPTQKAAESSKVGDEQDCKLAAKECPMFAR
MDSGMNKSGVANKEKQLPDSQSRKISV---------------------------------
------------------------------------------------------------
-----------------------------------------------------AE-----
-W------------------------------SPRMDIVES--GS-KY------------
-I----ITV-EL--P---------------------------------------------
---------------------------G-------------VG-SRGIR-----------
-----------VE-----------------------------------M--------DD-
-K-----N----LVL----S-------G-----TR-------------------------
-------------LTQ--------------------------------EWRD--------
---ASDPVYSAPVYHMREITQGPYRAVWKL---------------------P--GDV-NK
DGVSAEF-----------------------------------------------------
------------------------------------------------------------
------------------------------------------------------------
------------------------------------------------------------
------------------------------------------------------------
------------------------------------------------------------
------------------------------------------------------------
------------------------------------------------------------
------------------------------------------------------------
------------------------------------------------------------
---------------
>Lchi03985_Lch
------------------------------------------------------------
------------------------------------------------------------
------------------------------------------------------------
------------------------------------------------------------
------------------------------------------------------------
------------------------------------------------------------
------------------------------------------------------------
------------------------------------------------------------
----------------MEDQIARRRMNIIASHFTATNEEALSPNHIF-------------
------------------------------------------------------------
------------------------------------------------------------
--PLNCSSSLNSIIRRRDNRTLFARQGSISQGYFMREVSIKQEFGHNSLLQEGTPLKSSG
LE-----------------------NEKFSYELPGAPLFARPAQTDVNISNVGDCQPVKQ
EHELSSIEPPAFARASKGMVGQKQPSV---------------------------------
------------------------------------------------------------
------------------------------------------QMIRHAACCDGFE-----
-W------------------------------SPRMDIAES--GR-NY------------
-V----VTV-EI--P---------------------------------------------
---------------------------G-------------VS-MDDIR-----------
-----------VE-----------------------------------V--------DN-
-------RN---LTV----T-------G-----KR-------------------------
-----SI-----------------------------------------QWWRVTNVSVNL
NPTYHRREILQGP----------YQVVWPL---------------------P--DDV-NK
DSVSAEF----------------V------------------------------------
------------------------------------------------------------
------------------------------------------------------------
------------------------------------------------------------
------------------------------------------------------------
------------------------------------------------------------
------------------------------------------------------------
------------------------------------------------------------
------------------------------------------------------------
------------------------------------------------------------
---------------
>Sacu_v1.1_s0033.g011003
------------------------------------------------------------
------------------------------------------------------------
------------------------------------------------------------
------------------------------------------------------------
------------------------------------------------------------
------------------------------------------------------------
------------------------------------------------------------
------------------------------------------------------------
------------------------------------------------------------
------------------------------------------------------------
------------------------------------------------------------
------------------------------------------------------------
-------------------------MARYQH-HNIH------------------------
--------------------YGTTVPM---------------------------------
------------------------------------------------------------
------------------------------------------------------D-----
-I------------------------------------VET--PRQVE------------
------ITM-DL--R---------------------------------------------
---------------------------G-------------ITVDPNMK-----------
-----------LE-----------------------------------V--------HN-
-------QKL--VFI------------G--------------------------------
-----KQ-----------------------------------------NGQK--------
-----------------------LTREIHL---------------------P--KNL-QL
SEARATYMQN-N------G----I--------------------L--FVTI-P-------
-RIN--------------------------------------------------------
--------------------------------------------NDGN------------
------------------------------------------------------------
------------------------------------------------------------
-------------------------------RFVS-------YEM---------------
------------------------------------------------------------
------------------------------------------------------------
------------------------------------------------------------
------------------------------------------------------------
---------------
>Azfi_s0035.g025656
------------------------------------------------------------
------------------------------------------------------------
------------------------------------------------------------
------------------------------------------------------------
------------------------------------------------------------
------------------------------------------------------------
------------------------------------------------------------
------------------------------------------------------------
------------------------------------------------------------
------------------------------------------------------------
------------------------------------------------------------
------------------------------------------------------------
-------------------------MAYKHH-NFIL------------------------
--------------------NNRNAPL---------------------------------
------------------------------------------------------------
-----------------------------------------------------VD-----
-V------------------------------------AET--PD-NI------------
-V----FTL-NL--R---------------------------------------------
---------------------------G-------------AGDYQDIA-----------
-----------LQ-----------------------------------L--------QD-
HT----------LVL----V-------G--------------------------------
-----KH-----------------------------------------PENR--------
-----------------------FTYKFQI---------------------P--IHA-NP
NKAKATW--T-Q------G----I--------------------L--TVNI-P-------
-RMK--------------------------------------------------------
------------------------------------------------------------
------------------------------------------------------------
------------------------------------------------------------
-------------------------------NNIP-------FLYSKYY-----------
------------------------------------------------------------
------------------------------------------------------------
------------------------------------------------------------
------------------------------------------------------------
---------------
>Azfi_s0035.g025660
------------------------------------------------------------
------------------------------------------------------------
------------------------------------------------------------
------------------------------------------------------------
------------------------------------------------------------
------------------------------------------------------------
------------------------------------------------------------
------------------------------------------------------------
------------------------------------------------------------
------------------------------------------------------------
------------------------------------------------------------
------------------------------------------------------------
--------------------------MALKHLNFIL------------------------
--------------------ASRNAPS---------------------------------
------------------------------------------------------------
-----------------------------------------------------VD-----
-V------------------------------------MET--TN-NF------------
-I----FKI-DL--R---------------------------------------------
---------------------------G-------------VGDYRDIS-----------
-----------LQ-----------------------------------L--------QD-
-------HAL--MLI------------G--------------------------------
------------------------------------------------KHPR--------
------NC---------------FTHVLHM---------------------P--TNS-KP
KEAKATW--N-D------G----I--------------------L--IVNI-P-------
-RMK--------------------------------------------------------
------------------------------------------------------------
------------------------------------------------------------
------------------------------------------------------------
-------------------------------KYNT-------Y-----------------
------------------------------------------------------------
------------------------------------------------------------
------------------------------------------------------------
------------------------------------------------------------
---------------
>TnS000095137t02
------------------------------------------------------------
------------------------------------------------------------
------------------------------------------------------------
------------------------------------------------------------
------------------------------------------------------------
-------------------------------MDDGGLPPTIEEYYPRLDIRTKDQLYILI
VNLPGFARRDVKLEIDSRGILIMRAERRFQRPGLAVLSRQKKTGEVCQIFKKAIFIPDNV
DLDSVAGRFRKGALYVIMPKLGPGDFRWIEVDEDQIDSSNLITDVFIDDESESGLPSVPP
TPPEPEEPEEIINVSEPPSPLPEPPEQQILPEEPPQPESPPFVEKEV-------------
--LLEE------------------------------------------------------
-------------------------------------------------------PPQPE
PPPFVEREIPPEPPKSQPPKPRILPKSPQPPEEKISVSPVPTTPPPIPSPAPISKPEPLP
EPEPELEPVSPPTMAPEPEPCPEPEPEPAPL-PEPE------------------------
--------TEAEQEQ-----KPDSEPL---------------------------------
-----------------------------------------PESEKESTPLPEPEPEHEP
VSPP--------------------------------------------------------
--------------------------------------TITPEPE-PC------------
-LESEPEPA-PL--P---------------------------------------------
--------------------------------------------EPASE-----------
-----------AE-------------------------------------Q------EP-
-D-----S-E-PLPE----S-------------EK----------------EPTPAQLPE
PESEAER-------------------E------QEPDSE---------PLPE--------
---PEKEPTPAPLSDSEP-E---PEVKPTPAPLPQPEPEQKQEPDPKPLPKP--EPA-PL
PRIEPEL--E-Q------A----P--------------------EPDSALL-P-EPELGA
EPEP-----EPT------------------------------------------------
-----------------------------------PAPKP----EPTPAPVPEPDLE---
------------------------------------------------------------
------------------------------------------------------------
-------------------------------PDPK-------SLPEPEPAPATLPKPELQ
PEPEQEHASPPPVAPQPESVPTPEPSPEPETEPESEPEPAAPPTPALEESDKEKAEIHEG
KVRSGPSRLIINLLVPLGVCILACVIAYSLRKRRSHKSLKR-------------------
------------------------------------------------------------
------------------------------------------------------------
---------------
>Zm00001d041910_T001.RefGen_V4
------------------------------------------------------------
------------------------------------------------------------
------------------------------------------------------------
------------------------------------------------------------
------------------------------------------------------------
------------------------------------------------------------
------------------------------------------------------------
----------------------------------MPLRQTRRAPAMDLLDFDLAVQVTCP
PEPGEDFAFVTTETDAAFLVLAHLSGYAKDEIQVRIGEAGTEVAVAC-------------
--ARKD------------------------------------------------------
------------------------------------------------------------
--AFTVEATAAGRLRVAHRQVVEGFRRVFDVPPGADVARITVGFEEDDGLLVVIL-----
-------------------------PKLPRP-DPLD------------------------
--------DDDDDGR-----GDDDARL---------------------------------
-----------------------------------------------DVESASCVGTDSD
SGVDVDEELDLGDEACSLELEH-------------------------------ED-----
-W-------------------VDVESESEPEPPPRDVAVET--PV-PV------------
-VTDVAVET-PV--P---------------------------------------------
------------------------IVTG-------------VAVETPVPVVTDVAVETLV
PVVTDVAVETPVE-----------------------------------V-E------EE-
-DRDVPVE-T-PVEV----E-------A-----EP-----------RVVDIECDV-----
-----VF-------------------E------PPAEPEPL-------------------
---VETPI-----EVLGP-----PHREPEP---------------------P--ADV-PQ
PPVDIPC--DVE------SKPEPA--------------------V---VQE-P-------
-EEP-----KPP------------------------------------------------
-----------------------------------PPAEE----EPLTEEEPPVEA----
------------------------------------------------------------
------------------------------------------------------------
-------------------------------PTEE-------PVQEPQRVEEPVEEPPVE
APAEEPVQEPQPIEAPTEEPVQEPPFEEPVQEQPPVPVEAPTEEPVQEPQRVEEPVEEPP
GEAPAEEPVQEPQPIKAPTEEPAQEPPAAKEPVQGQEPAVEPTKSAVPTASSGGTTESEE
SSSSDGDGNPDGGRRNRGRGGSGRRRRRRRRGGFRIGLVVGPALILLALAVAAARRRRQQ
QQGR--------------------------------------------------------
---------------
>PP1S131_109V6.1_Php
MTEVADGNPVTMSATKDTLLPGRQEGFVSSGLSPCSNAPVDASSKIRVENVVQAETPSGD
GPSGKVILDSDSLIQETAAGCDEVVLSAVKQIVSDGADDLKTSLGDLQQDSQDITDSSIE
EPVVDASKVDVAEELP---------------AVEVLAVKTTIVEKCVIEVSTVEPTSVDN
ATVEAPAEEAPAEEVAVKADPKEETL-IFSE---SACVQDAVPGATGMRIDAEDHTVEEK
SADEGVGGEQNSHPTPLKDERQNVASDSRSVKESPLTGTQATGRQPLDESKALLNGETRM
GEVVSAGSHAITSSTATGAKAANEVTRSKTGDTTAKTVDETAEKLLDEMPDRVVNQFADG
VADSMADALADKLADEIADRMADEIVDKMADEMAGGIAD-------DTIADEIADRMADE
MADRMADEMADRMADEMADRVAAEMADELADEMADEMADEVIEGEYGRDERAQENEGMVD
RETHEVGDMEEEVEMVEDGNKVMDDDDYEDDEGTPEEQMTFVEELER-------------
--FFKR---------------------RNLEYKPPKFYGLELNVLKLWRVVSRYGGYD--
-------------------HVTVSKLWRTVGEEF--------------------------
KPPKTCTTISWSFRGFYEKALLDYERFKTGVTAPDSGQRSIQTPGYYLTNDQRTSSPATP
SFDPNAGGT---PGSGSGRARRDAAARAMQG-WHSQ------------------------
--------RM-GNGD-----SKEPNSKEKGSGGKHVKKERKLTNIGGNGLKRKGSNTVLE
RAVKAVQARGRPRLFEDSPPSNSAVTGKRSMKQQDSGRRPMKVAKVDGP-AGGFDPPIVD
EGPK-------------------------------------------------AD-----
-W-----------------------------------VKINVHKH-LD------------
-C----FEIYAL-VP---------------------------------------------
---------------------------G-------------LA-REEVR-----------
-----------IQ-------------------------------------C------EP-
-G-----G-R--LVI----A-------G-----MP----------------EDPE-----
-----N------------------------------------------PWGV--------
-----------------T-P---FRKVISL---------------------P--SRI-DA
HQTSAVV--TLY------G----Q--------------------L--YVRV-P-------
-IAE--------------------------------------------------------
------------------------------------------------------------
------------------------------------------------------------
------------------------------------------------------------
-------------------------------DKSS-------------------------
------------------------------------------------------------
------------------------------------------------------------
------------------------------------------------------------
------------------------------------------------------------
---------------
>PP1S66_226V6.1_Php
MTEVTDGNPVTMTATKDIPSSDRPEGFVSSGQSSSLNTSVDVISKISVE-IVEAKIQGED
ALSGKAYLESTG---KAAAGHDEIVLSSEKLEMSVGADDLRASFGDAHQDLQVNRDSSVE
KSVLDSSKENVTKELSAIGTSAASSITPGTHAVNMSTVESHAAEKCNVETHSMETPNLET
HGGETPTVEQPAKEVALKTDPKEEVAPLFGSIPAQDVVQGAIPDANKMDTDSEGAMLKYM
PKNE-VGGEQESSPSSLMNERLNVASPSTLVKESPLIGTHFTSSQPLDGSEGLQNGETRM
DEVVSVTNHIITSSTIAATILENEVN-SKNGDTTGKTVDETAEKLADKMANRMVNQLADG
VADRMADAIADEIADEIADRMADEIANKMADEMADGMADEIANKMADRMADEMADRLADE
MADRMADEMADRMADEMADRMADEMAAEMADELADEMADEVIEGVYSRGERAQENERMDD
GETHEVGDMEEE-QMGDDGNKEMDDVDYEDDEGTPDEQMLFVEELER-------------
--FFKQ---------------------RNLEYKPPKFYGLELNVLKLWRVVSRYGGYD--
-------------------QVTVSKLWRTVGEEF--------------------------
KPPKTCTTISWSFRGFYEKALLDYERFKTGVSAPDNGQRAIQTPGYYLTNDQRTASPATP
SSDPNAGGT---PGSGSGRARRDAAARAMQG-WHSQ------------------------
--------RM-GNGD-----SKEPTSKEKSSGGKHVKKERKLTNIGGNGLKRKGSNTVLE
RAVKAVQARGRPRLFEESPPSNSAVTGKRSMKQQDSGRRPVKVAKLDGP-VGGFDPPIVD
EGPK-------------------------------------------------AD-----
-W-----------------------------------VKINVHKH-LD------------
-C----FEIYAL-VP---------------------------------------------
---------------------------G-------------LA-REEVR-----------
-----------IQ-------------------------------------C------EP-
-G-----G-R--LVI----A-------G-----MP----------------EDPE-----
-----N------------------------------------------PWGV--------
-----------------T-P---FRKVISL---------------------P--SRI-DA
HQTSAVV--TLY------G----Q--------------------L--YVRV-P-------
-IAE--------------------------------------------------------
------------------------------------------------------------
------------------------------------------------------------
------------------------------------------------------------
-------------------------------DKSS-------------------------
------------------------------------------------------------
------------------------------------------------------------
------------------------------------------------------------
------------------------------------------------------------
---------------
>Sacu_v1.1_s0040.g012304
------------------------------------------------------------
------------------------------------------------------------
------------------------------------------------------------
------------------------------------------------------------
------------------------------------------------------------
------------------------------------------MSNDDSVSDASLSPSPSQ
EDDEQEEEGEAEEGGEGEGDEEEEEEDDDEEEDDGVAEDENRLQSVADSALEKRYPAAMD
DLVMEKDDHGPLHGDILKGKEIEGESDCLSFLKRPPEEDDGTPEEQMEFVRELEKFFAER
KMEYRHPKFYRENLNCLKLWRAVIRLGGYDAVSTYSVIGIQCVTAGK-------------
--LWRQ------------------------------------------------------
-------------------------------------------------------VGDTF
KPPKSCTTVSWSFHGFYKKALLDYERYKMHGILPSQSASHSDTGEIQSDVLQSSFSKPST
SSLGRARRDAASRAMQGWHSQRFFGNGDVGE-AIMK------------DKGQISSAKRSK
QPKISLLKKRGSNLERSVHIKGSKAPF---------------------------------
-------------IGSTVQKKDDSWKDKSNPAHLSSQKRKPMKQHSHHTWKGADDIWVTD
EGPQ-------------------------------------------------AD-----
-W-------------------------------VKINVHKT--QD-CF------------
-E----IYA-LI--P---------------------------------------------
---------------------------G-------------LV-REEVR-----------
-----------IQ-----------------------------------C--------EP-
-G-----G-Q--LVI----S-------G-----EP-------------------------
-----EE--------A---------SN---------------------PWGV--------
-----------------T-S---FKKIINL---------------------P--LPV-DA
SQTKAIV--TLH------G----Q--------------------L--FVKV-P-------
-YDQ--------------------------------------------------------
------------------------------------------------------------
------------------------------------------------------------
------------------------------------------------------------
-------------------------------TSYP-------KSS---------------
------------------------------------------------------------
------------------------------------------------------------
------------------------------------------------------------
------------------------------------------------------------
---------------
>LOC_Os06g41730.1.MSUv7.0
------------------------------------------------------------
------------------------------------------------------------
------------------------------------------------------------
------------------------------------------------------------
------------------------------------------------------------
-------------------------------------------MAQFRSAPVESEAEPGA
DGPVDEANAVEEEKSGKGEDGIEEAADTVDSVKDSAKPEGMDAKEEAVEQEGGAAADKAK
DIPVTSNGKTDAGGNEVAEMKVEKLENGDGHLKADGDSNGDNKGADGEKQLMLASAGEDV
EDPVLSKLASNSFMFDYSCGGDDSGTEEEQAAFMKELERFYREKLMEFKPPKFYGEGLNC
LKLWRQ------------------------------------------------------
-------------------------------------VTGLGGYDQVTSCKLWRQVGESF
KPPKTCTTVSWTFRNFYEKALLEYEKHKIETGEFQVAASNLTERITSESQVGIHASGSGR
ARRESATRAMQGWHSQRLLGN----GEIADPIIKDKGTVSVLKKDKTPKSSGSAKRKRTP
TLEDDRIVPYKPDKLQNDSMVLDLGPP---------------------------------
------------------------------------------------------------
-----------------------------------------------------AD-----
-W-------------------------------VKINVRRT--KD-CY------------
-E----VYA-LV--P---------------------------------------------
---------------------------G-------------LL-REEVH-----------
-----------VQ--------------------------------------------SDP
AG-----R----LIV----T-------G-----EP-------------------------
-----EQ------LDN--------------------------------PWGV--------
------TP---------------FKKVISL---------------------P--SRI-DP
HQTSAVV--TLH------G----Q--------------------L--FVRA-P------F
EQSK--------------------------------------------------------
------------------------------------------------------------
------------------------------------------------------------
------------------------------------------------------------
------------------------------------------------------------
------------------------------------------------------------
------------------------------------------------------------
------------------------------------------------------------
------------------------------------------------------------
---------------
>Zm00001d046719_T004.RefGen_V4
------------------------------------------------------------
------------------------------------------------------------
------------------------------------------------------------
------------------------------------------------------------
------------------------------------------------------------
--------------------------------------------MSQEQGMEEPPPQAVG
EAQSAADVPMSEAAAVEDEDEEPVMGEGQGGESGTADAVDSVKASVKPEAEGAEEGDREE
LNGGPTADLTDEVVKLENGDGPVPVGGSADECGAGDGGVDKGLVGQNEPVVNQLVLVQAE
EELALSKISNSSFMFDYTTGGDDSGTEEEQAAFMKELERFHREKMLEFKPPKFYGEGLNC
LKLWRQ------------------------------------------------------
-------------------------------------VTGLGGYDQVTSCKLWRQVGESF
KPPKTCTTVSWTFRNFYEKALLEYEKHKIETGEFQVASSALPDRVGSESQVGGSHVSGSG
RARRESATRAMQGWHSHRLLGNGENADPIIKDKGPI----VLKKDKTPKSSGSAKRKRIP
SLEDDMVIPYKSDKLQNDSMVIDMGPP---------------------------------
------------------------------------------------------------
-----------------------------------------------------AD-----
-W-------------------------------VKINVRKT--KD-CY------------
-E----VYA-LV--P---------------------------------------------
---------------------------G-------------LL-REEVH-----------
-----------VQ--------------------------------------------SDP
AG-----R----LIV----T-------G-----EP-------------------------
-----EQ------LDN--------------------------------PWGV--------
------TP---------------FKKVIRL---------------------P--SRI-DP
HQTSAVV--TLH------G----Q--------------------L--FVRA-P------F
EQSK--------------------------------------------------------
------------------------------------------------------------
------------------------------------------------------------
------------------------------------------------------------
------------------------------------------------------------
------------------------------------------------------------
------------------------------------------------------------
------------------------------------------------------------
------------------------------------------------------------
---------------
>Zm00001d036790_T009.RefGen_V4
------------------------------------------------------------
------------------------------------------------------------
------------------------------------------------------------
------------------------------------------------------------
------------------------------------------------------------
----MSQQQGVEEPPPAPLPAAEGEAQPAADIPMSEAAEVEDEEEEPVVGEGEDGADGAA
DAVDSVNASAKPEAEGAEEEGGSDRKERNGGPTADLVGEVVKLENGDGPVTVGGSVDEGR
GGDGGDDKGLAGQNQPAVNQLLLAPAEEDLALSKISDNSFMFDYTTGGDDSGTEEEQAAF
MKELERFHREKMLEFKPPKFYGEGLNCLKLWRQVTGLGGYDQVTSCK-------------
--LWRQ------------------------------------------------------
-------------------------------------------------------VGESF
KPPKTCTTVSWTFRNFYEKALLEYEKHKIETGEFQVASSALPDRFGSESQVGGSHVSGSG
RARRESATRAMQGWHSQRLLGNGEIADPIIKDKGHI----VLKKDKTPKSSGSAKRKRTL
SLEDDRVIPYKSDQLQNDSMVIDMGPP---------------------------------
------------------------------------------------------------
-----------------------------------------------------AD-----
-W-------------------------------VKINVRKT--KD-CY------------
-E----VYA-LV--P---------------------------------------------
---------------------------G-------------LL-REEVH-----------
-----------VQ--------------------------------------------SDP
AG-----R----LIV----T-------G-----EP-------------------------
-----EQ------LDN--------------------------------PWGV--------
------TP---------------FKKVISL---------------------P--SRI-DP
HQTSAVV--TLH------G----Q--------------------L--FVRA-P------F
EQSK--------------------------------------------------------
------------------------------------------------------------
------------------------------------------------------------
------------------------------------------------------------
------------------------------------------------------------
------------------------------------------------------------
------------------------------------------------------------
------------------------------------------------------------
------------------------------------------------------------
---------------
>evm_27.model.AmTr_v1.0_scaffold00022.121.v1.0
------------------------------------------------------------
------------------------------------------------------------
------------------------------------------------------------
------------------------------------------------------------
------------------------------------------------------------
------------------------MDHEELELEEEHETPNQVDTQIEEPNLTGDPSESSE
DDSSEAEEETLLDSPPVFVEPSDEPNSLIQNNDQNLDNRNNGVRTPIAIEDQVLNQSGVA
HEDYHPINGDLAKNVKIEEENGLKGSHHENGDNLEDIRAQGNASEVRQSEENCLPSVAMK
QEVNADGLNHSFPLDTRIVEGDDSGTEEEQAAFMRELEAFFKERSMEFKPPKFYGEGLNC
LKLWRA------------------------------------------------------
-------------------------------------VTRLGGYDQVTSCKLWRQVGESF
KPPKTCTTVSWSFRCFYEKALLDYERHKTHGGELPTPAASHQDPSMPLAGDGQLTNQASG
SGRAR--------------------RDAAARAMQGWHSQRLLGNGEVGDPIIKDKTPVSL
IKREKQLKNLGTPKRKKPSSLERAVKA---------------------------------
------------------------------------------------------------
ARTKSITKPQMDTMV--------------------------------------VDVGPCA
DW-------------------------------VKINVRRT--KD-CY------------
-E----VYA-LV--P---------------------------------------------
---------------------------G-------------LL-REEVR-----------
-----------VQ--------------------------------------------SDP
AG-----R----LVI----S-------G-----EP-------------------------
-----EQ------PDN--------------------------------PWGV--------
------TP---------------FKKVVSL---------------------P--SRI-DP
HQTSAVV--TLH------G----Q--------------------L--FVRV-P-------
-FEQ--------------------------------------------------------
------------------------------------------------------------
------------------------------------------------------------
------------------------------------------------------------
-------------------------------SEL--------------------------
------------------------------------------------------------
------------------------------------------------------------
------------------------------------------------------------
------------------------------------------------------------
---------------
>Lchi06748_Lch
------------------------------------------------------------
------------------------------------------------------------
------------------------------------------------------------
------------------------------------------------------------
----------------------------------------------------------ME
MSGAKDNEELGQDFMESSDKELFDADIKEEEFDPVESGESDGKSGGLSAGAHFSSNPDFA
EANSVKQTREAVGPSESKDDDDEDDEDEDDDDDMEPVDFLENAGHCDGLLDVKTEKEIGV
NGAAVVQSEEARFAGGSSKQEAAVGTEHTVSIEGTNQSFPSDPQVIEGYESGTEEEQMTF
MKELATFFRDRGLEFKPPKFYGEGLNCLKLWRAVTRLGGYDTVTSCK-------------
--LWRQ------------------------------------------------------
-------------------------------------------------------VGESF
KPPKTCTTVSWSFRCFYEKALLDYERYKMRGGELHVPVASPTGPMAAENQVAGNQASGSG
RARRDAAARAMQGWHSQRLLGNGEVGDPIIK-DKNS------------VSLSKREKQLKS
LGVLKRKKPSSLERA-----MTAVKAA---------------------------------
------------------------------------------------------------
----------------------------------------RTKAVKPQMDTMIVDIGPSA
DW-------------------------------VKINVRRT--KD-CF------------
-E----IYA-LV--P---------------------------------------------
---------------------------G-------------LL-REEVR-----------
-----------VQ-----------------------------------S--------DPA
-G-----R----LVI----S-------G-----NP-------------------------
-----EQ-----------------PDN---------------------PWGV--------
---------------------TPFKKVISL---------------------P--SRI-DP
HQTSAVV--TLH------G----Q--------------------L--FVRA-P-------
-FEQ--------------------------------------------------------
------------------------------------------------------------
------------------------------------------------------------
------------------------------------------------------------
-------------------------------SDL--------------------------
------------------------------------------------------------
------------------------------------------------------------
------------------------------------------------------------
------------------------------------------------------------
---------------
>Lchi00558_Lch
------------------------------------------------------------
------------------------------------------------------------
------------------------------------------------------------
------------------------------------------------------------
------------------------------------------------------------
------------------------------------------------------------
--------------------------MIEAKDTENHTQAHFSNSPDTIDLPPEPGPTNQS
AGSESKNIDKDTAGRAEMLDAEPETENGAGTVQYEENRAEEVPQSLSNQEATGLVGNTGS
SSRSFPWNPQSIEGDDSGTEEEQAAFMKELESFFRGRGMDFKPPKFYGEGLNCLKWFGGF
VSLLVC------------------------------------------------------
-----------------------GLFGVRGMIDAFVMSPVVLIGLSVTSCKLWRQVGESF
NPPRTCTTVSWSFRCFYEKALLDYERHKVRGGELHVHVASPVEPMGAENQVGRSQALGPV
RVRRDAAARAMQGWHSQRLLSNG--YVGDSPIKDKSPVYVPKREKQLKSLGVLKRKEPSS
MEHGYEAACVIGVNPHVDAMVVDVGPS---------------------------------
------------------------------------------------------------
-----------------------------------------------------AD-----
-W-------------------------------VKINVRRT--KD-CF------------
-E----IYA-LV--P---------------------------------------------
---------------------------G-------------LL-REEVR-----------
-----------VQ--------------------------------------------SDP
AG-----R----LVI----S-------G-----EP-------------------------
-----EH------PDN--------------------------------PWGV--------
------TP---------------FKKVVSL---------------------P--SRI-DP
QQTSAVV--TLH------G----Q--------------------L--FVRA-P-------
--FE--------------------------------------------------------
------------------------------------------------------------
------------------------------------------------------------
------------------------------------------------------------
-------------------------------QSVW-------------------------
------------------------------------------------------------
------------------------------------------------------------
------------------------------------------------------------
------------------------------------------------------------
---------------
>Lchi31495_Lch
------------------------------------------------------------
------------------------------------------------------------
------------------------------------------------------------
------------------------------------------------------------
------------------------------------------------------------
------------------------------------------------------------
------------------------------------------------------------
------------------------------------------------------------
-------------------------MEDIPVSYTGHANGNNEKLILAAKIAKFTWRDVTS
CKLWRQ------------------------------------------------------
-------------------------------------------------------VGESF
NPPRTCTTVSWSFRCFYEKALLDYERHKVRGGELHVHVASPVEPMGAENQVGRSQALGPV
RVRRDAAARAMQGWHSQRLLSNG--YVGDSPIKDKSPVYVPKREKQLKSLGVLKRKEPSS
MEHGYEAACVIGVNPHVDAMVVDVGPS---------------------------------
------------------------------------------------------------
-----------------------------------------------------AD-----
-W-------------------------------VKINVRRT--KD-CF------------
-E----IYA-LV--P---------------------------------------------
---------------------------G-------------LL-REEVR-----------
-----------VQ--------------------------------------------SDP
AG-----R----LVI----S-------G-----EP-------------------------
-----EH------PDN--------------------------------PWGV--------
------TP---------------FKKVVSL---------------------P--SRI-DP
QQTSAVV--TLH------G----Q--------------------L--FVRA-P-------
--FE--------------------------------------------------------
------------------------------------------------------------
------------------------------------------------------------
------------------------------------------------------------
-------------------------------QSVW-------------------------
------------------------------------------------------------
------------------------------------------------------------
------------------------------------------------------------
------------------------------------------------------------
---------------
>LOC_Os02g48370.1.MSUv7.0
------------------------------------------------------------
------------------------------------------------------------
------------------------------------------------------------
------------------------------------------------------------
------------------------------------------------------------
-------------MNGATAGSGSGSDHDDARAAEEARGEEAAGRAVEVEEEEEEEEAVPV
AEERAAWGGGGTPPTPEPKSDADAEGAGSLDRVELNAGAGGGREREDDEGEDEAVGARGV
EMNGEDAMSHDGHDGDEDGDDEEDGDDGEEEEEEDDDEEDDDDDSTPDASPRAEAKAEGE
SSTVMAGCANQPAEPDPFLDGDDSGTEEEQAAFMVELERFHREHGLEFKPPKFYGKGLNC
LKLWRQ------------------------------------------------------
-------------------------------------VAHLGGHEQVTICKLWRQVGETF
RPPKTCTTVSWSFRIFYEKALLEYEKYKVRTGQLQVPLSALPQPGGTGREIGMNQSSSAR
VRRDSAARAMQGWHA----------HRLLTNGIYGDQMLKEKDSVPSSSRGVLKRKKASS
PECAIKVSRTKINKSQDDSMVTDVGEP---------------------------------
------------------------------------------------------------
-----------------------------------------------------AE-----
-W-------------------------------VKINVRQT--KD-CF------------
-E----IYA-LV--P---------------------------------------------
---------------------------G-------------LL-REEVH-----------
-----------VQ--------------------------------------------SDP
AG-----R----LVI----T-------G-----DP-------------------------
-----EQ------PDN--------------------------------PWGI--------
------TP---------------FKKVVNL---------------------P--LRI-DP
HQTSAVV--TLH------G----Q--------------------L--FVRA-P-------
------------------------------------------------------------
--------------------------------------------FGHADM----------
------------------------------------------------------------
------------------------------------------------------------
------------------------------------------------------------
------------------------------------------------------------
------------------------------------------------------------
------------------------------------------------------------
------------------------------------------------------------
---------------
>TnS000761729t03
------------------------------------------------------------
------------------------------------------------------------
------------------------------------------------------------
-----------------------------------------------MDDVGNMVDTQDS
LDKAFDDGPPVDPEAENELASDEHEWIGKDLVHGVEMGVITADGNHDIDLIHTSAAMPFD
HDSGNMLGAIRSSSMDNTLQQHNDSRIQEGHVEQDVPLDNVAILQSENQHDMLIGANVEN
KEPCASITNDLQAFGPGSGYDSRVQQDLRNSSRVAKPGSKAFLNQESRDEARFYQPTEQT
LSPGQTEENCHSDLALSQDTGDGTEGFYPTNPDCGNMSSYFLSPHSVEDTDGTEEEQFAF
MKELENFFRDRNLDFKPPKFYGENLNCLKLWRAVTRLGGYDTVTACK-------------
--LWRQ------------------------------------------------------
-------------------------------------------------------VGESF
KPPKTCTTVSWSFRGFYEKALLDYERAKFPNDSGHGNGSNGNGTVAVGSTIMPTNSQNYG
PPLNWTPVEAHAQVSGSGRARRDAAARAMQG-WHSQ------------RILGNGEVSDPI
VKDKSNVSLGKREKQLKNTGLKRKKPP---------------------------------
-----------------------------------------------GLERPIKVSRAKG
SNSQSDTMV--------------------------------------------IDVGPQA
DW-------------------------------VKINVHKT--RD-CF------------
-E----VYA-LV--P---------------------------------------------
---------------------------G-------------LL-REEVR-----------
-----------VQ-----------------------------------C-D------PA-
-G-----R----LVI----S-------G-----NP-------------------------
-----DQ--------P---------EN---------------------PWGV--------
-----------------T-P---FKKVINL---------------------P--SRI-DS
HQTSAVV--TLH------G----Q--------------------L--FVRV-P-------
------------------------------------------------------------
------------------------------------------------------------
-------------------------------------------F----------------
------------------------------------------------------------
-------------------------------EQVE-------------------------
------------------------------------------------------------
------------------------------------------------------------
------------------------------------------------------------
------------------------------------------------------------
---------------
>Gb_18614
------------------------------------------------------------
------------------------------------------------------------
------------------------------------------------------------
-----------------------------------------MEEADEAIDIEQSIQKAFN
EARMGSRVHKDLSQIQHEWIRRDLSGVQQMEVEPSQGHGEIHLIESSHSIPLVPGSGGMV
NSTKDEDTLKTDVDDQILQQPIVDDIDELPEKNQRVEDLSACKSGNDSRTMQLGSRDDSR
VILPGGSNVSMAIPQGGRVDSVSNQLERGDGSRTLRSENRDDLRAAQRESVDVLRVFQSE
EQNPSTEENCPSDIALSQDTGEGAEAFYQTNPECTNGIPFFLCPQSTEDIDGTEEEQAAF
VRELENFFKERNMEFKAPKFYGEGLNCLKLWRAVTRLGGYEQVTSCK-------------
--LWRQ------------------------------------------------------
-------------------------------------------------------VGESF
KPPKTCTTVSWSFRGFYEKALLDYERHKLHGGGLPVPANVETDVLLPVGGESQPCATQVS
GSGRARRDAAARAMQGWHSQRLLGNGEVGDP-IIKD------------KSSISLTKREKQ
LKSIGMLKRKKTSTL-----ERAVKAA---------------------------------
---------------------------------------------RTKGAKAQMDAMVVD
VGPQ-------------------------------------------------AD-----
-W-------------------------------VKVNVHKT--RD-CF------------
-E----VYA-LV--P---------------------------------------------
---------------------------G-------------LL-REEVR-----------
-----------VQ-----------------------------------C-D------PA-
-G-----R----LVI----S-------G-----EP-------------------------
-----EQ--------P---------DN---------------------PWGV--------
-----------------T-P---FKKVISL---------------------P--SRI-DS
HQTSAVV--TLH------G----Q--------------------L--FVRV-P-------
-FEQ--------------------------------------------------------
------------------------------------------------------------
------------------------------------------------------------
------------------------------------------------------------
-------------------------------SDL--------------------------
------------------------------------------------------------
------------------------------------------------------------
------------------------------------------------------------
------------------------------------------------------------
---------------
>AT2G17410.1.TAIR10
------------------------------------------MENLTEIESTMESLTEME
SERVEQGTDKEIGSGEKRQDDVKETENENSGERVGEEAPVREHEDSPCLIVIEEGTSLAS
LEEVTNADDLPKIDDEKNSQFETSPHPSPSPSVALDTEEGLINPTAEDTVEENIVSSEVS
SDILKDDGDAVEVDRDTAEVQEETANIPESKLSEDTGSPHHHADILMVQEKAAEEHDMIA
SGDHEEFPVNPDNKHSEENQSPHHHANNVMEQDQAAEEREIISPGEHKEIPANPDTKVVE
ENNDRIDEGEANNLNLAGDGSGAVDHDYLTKTELDKVLEVPGSETISKLEDRPSEHLSET
SMNVEKELEMPAVEILPDNDKNSDVLAVGVSGDSDNVVSVLPASQTSSDRDEGMITVDAE
PTEDMKLDVPDSKLVTDTTVDSTNNKDAHVEANTERQDNSSALVLNDANNESAPVKRVPG
PYVASSNIKSEARGSGDLNNGVHKIVRTPPVFDGTMRAKRSFLLDDA-------------
--SDGN---------------------ESGTEEDQSAFMKELDSFFRERNMDFKPPKFYG
EGLNCLKLWRAVTRLGGYDKVTGSKLWRQVGESF--------------------------
RPPKTCTTVSWTFRGFYEKALLEYERHKVSEGELQIPLPLELEP----MNID----N---
------------QASGSGRARRDAASRAMQG-WHSQ------------------------
--------RLNGNGE-----VSDPAIK---------------------------------
----------DKNLVLHQKREKQIGTTPGL-LKRKRAAEHGAKNAIHV-SKSMLDVTVVD
VGPP-------------------------------------------------AD-----
-W-------------------------------VKINVQRT--QD-CF------------
-E----VYA-LV--P---------------------------------------------
---------------------------G-------------LV-REEVR-----------
-----------VQ-------------------------------------S------DP-
-A-----G-R--LVI----S-------G--------------------------------
----------------------------------EPENPMN-------PWGA--------
-----------------T-P---FKKVVSL---------------------P--TRI-DP
HHTSAVV--TLN------G----Q--------------------L--FVRV-P-------
-LEQ--------------------------------------------------------
------------------------------------------------------------
------------------------------------------------------------
------------------------------------------------------------
-------------------------------LE---------------------------
------------------------------------------------------------
------------------------------------------------------------
------------------------------------------------------------
------------------------------------------------------------
---------------
>Solyc04g082825.1.1.ITAG3.2
------------------------------------------------------------
------------------------------------------------------------
------------------------------------------------------------
------------------------------------------------------------
------------------------------------------------------------
------------------------------------------------------------
-----------------------------------PALPGQHSTSENAKIGTQNHPETGA
KTPIPAENGNGDTMKQTDPKAAVEDHKNAATETATIGQPETQGNTALDDQNNATEDQTAF
MRELENFYRERAMEFKPPKFYGIPLNCLKLWRSVIRLGGYDRVGLCL-----------LN
LGVWLG------------------------------------------------------
-----------------------------------YWRVGEERGMISQAGVGDIVVYEGA
QEDWDGLGVRNLVVTNSEDTRRKCSLGSSVEEESSRSREGEIALLEYERHKMQSGKLQLP
IAALPEAGVDNEGNGNQTPGSGRARRDAAARAMQGWHEQRLLGCGEVGEPIVKDKNAKHT
PKREKNFKSIGSIKHKRPNEMEHPSKV---------------------------------
------------------------------------------------------------
ARTETSKQLVTTV----------------------------------------VDLGPPA
DW-------------------------------VKINVRET--KD-CF------------
-E----IYA-LV--P---------------------------------------------
---------------------------G-------------LL-REEVR-----------
-----------VQ-----------------------------------S--------DP-
AG-----R----LVI----T-------G-----QP-------------------------
-----EQ------LDN--------------------------------PWGI--------
------TA---------------FKKVVSL---------------------P--ARI-DP
LQTSAVV--TLH------G----Q--------------------L--FVRV-P-------
--FA--------------------------------------------------------
------------------------------------------------------------
------------------------------------------------------------
------------------------------------------------------------
------------------------------------------------------------
------------------------------------------------------------
------------------------------------------------------------
------------------------------------------------------------
------------------------------------------------------------
---------------
>Solyc01g017030.1.1.ITAG3.2
------------------------------------------------------------
------------------------------------------------------------
------------------------------------------------------------
------------------------------------------------------------
------------------------------------------------------------
------------------------------------------------------------
------------------------------------------------------------
------------------------------------------------------------
----------------------MVRFSPSKPCLLFLSPLSNIPSSLR-------------
------------------------------------------------------------
------------------------------------------------------------
------------------------------------------------------------
-------------------------CKGLCDCFHDL------------------------
---NHSRIFFRNVLLRLDVQVVDVGPP---------------------------------
------------------------------------------------------------
-----------------------------------------------------AD-----
-W-------------------------------VKINVRAT--ND-SF------------
-E----VYA-LV--P---------------------------------------------
---------------------------G-------------LL-RDELR-----------
-----------VQ--------------------------------------------SDP
TG-----R----LVI----T-------G-----HP-------------------------
-----HQ------LDN--------------------------------PWGV--------
------TS---------------FKKVVIL---------------------P--SRI-DH
FRTNAIL--TFH------G----C--------------------L--HVHV-P-------
-FAQ--------------------------------------------------------
------------------------------------------------------------
------------------------------------------------------------
------------------------------------------------------------
-------------------------------QNL--------------------------
------------------------------------------------------------
------------------------------------------------------------
------------------------------------------------------------
------------------------------------------------------------
---------------
>Solyc12g094740.2.1.ITAG3.2
------------------------------------------------------------
------------------------------------------------------------
------------------------------------------------------------
------------------------------------------------------------
------------------------------------------------------------
------------------------------------------------------------
------------------------------------------------------------
------------------------------------------------------------
-------------------------------------------MILC-------------
------------------------------------------------------------
------------------------------------------------------------
------------------------------------------------------------
------------------------------------------------------------
------------------------------------------------------------
------------------------------------------------------------
------------------------------------------------------------
--------------------------------------KQN--DS---------------
------FEV-YALVP---------------------------------------------
---------------------------G-------------LL-LEEVR-----------
-----------VQ--------------------------------------------SDP
VG-----R----LVI----T-------G-----QP-------------------------
-----NQ------LDN--------------------------------FWGV--------
------TA---------------FKKVVTL---------------------P----A-RI
DQLRAIAGFTLH------G----C--------------------L--HVHV-P-------
-FAQ--------------------------------------------------------
------------------------------------------------------------
------------------------------------------------------------
------------------------------------------------------------
-------------------------------KNI--------------------------
------------------------------------------------------------
------------------------------------------------------------
------------------------------------------------------------
------------------------------------------------------------
---------------
>Solyc01g017790.2.1.ITAG3.2
------------------------------------------------------------
------------------------------------------------------------
------------------------------------------------------------
------------------------------------------------------------
------------------------------------------------------------
------------------------------------------------------------
------------------------------------------------------------
------------------------------------------------------------
----------------MLVVEVGSAVKHQAYDKKRRLQLPIAPPPSS-------------
--LGDN------------------------------------------------------
------------------------------------------------------------
------------------------------------------------------------
-------------------------EGRLAGATPSW------------------------
--------------LWLDVQVVDVGPP---------------------------------
------------------------------------------------------------
-----------------------------------------------------AD-----
-W-------------------------------VKINVRAT--ND-SF------------
-E----VYA-LV--P---------------------------------------------
---------------------------G-------------LL-RDELR-----------
-----------VQ--------------------------------------------SDP
TG-----C----LVI----T-------G-----QQ-------------------------
-----HQ------LDN--------------------------------PWGV--------
------TS---------------FKKVVTL---------------------P----A-RI
DQLRTNAVLTFH------G----C--------------------L--HVHV-P-------
-FAQ--------------------------------------------------------
------------------------------------------------------------
------------------------------------------------------------
------------------------------------------------------------
-------------------------------QNL--------------------------
------------------------------------------------------------
------------------------------------------------------------
------------------------------------------------------------
------------------------------------------------------------
---------------
>Solyc01g016985.1.1.ITAG3.2
------------------------------------------------------------
------------------------------------------------------------
------------------------------------------------------------
------------------------------------------------------------
------------------------------------------------------------
------------------------------------------------------------
------------------------------------------------------------
------------------------------------------------------------
------------------------------------------------------------
------------------------------------------------------------
------------------------------------------------------------
------------------------------------------------------------
-------------------------MVLYTQ-----------------------------
------------------------------------------------------------
------------------------------------------------------------
------------------------------------------------------------
-------------------------------------------ND-SF------------
-E----VYA-LV--P---------------------------------------------
---------------------------G-------------LL-QDEVR-----------
-----------VQ-----------------------------------S--------DP-
AG-----R----LVI----T-------G-----RP-------------------------
-----NQ------LDN--------------------------------PWGV--------
------TS---------------FKKLVTL---------------------PARNDQLRT
NDVLTFH-----------G----C--------------------L--HVHV-P-------
-FAQ--------------------------------------------------------
------------------------------------------------------------
------------------------------------------------------------
------------------------------------------------------------
-------------------------------QNL--------------------------
------------------------------------------------------------
------------------------------------------------------------
------------------------------------------------------------
------------------------------------------------------------
---------------
>Solyc01g018070.2.1.ITAG3.2
------------------------------------------------------------
------------------------------------------------------------
------------------------------------------------------------
------------------------------------------------------------
------------------------------------------------------------
------------------------------------------------------------
------------------------------------------------------------
------------------------------------------------------------
------------------------------------------------------------
--MYND------------------------------------------------------
------------------------------------------------------------
------------------------------------------------------------
-------------------------NSYYPKVKELD------------------------
------------------VQVDDVGPS---------------------------------
------------------------------------------------------------
-----------------------------------------------------TD-----
-W-------------------------------VKINVRET--NDFFE------------
-V----FAL--V--P---------------------------------------------
---------------------------W-------------LS-LDEVR-----------
-----------VQ--------------------------------------------SDP
AG-----R----LVI----T-------G-----QP-------------------------
-----KQ------LDN--------------------------------FWGV--------
------TS---------------FKKVVTL---------------------P--SRI-DQ
LRTHADL--TLH------G----C--------------------L--HVHV-P-------
-FAQ--------------------------------------------------------
------------------------------------------------------------
------------------------------------------------------------
------------------------------------------------------------
-------------------------------QNL--------------------------
------------------------------------------------------------
------------------------------------------------------------
------------------------------------------------------------
------------------------------------------------------------
---------------
>Solyc12g094730.2.1.ITAG3.2
------------------------------------------------------------
------------------------------------------------------------
------------------------------------------------------------
------------------------------------------------------------
------------------------------------------------------------
------------------------------------------------------------
------------------------------------------------------------
------------------------------------------------------------
------------------MTQIGELQLPIAPSPVDNENSVDNENSYE-------------
------------------------------------------------------------
------------------------------------------------------------
---RHMTQIGEGSGYQISASGRPVRDSAARCRLGWQEQHLLDY-----------------
-------------------------GEVAEPIVKDGSAYNTPKRAKSRKTSGSLKHQGKK
EADQQTKAAETETFKPLDVQVVDVGPP---------------------------------
------------------------------------------------------------
-----------------------------------------------------AD-----
-W-------------------------------VKINVRET--ND-SF------------
-E----VYA-LV--P---------------------------------------------
---------------------------G-------------LL-REEVR-----------
-----------VQ--------------------------------------------SDP
AG-----R----LVI----T-------G-----QP-------------------------
-----NQ------RDN--------------------------------LWGV--------
------TA---------------FKKVVTL---------------------P----A-RI
DHLRTNGDVTLH------G----C--------------------L--HVHM-P-------
-FAQ--------------------------------------------------------
------------------------------------------------------------
------------------------------------------------------------
------------------------------------------------------------
-------------------------------KDL--------------------------
------------------------------------------------------------
------------------------------------------------------------
------------------------------------------------------------
------------------------------------------------------------
---------------
>Solyc00g053740.2.1.ITAG3.2
------------------------------------------------------------
------------------------------------------------------------
------------------------------------------------------------
------------------------------------------------------------
------------------------------------------------------------
------------------------------------------------------------
------------------------------------------------------------
------------------------------------------------------------
------------------------------------------------------------
------------------------------------------------------------
------------------------------------------------------------
------------------------------------------------------------
-------------------------MDRLDVQ----------------------------
--------------------VVDVGPP---------------------------------
------------------------------------------------------------
-----------------------------------------------------AD-----
-W-------------------------------VKINVRET--ND-SF------------
-E----VYA-LV--S---------------------------------------------
---------------------------G-------------LS-REEVR-----------
-----------VQ--------------------------------------------SDP
AG-----R----LVI----T-------G-----QP-------------------------
-----KQ------LDN--------------------------------FWGV--------
------TA---------------FKKVVNL---------------------P----A-RI
DQLRTNTGVTLH------G----C--------------------L--HVHV-P-------
-FAQ--------------------------------------------------------
------------------------------------------------------------
------------------------------------------------------------
------------------------------------------------------------
-------------------------------QNL--------------------------
------------------------------------------------------------
------------------------------------------------------------
------------------------------------------------------------
------------------------------------------------------------
---------------
>Solyc12g095740.2.1.ITAG3.2
------------------------------------------------------------
------------------------------------------------------------
------------------------------------------------------------
------------------------------------------------------------
------------------------------------------------------------
------------------------------------------------------------
------------------------------------------------------------
------------------------------------------------------------
------------------------------------------------------------
------------------------------------------------------------
------------------------------------------------------------
------------------------------------------------------------
-------------------------MARLDV-----------------------------
-------------------QVVDVGPP---------------------------------
------------------------------------------------------------
-----------------------------------------------------AD-----
-W-------------------------------VKINVRET--ND-SF------------
-E----VYA-LV--S---------------------------------------------
---------------------------G-------------LS-REEVR-----------
-----------VQ-----------------------------------S--------DP-
AS-----R----LVI----T-------G-----QP-------------------------
-----KQ------LDN--------------------------------FWGV--------
------TA---------------FKKVVNL---------------------P----A-RI
DQLRTNAGVTLH------G----C--------------------L--HVHV-P-------
-FAQ--------------------------------------------------------
------------------------------------------------------------
------------------------------------------------------------
------------------------------------------------------------
-------------------------------QNL--------------------------
------------------------------------------------------------
------------------------------------------------------------
------------------------------------------------------------
------------------------------------------------------------
---------------
>TnS000690105t02
------------------------------------------------------------
------------------------------------------------------------
------------------------------------------------------------
------------------------------------------------------------
------------------------------------------------------------
------------------------------------------------------------
------------------------------------------------------------
------------------------------------------------------------
-------------------------MDVAAAAARTRRGHLTGGFRNT-------------
------------------------------------------------------------
------------------------------------------------------------
------------------------------------------------------------
-------------------------FRGMGELELLH------------------------
------------------------DPP---------------------------------
------------------------------------------------------------
-----------------------------------------------------VE-----
-W------------------------------------RET--SE-GH------------
-S----FTL-NV--P---------------------------------------------
---------------------------G-------------FC-RDNIK-----------
-----------VR-----------------------------------I--------DKH
GN----------MTI----R-------G-----DR-------------------------
-------------EEQ------DGMVR---------------------RMHR--------
-----------------------FRKVFGL---------------------PQPQYL-HV
QSTSAKF--KGS-----------L--------------------L--TVFI-P-------
-TMN--------------------------------------------------------
--------------------------------------------AITAHSP---------
------------------------------------------------------------
------------------------------------------------------------
------------------------------------------------------------
------------------------------------------------------------
------------------------------------------------------------
------------------------------------------------------------
------------------------------------------------------------
---------------
>W.mirabilis.01671  [mRNA] [translate_table: standard]
------------------------------------------------------------
------------------------------------------------------------
------------------------------------------------------------
------------------------------------------------------------
------------------------------------------------------------
------------------------------------------------------------
------------------------------------------------------------
------------------------------------------------------------
-----------------------------MEDKAIAPSTRTDHFHGE-------------
------------------------------------------------------------
------------------------------------------------------------
------------------------------------------------------------
-------------------------FRGPSARTAEI------------------------
------------------EMLHDPKVR---------------------------------
------------------------------------------------------------
------------------------------------------------------------
-W------------------------------------RNT--PD-GH------------
-F----FTM-EF--P---------------------------------------------
--------------------------PG-------------FS-GEDIK-----------
-----------VR-----------------------------------M--------DKH
GN----------LSV----R-------G-----DS-------------------------
-----MQ-------EEMTHQADRPTLS---------------------RLHR--------
-----------------------FRKVFGV---------------------PQSERL-NV
QGMSAKF--K-N------S----V--------------------L--TIFI---------
-RIR--------------------------------------------------------
--------------------------------------------LWPSES----------
------------------------------------------------------------
------------------------------------------------------------
-------------------------------KHI--------------------------
------------------------------------------------------------
------------------------------------------------------------
------------------------------------------------------------
------------------------------------------------------------
---------------
>TnS000768873t01
------------------------------------------------------------
------------------------------------------------------------
------------------------------------------------------------
------------------------------------------------------------
------------------------------------------------------------
------------------------------------------------------------
------------------------------------------------------------
------------------------------------------------------------
-------------MSNAQGSQGMLMPRMEELAAFLEQANLFNPYLFG-------------
-EFWDP------------------------------------------------------
------------------------------------------------------------
------------------------------------------------------------
-------------------------AEPFDLWDLDP------------------------
-----------------SENQLSDSVI---------------------------------
------------------------------------------------------------
------------------------------------------------------------
-W------------------------------------SET--DQ-DY------------
-S----ITA-DL--P---------------------------------------------
---------------------------G-------------LK-KEDLQ-----------
-----------LI-----------------------------------V--------ED-
-------GTV--LEI----S-------G-----GC-------------------------
-----NT------DLG--------------------------------------------
-----------------------FSRKFNL---------------------P--TNV-NV
DEIEASM--K-D------G----I--------------------F--NICI-P-------
-KAS--------------------------------------------------------
-----------------------------------------AAAQPSATSAQV-------
------------------------------------------------------------
------------------------------------------------------------
-------------------------------KIID------------------IKV----
------------------------------------------------------------
------------------------------------------------------------
------------------------------------------------------------
------------------------------------------------------------
---------------
>W.mirabilis.16225  [mRNA] [translate_table: standard]
------------------------------------------------------------
------------------------------------------------------------
------------------------------------------------------------
------------------------------------------------------------
------------------------------------------------------------
------------------------------------------------------------
------------------------------------------------------------
------------------------------------------------------------
------MAMPQQAALTEEAFDSFIEPRMDMLAHIFGEGNLFSPFLFG-------------
-EFWDP------------------------------------------------------
------------------------------------------------------------
------------------------------------------------------------
-------------------------MESFALWDLDS------------------------
-------------------SNQQISES---------------------------------
------------------------------------------------------------
-----------------------------------------------------LI-----
-W------------------------------------SDT--ESELS------------
------ITA-DL--P---------------------------------------------
---------------------------G-------------LK-KEELQ-----------
-----------VI-----------------------------------V--------ED-
-------GKV--LEI----S-------G-----QW-------------------------
-----KK------SGE-------KTDE---------------------GWRH--------
---GEWWE--------VG-----FIRRFSL---------------------P--ANV-NI
DGIKASM--K-D------G----T--------------------L--HISI-P-------
-KSS--------------------------------------------------------
--------------------------------------------KPICHNSSCAQV----
------------------------------------------------------------
------------------------------------------------------------
-------------------------------KIIN------------------INNA---
------------------------------------------------------------
------------------------------------------------------------
------------------------------------------------------------
------------------------------------------------------------
---------------
>W.mirabilis.16226  [mRNA] [translate_table: standard]
------------------------------------------------------------
------------------------------------------------------------
------------------------------------------------------------
------------------------------------------------------------
------------------------------------------------------------
------------------------------------------------------------
------------------------------------------------------------
------------------------------------------------------------
--------MAQQAALTEEAFESFIESRMDMLAHIFGEGNLFSPFLFG-------------
-EFWDP------------------------------------------------------
------------------------------------------------------------
------------------------------------------------------------
-------------------------MEPFALWDLDS------------------------
-------------------SNQQISES---------------------------------
------------------------------------------------------------
-----------------------------------------------------LI-----
-W------------------------------------SDT--DS-EL------------
-S----IAV-DL--P---------------------------------------------
---------------------------G-------------LK-KEELQ-----------
-----------VI-----------------------------------V--------ED-
-------GKV--LEI----S-------G-----QW-------------------------
-----KK------SGE-------KTDE---------------------GWRH--------
---GEWWE--------VG-----FIRRFSL---------------------P--ANV-NI
DGIKASM--K-D------G----T--------------------L--HISI-P-------
-KSS--------------------------------------------------------
--------------------------------------------KPICHNSSCGQV----
------------------------------------------------------------
------------------------------------------------------------
-------------------------------KIIN------------------INNA---
------------------------------------------------------------
------------------------------------------------------------
------------------------------------------------------------
------------------------------------------------------------
---------------
>LOC_Os05g42120.1.MSUv7.0
------------------------------------------------------------
------------------------------------------------------------
------------------------------------------------------------
------------------------------------------------------------
------------------------------------------------------------
------------------------------------------------------------
------------------------------------------------------------
------------------------------------------------------------
----------------------------MPPRRGIEVRQAVGDGAAP-------------
--RWRM------------------------------------------------------
------------------------------------------------------------
--SLLENTFSSFLQSIGGGVAADGAAARAVFGEGSLFSPFLFGK----------------
-------------------------FFDPADAFPLW------------------------
---------EFEPEVLLAALRRGARTT---------------------------------
------------------------------------------------------------
-----------------------------------------------------VD-----
-W------------------------------------AET--DS-EY------------
-Y----LRA-DI--P---------------------------------------------
---------------------------G-------------GR-KCDVE-----------
-----------VS--------------------------------------------GD-
-------DAMRVVDV----S-------GLWRAAPP-------------------------
-----PP------PPD---------GR---------------------DWRA--------
---GRWWE--------HG-----FVRRVEL---------------------P--EDA-DW
RKVEAFFDDG-E------G----L--------------------L--EIKV-P-------
-KSG--------------------------------------------------------
--------------------------------------------DAHQAA----------
------------------------------------------------------------
------------------------------------------------------------
-------------------------------AATA-------------------------
------------------------------------------------------------
------------------------------------------------------------
------------------------------------------------------------
------------------------------------------------------------
---------------
>Zm00001d038608_T001.RefGen_V4
------------------------------------------------------------
------------------------------------------------------------
------------------------------------------------------------
------------------------------------------------------------
------------------------------------------------------------
------------------------------------------------------------
------------------------------------------------------------
------------------------------------------------------------
-------------------------MPGRRAIDVRLLPGGGDAAAAP-------------
--KWRM------------------------------------------------------
------------------------------------------------------------
--SLLENTFSGFLQGAGADTAARAVFAEGSLFCPFLFGNF--------------------
-------------------------FDPADP-FPLW------------------------
-------EFESDVLL-AALRRGNARTT---------------------------------
------------------------------------------------------------
-----------------------------------------------------VD-----
-W------------------------------------AET--DC-EY------------
-Y----LRA-DV--P---------------------------------------------
---------------------------G-------------GR-RCDVE-----------
-----------VS------------------------------------G-------DA-
-M-----K-V--IDI----C-------G--LWRAP-------------------------
-----AA--------D---------GR---------------------DWRC--------
---GRWWE---------H-G---FVRRVEL---------------------P--EDA-EW
RKVEAHFDDC-E------G----A--------------------L--EIKV-P-------
-KTA--------------------------------------------------------
-------------------------------------DDD----DAH-------------
------------------------------------------------------------
------------------------------------------------------------
-------------------------------HATA-------------------------
------------------------------------------------------------
------------------------------------------------------------
------------------------------------------------------------
------------------------------------------------------------
---------------
>Zm00001d010693_T001.RefGen_V4
------------------------------------------------------------
------------------------------------------------------------
------------------------------------------------------------
------------------------------------------------------------
------------------------------------------------------------
------------------------------------------------------------
------------------------------------------------------------
------------------------------------------------------------
-------------------------MPGRRAIEVRQLLPAGGDAATP-------------
--RWRM------------------------------------------------------
-------------------------------------------------------SLLEN
TFSGFVQGAGAEAVFADGSLFSPFLFGKF-------------------------------
-------------------------FDPADP-FPLW------------------------
--------EFEPDVLLAALRRGNARTA---------------------------------
------------------------------------------------------------
-----------------------------------------------------VD-----
-W------------------------------------AET--DS-EY------------
-Y----LTA-YV--P---------------------------------------------
---------------------------G-------------GR-RCDVE-----------
-----------VS-----------------------------------------------
-G-----DAMKVVDI----S-------G-----LW-------------------------
-----RA--------P------PADGR---------------------DWRA--------
---GRWWE-----------H-G-FVRRVEL---------------------P--EDA-EW
RKVEACFDDS-E------G----S--------------------L--EIRV-P-------
-KTA--------------------------------------------------------
-------------------------------------DAR--------------------
------------------------------------------------------------
------------------------------------------------------------
-------------------------------QATA-------------------------
------------------------------------------------------------
------------------------------------------------------------
------------------------------------------------------------
------------------------------------------------------------
---------------
>evm_27.model.AmTr_v1.0_scaffold00098.53.v1.0
------------------------------------------------------------
------------------------------------------------------------
------------------------------------------------------------
------------------------------------------------------------
------------------------------------------------------------
------------------------------------------------------------
------------------------------------------------------------
------------------------------------------------------------
--------------------------MEVRWEGVADGKRWGIPLKEDVSLEDDFPPLLFS
SMLFEK------------------------------------------------------
------------------------------------------------------------
------------------------------------------------------------
-------------------------FFDPSDAFPLW------------------------
------------EFEPDNLLIGDTRAA---------------------------------
------------------------------------------------------------
-----------------------------------------------------ID-----
-W------------------------------------FHT--NT-EY------------
-V----LSS-EL--P---------------------------------------------
---------------------------G-------------LK-EHDLQ-----------
-----------IS-----------------------------------V--------EE-
-G-----K-V--VEI----S-------------HQ-------------------------
-----RR----KPEFD---------TD---------------------DWRC--------
---LRWWE--------FG-----HVRRLEI---------------------P--EDA-DS
SKLKASF--D-Q------GRERDD-----------------------ENEI-P-------
------------------------------------------------------------
------------------------------------------------------------
------------------------------------------------------------
------------------------------------------------------------
-------------------------------CALN----------------EECNA----
------------------------------------------------------------
------------------------------------------------------------
------------------------------------------------------------
------------------------------------------------------------
---------------
>AT5G54660.1.TAIR10
------------------------------------------------------------
------------------------------------------------------------
------------------------------------------------------------
------------------------------------------------------------
------------------------------------------------------------
------------------------------------------------------------
------------------------------------------------------------
------------------------------------------------------------
---------------------------MTSSSGSLKLEIHTDDKTPG-------------
--KWSV------------------------------------------------------
------------------------------------------------------------
--PLGDDVFRRFLSGGGGSEKAVFGEGSLFSPFLFGKY----------------------
-------------------------FDPSDA-FPLW------------------------
-------------EFEAEVLLASLRSL---------------------------------
------------------------------------------------------------
GQCR-------------------------------------------------VD-----
-W------------------------------------SQT--DQ-AY------------
-V----LKS-DI--P---------------------------------------------
-----------------------------------------VVGKNNVQ-----------
-----------VY-----------------------------------V--------DI-
NG-----R-V--MEI----S-------G-----QW-------------------------
-----NS------NKK------AATNS---------------------DWRS--------
---GRWWE--------HG-----YVRRLEL---------------------P--SDA-DA
KYSEAFL--S-N------NDDYSF--------------------L--EIRI-P-------
-KIN--------------------------------------------------------
------------------------------------------------------------
------------------------------------------------------------
------------------------------------------------------------
-------------------------------SKNK-------F-----------------
------------------------------------------------------------
------------------------------------------------------------
------------------------------------------------------------
------------------------------------------------------------
---------------
>Lchi26427_Lch
------------------------------------------------------------
------------------------------------------------------------
------------------------------------------------------------
------------------------------------------------------------
------------------------------------------------------------
------------------------------------------------------------
------------------------------------------------------------
------------------------------------------------------------
-------------MCFYNTASEIRLAAYALASFPCQCTETFRRHWMS-------------
------------------------------------------------------------
---------------------------------------------------------MSA
RQALEVLSEDRTVNKWCVSLREDVFDSFISQGGNTLHKVFGDGSLFSPLLFGK-------
-------------------------FFDPSDAFPLW------------------------
---------DFESEILLSGIRSSAGSS---------------------------------
------------------------------------------------------------
-----------------------------------------------------VD-----
-W----------------------------------FVTET-----EY------------
-V----LRA-EL--P---------------------------------------------
---------------------------G-------------VK-KYDVQ-----------
-----------IY-----------------------------------V--------EN-
-------GKV--VEI----S-------G-----HW-------------------------
-----RR------RES--------GGK---------------------DWRS--------
---GNWWE--------FG-----YVRRIEL---------------------P--ENA-NW
RKIEAYI--DDD------R----F--------------------L--EIKI-L-------
-KNI--------------------------------------------------------
--------------------------------------------SENSNIPQL-------
------------------------------------------------------------
------------------------------------------------------------
-------------------------------KDVE-------------PTDSQFA-----
------------------------------------------------------------
------------------------------------------------------------
------------------------------------------------------------
------------------------------------------------------------
---------------
>Lchi23994_Lch
------------------------------------------------------------
------------------------------------------------------------
------------------------------------------------------------
------------------------------------------------------------
------------------------------------------------------------
------------------------------------------------------------
------------------------------------------------------------
------------------MTAGTARNHRRGSQAVKINDDDESVSTVSTAESSLSHESDCN
RGGSGIVDEMDGYLELLYEKRGETILHQCVSIILRLAAYALGLLAMTVGERETANIIFNE
SSPLLC------------------------------------------------------
-------------------------------------------------------HIAKQ
SIDAVSRILALKSLAILTFVVGSGEDNAAMLDVLWQVGSYNRADHSDMVSGITDPTPEVK
AAALSSWAFLLTTATRDWFDFASFPCQCTETFRRHWMSMSARQALEVLSEDRTLNKWCVS
LREDVFDSFISQGGNTLHKVFGDGSLF---------------------------------
----------------------------SPLLFGKFFDPSDAFPLWDFESEILLSGIRSS
AGSS-------------------------------------------------VD-----
-W----------------------------------FVTET-----EY------------
-V----LRA-EL--P---------------------------------------------
---------------------------G-------------VK-KYDVQ-----------
-----------IY-----------------------------------V--------EN-
-------GKV--VEI----S-------G-----HW-------------------------
-----RR------RES--------GGK---------------------DWRS--------
---GNWWE--------FG-----YVRRIEL---------------------P--ENA-NW
RKIEAYI--DDD------R----F--------------------L--EIKI-L-------
-KNI--------------------------------------------------------
--------------------------------------------SENSNIPQL-------
------------------------------------------------------------
------------------------------------------------------------
-------------------------------KDVE------------------PTDSQFA
------------------------------------------------------------
------------------------------------------------------------
------------------------------------------------------------
------------------------------------------------------------
---------------
>Solyc07g064020.3.1.ITAG3.2
------------------------------------------------------------
------------------------------------------------------------
------------------------------------------------------------
------------------------------------------------------------
------------------------------------------------------------
------------------------------------------------------------
------------------------------------------------------------
------------------------------------------------------------
--------------------------------MSKQLEVQFEESNPK-------------
--KWCV------------------------------------------------------
------------------------------------------------------------
--PLKEDVFVKFMNKGNFITHKALCEGSFFSPLLFGKF----------------------
-------------------------FDPSDA-FPLW------------------------
-------EFDSDVLLSNAKSSNNNHYK---------------------------------
------------------------------------------------------------
-----------------------------------------------------VD-----
-W------------------------------------IQT--ET-DY------------
-V----LKT-EI--P---------------------------------------------
---------------------------G-------------VG-KGIIC-----------
-----------VS-----------------------------------V--------ED-
-G-----K-V--LEV----S-------G-----QF------------------------R
L----KV--------E-------TGTK---------------------DWRV--------
---GNWWE---------H-G---CVRRIEL---------------------P--ENA-DW
KKTEALM--S-N------GDHK-F--------------------L--EVKI-P-------
-KIP--------------------------------------------------------
------------------------------------------------------------
------------------------------------------------------------
------------------------------------------------------------
-------------------------------PNIC-------DVP---------------
------------------------------------------------------------
------------------------------------------------------------
------------------------------------------------------------
------------------------------------------------------------
---------------
>AT1G06460.1.TAIR10
------------------------------------------------------------
------------------------------------------------------------
------------------------------------------------------------
------------------------------------------------------------
------------------------------------------------------------
------------------------------------------------------------
------------------------------------------------------------
------------------------------------------------------------
-----------------MEHESITARRRLAAFAAHFPATSYDSASTASLVPLNCSSSLNT
VIQRCD------------------------------------------------------
-----------------------------------------------------------N
KISFARQASSEQGFFMRPASPDDVLENLGMNLKNTVVRRGDNRLYFARQASSAQGFFMRQ
ASTNERTIPHDAAASTKFSATKTTGFDSSSPAYAAP--------------HFSKPAKEDI
FFPSLSPNLQKERPKLDLPKLANLGTV---------------------------------
------------------------------------------------------------
------------------------------------------------------------
-W------------------------------SPRSNVAES--TH-SY------------
-V----VAI-EL--P---------------------------------------------
---------------------------G-------------AS-INDIR-----------
-----------VE-----------------------------------V--------DN-
-T-----N----LTV----T-------G--------------------------------
-----RR----TSICQKVDAGTKASIL---------------------GYHK--------
---QEILQ---------G-P---FKVSWPL---------------------P--SNV-NK
DNVSAEF--M-D------G----I--------------------L--RIVI-P-------
-KL---------------------------------------------------------
------------------------------------------------------------
------------------------------------------------------------
------------------------------------------------------------
------------------------------------------------------------
------------------------------------------------------------
------------------------------------------------------------
------------------------------------------------------------
------------------------------------------------------------
---------------
>W.mirabilis.17092  [mRNA] [translate_table: standard]
------------------------------------------------------------
------------------------------------------------------------
------------------------------------------------------------
------------------------------------------------------------
------------------------------------------------------------
------------------------------------------------------------
------------------------------------------------------------
------------------------------------------------------------
------------------------------------------------------------
------------------------------------------------------------
------------------------------------------------------------
------------------------------------------------------------
------------------------------------------------------------
----------------------MATNV---------------------------------
------------------------------------------------------------
------------------------------------------------------------
--------------------------------------EES--AT-SF------------
-V----YEV-EV--P---------------------------------------------
---------------------------D-------------VK-KKDIS-----------
-----------IL-----------------------------------V--------EC-
VD-----NNTSQMHI----I-------G-----KS-------------------------
-----KE------SHS------NEYDARKGGHDATA------------KDVR--------
---AERKS---------G-C---FHRKFTL---------------------P--WYV-VV
DRISATL--E-D------G----V--------------------L--TVVV-P-------
-KIS--------------------------------------------------------
------------------------------------------------------------
------------------------------------------------------------
------------------------------------------------------------
-------------------------------RC---------------------------
------------------------------------------------------------
------------------------------------------------------------
------------------------------------------------------------
------------------------------------------------------------
---------------
>W.mirabilis.17093  [mRNA] [translate_table: standard]
------------------------------------------------------------
------------------------------------------------------------
------------------------------------------------------------
------------------------------------------------------------
------------------------------------------------------------
------------------------------------------------------------
------------------------------------------------------------
------------------------------------------------------------
------------------------------------------------------------
------------------------------------------------------------
------------------------------------------------------------
------------------------------------------------------------
-------------------------MNMNMG-----------------------------
--------------------MKLMATN---------------------------------
------------------------------------------------------------
------------------------------------------------------------
-V------------------------------------EES--AT-SF------------
-V----YEV-EV--P---------------------------------------------
---------------------------G-------------VK-KKDIT-----------
-----------IL-----------------------------------V--------EC-
VD-----NNTSQMHI----I-------G-----KS-------------------------
-----KE------SHS------NEYDARKGGHDAKA------------KDVR--------
---AERKS---------G-C---FHRKFML---------------------P--WYV-VV
DRISATL--E-D------G----V--------------------L--TVVV-P-------
-KIA--------------------------------------------------------
-------------------------------------------PLPRTLN----------
------------------------------------------------------------
------------------------------------------------------------
-------------------------------VDIK-------SPAPLSDKLRRLNL----
------------------------------------------------------------
------------------------------------------------------------
------------------------------------------------------------
------------------------------------------------------------
---------------
>W.mirabilis.22746  [mRNA] [translate_table: standard]
------------------------------------------------------------
------------------------------------------------------------
------------------------------------------------------------
------------------------------------------------------------
------------------------------------------------------------
------------------------------------------------------------
------------------------------------------------------------
------------------------------------------------------------
------------------------------------------------------------
------------------------------------------------------------
------------------------------------------------------------
------------------------------------------------------------
-------------------------MNVNMG-----------------------------
--------------------MKLMATN---------------------------------
------------------------------------------------------------
------------------------------------------------------------
-V------------------------------------EES--AT-SF------------
-V----YEV-EV--P---------------------------------------------
---------------------------G-------------VK-KKDIT-----------
-----------IL-----------------------------------V--------EC-
VD-----NNTSQMHI----I-------G-----KS-------------------------
-----KE------SHS------NEYDARKGGHDATA------------KDVR--------
---AERKS---------G-C---FHRKFML---------------------P--WYV-VV
DRISATL--E-D------G----V--------------------L--TVVV-P-------
-KIA--------------------------------------------------------
------------------------------------PLPRTLNVDIKSPA----------
------------------------------------------------------------
------------------------------------------------------------
-------------------------------PLSD-------KLQRLNL-----------
------------------------------------------------------------
------------------------------------------------------------
------------------------------------------------------------
------------------------------------------------------------
---------------
>W.mirabilis.09649  [mRNA] [translate_table: standard]
------------------------------------------------------------
------------------------------------------------------------
------------------------------------------------------------
------------------------------------------------------------
------------------------------------------------------------
------------------------------------------------------------
------------------------------------------------------------
------------------------------------------------------------
------------------------------------------------------------
------------------------------------------------------------
------------------------------------------------------------
------------------------------------------------------------
-------------------------MNMNMNMNMGM------------------------
--------------------NLVATNV---------------------------------
------------------------------------------------------------
------------------------------------------------------------
--------------------------------------EES--AT-SL------------
-V----YEL-EV--P---------------------------------------------
---------------------------G-------------VK-KKDIS-----------
-----------IR-----------------------------------V--------EC-
-DSNNSSK----LNIIGKSK-------G-----SR-------------------------
-----NNGYDARKGGD-------DGTA---------------------KYVR--------
---AERKS---------GC----FHRKFTL---------------------P--WYV-VV
DHISATL--E-D------G----V--------------------L--TVVV-P-------
-KIP--------------------------------------------------------
--------------------------------------------PPPRTLN---------
------------------------------------------------------------
------------------------------------------------------------
-------------------------------VVIK--------------SPTPFSD----
------------------------------------------------------------
------------------------------------------------------------
------------------------------------------------------------
------------------------------------------------------------
---------------
>W.mirabilis.09651  [mRNA] [translate_table: standard]
------------------------------------------------------------
------------------------------------------------------------
------------------------------------------------------------
------------------------------------------------------------
------------------------------------------------------------
------------------------------------------------------------
------------------------------------------------------------
------------------------------------------------------------
------------------------------------------------------------
------------------------------------------------------------
------------------------------------------------------------
------------------------------------------------------------
-------------------------MNMNVNVGMNV------------------------
----------------------EVSAT---------------------------------
------------------------------------------------------------
------------------------------------------------------------
----------------------------------------------SL------------
-V----YEV-EV--R---------------------------------------------
---------------------------G-------------VK-KKDIS-----------
-----------IR-----------------------------------V--------EC-
-DSNNSSK----LNIIGKSK-------G-----SR-------------------------
-----NNEYDARKGGD-------DGTA---------------------NYVR--------
---AERKS-------------VSFHKKFTL---------------------P--WYV-DV
DHISATL--E-D------G----V--------------------L--TVVV-P-------
-KIP--------------------------------------------------------
--------------------------------------------PPPRILN---------
------------------------------------------------------------
------------------------------------------------------------
-------------------------------VVIN--------------SPTPFSD----
------------------------------------------------------------
------------------------------------------------------------
------------------------------------------------------------
------------------------------------------------------------
---------------
>AT4G21870.1.TAIR10
------------------------------------------------------------
------------------------------------------------------------
------------------------------------------------------------
------------------------------------------------------------
------------------------------------------------------------
------------------------------------------------------------
------------------------------------------------------------
------------------------------------------------------------
--------------------------------------MDFQTIQVM-------------
--PWEY------------------------------------------------------
------------------------------------------------------------
------------------------------------------------------------
-------------------------VLASQS-LNN-------------------------
--------------------YQENHVR---------------------------------
------------------------------------------------------------
------------------------------------------------------------
-W------------------------------------SQS--PD-SH------------
-T----FSV-DL--P---------------------------------------------
---------------------------G-------------LR-KEEIK-----------
-----------VE-----------------------------------I--------ED-
-S-------IY-LII----R-------T-----EA-------------------------
-----TP--------M---------SP---------------------------------
---PDQPL---------K-T---FKRKFRL---------------------P--ESI-DM
IGISAGY--E-D------G----V--------------------L--TVIV-P-------
-KRI--------------------------------------------------------
MTR---------------------------------------------------------
------------------------------------------------------------
------------------------------------------------------------
-------------------------------RLID-------PSDVPESLQLLARAA---
------------------------------------------------------------
------------------------------------------------------------
------------------------------------------------------------
------------------------------------------------------------
---------------
>LOC_Os07g33350.1.MSUv7.0
------------------------------------------------------------
------------------------------------------------------------
------------------------------------------------------------
------------------------------------------------------------
------------------------------------------------------------
------------------------------------------------------------
------------------------------------------------------------
------------------------------------------------------------
------------------------------MQPESDRDADAGRRIRL-------------
--PWII------------------------------------------------------
------------------------------------------------------------
TTPWRRRRRCTSAQDSGARSTRGSGTI---------------------------------
-------------------------GRISSA-SSRR------------RLRLRRRRRRRR
GAAMSAGRRPPPRTS-----TPPASPV---------------------------------
------------------------------------------------------------
-----------------------------------------------------IN-----
--------------------------------------QKHHLIE-SFGALISLIDTKRG
MV--------GL------------------------------------------------
---------------------------G-------------VR-KEEIR-----------
-----------VE-----------------------------------V--------ED-
-A-----M-Y--LVI----R-------T-----EL-------------------------
-----DD--------G---------GD---------------------------------
---GDGGG-----GGGRR-S---FARKFRL---------------------P--AMV-DA
DGISAEY--T-H------G----V--------------------L--RVTV-P-------
-RLH--------------------------------------------------------
-------------------------------------TRA----RP--------------
------------------------------------------------------------
------------------------------------------------------------
--------------------------------VVN-------LAGGGGGGGGPACDPVAR
AA----------------------------------------------------------
------------------------------------------------------------
------------------------------------------------------------
------------------------------------------------------------
---------------
>Zm00001d021634_T001.RefGen_V4
------------------------------------------------------------
------------------------------------------------------------
------------------------------------------------------------
------------------------------------------------------------
------------------------------------------------------------
------------------------------------------------------------
------------------------------------------------------------
------------------------------------------------------------
-------------------------MDYSYPMEEQHSGFRQWQWQWR-------------
--LFSL------------------------------------------------------
------------------------------------------------------------
------------------------------------------------------------
-------------------------LSSQPELLPPP------------------------
--------------------RPANHVR---------------------------------
------------------------------------------------------------
------------------------------------------------------------
-W------------------------------------EET--AA-AH------------
-L----FSA-SL--P---------------------------------------------
---------------------------G-------------VR-KEEIR-----------
-----------VE-----------------------------------V--------ED-
-------ARY--LVI----RTELDAGTG--------------------------------
-----TG------GAV--------------------------------------------
---ADARS---------------FDRKFRL---------------------P--GMV-DV
DGISAAY--T-H------G----V--------------------L--TVKV-P-------
-RMH--------------------------------------------------------
--------------------------------------------TRAR------------
------------------------------------------------------------
------------------------------------------------------------
-------------------------------PVVD-------ILGAGAGPASDHAARAA-
------------------------------------------------------------
------------------------------------------------------------
------------------------------------------------------------
------------------------------------------------------------
---------------
>evm_27.model.AmTr_v1.0_scaffold00062.137.v1.0
------------------------------------------------------------
------------------------------------------------------------
------------------------------------------------------------
------------------------------------------------------------
------------------------------------------------------------
------------------------------------------------------------
------------------------------------------------------------
------------------------------------------------------------
-----------------------------------MEFSAMNPSLQY-------------
------------------------------------------------------------
------------------------------------------------------------
------------------------------------------------------------
-------------------------FMASTFPLASY------------------------
---------------RVRMMTPENHVE---------------------------------
------------------------------------------------------------
------------------------------------------------------------
-W------------------------------------RET--PH-AH------------
-V----FSA-DL--P---------------------------------------------
---------------------------G-------------VR-KEDIR-----------
-----------VE-----------------------------------V--------ED-
-------SLY--LII----R-------T-----EN-------------------------
-----QA------TDE----MREEEGG---------------------ERPL--------
---MRRRR---------------FMRKFRL---------------------P--EGV-NI
TQISAEF--R-D------G----V--------------------L--SVNV-P-------
-RLV--------------------------------------------------------
--------------------------------------------SLRER-----------
------------------------------------------------------------
------------------------------------------------------------
-------------------------------FRVD-------PSDVPDCHELLAPAA---
------------------------------------------------------------
------------------------------------------------------------
------------------------------------------------------------
------------------------------------------------------------
---------------
>Lchi21756_Lch
------------------------------------------------------------
------------------------------------------------------------
------------------------------------------------------------
------------------------------------------------------------
------------------------------------------------------------
------------------------------------------------------------
------------------------------------------------------------
------------------------------------------------------------
--------------------------------------MELYPVQPA-------------
--TWPF------------------------------------------------------
------------------------------------------------------------
------------------------------------------------------------
-------------------------LLPSPFIFPPY------------------------
------------------NNILTVQNY---------------------------------
------------------------------------------------------------
-----------------------------------------------------VH-----
-W------------------------------------TET--PE-SH------------
-L----FSA-DL--P---------------------------------------------
---------------------------G-------------VK-KEEIR-----------
-----------VE-----------------------------------V--------ED-
-------YRY--LII----R-------T-----ER-------------------------
-----TD----------------EATE---------------------PAMN--------
-----------------------FMRKFRL---------------------P--ERV-DL
DGISAGL--E-D------G----I--------------------L--TVTV-PRSFIRGR
FRID--------------------------------------------------------
-----------------------------------------PADLPDTRHLL--------
------------------------------------------------------------
------------------------------------------------------------
-------------------------------ARAA-------------------------
------------------------------------------------------------
------------------------------------------------------------
------------------------------------------------------------
------------------------------------------------------------
---------------
>Solyc02g080410.3.1.ITAG3.2
------------------------------------------------------------
------------------------------------------------------------
------------------------------------------------------------
------------------------------------------------------------
------------------------------------------------------------
------------------------------------------------------------
------------------------------------------------------------
------------------------------------------------------------
--------------------------------------MEFSTFHPS-------------
--TWNS------------------------------------------------------
------------------------------------------------------------
------------------------------------------------------------
-------------------------FFTSPLLFPYQ------------------------
-------------------FIPENYVH---------------------------------
------------------------------------------------------------
------------------------------------------------------------
-W------------------------------------RET--PE-SH------------
-I----YSA-DL--P---------------------------------------------
---------------------------G-------------VK-KEEIK-----------
-----------VE-----------------------------------V--------ED-
-------SSY--LII----R-------T-----EA-------------------------
-----AN----------------ETTE---------------------PIRS--------
-----------------------FMRKFRL---------------------P--GMV-DM
DGISASY--R-D------G----V--------------------L--TVTV-P-------
-RTL--------------------------------------------------------
-------------------------------------VRRGFFIEPDDLTE---------
------------------------------------------------------------
------------------------------------------------------------
-------------------------------SIVN------------------LGASAA-
------------------------------------------------------------
------------------------------------------------------------
------------------------------------------------------------
------------------------------------------------------------
---------------
>Azfi_s0003.g007525
------------------------------------------------------------
------------------------------------------------------------
------------------------------------------------------------
------------------------------------------------------------
------------------------------------------------------------
------------------------------------------------------------
------------------------------------------------------------
--------------------------------MSGTPASSSPDITHSTPSSIQEEETSPA
RSFGAEISVIIHHNLDEEYADTDTDTDHEFPAVATSSSSSLSEAMNR-------------
--VLTS------------------------------------------------------
------------------------------------------------------------
--PWIEDLDSRIHKRRPHHSSRPGSAMAVSDEAERSRYEGYAFTCFLDYNRYIRLPPPLC
YHPNFVRLE----------------NLPYDN-VNEY------------VSWIPSPPGSTL
AARQMSIVRTSTPSFSLICRPKEVHPH---------------------------------
----------------------------------------------------------PA
IGVA-------------------------------------------------VD-----
-V------------------------------------IEL--SD-QY------------
-L----FVV-EV--R---------------------------------------------
---------------------------G-------------LK-NTNLK-----------
-----------VR-----------------------------------V--------EN-
-S-----S-I--LKI----S-------G-----RR-------------------------
-KQDDSE--------L---------SH---------------------DFLR--------
CVCVEREG---------R-N---FTRKFNL---------------------P--PNI-IV
DNISASF--H-R------G----L--------------------V--YIAL-P-------
-KKP--------------------------------------------------------
-----------------------------------SRSRH----KPL-------------
------------------------------------------------------------
------------------------------------------------------------
-------------------------------KDLN----------------VRIML----
------------------------------------------------------------
------------------------------------------------------------
------------------------------------------------------------
------------------------------------------------------------
---------------
>TnS000015235t04
------------------------------------------------------------
------------------------------------------------------------
------------------------------------------------------------
------------------------------------------------------------
------------------------------------------------------------
------------------------------------------------------------
------------------------------------------------------------
------------------------------------------------------------
------------------------------------------------------------
------------------------------------------------------------
------------------------------------------------------------
------------------------------------------------------------
------------------------------------------------------------
--------------------MGNAKLP---------------------------------
------------------------------------------------------------
-----------------------------------------------------VD-----
-V------------------------------------NES--EE-GI------------
-T----LEV-EV--A---------------------------------------------
---------------------------G-------------LT-RNAIT-----------
-----------VE-----------------------------------V--------ED-
-G-----H-L--LKI----Q-------G-----EK-------------------------
-----KR--------L---------LACQTS-DEEEENRPA-------KYVR--------
---AERSV---------G-K---FCRKFSI---------------------P--SNV-DV
EGICAAC--S-H------G----L--------------------L--TVHL-P-------
-TLP--------------------------------------------------------
------------------------------------PPPH----YPKAK-----------
------------------------------------------------------------
------------------------------------------------------------
-------------------------------FNIP-------IL----------------
------------------------------------------------------------
------------------------------------------------------------
------------------------------------------------------------
------------------------------------------------------------
---------------
>LOC_Os02g54140.1.MSUv7.0
------------------------------------------------------------
------------------------------------------------------------
------------------------------------------------------------
------------------------------------------------------------
------------------------------------------------------------
------------------------------------------------------------
------------------------------------------------------------
------------------------------------------------------------
---------------------------MTELFDTAVTSLLHLPEVLD-------------
--RLGA------------------------------------------------------
------------------------------------------------------------
------------------------------------------------------------
-------------------------AAGDRRSAGDH------------------------
------AHHAAHGHGQHRISGIGGGAP---------------------------------
------------------------------------------------------------
-----------------------------------------------------VD-----
-I------------------------------------MET--PG-EY------------
-A----FVL-DV--P---------------------------------------------
---------------------------G-------------LS-KSDIQ-----------
-----------VT-----------------------------------L--------EE-
-------DRV--LVM----KSSNGAGNG-----KR-------------------------
-----KR------EEE-------EGEC---------------------KYIR--------
---LERRA-----------SPRAFARKFRL---------------------P--EDA-DT
GGISARC--E-N------G----V--------------------L--TVTV-K-------
-KRP--------------------------------------------------------
--------------------------------------------PPEKKTKSVQ------
------------------------------------------------------------
------------------------------------------------------------
-------------------------------VTIA-------------------------
------------------------------------------------------------
------------------------------------------------------------
------------------------------------------------------------
------------------------------------------------------------
---------------
>Zm00001d004599_T001.RefGen_V4
------------------------------------------------------------
------------------------------------------------------------
------------------------------------------------------------
------------------------------------------------------------
------------------------------------------------------------
------------------------------------------------------------
------------------------------------------------------------
------------------------------------------------------------
---------------------MTELFDTVVTSLLHLPEVLDCLAAAD-------------
------------------------------------------------------------
------------------------------------------------------------
------------------------------------------------------------
-------------------------GDRRLAGHHAT------------------------
---------HGHGHGRIHGLGGGGRAP---------------------------------
------------------------------------------------------------
-----------------------------------------------------VD-----
-I------------------------------------VER--PR-EY------------
-A----FVL-DV--P---------------------------------------------
---------------------------G-------------LS-KLDIQ-----------
-----------VT-----------------------------------L--------EE-
-------DRV--LVM----K-------GGSGKRKR-------------------------
-----DE------EED-----MNGKGC---------------------RYIR--------
---LERGA-----------ARRSFVRKFRL---------------------P--EDF--V
GKVDNWW-----------G----V-----------------------AALL---------
-WRV--------------------------------------------------------
------------------------------------------------------------
------------------------------------------------------------
------------------------------------------------------------
-------------------------------RLLG-------------------------
------------------------------------------------------------
------------------------------------------------------------
------------------------------------------------------------
------------------------------------------------------------
---------------
>Zm00001d020390_T001.RefGen_V4
------------------------------------------------------------
------------------------------------------------------------
------------------------------------------------------------
------------------------------------------------------------
------------------------------------------------------------
------------------------------------------------------------
------------------------------------------------------------
------------------------------------------------------------
---------------------MTELFDTAVTSLLHLPEVLDRLAAAD-------------
------------------------------------------------------------
------------------------------------------------------------
------------------------------------------------------------
-------------------------GDRRSAGHHAA------------------------
-----HGHGHGRIHGLGGGGGGGGGAP---------------------------------
------------------------------------------------------------
-----------------------------------------------------MD-----
-I------------------------------------VES--PR-EY------------
-A----FVL-DV--P---------------------------------------------
---------------------------G-------------LS-KSDIQ-----------
-----------VT-----------------------------------L--------EE-
-------DRM--LVM----K-------GGSGKRKR-------------------------
-----DE------EED-----MNGEGC---------------------RYIR--------
---LERGA-----------APRSFVRKFWL---------------------P--EDF--V
GKVDNWW-----------G----V-----------------------AALL---------
-WRV--------------------------------------------------------
------------------------------------------------------------
------------------------------------------------------------
------------------------------------------------------------
-------------------------------RLLG-------------------------
------------------------------------------------------------
------------------------------------------------------------
------------------------------------------------------------
------------------------------------------------------------
---------------
>Zm00001d018298_T001.RefGen_V4
------------------------------------------------------------
------------------------------------------------------------
------------------------------------------------------------
------------------------------------------------------------
------------------------------------------------------------
------------------------------------------------------------
------------------------------------------------------------
------------------------------------------------------------
---------------------MTELFDTAVTSLLHLPEVLDRLSAAD-------------
------------------------------------------------------------
------------------------------------------------------------
------------------------------------------------------------
-------------------------GDRRSAGNHAA------------------------
---------HGHGHGRVHGLGGGGGAP---------------------------------
------------------------------------------------------------
-----------------------------------------------------VD-----
-I------------------------------------VES--PR-EY------------
-A----FVL-DV--P---------------------------------------------
---------------------------G-------------LS-KSDIQ-----------
-----------VT-----------------------------------L--------EE-
-------DRV--LVM----K-------GGSGKRKR-------------------------
-----DE------EED-----MNGEGC---------------------RYIR--------
---LERGA-----------APRSFVRKFRL---------------------P--EDA-DT
GGVAARC--E-N------G----V--------------------L--TVTV-K-------
-KLP--------------------------------------------------------
--------------------------------------------PPEKKAKTVQ------
------------------------------------------------------------
------------------------------------------------------------
-------------------------------VTIA-------------------------
------------------------------------------------------------
------------------------------------------------------------
------------------------------------------------------------
------------------------------------------------------------
---------------
>Zm00001d037633_T001.RefGen_V4
------------------------------------------------------------
------------------------------------------------------------
------------------------------------------------------------
------------------------------------------------------------
------------------------------------------------------------
------------------------------------------------------------
------------------------------------------------------------
------------------------------------------------------------
---------------------------MTELFDTAVTSLLHLPEVLD-------------
--RLAT------------------------------------------------------
------------------------------------------------------------
------------------------------------------------------------
-------------------------ADGDRRSTGHH------------------------
-------AAHDHGHGHVHGLGGGGGAP---------------------------------
------------------------------------------------------------
-----------------------------------------------------VD-----
-I------------------------------------VES--PR-EY------------
-A----FVL-DV--P---------------------------------------------
---------------------------G-------------LS-KSDIQ-----------
-----------VT-----------------------------------L--------EE-
-------DRV--LVM----K-------GGSGKRKR-------------------------
-----DE------EED-----MNGEGC---------------------RYIR--------
---LERGA-----------APRSFVRKFRL---------------------P--EDF---
---------V--------G-----------------------------------------
------------------------------------------------------------
------------------------------------------------------------
------------------------------------------------------------
------------------------------------------------------------
------------------------------------------------------------
------------------------------------------------------------
------------------------------------------------------------
------------------------------------------------------------
------------------------------------------------------------
---------------
>AT1G54050.1.TAIR10
------------------------------------------------------------
------------------------------------------------------------
------------------------------------------------------------
------------------------------------------------------------
------------------------------------------------------------
------------------------------------------------------------
------------------------------------------------------------
------------------------------------------------------------
-------------------------MSAVAINHFFGLPEAIEKLILP-------------
------------------------------------------------------------
------------------------------------------------------------
------------------------------------------------------------
-------------------------ISRSGESNNES------------------------
-----------------RGRGSSNNIP---------------------------------
------------------------------------------------------------
-----------------------------------------------------ID-----
-I------------------------------------LES--PK-EY------------
-I----FYL-DI--P---------------------------------------------
---------------------------G-------------IS-KSDIQ-----------
-----------VT-----------------------------------V--------EE-
-------ERT--LVI----K-----SNG-----KR-------------------------
-----KR------DDD-----ESEEGS---------------------KYIR--------
---LERRL---------AQN---LVKKFRL---------------------P--EDA-DM
ASVTAKY--Q-E------G----V--------------------L--TVVI-K-------
-KLP--------------------------------------------------------
------------------------------------------PQPPKPKTVQ--------
------------------------------------------------------------
------------------------------------------------------------
-------------------------------IAVS-------------------------
------------------------------------------------------------
------------------------------------------------------------
------------------------------------------------------------
------------------------------------------------------------
---------------
>Lchi11461_Lch
------------------------------------------------------------
------------------------------------------------------------
------------------------------------------------------------
------------------------------------------------------------
------------------------------------------------------------
------------------------------------------------------------
------------------------------------------------------------
------------------------------------------------------------
--------------------------MSPVADAALFNGNLAAAVNHL-------------
------------------------------------------------------------
------------------------------------------------------------
------------------------------------------------------------
-------------------------LHHFPDSVEKM------------------------
--------AFPSRSHESNESKGMDSVP---------------------------------
------------------------------------------------------------
-----------------------------------------------------VD-----
-I------------------------------------LET--AK-EY------------
-V----FYL-DV------------------------------------------------
-----------------------------------------TV-EDETT-----------
-----------LV-----------------------------------I--------RG-
-------------------S-------G-----KR-------------------------
-----KR------EDG------EDEGC---------------------KYIR--------
---LERKA---------SPK---FLRKFRL---------------------P--ETC-NT
NAISAKC--E-N------G----V--------------------L--TVTI-E-------
-KLP--------------------------------------------------------
--------------------------------------------PPPKTKSVE-------
------------------------------------------------------------
------------------------------------------------------------
-------------------------------IAIS-------------------------
------------------------------------------------------------
------------------------------------------------------------
------------------------------------------------------------
------------------------------------------------------------
---------------
>Solyc03g123540.3.1.ITAG3.2
------------------------------------------------------------
------------------------------------------------------------
------------------------------------------------------------
------------------------------------------------------------
------------------------------------------------------------
------------------------------------------------------------
------------------------------------------------------------
------------------------------------------------------------
------------------------------------MSSVVDVVSQL-------------
--LFPE------------------------------------------------------
------------------------------------------------------------
------------------------------------------------------------
-------------------------SIERLV-SPSR------------------------
--------------------SNESRGT---------------------------------
------------------------------------------------------------
--IP-------------------------------------------------VD-----
-I------------------------------------LDT--PK-EY------------
-I----FYM-DV--P---------------------------------------------
---------------------------G-------------LS-KSDIQ-----------
-----------VS-----------------------------------V--------ED-
EK-----TLV--IRS----N-------G-----KR-------------------------
-----KR--------E-------ESEE------------------EGCKYVR--------
---LERNP---------PLK---LMRKFKL---------------------P--DYC-NV
SAITAKC--E-N------G----V--------------------L--TVVV-E-------
-KMP--------------------------------------------------------
-------------------------------------PPS----KA--------------
------------------------------------------------------------
------------------------------------------------------------
-------------------------------KTVK----------------VAVS-----
------------------------------------------------------------
------------------------------------------------------------
------------------------------------------------------------
------------------------------------------------------------
---------------
>W.mirabilis.15194  [mRNA] [translate_table: standard]
------------------------------------------------------------
------------------------------------------------------------
------------------------------------------------------------
------------------------------------------------------------
------------------------------------------------------------
------------------------------------------------------------
------------------------------------------------------------
------------------------------------------------------------
----------------------------------------MDPL----------------
--VWAS------------------------------------------------------
------------------------------------------------------------
------------------------------------------------------------
-------------------------LRDEGSGRTPN------------------------
-------------SYSTETTHATTSAP---------------------------------
------------------------------------------------------------
-----------------------------------------------------VD-----
-V------------------------------------REY--QD-RY------------
-V----FTA-DI--P---------------------------------------------
---------------------------G-------------VK-SNQIR-----------
-----------VQ-----------------------------------I--------EA-
-------QNI--LSI----T-------G-----ER-------------------------
-------------IREDNDFNSAENDE---------------------QYLR--------
---LERFF---------G-P---FSRKFTM---------------------P--GDC-NY
DAISLSF--S-E------G----I--------------------L--TVNV-P-------
-KLL--------------------------------------------------------
--------------------------------------------APELNASQIQDFQECM
EGNEEYHQHKQYSESILKQQNGNGNEGDKTGTVEEMFPGDADTEMFSSSDFIMGTKDGKN
RLWPKSTISILISKFEEIYNKLNCGKLGKKHWDLLADEMNRACNCSFTG-----------
-------------------------------MQCRYKWNRLKKSYKKEKMKREVSGAKSS
NWPYYDEIDRVIGKSLKVGGLPEGFEGLPGGFDGVGWKNMGQSTLSKKKESETDLIDDDI
LKVKKQGPASSSRQREPRHAKDIDMEGKRAKRMQSTMDAIAVAMQTNMKRLTETMKEIEQ
NKMRQENASLLLSSPRMGFGFEPVLWDFEYNTTIHWEAKA--------------------
------------------------------------------------------------
---------------
>Gb_02607
------------------------------------------------------------
------------------------------------------------------------
------------------------------------------------------------
------------------------------------------------------------
------------------------------------------------------------
------------------------------------------------------------
------------------------------------------------------------
------------------------------------------------------------
------------------------------------------------------------
------------------------------------------------------------
------------------------------------------------------------
------------------------------------------------------------
-------------------------MFRAPT-----------------------------
--------------------FRNLCRL---------------------------------
------------------------------------------------------------
------------------------------------------------------------
-------------------------------------------NVHKF------------
------FAMLNF--E---------------------------------------------
-----------------------------------------VN-AEDDK-----------
-----------VL-----------------------------------V-----------
------------IKT----Q-------G-----KQ-------------------------
-----KH------ENE-------EEES---------------------KILR--------
---MERNT---------NPK---FVRKFAL---------------------L--REA-NM
DSIFVSC--V-D------G----V--------------------L--TFNV-P-------
-KIP--------------------------------------------------------
---------------------------------------------PMDKS----------
------------------------------------------------------------
------------------------------------------------------------
-------------------------------KIIE------------------IAAN---
------------------------------------------------------------
------------------------------------------------------------
------------------------------------------------------------
------------------------------------------------------------
---------------
>Gb_39584
------------------------------------------------------------
------------------------------------------------------------
------------------------------------------------------------
------------------------------------------------------------
------------------------------------------------------------
------------------------------------------------------------
------------------------------------------------------------
------------------------------------------------------------
---------------------------MKTNLEHALDDDRIIATVNQ-------------
------------------------------------------------------------
------------------------------------------------------------
------------------------------------------------------------
-------------------------LLHFPEELEKM------------------------
-------ISPPARSYAREDYQGVLLGA---------------------------------
------------------------------------------------------------
-----------------------------------------------------VD-----
-I------------------------------------KET--SK-EY------------
-T----FYS-DV--P---------------------------------------------
---------------------------G-------------LT-KSDIQ-----------
-----------VT-----------------------------------V--------EG-
-------DKV--LVI----K-----SQG-----KR-------------------------
-----KR------EDE-------EEEC---------------------KILR--------
---MERKT---------NPK---FVRKFVL---------------------P--GDA-NV
DSISASC--V-D------G----V--------------------L--TVNV-P-------
-KIP--------------------------------------------------------
---------------------------------------------PVVKS----------
------------------------------------------------------------
------------------------------------------------------------
-------------------------------KTIE----------------IAVS-----
------------------------------------------------------------
------------------------------------------------------------
------------------------------------------------------------
------------------------------------------------------------
---------------
>TnS000953283t01
------------------------------------------------------------
------------------------------------------------------------
------------------------------------------------------------
------------------------------------------------------------
------------------------------------------------------------
------------------------------------------------------------
------------------------------------------------------------
------------------------------------------------------------
---------------------------MRGTLDGGRIMARVNQVFHL-------------
------------------------------------------------------------
------------------------------------------------------------
------------------------------------------------------------
-------------------------PEALGFVISPA------------------------
------------ERLHEPESQGFVTAS---------------------------------
------------------------------------------------------------
-----------------------------------------------------VD-----
-V------------------------------------KQT--PK-EY------------
-V----FYM-DV--P---------------------------------------------
---------------------------G-------------LT-KSDIQ-----------
-----------VY-----------------------------------V--------EE-
-------EKMLVLKC----Q-------G----TKR-------------------------
-----KR------EGD------EEEEY---------------------KISR--------
---LERKS---------NRK---FERRFTL---------------------P--NDS-NV
KEISASC--Q-D------G----V--------------------L--VVRV-P-------
-RIP--------------------------------------------------------
---------------------------------------------PSPNS----------
------------------------------------------------------------
------------------------------------------------------------
-------------------------------KTVQ------------------IAVS---
------------------------------------------------------------
------------------------------------------------------------
------------------------------------------------------------
------------------------------------------------------------
---------------
>W.mirabilis.07834  [mRNA] [translate_table: standard]
------------------------------------------------------------
------------------------------------------------------------
------------------------------------------------------------
------------------------------------------------------------
------------------------------------------------------------
------------------------------------------------------------
------------------------------------------------------------
------------------------------------------------------------
---------------MSAFHARITSQAILCFTLRSIPSRTFSKFLQV-------------
--ALEL------------------------------------------------------
------------------------------------------------------------
--SFDHYIVLQLCRVSRFYLSSPSVSPRGAES----------------------------
-------------------------RAMLGN-LDGG------------SIFATMNHIFHL
PEALDLMISPADRTSEQTQEAKGFVPA---------------------------------
------------------------------------------------------------
----------------------------------------------------AVD-----
-I------------------------------------KQT--PK-EY------------
-I----FYV-DV--P---------------------------------------------
---------------------------G-------------LT-KSDIQ-----------
-----------VY-----------------------------------V--------EE-
-------KKV--LVL--KCQ-------G---G-KR-------------------------
-----KR------EGE-------NEEEEC-------------------KILR--------
---LERKT---------NRK---FERRFTL---------------------P--GDS-NV
AEISAVC--Q-D------G----V--------------------L--TVKV-P-------
-RIL--------------------------------------------------------
---------------------------------------------PSQKS----------
------------------------------------------------------------
------------------------------------------------------------
-------------------------------KTVQ---------ITVN------------
------------------------------------------------------------
------------------------------------------------------------
------------------------------------------------------------
------------------------------------------------------------
---------------
>Sacu_v1.1_s0017.g007074
------------------------------------------------------------
------------------------------------------------------------
------------------------------------------------------------
------------------------------------------------------------
------------------------------------------------------------
------------------------------------------------------------
------------------------------------------------------------
----------------------------MEAGDSAAFPKHETEAEKQKMKVAPEVQQKAE
YVVSVATEQEMRKKGKKKEDGKAGYARELRLRSDRYDINHEKTEEQK-------------
--GLVS------------------------------------------------------
------------------------------------------------------------
--PPHHNNTIRIATSSSTSTASSSITKEKEEEMAEEDSELWPWMKKASNSKFTSFLDYKR
YIRPPPPSAFCSKFVRLQHLPYQFQHHHLQQ-HPLH------------FASDSRPPSTPP
FSTMPSCQCDECEVHNYLQDMHRSVAT---------------------------------
------------------------------------------------------------
-GTA-------------------------------------------------VD-----
-V------------------------------------MEL--PN-RY------------
-V----FVV-EV--P---------------------------------------------
---------------------------G-------------LK-LKNMK-----------
-----------VQ-----------------------------------V--------EN-
-D-----S-I--LKI----S-------GTRKPNEC-------------------------
-----DI--------S---------HE-------------------ILRYIN--------
---VERQG---------G-H---FMRKFNL---------------------P--TNI-AL
DNISAAC--H-H------G----L--------------------L--HITL-P-------
-KKG--------------------------------------------------------
-----------------------------------HSQRC----KP--------------
------------------------------------------------------------
------------------------------------------------------------
-------------------------------KEFE-------INVMAMPSKVSML-----
------------------------------------------------------------
------------------------------------------------------------
------------------------------------------------------------
------------------------------------------------------------
---------------
>W.mirabilis.08467  [mRNA] [translate_table: standard]
------------------------------------------------------------
------------------------------------------------------------
------------------------------------------------------------
------------------------------------------------------------
------------------------------------------------------------
------------------------------------------------------------
------------------------------------------------------------
------------------------------------------------------------
-----------------------------MEGLARDMERILSMPEEV-------------
------------------------------------------------------------
------------------------------------------------------------
------------------------------------------------------------
-------------------------EKKLHRPTRRY------------------------
--------------------VRDTKAM---------------------------------
------------------------------------------------------------
FRTS-------------------------------------------------AD-----
-I------------------------------------LEA--PD-AY------------
-I----FVL-DM--P---------------------------------------------
---------------------------G-------------LE-AGNIK-----------
-----------VK-----------------------------------V--------EN-
-------N-V--LHI----A-------G-----KK-------------------------
-----KK------KQM-----QLGPDI---------------------RVIR--------
---MERKR---------A-R---YMRKFTL---------------------P--GDA-NI
ENVRATY--K-D------G----V--------------------L--TVNV-A-------
-KKP--------------------------------------------------------
--------------------------------------------PVEAEKA---------
------------------------------------------------------------
------------------------------------------------------------
-------------------------------KSFT----------------VPIS-----
------------------------------------------------------------
------------------------------------------------------------
------------------------------------------------------------
------------------------------------------------------------
---------------
>Gb_01047
------------------------------------------------------------
------------------------------------------------------------
------------------------------------------------------------
------------------------------------------------------------
------------------------------------------------------------
------------------------------------------------------------
------------------------------------------------------------
------------------------------------------------------------
-----------------------------MDTLARDMQHVLNMPDEM-------------
------------------------------------------------------------
------------------------------------------------------------
------------------------------------------------------------
-------------------------EKSLQRPARNF------------------------
--------------------VRDTKAM---------------------------------
------------------------------------------------------------
FRTS-------------------------------------------------AD-----
-I------------------------------------FEL--PN-SY------------
-M----FVL-DM--P---------------------------------------------
---------------------------G-------------LE-ANHIK-----------
-----------VK-----------------------------------V--------DN-
-------N-V--LHV----A-------G-----KV-------------------------
-----KK------NKQ------VNPEV---------------------KVIR--------
---RERRR---------A-R---YMRKFTL---------------------P--VNA-NA
EDIKATY--K-D------G----V--------------------L--TVTV-A-------
-KRP--------------------------------------------------------
--------------------------------------------PSETEKP---------
------------------------------------------------------------
------------------------------------------------------------
-------------------------------KSVT----------------IPIS-----
------------------------------------------------------------
------------------------------------------------------------
------------------------------------------------------------
------------------------------------------------------------
---------------
>Gb_01049
------------------------------------------------------------
------------------------------------------------------------
------------------------------------------------------------
------------------------------------------------------------
------------------------------------------------------------
------------------------------------------------------------
------------------------------------------------------------
------------------------------------------------------------
-----------------------------MDTLARDMQHVLNMPDEM-------------
------------------------------------------------------------
------------------------------------------------------------
------------------------------------------------------------
-------------------------EKSLQRPARNF------------------------
--------------------VRDTKAM---------------------------------
------------------------------------------------------------
FRTS-------------------------------------------------AD-----
-I------------------------------------FEL--PN-SY------------
-M----FVL-DM--P---------------------------------------------
---------------------------G-------------LE-ANHIK-----------
-----------VK-----------------------------------V--------DN-
-------N-V--LHV----A-------G-----KL-------------------------
-----KK------NKQ------VNPEV---------------------KVIR--------
---RERRR-------------ARYMRKFTL---------------------P--ANA-NV
EDIKDTY--K-D------G----V--------------------L--TVTV-A-------
-KRP--------------------------------------------------------
--------------------------------------------PSETEKP---------
------------------------------------------------------------
------------------------------------------------------------
-------------------------------KSVT----------------IPIS-----
------------------------------------------------------------
------------------------------------------------------------
------------------------------------------------------------
------------------------------------------------------------
---------------
>PP1S11_289V6.1_Php
------------------------------------------------------------
------------------------------------------------------------
------------------------------------------------------------
------------------------------------------------------------
------------------------------------------------------------
------------------------------------------------------------
------------------------------------------------------------
------------------------------------------------------------
-----------------------------MEFVVFDTDPFLTSLHQL-------------
--VHEP------------------------------------------------------
------------------------------------------------------------
------------------------------------------------------------
-------------------------ESDLERKIKRK------------------------
-----------RRSQHDEPRHVTIATP---------------------------------
------------------------------------------------------------
-----------------------------------------------------VD-----
-V------------------------------------KEK--KD-AY------------
-L----FIA-DV--P---------------------------------------------
---------------------------G-------------LQ-KTDIE-----------
-----------VQ-----------------------------------I--------EN-
-------ENI--LTM----R-------G-----KR------------------------K
L----DE----IVNDK-------EEDT---------------------KFVR--------
---MERSP-------------VKLFRKFTL---------------------P--SDA-NA
DAITANC--V-D------G----V--------------------L--MVTV-P-------
-KIP--------------------------------------------------------
--------------------------------------------PPEPAKPKTVK-----
------------------------------------------------------------
------------------------------------------------------------
-------------------------------IAVD-------------------------
------------------------------------------------------------
------------------------------------------------------------
------------------------------------------------------------
------------------------------------------------------------
---------------
>PP1S119_31V6.1_Php
------------------------------------------------------------
------------------------------------------------------------
------------------------------------------------------------
------------------------------------------------------------
------------------------------------------------------------
------------------------------------------------------------
------------------------------------------------------------
------------------------------------------------------------
------------------------------------------------------------
------------------------------------------------------------
------------------------------------------------------------
------------------------------------------------------------
------------------------------------------------------------
--------------------MRGKRKS---------------------------------
------------------------------------------------------------
------------------------------------------------------D-----
-W-------------------------------------EA--ED-AQ------------
----------NA------------------------------------------------
--------------------------------------------EGDVK-----------
-----------FI-----------------------------------------------
-------R----LEL---------------------------------------------
------------------------------------------------RPVK--------
-----------------------LMRKFTL---------------------P--AVA-KV
DAISAAC--V-D------G----V--------------------L--TVTV-S-------
-KLP--------------------------------------------------------
--------------------------------------PA----KPE-------------
------------------------------------------------------------
------------------------------------------------------------
------------------------------------------------------------
------------------------------------------------------------
------------------------------------------------------------
------------------------------------------------------------
------------------------------------------------------------
---------------
>W.mirabilis.09325  [mRNA] [translate_table: standard]
------------------------------------------------------------
------------------------------------------------------------
------------------------------------------------------------
------------------------------------------------------------
------------------------------------------------------------
------------------------------------------------------------
------------------------------------------------------------
------------------------------------------------------------
----------------------------MDPSAWERASNEVSEPSQK-------------
------------------------------------------------------------
------------------------------------------------------------
------------------------------------------------------------
-------------------------PEKLSGTSISN------------------------
--------------AENDNSERKQLMP---------------------------------
------------------------------------------------------------
-----------------------------------------------------VD-----
-I------------------------------------KEY--PS-KY------------
-V----FKV-DV--P---------------------------------------------
---------------------------G-------------LR-SHHIR-----------
-----------VQ-----------------------------------V--------GE-
-------NNV--LTI----S-------G-----ER-------------------------
-------------KEDEEDNKDEENDV---------------------KFLQ--------
---IERKF---------G-K---FSRTLNL---------------------P--DFC-KQ
DAISASC--N-D------G----V--------------------L--AVTI-P-------
-KLL--------------------------------------------------------
--------------------------------------------PAEHNEGTTIQVQVT-
------------------------------------------------------------
------------------------------------------------------------
-------------------------------EKVNSEENNKGFINGVSVVEESLSNTSSP
NLGYRKQNSLLNSKSKNAKERNGERRMEEAVASDAELEIVSSDFVTEAKDSKSELWPNST
VAVFIAKFEGIYNSVNHGYLAQKHWDQIAAETNKICNSNLTGLQCKYKWHRLRKIYKREK
LKLNATGANISTWPFYADFDRILEEVEDNETHRRI-------------------------
------------------------------------------------------------
---------------
>W.mirabilis.11376  [mRNA] [translate_table: standard]
------------------------------------------------------------
------------------------------------------------------------
------------------------------------------------------------
------------------------------------------------------------
------------------------------------------------------------
------------------------------------------------------------
------------------------------------------------------------
------------------------------------------------------------
------------------------------------------------------------
------------------------------------------------------------
------------------------------------------------------------
------------------------------------------------------------
--------------------------MEVPG-SPGE------------------------
---------NTEKAPENQDSVRKESTP---------------------------------
------------------------------------------------------------
-----------------------------------------------------VD-----
-I------------------------------------KEY--PS-KY------------
-V----FKA-DV--P---------------------------------------------
---------------------------G-------------LK-SHQIR-----------
-----------VQ-----------------------------------V--------SD-
-------NNV--LTI----S-------G-----KR-------------------------
-----QK--------D-------EGDD-----KDEENDV---------KFVQ--------
---IERKF---------G-K---FMRNFTL---------------------P--PFC-KH
DAISALC--I-D------G----V--------------------L--TISI-PKLLPVEQ
NKAT--------------------------------------------------------
---TIQVEVEGKDNSAENDRGLINGVSVVEESLSNTASPNISFNQQHFQGCMRGDEQCNP
QKQNSCLNSEQNAKEENGTRRMDETLPSDAELEIASSDFVMEAKGSKNELWPQSTIAVFI
LKFEEVYNSVNHDYLAKRHWDQVANETNKICNSNLTGLQCRYKW----------------
-------------------------------NRLR-------KIYTTEKLKLNATGAKIS
MWPFYADFDRILGKTRKIIRLIRGCEKIEWDQREHYTLSMRNESEVSLNEDPSIDENLGS
ILHRQKDPYHLKGRDGEGKRVKRVQAPMDSMTGAMETNIRSLTETMKEIEQNKMRQETMQ
LDKILQTQLQREHYNLSTRKQQGVSLYEDASMEENQDLILLRQKEPYHLKDKDGEGKRVK
RVQATMDSIAEAMETNMRSLTETMKEIEQNKMRQESMQLDKILQTQLQIARLFAQK----
---------------
>TnS000377749t01
------------------------------------------------------------
------------------------------------------------------------
------------------------------------------------------------
------------------------------------------------------------
------------------------------------------------------------
------------------------------------------------------------
------------------------------------------------------------
------------------------------------------------------------
---------------------MNPSAWGAAALEVPGPQQGEKQTSLN-------------
------------------------------------------------------------
------------------------------------------------------------
------------------------------------------------------------
-------------------------RAPKDNEPKEN------------------------
--------------------EGDKEMP---------------------------------
------------------------------------------------------------
-----------------------------------------------------VD-----
-V------------------------------------KEY--PA-KY------------
-V----FIA-DV--P---------------------------------------------
---------------------------G-------------LK-SHQIR-----------
-----------VH-----------------------------------V--------ED-
-------QNV--LVI----N-------G-----ER-------------------------
-------------TRDDLVDKDEEKDA---------------------IYQR--------
---MERRI---------G-K---VTRKFTL---------------------P--GCC-KQ
DSVSTSC--I-D------G----V--------------------L--TVTI-A-------
-KGP--------------------------------------------------------
---PPEVTKDAATIQHQVIEKDNSTENKFMMNGVSLVEESLSNTTSSPNVSFNQHHLQEC
MMADEEYNIQKQRSDMHCKQPLVDKGDKTSELLGIAACDPDVEIVSSADFAIEAKEGRNE
LWPKTTISVFISKFERMYASLNFGYLAQKHWEEIANETNEICKSNLTG------------
-------------------------------LQCRYKWNRLKKIYKREKLKLNVTGAKTS
SWPYYEEFDRIVAKSRRKSKLSGGFDGLQWLNSEPPILSKRKERDAELLDEDALKDHENS
TSRRFKEPSAKDMDGEGKRVKRVKSTMDSIAVAMEMNMKHLTETMKEIEQNKMRQESIQL
DKILQTQLQIAQLFAQK-------------------------------------------
------------------------------------------------------------
---------------
>TnS000690105t04
------------------------------------------------------------
------------------------------------------------------------
------------------------------------------------------------
------------------------------------------------------------
------------------------------------------------------------
------------------------------------------------------------
------------------------------------------------------------
------------------------------------------------------------
------------------------------------------------------------
---MVS------------------------------------------------------
------------------------------------------------------------
------------------------------------------------------------
------------------------------------------------------------
--------------------IATAVTA---------------------------------
------------------------------------------------------------
-----------------------------------------------------VD-----
-V------------------------------------KEY--PD-KY------------
-V----FLA-DM--P---------------------------------------------
---------------------------G-------------VR-ANGVR-----------
-----------VQ-----------------------------------V--------EH-
-G-----N-I--LVI----S-------G-----ER-------------------------
-----SR------TDE-------EEKDKVIERDA--------------KFIR--------
---IERCF---------G-K---FLRKFTL---------------------S--DSC-NL
RAISVSC--T-D------G----V--------------------I--IVSV-P-------
-KLL--------------------------------------------------------
-------------------------------------PPESDSTQLQVMEKENSTENNRG
LIINGASLIEESLSNTTSSPNNVDEENKTGKIFDIAACDPEVEIVSSADFATEAKDRKSE
LWPKTTLLVFIAKFEKLYASLNYGYMSQKHWDQIANETNQICKSNVSGLQCKNKW-----
-------------------------------FRLK-------KIYKREKVKLNVTGAKTS
TWPYYEDLDRIVGKSRKKSKLSGGFDGLQWLNREPDIFPKRKEREIELSDEDALDEHHNA
TSQRFKQTPSKDFDVEGKRVKRVKSTMGSIASAMETNMKHLTETMKEIEQNKMRQESIQL
DKILQTQLQIAQLFAQK-------------------------------------------
------------------------------------------------------------
---------------
>Gb_18132
------------------------------------------------------------
------------------------------------------------------------
------------------------------------------------------------
------------------------------------------------------------
------------------------------------------------------------
------------------------------------------------------------
------------------------------------------------------------
------------------------------------------------------------
-------------------MKIITMEAYPQSSSAIVSISIRRRHPRN-------------
------------------------------------------------------------
------------------------------------------------------------
------------------------------------------------------------
-------------------------LQNFSPTSPPL------------------------
---------------------KDLECF---------------------------------
------------------------------------------------------------
-----------------------------------------------------TD-----
-F-------------------------SKMIVGHQGIARTT--VD---------------
------IKE-NI--L---------------------------------------------
---------------------------G-------------MK-GSNVK-----------
-----------VQ-----------------------------------I--------ED-
-------DNV--LTI----R-------G-----KE-------------------------
-----KR------EEV-------EEDT---------------------KHIH--------
---LERKS-------------KKYLRKFVL---------------------P--LDA-DL
DSISTVY--QDN-----------I--------------------L--TVTV-P-------
-KCL--------------------------------------------------------
--------------------------------------------LSL-------------
------------------------------------------------------------
------------------------------------------------------------
-------------------------------RSQK-------------------------
------------------------------------------------------------
------------------------------------------------------------
------------------------------------------------------------
------------------------------------------------------------
---------------
>Gb_20986
------------------------------------------------------------
------------------------------------------------------------
------------------------------------------------------------
------------------------------------------------------------
------------------------------------------------------------
------------------------------------------------------------
------------------------------------------------------------
------------------------------------------------------------
--------------------MKSHVERVLNYDIFSTVNELASIPDEL-------------
------------------------------------------------------------
------------------------------------------------------------
------------------------------------------------------------
-------------------------EKILNPPTRNY------------------------
--------------------VQDTKAI---------------------------------
------------------------------------------------------------
AGTA-------------------------------------------------VD-----
-I------------------------------------KEN--FK-AY------------
-T----FVA-DM--P---------------------------------------------
---------------------------G-------------LK-GSDVK-----------
-----------VQ-----------------------------------I--------ED-
-------DNV--LTI----R-------G-----KR-------------------------
-----KR------EEV-------EEDT---------------------KYIR--------
---LERKP-------------AKYLRKFVL---------------------P--SDA-NL
DSISAVC--Q-D------G----V--------------------L--TVTV-P-------
-KLP--------------------------------------------------------
--------------------------------------------PPEPEKPKTVV-----
------------------------------------------------------------
------------------------------------------------------------
-------------------------------IPVN-------------------------
------------------------------------------------------------
------------------------------------------------------------
------------------------------------------------------------
------------------------------------------------------------
---------------
>Gb_09555
------------------------------------------------------------
------------------------------------------------------------
------------------------------------------------------------
------------------------------------------------------------
------------------------------------------------------------
------------------------------------------------------------
------------------------------------------------------------
------------------------------------------------------------
-----------------------------------MKSHLERVFNYD-------------
--IFST------------------------------------------------------
------------------------------------------------------------
------------------------------------------------------------
-------------------------VNELTS-IPDE------------------------
---LEKILNPPTRNY-----VQDTKAI---------------------------------
------------------------------------------------------------
ARTT-------------------------------------------------VD-----
-I------------------------------------KKN--FK-AY------------
-T----FVA-NM--P---------------------------------------------
---------------------------G-------------LK-GSDVK-----------
-----------VQ-----------------------------------I--------EN-
-D-----N-V--LTI----R-------G--------------------------------
------------------------------------------------KWKR--------
------------------------------------------------------EEVEED
TKISTVS--Q-D------G----V--------------------L--TVTV-P-------
-KLP--------------------------------------------------------
-----------------------------------PPEPE----KPKTVV----------
------------------------------------------------------------
------------------------------------------------------------
-------------------------------IPVN-------------------------
------------------------------------------------------------
------------------------------------------------------------
------------------------------------------------------------
------------------------------------------------------------
---------------
>LOC_Os02g12610.1.MSUv7.0
------------------------------------------------------------
------------------------------------------------------------
------------------------------------------------------------
------------------------------------------------------------
------------------------------------------------------------
------------------------------------------------------------
------------------------------------------------------------
------------------------------------------------------------
--------------------------MELSVVGGEPLLAVAMQQLLD-------------
------------------------------------------------------------
------------------------------------------------------------
------------------------------------------------------------
-------------------------LDLPDELERQL------------------------
-------------NPPTRAYVRDRRAM---------------------------------
------------------------------------------------------------
ANTP-------------------------------------------------MD-----
-V------------------------------------KELRASG-AL------------
-V----LAV-DM--P---------------------------------------------
---------------------------G-------------VA-PADVR-----------
-----------VE-----------------------------------V--------ED-
-------GNV--LAI----S-------G-----ER-------------------------
-----RRPAGDGDDGG--------EGV---------------------KYLR--------
---MERRM---------G-K---FMRRFPL---------------------P--ESA-DL
DGVRAEY--K-D------G----V--------------------L--TVTV-D-------
-KKP--------------------------------------------------------
--------------------------------------------PPEPKKP---------
------------------------------------------------------------
------------------------------------------------------------
-------------------------------RVVE----------------VKVAGAGEP
KGKGK-------------------------------------------------------
------------------------------------------------------------
------------------------------------------------------------
------------------------------------------------------------
---------------
>Azfi_s0405.g068381
------------------------------------------------------------
------------------------------------------------------------
------------------------------------------------------------
------------------------------------------------------------
------------------------------------------------------------
------------------------------------------------------------
------------------------------------------------------------
------------------------------------------------------------
------------------------------------------------------------
------------------------------------------------------------
------------------------------------------------------------
------------------------------------------------------------
------------------------------------------------------------
----------------------MAGLI---------------------------------
------------------------------------------------------------
-----------------------------------------------------VD-----
-V------------------------------------KEL--EQ-CY------------
-L----FVV-EI--P---------------------------------------------
---------------------------G-------------L--NVDMK-----------
-----------VQ-----------------------------------V--------EN-
-------NSI--LKI----S-------G-----ER-------------------------
-----KR------EEF------KESEV---------------------KYIR--------
---VERQA---------G-K---FSRKFNL---------------------P--TNA-DL
EHMKAAC--E-D------G----L--------------------L--SIVV-P-------
-KNP--------------------------------------------------------
--------------------------------------------PQEQHPP---------
------------------------------------------------------------
------------------------------------------------------------
-------------------------------RSFD---------------VKIVSGLLDH
A-----------------------------------------------------------
------------------------------------------------------------
------------------------------------------------------------
------------------------------------------------------------
---------------
>Sacu_v1.1_s0008.g003971
------------------------------------------------------------
------------------------------------------------------------
------------------------------------------------------------
------------------------------------------------------------
------------------------------------------------------------
------------------------------------------------------------
--------------------------------------------------------MSLD
AHTEGLPPPLTVPPPPSADDQISSLTNPIATPSCCSSRSPSSTGSILPPHSRRSTQTLAL
TLTTGSSSHQSSSSIRTPRSPSRPTTPTPRDASRRRRSDLVTSPNPRKPCCRSRSRNNGP
ASGIDS------------------------------------------------------
------------------------------------------------------------
LTAAVSEILQRSSPQGRCNFCSNHHLRGQSGSKTPSTPASRDLRLATFNPHHQVEPYAKS
RKTDPEGYLFTCYLDYNRYIKPSPIVCCSDSSVRPESLQYSTPCTSACETPRSSTSNSSY
LSIPGRRLYSRPPTPAPLTRAKEVHRI---------------------------------
----------------------------------------------------------VM
AGVP-------------------------------------------------VD-----
-V------------------------------------KEL--TS-CY------------
-L----FVA-EI--P---------------------------------------------
---------------------------G-------------LK-NTDVK-----------
-----------VQ-----------------------------------V--------EN-
-------DSI--LKI----S-------G-----ER-------------------------
-----RR------EEC------EECEV---------------------KYIR--------
---VERQA---------G-K---FTRKFNL---------------------P--ANA-DL
EHITAAC--Q-D------G----L--------------------L--SVVV-P-------
-KRP--------------------------------------------------------
--------------------------------------------PIEQRRPKNFDV----
------------------------------------------------------------
------------------------------------------------------------
-------------------------------KIIT-------------------------
------------------------------------------------------------
------------------------------------------------------------
------------------------------------------------------------
------------------------------------------------------------
---------------
>PP1S182_60V6.1_Php
------------------------------------------------------------
------------------------------------------------------------
------------------------------------------------------------
------------------------------------------------------------
------------------------------------------------------------
------------------------------------------------------------
------------------------------------------------------------
------------------------------------------------------------
------------------------------------------------------------
------------------------------------------------------------
------------------------------------------------------------
------------------------------------------------------------
------------------------------------------------------------
----------------------MATTA---------------------------------
------------------------------------------------------------
-----------------------------------------------------VD-----
-V------------------------------------KEL--AN-SY------------
-V----FVA-DM--P---------------------------------------------
---------------------------G-------------LK-HSDIK-----------
-----------VQ-----------------------------------V--------EN-
-------DNV--LKI----S-------G-----ER-------------------------
-----RR------EDA------VQDGEV--------------------KYVR--------
---VERSA---------G-K---FMRKFNL---------------------P--TNA-NL
DQISAGC--Q-D------G----L--------------------L--TIVV-P-------
-KMP--------------------------------------------------------
--------------------------------------------PPDIYRP---------
------------------------------------------------------------
------------------------------------------------------------
-------------------------------RTFD----------------VNVTSGNLG
Q-----------------------------------------------------------
------------------------------------------------------------
------------------------------------------------------------
------------------------------------------------------------
---------------
>Gb_25285
------------------------------------------------------------
------------------------------------------------------------
------------------------------------------------------------
------------------------------------------------------------
------------------------------------------------------------
------------------------------------------------------------
------------------------------------------------------------
------------------------------------------------------------
------------------------------------------------------------
------------------------------------------------------------
------------------------------------------------------------
------------------------------------------------------------
------------------------------------------------------------
---------------------MAATAP---------------------------------
------------------------------------------------------------
-----------------------------------------------------VD-----
-V------------------------------------KEL--PN-SY------------
-I----FVV-DV--P---------------------------------------------
---------------------------G-------------VK-STEIK-----------
-----------VQ-----------------------------------V--------EN-
-------DNI--LKI----S-------G-----ER-------------------------
-----RR------EDQ-----YGDNEV---------------------KYVR--------
---VERPA---------G-K---FMRKFNM---------------------P--PNV-NV
ETISANC--Q-D------G----L--------------------L--TVVV-Q-------
-KMP--------------------------------------------------------
--------------------------------------------PPEPLKP---------
------------------------------------------------------------
------------------------------------------------------------
-------------------------------KSFE-----------VRVGTCNFTGAN--
------------------------------------------------------------
------------------------------------------------------------
------------------------------------------------------------
------------------------------------------------------------
---------------
>Azfi_s0017.g014603
------------------------------------------------------------
------------------------------------------------------------
------------------------------------------------------------
------------------------------------------------------------
------------------------------------------------------------
------------------------------------------------------------
------------------------------------------------------------
------------------------------------------------------------
----------------MVRMETSIRWSPLYIYVFNSKSAAGTTEQAS-------------
------------------------------------------------------------
------------------------------------------------------------
------------------------------------------------------------
-------------------------FKRQGREISEP------------------------
-------ERRLQRKEERAGDYMATNAP---------------------------------
------------------------------------------------------------
-----------------------------------------------------VD-----
-V------------------------------------KEL--NG-SY------------
-I----FVV-DV--P---------------------------------------------
---------------------------G-------------LR-STDIK-----------
-----------VQ-----------------------------------I--------EN-
-------DTI--LKI----S-------G-----ER-------------------------
-----RR---ESAEDCQIQNLKVGDQV---------------------KYVR--------
---VERPA---------G-R---FMRKFNL---------------------P--NHV-NL
DAISAAC--Q-Q------G----V--------------------L--TVLV-P-------
-KMP--------------------------------------------------------
--------------------------------------------APEPHKP---------
------------------------------------------------------------
------------------------------------------------------------
-------------------------------RTFE----------------IAVGSSPSS
SAI---------------------------------------------------------
------------------------------------------------------------
------------------------------------------------------------
------------------------------------------------------------
---------------
>Azfi_s1473.g103487
------------------------------------------------------------
------------------------------------------------------------
------------------------------------------------------------
------------------------------------------------------------
------------------------------------------------------------
------------------------------------------------------------
------------------------------------------------------------
------------------------------------------------------------
----------------MVRMETSIRWSPLYIYVFNSKSAAGTTEQAS-------------
------------------------------------------------------------
------------------------------------------------------------
------------------------------------------------------------
-------------------------FKRQGREISEA------------------------
-------ERRLQRKEERAGDYMATNAP---------------------------------
------------------------------------------------------------
-----------------------------------------------------VD-----
-V------------------------------------KEL--NG-SY------------
-I----FVV-DV--P---------------------------------------------
---------------------------G-------------LR-STDIK-----------
-----------VQPPYIYVSSTLHLSHHVVLFVCLFFSTKDLWDLAEKQVQI-----EN-
-------DTI--LKI----S-------G-----ER-------------------------
-----RR---ESAEDCQIQNVKVGDQV---------------------KYVR--------
---VERPA---------G-R---FMRKFNL---------------------P--NHV-NL
DAISAAC--Q-Q------G----V--------------------L--TVLV-P-------
-KMP--------------------------------------------------------
--------------------------------------------APEPHKP---------
------------------------------------------------------------
------------------------------------------------------------
-------------------------------RTFE----------------IPVGTTSSS
SAI---------------------------------------------------------
------------------------------------------------------------
------------------------------------------------------------
------------------------------------------------------------
---------------
>Sacu_v1.1_s0003.g002026
------------------------------------------------------------
------------------------------------------------------------
------------------------------------------------------------
------------------------------------------------------------
------------------------------------------------------------
------------------------------------------------------------
------------------------------------------------------------
------------------------------------------------------------
------------------------------------------------------------
------------------------------------------------------------
------------------------------------------------------------
------------------------------------------------------------
------------------------------------------------------------
--------------------MGSTTAP---------------------------------
------------------------------------------------------------
-----------------------------------------------------VD-----
-V------------------------------------KEL--SG-SY------------
-I----FVV-DV--P---------------------------------------------
---------------------------G-------------LR-NTEVKFLSLETEAEPL
KMCVRVASKKTVQ-----------------------------------I--------ES-
-------DTI--LKI----S-------G-----ER-------------------------
-----KR------EATVDAEGMKQQSGGGEGV----------------RYVR--------
---VERPA---------G-R---FTRKFNL---------------------P--GHV-NL
DAISAAC--N-D------G----V--------------------L--TVVV-P-------
-KLP--------------------------------------------------------
--------------------------------------------APAPHKP---------
------------------------------------------------------------
------------------------------------------------------------
-------------------------------RSFD----------------VVVGSHL--
------------------------------------------------------------
------------------------------------------------------------
------------------------------------------------------------
------------------------------------------------------------
---------------
>Sacu_v1.1_s0049.g013689
------------------------------------------------------------
------------------------------------------------------------
------------------------------------------------------------
------------------------------------------------------------
------------------------------------------------------------
------------------------------------------------------------
------------------------------------------------------------
------------------------------------------------------------
------------------------------------------------------------
------------------------------------------------------------
------------------------------------------------------------
------------------------------------------------------------
------------------------------------------------------------
---------------------MATTAP---------------------------------
------------------------------------------------------------
-----------------------------------------------------VD-----
-V------------------------------------KEL--PS-SF------------
-I----FVV-DV--P---------------------------------------------
---------------------------G-------------LR-NTDVK-----------
-----------VQ-----------------------------------I--------EN-
-------DTI--LKI----G-------G-----ER-------------------------
-----KR------DIE-----TQDMDV---------------------KYVR--------
---VERPA---------G-K---FMRKFNL---------------------P--SHV-NL
DSISAAC--Q-D------G----L--------------------L--TIVV-P-------
-KLP--------------------------------------------------------
--------------------------------------------APEPHKP---------
------------------------------------------------------------
------------------------------------------------------------
-------------------------------RTFD----------------VQVSSTLFG
NN----------------------------------------------------------
------------------------------------------------------------
------------------------------------------------------------
------------------------------------------------------------
---------------
>Azfi_s0043.g026951
------------------------------------------------------------
------------------------------------------------------------
------------------------------------------------------------
------------------------------------------------------------
------------------------------------------------------------
------------------------------------------------------------
------------------------------------------------------------
------------------------------------------------------------
------------------------------------------------------------
------------------------------------------------------------
------------------------------------------------------------
------------------------------------------------------------
------------------------------------------------------------
------------------------------------------------------------
------------------------------------------------------------
------------------------------------------------------------
-------------------------------------------MD---------------
--------------P---------------------------------------------
---------------------------A----------------DNYHR-----------
-----------VQ-----------------------------------I--------EN-
-------DTI--LKI----S-------G-----ER-------------------------
-----KR------DVD-----TQDTDV---------------------KYVR--------
---VERPA---------G-K---FMRKFNL---------------------P--SHV-NL
DSISAAC--Q-D------G----I--------------------L--TILV-P-------
-KLP--------------------------------------------------------
--------------------------------------------AVEPHKP---------
------------------------------------------------------------
------------------------------------------------------------
-------------------------------RTFD----------------VQVGSTLLG
SN----------------------------------------------------------
------------------------------------------------------------
------------------------------------------------------------
------------------------------------------------------------
---------------
>Azfi_s1515.g103942
------------------------------------------------------------
------------------------------------------------------------
------------------------------------------------------------
------------------------------------------------------------
------------------------------------------------------------
------------------------------------------------------------
------------------------------------------------------------
------------------------------------------------------------
------------------------------------------------------------
------------------------------------------------------------
------------------------------------------------------------
------------------------------------------------------------
------------------------------------------------------------
---------------------MATTAP---------------------------------
------------------------------------------------------------
-----------------------------------------------------VD-----
-V------------------------------------KEL--PT-SF------------
-I----FVV-DV--P---------------------------------------------
---------------------------G-------------LR-NTDVK-----------
-----------VQ-----------------------------------I--------EN-
-D-----T-I--LKI----S-------G-----ER-------------------------
----KRD-------------------V------DTQDTD--------VKYVR--------
---VERPA---------G-K---FMRKFNL---------------------P--SHV-NL
DSISAAC--Q-D------G----I--------------------L--TILV-P-------
-KLP--------------------------------------------------------
-----------------------------------AVEPH----KP--------------
------------------------------------------------------------
------------------------------------------------------------
-------------------------------RTFD----------------VQVGSTLLG
SN----------------------------------------------------------
------------------------------------------------------------
------------------------------------------------------------
------------------------------------------------------------
---------------
>Lchi35398_Lch
------------------------------------------------------------
------------------------------------------------------------
------------------------------------------------------------
------------------------------------------------------------
------------------------------------------------------------
-----MAGGRGNRKGKAPVNDEPSYEHHSESEAPVRNTPMLHLGSSSHRLNLLSGRQRSR
NRGTRLSTLEERVGGVAEQFGGVDRRFERVDGKLDEITALLNSLVRPAPNLETNPESGQP
QRSSHPPHSHSSRPQHDENEVVSRASASRVRAATELPSNDLRHRIEERRSARASQDQGRM
DDNITPLEAELKELRERIGDIQRAQLARVPTAADVLVDSSESPYTDEIRNEPLPKSFKIP
QLKQYSGIGDPAEHLENFKVRMELHGVNGHIMCKAFPLSLTGSAWTWFRNLKPKSIPSFT
ELSRAFATQFIGSTDPRKHSTHLAAVKQKDNESLKDYLSRFNAEAVQVENLSQDVLLHTM
IGGLRDEKFLWSVGEQPPQSVAEFLDRAAKHINAEELVNAQGSSHKRKERKEESSNKRHR
PDRRSPNSNANPRGAKTSVPKFEKFTPLKTTIEQIFLAEKNKQAFGRPAKIKTDPDRRSK
SKYCLYHKDHGHNTVDCFDLKRQIETL---------------------------------
-----------------------------------------------IRQGFLKEYIAQR
PDNDRTSGREERGEPVDNNPMEEIHVIFGGPTTGDSGNARKSYAPMEKLRLMDIDGRPLS
STLHQILSIPEEMEKALNAPTRSYVRDAKAMASTTVDIKDC--PT-CY------------
-V----FII-DM--P---------------------------------------------
---------------------------G-------------VK-AGDIK-----------
-----------VQ-----------------------------------I--------EE-
-G-----N-I--LFV----S-------G-----EK-------------------------
-----DK----QQQQG------EVNGG---------------------KYVR--------
---MERWV---------G-G---FMRRFRL---------------------P--DNA-NT
DAISAVC--K-D------G----V--------------------L--TITV-E-------
-KLP--------------------------------------------------------
---------------------------------------------PRLSK----------
------------------------------------------------------------
------------------------------------------------------------
-------------------------------KTIE----------------VKIG-----
------------------------------------------------------------
------------------------------------------------------------
------------------------------------------------------------
------------------------------------------------------------
---------------
>PP1S27_331V6.1_Php
------------------------------------------------------------
------------------------------------------------------------
------------------------------------------------------------
------------------------------------------------------------
------------------------------------------------------------
------------------------------------------------------------
------------------------------------------------------------
------------------------------------------------------------
--------------------------------MDFPLFQILSFPDEL-------------
------------------------------------------------------------
------------------------------------------------------------
------------------------------------------------------------
-------------------------EKSLNPQSQKY------------------------
--------------------VRDTKAM---------------------------------
------------------------------------------------------------
VSTA-------------------------------------------------VD-----
-V------------------------------------KEL--PD-AY------------
-V----FVA-DM--P---------------------------------------------
---------------------------G-------------LK-SADVK-----------
-----------VQ-----------------------------------L--------EN-
-------DNV--LVI----G-------G-----TR-------------------------
-----KR------EEP-------DPKV---------------------KYIR--------
---MERNS---------G-T---FMRKFTL---------------------P--QNS-NL
DKIAASC--V-D------G----I--------------------L--TVTV-P-------
-KIP--------------------------------------------------------
--------------------------------------------PPEPAKP---------
------------------------------------------------------------
------------------------------------------------------------
-------------------------------RTIE----------------VTMGGK---
------------------------------------------------------------
------------------------------------------------------------
------------------------------------------------------------
------------------------------------------------------------
---------------
>PP1S27_332V6.1_Php
------------------------------------------------------------
------------------------------------------------------------
------------------------------------------------------------
------------------------------------------------------------
------------------------------------------------------------
------------------------------------------------------------
------------------------------------------------------------
------------------------------------------------------------
--------------------------------MDFPLFQILSFPDEL-------------
------------------------------------------------------------
------------------------------------------------------------
------------------------------------------------------------
-------------------------EKSLNPQSQKY------------------------
--------------------VRDTKAM---------------------------------
------------------------------------------------------------
VSTA-------------------------------------------------VD-----
-V------------------------------------KEL--PD-AY------------
-V----FVA-DM--P---------------------------------------------
---------------------------G-------------LK-SADVK-----------
-----------VQ-----------------------------------L--------EN-
-------DNV--LVI----G-------G-----TR-------------------------
[truncated: 524,796 more chars]
