# Supplementary material for: The Welwitschia genome reveals a unique biology underpinning extreme longevity in deserts
Source: Nat Commun. 2021 Jul 12;12:4247. doi: 10.1038/s41467-021-24528-4 (PMC8275611; doi:10.1038/s41467-021-24528-4)
Supplement: Supplementary file 6 — Source Data [file 41467_2021_24528_MOESM6_ESM.zip › Supplementary Figure 12.fas]

>Gb_28615
------------------------------------------------------------
------------------------------------------------------------
-----------------------MH-----------------------------------
-----SAH----------------------------------------FLKM--------
-----VR---K-------------------------------------------------
-------------------------------------------------W------RKW-
----SMGYEE--------------------------------------------------
-----------------------------------------LSSVDASYPSFKKRGHRGR
------------------------------------------------------------
--------------------------------------------------R---------
------------------------------N-------AVT--------------V-VV-
----G-------------------------------------------------------
---------------------KEKE-------VF--------------------------
----RVEP---------------------------------------------------Q
ILD-YGLF----------------------------------------------------
------------------------------------------------------------
-----------------Q----------SL------------------------------
-----LQ------RA----------TIE-------RIHWDG-------------------
------------------------------------------------------------
----------------------------------------------------------KE
NEYK-----------PTPEC--------------------------------I--FLN--
----------------C-DA---------ILFE----------------HMLW-------
-------------------------------------LVNNDDPCLR-------------
------------------------------------------------------------
------------------------------------------------------------
------------------------YLNLESRLVQIEAPMCCTRPILKGGNLEFINPVGSK
KGPGSSYMYILLWSCVFHGSVAMELVDLGSIKVMVQLHLWMELCPTTLEKNEQVDWGSVE
YSVFQTSTFSGGVEPCHDSLRMGLYFATTPNPFCQAYISHGESQLDLDCRI---------
------------------------------------------------------------
-------------------
>evm_27.model.AmTr_v1.0_scaffold00010.344.v1.0
------------------------------------------------------------
------------------------------------------------------------
----------MDCGVFTVQAVCLKG-----------------------------------
-----AVR----------------------------------------RWRR--------
------------------------------------------------------------
------------------------------------------------------------
----RSAAST--------------------------------------------------
----------------------------------------IPYRQISSLDSYFSDSDGEW
------------------------------------------------------------
----------------------------------------------WP--K---------
------------------------------K-------LVK--------------V-IV-
----G-------------------------------------------------------
---------------------KERR-------VF--------------------------
----EVDA---------------------------------------------------Q
VLE-EDPF----------------------------------------------------
------------------------------------------------------------
-----------------Q----------IL------------------------------
-----MGRNKREKES-----------RD-SNNPRRERKY-G-------------------
------------------------------------------------------------
------------------------------------------------------------
-----------------ENG--------------------------K-----I--FVD--
----------------C-DA---------ILFE----------------HFLW-------
-------------------------------------LL---------------------
------------------------------------------------------------
------------------------------------------------------------
-----------------------------------------------------DNDCTAL
WKMNLEEIIEFYTQDPS-------------------------------------------
------------------------------------------------------------
------------------------------------------------------------
-------------------
>Solyc08g077020.1.1.ITAG3.2
------------------------------------------------------------
------------------------------------------------------------
-------------------MDCIVL-----------------------------------
-----PVA----------------------------------------ILTR--------
------------------------------------------------------------
------------------------------------------------------------
----RCSGRL--------------------------------------------------
-------------------------------------------LGYRPLVEEDYDDSSYP
------------------------------------------------------------
----------------------------------------------VT------------
-------------------------------------------------------V-LV-
----G-------------------------------------------------------
---------------------KEKR-------EF--------------------------
----LVES---------------------------------------------------F
VLE-ESPF----------------------------------------------------
------------------------------------------------------------
-----------------R----------SL------------------------------
-----IE------MV-----------RK-------E--DGG-------------------
------------------------------------------------------------
------------------------------------------------------------
--KV-----------KENRG-----------------------------KKVI--YVD--
----------------V-DA---------ILFE----------------HMLW-------
-------------------------------------LM---------------------
------------------------------------------------------------
------------------------------------------------------------
-----------------------------------------------------QNDCSSL
FQLNLKEIIDFYAQDI--------------------------------------------
------------------------------------------------------------
------------------------------------------------------------
-------------------
>Zm00001d048316_T001.RefGen_V4
------------------------------------------------------------
------------------------------------------------------------
------------------------------------------------------------
------------------------------------------------MAGC--------
-----CV---F-------------------------------------------------
LR-----------------------------------------------W----------
-------PSA--------------------------------------------------
------------------------------------------SPSRIGYRSLVDAAADAA
------------------------------------------------------------
----------------------------------------------AP-PS---------
--------------------------------------TVT--------------V-VV-
----G-------------------------------------------------------
---------------------KERR-------AF--------------------------
----AVDR---------------------------------------------------L
VLDSYPL-----------------------------------------------------
------------------------------------------------------------
-----------------R----------LL------------------------------
-----LE------TA---------ARRE-------ERRAGG-------------------
------------------------------------------------------------
------------------------------------------------------------
------------------GA--------------------------G----AI--FVD--
----------------V-DA---------ILFE----------------HILW-------
-------------------------------------LA---------------------
------------------------------------------------------------
------------------------------------------------------------
-----------------------------------------------------CDAR---
-SVSQILHLDLKEIIDFYAQDA--------------------------------------
------------------------------------------------------------
------------------------------------------------------------
-------------------
>TnS000872003t02
------------------------------------------------------------
------------------------------------------------------------
---MNKSQGAGTTLQSLLGDRYPFA-----------------------------------
-----DKK----------------------------------------NKRKDKENAAAG
TKMPPRS-----------------------------------------------------
-------------------------------------------------WEHLSLDLEPH
TSLMQEAQNN--------------------------------------------------
------------------NHSASPAPSKTSLGFGKGFPKSPNPANVTKTHSPKSNLSPKS
----------------NPSPKSSALKQQQQPQQV--------------------------
----------------------------------------------IH--T---------
------------------------------N-------DIT--------------I-YV-
----G-------------------------------------------------------
---------------------KTRT-------PY--------------------------
----VVSI---------------------------------------------------E
SLNSSSYF----------------------------------------------------
------------------------------------------------------------
-----------------R----------KMIMRSHASPVVVDCEESVFENVMAVLRYKST
DALPQLS------DS-----------EKFKLKRELE--FLG-------------------
------------------------------------------------------------
------------------------------------------------------------
--ID-IPEDLQSRRSQQRQG-----------HFPIADLPDFPAELTDPSKLVIVARLE--
-------DTSRKGKCECMSIEKPTQWALSFHFR----------------QAFC-------
----------------------IGCSQPPSSRLAPKTLI---------------------
------------------------------------------------------------
------------------------------------------------------------
------------------------------------EMFQAAALYFSHPDKVSSKKWFVI
CDSTCTLRFITPKPCCVCPCSVNKKKVPMWAVNSYHCHAFCTACGKYAQGSMLVCIMFTL
RYGGGPHKSLKPCLAASTSRKETLLPSPENASSSNLSPTHSLSQVPCQHQSPPRVSISSQ
PSL---------------------------------------------------------
-------------------
>W.mirabilis.01619  [mRNA] [translate_table: standard]
------------------------------------------------------------
------------------------------------------------------MEVDVM
CLFCATFQLDNFPSYDDTETMAKPA-----------------------------------
-----TML----------------------------------------SFGC--------
-----LI-----------------------------------------------------
-------------------------------------------------WIKKLEFEKKA
RKTKFSKRTI--------------------------------------------------
---------QGTTLHSLLGDRYPFGDKKLKKKDKTDQLGVGKMLPKNWEHTSLDMEPHAS
----------------LVPEKQNNHHAHTTSPVSKPGIGFARGLAKVANSGSAMKTQ---
----------------------------------------------SP--K---------
------------------------------SNSSPNLSSSPKNTFRQQLNHNNDVTVYV-
----G-------------------------------------------------------
---------------------KNRT-------PY--------------------------
----ILST---------------------------------------------------D
FLSSSSFF----------------------------------------------------
------------------------------------------------------------
-----------------R----------KMIMRSHANPIIVDCEESVFENVMAVLRYKSI
EAVSPLS------DS-----------DKFKLRRELE--FFG-------------------
------------------------------------------------------------
------------------------------------------------------------
--ID-VPDELQSRRAQPRQG-------------------HFPIADLPDFPTEL--TDPAK
LVIVARLDDTEKGKCECVSSEKPTQWALSFHFR----------------HAFC-------
-----------------------IGCSQPPQNLASKSLI---------------------
------------------------------------------------------------
------------------------------------------------------------
------------------------------------EMFQAAALFFSHPDKVSPKKWFVI
CDSTCSLRFVTPKPCCICLCSGNKKKVPMWAVNSYHCHAFCTSCGMCAEGSTLVCIMFTV
RYGGAQKNFKAASTKKEPPTENGCQEAPQNQSPSGSFSRASPPKQSPRPSLSSQPSL---
------------------------------------------------------------
-------------------
>Sacu_v1.1_s0011.g005048
------------------------------------------------------------
---------------------------------------------------MARWGSALI
RRLTAPVSPCVNRDYRICSRCGEES-----------------------------------
-----EVRQGVDKEMTICTPPPKGYLPIYIAVLPDAGQCNYGTDVQQSHQQR--------
------------------------------------------------------------
------------------------------------------------VCSDPQHERKAS
TGILQERGKRNEDYYPETREMTVAQHPKRLNVGERNGNGDVTVRRGRDHGGIQLTENNRN
RSQGTEVSKDVLQCQRMGCNYNKENRGSASSQKSVRSSDSGNKLMKISASTSTCDGDNGG
----------------GCSKECETSTSCCHSSGHGDGEEQTSGNGTSTSRFHYVDDSGGG
IESGTGTSGDGDGDSEQTIGNATRTSTFHFIDHGSFGG--------VESGN---------
------------------------------GTNPS---RFH----------------YVD
SGSFG-------------------------------------------------------
------------GVESCGTSTTSRSYHGLRWRRY--------------------------
----LVKA---------------------------------------------------V
HLS-HPLM----------------------------------------------------
------------------------------------------------------------
-----------------T----------KL------------------------------
-----LQ------RS-----------AH-------E--F-G-------------------
------------------------------------------------------------
------------------------------------------------------------
--YS-------------QHG--------------------------A-----L--RVL--
----------------C-DP---------LTLH----------------VLLL-------
-------------------------------------HL---------------------
------------------------------------------------------------
------------------------------------------------------------
----------------------------------------------------------RL
LHIDRTSIPSNYKPQDFTILTCQV------------------------------------
------------------------------------------------------------
------------------------------------------------------------
-------------------
>Sacu_v1.1_s0029.g010196
------------------------------------------------------------
------------------------------------------------------------
------------MKNGCCRILLFSA-----------------------------------
-----HLA----------------------------------------HGRR--------
------------------------------------------------------------
-------------------------------------------------WWSFLSASLMG
LQSSARQQHK--------------------------------------------------
----------------------------RKKSHGAERAEEKEQSTELLMKQKKQGSLALQ
----------------VDLQK---------------------------------------
----------------------------------------------AP--R---------
------------------------------G-------YVP--------------VMLM-
----G-------------------------------------------------------
-NIHDGHGDDDDHGLASHIHHHNHD-------QFHMDQKPPSKCQHLVRRLPNNYNTFGT
NAIVFIKA---------------------------------------------------S
SLS-HPAF----------------------------------------------------
------------------------------------------------------------
-----------------V----------QL------------------------------
-----LE------NS-----------SH-------H--F-G-------------------
------------------------------------------------------------
------------------------------------------------------------
--YS------------HYPG--------------------------P-----L--RLP--
----------------C-NI---------AHLC----------------HILS-------
-------------------------------------LV---------------------
------------------------------------------------------------
------------------------------------------------------------
------------------------------------------------------------
-RPRSPPGGL--------------------------------------------------
------------------------------------------------------------
------------------------------------------------------------
-------------------
>Sacu_v1.1_s1239.g027969
------------------------------------------------------------
------------------------------------------------------------
---------------MKNGCCRILL-----------------------------------
-----FSA----------------------------------------HLAH--------
-----GR---R-------------------------------------------------
-------------------------------------------------W------WSF-
----LSASLM--------------------------------------------------
------------------------------GLQSSARQQHKRKKSHGAERAEEKEQSTEL
----------------LMKQKKQGSLALQVDLQK--------------------------
----------------------------------------------AP--R---------
------------------------------G-------YVP--------------VMLM-
----G-------------------------------------------------------
-NIHDGHGDDDDHGLASHIHHHNHD-------QFHMDQKPPSKCQHLVRRLPNNYNTFGT
NAIVFIKA---------------------------------------------------S
SLS-HPAF----------------------------------------------------
------------------------------------------------------------
-----------------V----------QL------------------------------
-----LE------NS-----------SH-------H--F-G-------------------
------------------------------------------------------------
------------------------------------------------------------
--YS------------HYPG--------------------------P-----L--RLP--
----------------C-NI---------AHLC----------------HILS-------
-------------------------------------LV---------------------
------------------------------------------------------------
------------------------------------------------------------
------------------------------------------------------------
-RPRSPPGGL--------------------------------------------------
------------------------------------------------------------
------------------------------------------------------------
-------------------
>Sacu_v1.1_s0076.g017508
------------------------------------------------------------
---------------------------------------------MAFLKRLRSSGLFHR
HHSRPSHSSTAPLQIPGELSGNIRP-----------------------------------
-----IAARGKGKEEDEKQREEGRRRTMRGSVSCSSKMGGGVPSLKSFSLRS--------
------------------------------------------------------------
------------------------------------------------------------
----HHRNRD---------------------------------------GADGRHEMDGI
SQGYGNAVHSHGLHDDEHGMIHHHHHHHHHHRTALMRSLTSPNWQPSWHLHYHALSSPSR
----------------SLLQDSDHFL----------------------------------
----------------------------------------------PP--K---------
------------------------------G-------HVA--------------L-YV-
----D-------------------------------------------------------
---------------------HGLQ-------RV--------------------------
----FVPI---------------------------------------------------P
ILN-HSLF----------------------------------------------------
------------------------------------------------------------
-----------------Q----------TL------------------------------
-----LS------QG-----------HD------ND--I-D-------------------
------------------------------------------------------------
------------------------------------------------------------
--FQ-------------HRG--------------------------A-----L--ILH--
----------------C-SL---------SQFQ----------------DTLT-------
-------------------------------------CI---------------------
------------------------------------------------------------
------------------------------------------------------------
-----------------------------------------------------RLHHSRY
NHHCVNLKYYHVQRSLAVVFFGH-------------------------------------
------------------------------------------------------------
------------------------------------------------------------
-------------------
>Azfi_s0110.g045505
------------------------------------------------------------
------------------------------------------------------------
---------MATSSMYEDVHMYESN-----------------------------------
-----AYK----------------------------------------FIRT--------
------------------------------------------------------------
------------------------------------------------------------
----APKGHK--------------------------------------------------
-------------------------------------MMIPNTPKIDIDNNNNDVMALWF
------------------------------------------------------------
----------------------------------------------PP--D---------
------------------------------G-------YET--------------V-YI-
----G-------------------------------------------------------
---------------------ESKR-------RF--------------------------
----VIKG---------------------------------------------------I
HLH-HPLF----------------------------------------------------
------------------------------------------------------------
-----------------K----------AL------------------------------
-----WD------RS--------------------R--FLG-------------------
------------------------------------------------------------
------------------------------------------------------------
--VD--------------QS--------------------------------LVPSLG--
----------------C-EV---------VLFE----------------HLLW-------
-------------------------------------ML---------------------
------------------------------------------------------------
------------------------------------------------------------
-----------------------------------------------------DTSPLPS
VDHHCIYELAELYIPSYYND----------------------------------------
------------------------------------------------------------
------------------------------------------------------------
-------------------
>Azfi_s0232.g059345
------------------------------------------------------------
------------------------------------------------------------
-----------------MATSSMYE-----------------------------------
-----DVH----------------------------------------MYES--------
-----NA---Y-------------------------------------------------
-K-----------------------------------------------F----------
----IRTAPK--------------------------------------------------
------------------------------------------GHKMMIPNTPKIDIDNNN
------------------NDVMALW-----------------------------------
----------------------------------------------FP-PD---------
------------------------------G-------YET--------------V-YI-
----G-------------------------------------------------------
---------------------ESKR-------RF--------------------------
----VIKG---------------------------------------------------I
HLH-HPLF----------------------------------------------------
------------------------------------------------------------
-----------------K----------AL------------------------------
-----WD------RS--------------------R--FLG-------------------
------------------------------------------------------------
------------------------------------------------------------
--VD------------------------------------------Q----SLVPSLG--
----------------C-EV---------VLFE----------------HLLW-------
-------------------------------------ML------DT-------------
------------------------------------------------------------
------------------------------------------------------------
-----------------------------------------------------SPLP---
-SVDHHCIYELAELYIPSYYND--------------------------------------
------------------------------------------------------------
------------------------------------------------------------
-------------------
>Sacu_v1.1_s0102.g019895
------------------------------------------------------------
------------------------------------------------------------
----------------MAELCAAVR-----------------------------------
-----RLL----------------------------------------RRAK--------
-----IR---K-------------------------------------------------
------------------------------------------------------------
----GRSSRV--------------------------------------------------
----------------------------------DCLLWSSRSVELHQRSRGGKSGNAHL
------------------------------------------------------------
----------------------------------------------LP-PK---------
------------------------------G-------YLP--------------IRLL-
------------------------------------------------------------
---------------------EEET-------AM--------------------------
----VIFV------------------------------------------------KA-E
NLN-HPLF----------------------------------------------------
------------------------------------------------------------
-----------------A----------DL------------------------------
-----LR------SS-----------AE-------EYSY-G-------------------
------------------------------------------------------------
------------------------------------------------------------
--YT---------------G--------------------------A-----L--RLS--
----------------C-NA---------ITLQ---------------RALIH-------
------------------------------------------------------------
------------------------------------------------------------
------------------------------------------------------------
-----------------------------------------------------ATTTSGS
RSSTRVTSSTDQLSTKLLQPSIF-------------------------------------
------------------------------------------------------------
------------------------------------------------------------
-------------------
>TnS000932143t01
------------------------------------------------------------
------------------------------------------------------------
--------------------MGLWR-----------------------------------
-----RFA----------------------------------------GFKK--------
-----KK---I-------------------------------------------------
-------------------------------------------------C----------
----RKIGYV--------------------------------------------------
------------------------------------------SLDSEQEQCSCPFKIDRN
------------------GWILEAAVSV--------------------------------
----------------------------------------------TP--K---------
------------------------------G-------YFG--------------V-WV-
ADENG-------------------------------------------------------
-----------------MDDCKHWK-------KL--------------------------
----YVRI---------------------------------------------------S
CLK-NPLM----------------------------------------------------
------------------------------------------------------------
-----------------R----------MM------------------------------
-----LR------WS-----------GE-------E--Y-G-------------------
------------------------------------------------------------
------------------------------------------------------------
--LH-----------Q--SG--------------------------A-----I--TIP--
----------------C-HF---------STFL----------------SLLS-------
------------------------------------------------------------
------------------------------------------------------------
------------------------------------------------------------
-----------------------------------------------------YPLP---
-SQVQPQFQSW-------------------------------------------------
------------------------------------------------------------
------------------------------------------------------------
-------------------
>Azfi_s0405.g068379
------------------------------------------------------------
-------------------------------------------MGRISRKLHTLLGGGSQ
SPPPPPPPPSSNSSSSSRSHPDPVS-----------------------------------
-----IAI----------------------------------------PIRR--------
------------------------------------------------------------
------------------------------------------------------------
----SSSFAR--------------------------------------------------
------------------LPKPPPPAQLLRTSSSSSIMANGKQGYRLLLLGSGSSSGPGT
------------------------------------------------------------
----------------------------------------------PP--K---------
------------------------------G-------HLP--------------IRLH-
----G-------------------------------------------------------
---------------------HSSA-------LY--------------------------
----FVRA---------------------------------------------------E
LLN-HPII----------------------------------------------------
------------------------------------------------------------
-----------------A----------DL------------------------------
-----LR------RS-----------AE-------E--Y-G-------------------
------------------------------------------------------------
------------------------------------------------------------
--YP-------------STG--------------------------A-----L--RVS--
----------------C-DA---------GTFE----------------DIIQ-------
------------------------------------------------------------
------------------------------------------------------------
------------------------------------------------------------
------------------------------------------------------------
-GLESSLLSP--------------------------------------------------
------------------------------------------------------------
------------------------------------------------------------
-------------------
>Sacu_v1.1_s0102.g019893
------------------------------------------------------------
------------------------------------------------------------
-MQHAKEFGPHATPQGVRATCDTGS-----------------------------------
-----TER----------------------------------------ATER--------
-----RM-----------------------------------------------------
-------------------------------------------------TCTERLDENVK
GTRRRSGEARAAIYVHGQRLRPLHRLCSAVFTATLHHRHSSLLSSVVLLPYSAPPPAPPP
LPSSFRAPDLPHLPPLPAFISLNYITPPPPMGHLSRKLHALLERSASWVGGGRSSTAAAA
----------------AEEEDVEATEKEGSKQQQRRQLSRRWSWGSSSGGG---------
----------------------------------------------TP--K---------
------------------------------G-------YLP--------------V-RA-
----G-------------------------------------------------------
---------------------DSDE-------LF--------------------------
----YIRT---------------------------------------------------E
QLN-HPLI----------------------------------------------------
------------------------------------------------------------
-----------------A----------DL------------------------------
-----LR------RS-----------AE-------E--Y-G-------------------
------------------------------------------------------------
------------------------------------------------------------
--FD----------TRYYTG--------------------------A-----L--RLP--
----------------C-DP---------THLR----------------LLLR-------
-------------------------------------RL---------------------
------------------------------------------------------------
------------------------------------------------------------
-----------------------------------------------------RFPHSSA
ISASSASIYNSCSLQHHHQYRHSDMALIQ-------------------------------
------------------------------------------------------------
------------------------------------------------------------
-------------------
>Solyc03g123550.1.1.ITAG3.2
------------------------------------------------------------
------------------------------------------------------------
----------------------MGV-----------------------------------
-----KAS----------------------------------------KLSK--------
-----LI-----------------------------------------------------
------------------------------------------------------------
------------------------------------------------------------
-------------------------------------------GIGMVGKRLKLSGAAVM
------------------------------------------------------------
----------------------------------------------TP--R---------
------------------------------G-------YVP--------------V-AV-
----G-------------------------------------------------------
------------------VNLNESK-------RF--------------------------
----MVHT---------------------------------------------------T
ALY-DAEF----------------------------------------------------
------------------------------------------------------------
-----------------L----------EM------------------------------
-----LS------RS-----------AE-------E--Y-G-------------------
------------------------------------------------------------
------------------------------------------------------------
--FH-------------NQG--------------------------I-----L--RIP--
----------------Y-ET---------NAFE---------------ERMFN-------
-------------------------------------AT---------------------
------------------------------------------------------------
------------------------------------------------------------
-----------------------------------------------------TCAGGSN
RVTPKIRASD--------------------------------------------------
------------------------------------------------------------
------------------------------------------------------------
-------------------
>evm_27.model.AmTr_v1.0_scaffold00007.347.v1.0
------------------------------------------------------------
------------------------------------------------------------
---------------MGLIGCKVHR-----------------------------------
-----ILS----------------------------------------RLRG--------
------------------------------------------------------------
------------------------------------------------------------
------------------------------------------------------------
-----------------------------------------------------RRRRAGL
------------------------------------------------------------
----------------------------------------------AP--K---------
------------------------------G-------YVP--------------V-FV-
----G-------------------------------------------------------
--------------------RNEKK-------KF--------------------------
----MVWA---------------------------------------------------T
SLS-HVVF----------------------------------------------------
------------------------------------------------------------
-----------------L----------EL------------------------------
-----LC------LS-----------TE-------E--Y-G-------------------
------------------------------------------------------------
------------------------------------------------------------
--FS-------------HQG--------------------------V-----L--QIP--
----------------C-DV---------THFE------------------KW-------
-------------------------------------VL---------------------
------------------------------------------------------------
------------------------------------------------------------
-------------------------------------------------------PSLHK
SNVYHPLNKSFPCNDFT-------------------------------------------
------------------------------------------------------------
------------------------------------------------------------
-------------------
>Gb_29888
------------------------------------------------------------
------------------------------------------------------------
---------------MAKMRGIRRR-----------------------------------
-----ISK----------------------------------------LLPQ--------
------------------------------------------------------------
------------------------------------------------------------
----LMGNRY--------------------------------------------------
------------------------------EYLDSDQPSPKIFPRHMWLQNDHSQTDGQN
----------------VL------------------------------------------
----------------------------------------------TP--K---------
------------------------------G-------YFC--------------V-CV-
----G-------------------------------------------------------
---------------------NEKK-------RF--------------------------
----FVPT---------------------------------------------------L
YLK-HPLM----------------------------------------------------
------------------------------------------------------------
-----------------R----------LL------------------------------
-----LE------KS-----------AE-------E--F-G-------------------
------------------------------------------------------------
------------------------------------------------------------
--MD-------------QVG--------------------------V-----L--TIP--
----------------C-DV---------QSFQ----------------HVLW-------
-------------------------------------SV---------------------
------------------------------------------------------------
------------------------------------------------------------
-----------------------------------------------------HTDPTAT
AETAKELAKHYYMISGSYPVEDAKPS----------------------------------
------------------------------------------------------------
------------------------------------------------------------
-------------------
>Gb_29894
------------------------------------------------------------
------------------------------------------------------------
-------------------MECIKR-----------------------------------
-----GMS----------------------------------------KIPQ--------
-----FL-----------------------------------------------------
-------------------------------------------------F----------
----KFLPHL--------------------------------------------------
---------------------------------NGDIYVSLDSEPYPNSSPHHSYAHCNC
----------------FSGRENLS------------------------------------
----------------------------------------------IP--K---------
------------------------------G-------YFC--------------V-RV-
----G-------------------------------------------------------
---------------------EERK-------RF--------------------------
----LVPT---------------------------------------------------L
YLK-HRLI----------------------------------------------------
------------------------------------------------------------
-----------------R----------LL------------------------------
-----LE------RS-----------AE-------E--Y-G-------------------
------------------------------------------------------------
------------------------------------------------------------
--ID-------------QSG--------------------------V-----I--TIP--
----------------C-DV---------ETFQ----------------YVLG-------
-------------------------------------LV---------------------
------------------------------------------------------------
------------------------------------------------------------
-----------------------------------------------------HTDPTAT
EKNCKGTCQAFLFGHCVPSNL---------------------------------------
------------------------------------------------------------
------------------------------------------------------------
-------------------
>Gb_39589
------------------------------------------------------------
------------------------------------------------------------
-------------------MECIKR-----------------------------------
-----GMS----------------------------------------KIPQ--------
-----FF-----------------------------------------------------
-------------------------------------------------F----------
----KFLPHL--------------------------------------------------
-----------------------------NANIYVSLASEPSPSSSTHYSYAHCNCFNGR
----------------ENLR----------------------------------------
----------------------------------------------IP--K---------
------------------------------G-------YFS--------------V-CV-
----G-------------------------------------------------------
---------------------EERE-------RF--------------------------
----LVPI---------------------------------------------------L
HLK-HPLI----------------------------------------------------
------------------------------------------------------------
-----------------R----------LL------------------------------
-----LE------RS-----------AE-------E--Y-G-------------------
------------------------------------------------------------
------------------------------------------------------------
--ID-------------QSG--------------------------V-----I--TIP--
----------------C-DV---------ATFQ----------------YVLR-------
-------------------------------------SV---------------------
------------------------------------------------------------
------------------------------------------------------------
-----------------------------------------------------HTDPTAT
EKNVKELAKHLFSERKK-------------------------------------------
------------------------------------------------------------
------------------------------------------------------------
-------------------
>PP1S56_114V6.1_Php
------------------------------------------------------------
-----------------------------------------------------------M
FLEILMTSVICAFGNCGNSYGHTRP-----------------------------------
-----SFG----------------------------------------RIRE--------
------------------------------------------------------------
------------------------------------------------------------
----ESLNIADSEETLVITRDCNLETGSLKFALEFGRRYFYSFSELVMAISKKLSNFLRT
LFHPNFRFYARSLSSSRQTSFSSSEALDSCEISCPNLSSGSRRRSRNWVKTVASCDCEDS
----------------CCWGPPSG------------------------------------
----------------------------------------------VP--E---------
------------------------------G-------CFP--------------V-YV-
----G-------------------------------------------------------
---------------------LERR-------RF--------------------------
----LIQT---------------------------------------------------S
HLR-NDIF----------------------------------------------------
------------------------------------------------------------
-----------------Q----------LL------------------------------
-----LS------KS-----------EE-------E--Y-G-------------------
------------------------------------------------------------
------------------------------------------------------------
--LS-------------CEG--------------------------G-----L--RIA--
----------------C-HP---------DVFE----------------HFLR-------
-------------------------------------WL---------------------
------------------------------------------------------------
------------------------------------------------------------
-----------------------------------------------------ESKETHC
PQEMIQFSAQESTSICATALY---------------------------------------
------------------------------------------------------------
------------------------------------------------------------
-------------------
>evm_27.model.AmTr_v1.0_scaffold00022.71.v1.0
------------------------------------------------------------
------------------------------------------------------------
------------------------------------------------------------
------------------------------------------------MANL--------
-----VK---K-------------------------------------------------
------------------------------------------------LW----------
------------------------------------------------------------
--------------------------------------------------CCRRKSFPID
------------------------------------------------------------
----------------------------------------------IP--K---------
------------------------------G-------YIN--------------V-CV-
----G-------------------------------------------------------
---------------------KQVP---F---KF--------------------------
----VLEA---------------------------------------------------N
YLN-HPLV----------------------------------------------------
------------------------------------------------------------
-----------------E----------NL------------------------------
-----LD------LS-----------VE-------E--Y-G-------------------
------------------------------------------------------------
------------------------------------------------------------
--YS-------------YDG--------------------------A-----L--RID--
----------------C-EV---------EVFV----------------YLIE-------
-------------------------------------LL------KT-------------
------------------------------------------------------------
------------------------------------------------------------
-----------------------------------------------------RNPSAHY
MELSDLLSKFKPGSPGPKESL---------------------------------------
------------------------------------------------------------
------------------------------------------------------------
-------------------
>AT5G42410.1.TAIR10
------------------------------------------------------------
------------------------------------------------------------
------------------------------------------------------------
-----MRT----------------------------------------LVKK--------
-----LL-----------------------------------------------------
-------------------------------------------------W----------
------------------------------------------------------------
-----------------------------------------------CGAKNISSSRTSA
------------------------------------------------------------
----------------------------------------------LP-EE---------
------------------------------G-------RVR--------------V-YV-
----G-------------------------------------------------------
------------------KDKESQC-------KL--------------------------
----EVEA---------------------------------------------------N
LLN-HPML----------------------------------------------------
------------------------------------------------------------
-----------------E----------DL------------------------------
-----LR------LS-----------EE-------E--F-G-------------------
------------------------------------------------------------
------------------------------------------------------------
--HS-------------YEG--------------------------A-----L--RIA--
----------------C-EI---------DVFI----------------KLVN-------
-------------------------------------LH---------------------
------------------------------------------------------------
------------------------------------------------------------
------------------------------------------------------------
-KTTNHHNNSVCFHNNSTKLL---------------------------------------
------------------------------------------------------------
------------------------------------------------------------
-------------------
>AT1G43040.1.TAIR10
------------------------------------------------------------
------------------------------------------------------------
------------------------------------------------------------
------------------------------------------------MVKK--------
-----LL-----------------------------------------------------
------------------------------------------------------------
------------------------------------------------------------
------------------------------------------------CCGAKSFSQRAR
------------------------------------------------------------
----------------------------------------------LP-DE---------
------------------------------G-------RVR--------------V-YV-
----G-------------------------------------------------------
------------------NDRDTQC-------KL--------------------------
----EMDA---------------------------------------------------D
FLT-HPLF----------------------------------------------------
------------------------------------------------------------
-----------------E----------DL------------------------------
-----LR------LS-----------EE-------E--F-G-------------------
------------------------------------------------------------
------------------------------------------------------------
--HS-------------YDG--------------------------A-----L--RIA--
----------------C-EI---------QVFL----------------NLIH-------
-------------------------------------YL---------------------
------------------------------------------------------------
------------------------------------------------------------
------------------------------------------------------------
-KSTSHAPHYYIDASHYLY-----------------------------------------
------------------------------------------------------------
------------------------------------------------------------
-------------------
>Solyc07g045060.1.1.ITAG3.2
------------------------------------------------------------
------------------------------------------------------------
----------------------MVK-----------------------------------
-----IIS----------------------------------------RMRS--------
------------------------------------------------------------
------------------------------------------------------------
----FGSKEK--------------------------------------------------
--------------------------------------------KLSIDYVRRSDDDHVN
------------------------------------------------------------
----------------------------------------------IR--K---------
------------------------------G-------YIP--------------V-IV-
----G-------------------------------------------------------
------------------HEDQELE-------RV--------------------------
----MIPM---------------------------------------------------K
LMN-DPCI----------------------------------------------------
------------------------------------------------------------
-----------------L----------TL------------------------------
-----LE------MS-----------AH-------E--L-G-------------------
------------------------------------------------------------
------------------------------------------------------------
--YN-------------QPG--------------------------T-----L--RIH--
----------------C-QV---------EQFK----------------RILH-------
-------------------------------------TI---------------------
------------------------------------------------------------
------------------------------------------------------------
-----------------------------------------------------SKRK---
------------------------------------------------------------
------------------------------------------------------------
------------------------------------------------------------
-------------------
>Gb_04142
------------------------------------------------------------
------------------------------------------------------------
---------------------MGIK-----------------------------------
-----VLK----------------------------------------KLQK--------
-----VM-----------------------------------------------------
------------------------------------------------------------
----LLKSRL--------------------------------------------------
-----------------------------------------RVFSKSDDEEEVESATASI
------------------------------------------------------------
----------------------------------------------TP--A---------
------------------------------G-------CVP--------------L-HV-
----G-------------------------------------------------------
--------------------MKERR-------RF--------------------------
----VVEA---------------------------------------------------H
YLN-HPLL----------------------------------------------------
------------------------------------------------------------
-----------------A----------HL------------------------------
-----LE------IS-----------AA-------H--F-G-------------------
------------------------------------------------------------
------------------------------------------------------------
--YS-------------HDG--------------------------I-----L--RIA--
----------------C-DI---------HLFE----------------HALN-------
-------------------------------------LI---------------------
------------------------------------------------------------
------------------------------------------------------------
-----------------------------------------------------RSRNPCA
HLLQVQQLSHVMQTALKHLD----------------------------------------
------------------------------------------------------------
------------------------------------------------------------
-------------------
>TnS000631237t03
------------------------------------------------------------
------------------------------------------------------------
----------------------MAK-----------------------------------
-----FLR----------------------------------------NVTD--------
------------------------------------------------------------
------------------------------------------------------------
----KLMTMS--------------------------------------------------
------------------------------------------SKKQQQQQRKKKDNRNSH
------------------------------------------------------------
----------------------------------------------VRVGR---------
------------------------------G-------RVP--------------V-YV-
----G-------------------------------------------------------
-----------------MDASAELQ-------RC--------------------------
----IVEI---------------------------------------------------N
ALH-HPLM----------------------------------------------------
------------------------------------------------------------
-----------------Q----------QL------------------------------
-----LE------MS-----------SH-------R--L-G-------------------
------------------------------------------------------------
------------------------------------------------------------
--YD----------TAAHGG--------------------------------L--RIA--
----------------C-TV---------EAFN----------------AVMA-------
-------------------------------------AI---------------------
------------------------------------------------------------
------------------------------------------------------------
--------------------------------------------------AQTSKASSSS
LDISLPLLYSWDMDP---------------------------------------------
------------------------------------------------------------
------------------------------------------------------------
-------------------
>TnS000631237t02
------------------------------------------------------------
------------------------------------------------------------
------------------MAKFLRN-----------------------------------
-----VTD----------------------------------------QLKT--------
------------------------------------------------------------
------------------------------------------------------------
----MSSKNG--------------------------------------------------
---------------------------------------------SIKQNKKKKDNQNSD
------------------------------------------------------------
----------------------------------------------VRVAK---------
------------------------------G-------RVP--------------V-YV-
----G-------------------------------------------------------
------------------MDAAKVQ-------RC--------------------------
----IVDI---------------------------------------------------N
TLH-HPLM----------------------------------------------------
------------------------------------------------------------
-----------------Q----------QL------------------------------
-----LD------IS-----------AQ-------R--L-G-------------------
------------------------------------------------------------
------------------------------------------------------------
--YD-----------TAAHG--------------------------G-----L--RIA--
----------------C-SV---------EAFN----------------AVMA-------
-------------------------------------AI---------------------
------------------------------------------------------------
------------------------------------------------------------
-----------------------------------------------------ANTRKSS
SSTFSFSFFSSCSSPQMSLPFVFSSSSCDIDLYNFSCT----------------------
------------------------------------------------------------
------------------------------------------------------------
-------------------
>TnS001009589t04
------------------------------------------------------------
------------------------------------------------------------
------------------------------------------------------------
-----MAT----------------------------------------LLRK--------
-----VT-----------------------------------------------------
------------------------------------------------------------
----DTLMKD--------------------------------------------------
--------------------------------------------SIRNGNGKHKKKKKKG
------------------------------------------------------------
----------------------------------------------VPAAQ---------
-----------------------------KG-------RVP--------------V-YV-
----G-------------------------------------------------------
---------------------TEAQ---DKVVRF--------------------------
----VVDI---------------------------------------------------N
VLH-HPLM----------------------------------------------------
------------------------------------------------------------
-----------------Q----------LL------------------------------
-----LH------FS-----------AQ-------Q--L-G-------------------
------------------------------------------------------------
------------------------------------------------------------
--YA-----------TAVHG--------------------------G-----F--RIA--
----------------C-SI---------EAFR----------------TVIA-------
-------------------------------------AI---------------------
------------------------------------------------------------
------------------------------------------------------------
------------------------------------------------------------
-HSNHSWSLILYFLCP--------------------------------------------
------------------------------------------------------------
------------------------------------------------------------
-------------------
>TnS000631237t04
------------------------------------------------------------
------------------------------------------------------------
------------------------------------------------------------
-----MAT----------------------------------------LLRK--------
-----VT-----------------------------------------------------
------------------------------------------------------------
----DTLMKN--------------------------------------------------
------------------------------------------SIRNGNGKHKKKKMGVPA
------------------------------------------------------------
----------------------------------------------AQ--R---------
------------------------------G-------KVP--------------V-YV-
----G-------------------------------------------------------
-----------------TDAQDKVE-------RF--------------------------
----VVDI---------------------------------------------------N
VLH-HPLM----------------------------------------------------
------------------------------------------------------------
-----------------Q----------LL------------------------------
-----LH------FS-----------AQ-------Q--L-G-------------------
------------------------------------------------------------
------------------------------------------------------------
--YA-----------TAVHG--------------------------G-----F--RIA--
----------------C-SM---------EAFR----------------TVMA-------
-------------------------------------AI---------------------
------------------------------------------------------------
------------------------------------------------------------
------------------------------------------------------------
-HSNHSSSLILYFLCS--------------------------------------------
------------------------------------------------------------
------------------------------------------------------------
-------------------
>TnS001009589t05
------------------------------------------------------------
------------------------------------------------------------
----------------------MAR-----------------------------------
-----SLK----------------------------------------KVTD--------
------------------------------------------------------------
------------------------------------------------------------
----TLMKSS--------------------------------------------------
--------------------------------------------TRNGIKRNSKYKSVSV
------------------------------------------------------------
----------------------------------------------VQ--R---------
------------------------------G-------KVP--------------V-YV-
----G-------------------------------------------------------
----------------MDAQQDTVQ-------RC--------------------------
----VVEI---------------------------------------------------N
VLH-HPLM----------------------------------------------------
------------------------------------------------------------
-----------------Q----------PL------------------------------
-----LQ------YS-----------AQ-------Q--L-G-------------------
------------------------------------------------------------
------------------------------------------------------------
--YA-----------TAVQG--------------------------G-----F--RLA--
----------------C-SM---------EVFL----------------TVMA-------
-------------------------------------AI---------------------
------------------------------------------------------------
------------------------------------------------------------
------------------------------------------------------------
-HNSHCFS----------------------------------------------------
------------------------------------------------------------
------------------------------------------------------------
-------------------
>TnS001009589t03
------------------------------------------------------------
------------------------------------------------------------
----------------------MTK-----------------------------------
-----LLR----------------------------------------KVTE--------
------------------------------------------------------------
------------------------------------------------------------
----TLMKRS--------------------------------------------------
-----------------------------------------------SSNSNKKKKMSVA
------------------------------------------------------------
----------------------------------------------VA--Q---------
------------------------------G-------KVP--------------L-HV-
----G-------------------------------------------------------
----------------MDAHENAVQ-------RC--------------------------
----VVDI---------------------------------------------------N
VLH-HPLM----------------------------------------------------
------------------------------------------------------------
-----------------Q----------PL------------------------------
-----LQ------FS-----------AQ-------Q--L-G-------------------
------------------------------------------------------------
------------------------------------------------------------
--YA----------TAVHGG--------------------------------F--RIA--
----------------C-NV---------ETFS----------------TVMT-------
-------------------------------------AI---------------------
------------------------------------------------------------
------------------------------------------------------------
------------------------------------------------------------
-HGGHS------------------------------------------------------
------------------------------------------------------------
------------------------------------------------------------
-------------------
>TnS001009589t06
------------------------------------------------------------
------------------------------------------------------------
----------------------MAN-----------------------------------
-----LLR----------------------------------------KVTE--------
------------------------------------------------------------
------------------------------------------------------------
----TLMKKS--------------------------------------------------
------------------------------------------------SSSNQKKKMSVG
------------------------------------------------------------
----------------------------------------------VA--K---------
------------------------------G-------KVP--------------L-YV-
----G-------------------------------------------------------
----------------MDAQENAVQ-------RC--------------------------
----VVDI---------------------------------------------------N
VLH-HPLM----------------------------------------------------
------------------------------------------------------------
-----------------Q----------PL------------------------------
-----LQ------FS-----------AQ-------Q--L-G-------------------
------------------------------------------------------------
------------------------------------------------------------
--YA-----------TAVHG--------------------------G-----F--RIA--
----------------C-SM---------ETFS----------------TVMT-------
-------------------------------------AI---------------------
------------------------------------------------------------
------------------------------------------------------------
------------------------------------------------------------
-HKSHS------------------------------------------------------
------------------------------------------------------------
------------------------------------------------------------
-------------------
>W.mirabilis.14761  [mRNA] [translate_table: standard]
------------------------------------------------------------
------------------------------------------------------------
----------------------MRK-----------------------------------
-----LQK----------------------------------------VLMQ--------
-----IL-----------------------------------------------------
------------------------------------------------------------
----KAKRSE--------------------------------------------------
------------------------------------------------------------
------------------------------------------------------------
----------------------------------------------VP--P---------
------------------------------G-------YLP--------------V-YV-
----G-------------------------------------------------------
---------------------REGH-------RF--------------------------
----LVEI---------------------------------------------------G
YLN-HPLL----------------------------------------------------
------------------------------------------------------------
-----------------A----------EL------------------------------
-----LE------MS-----------AE-------Q--T-G-------------------
------------------------------------------------------------
------------------------------------------------------------
--YI-------------HKG--------------------------G-----I--RIA--
----------------C-DA---------PVFE----------------HLLG-------
-------------------------------------LL---------------------
------------------------------------------------------------
------------------------------------------------------------
-----------------------------------------------------SNRNPSA
HYLQLPDLLRRFSPS---------------------------------------------
------------------------------------------------------------
------------------------------------------------------------
-------------------
>W.mirabilis.14762  [mRNA] [translate_table: standard]
------------------------------------------------------------
------------------------------------------------------------
----------------------MRK-----------------------------------
-----LQK----------------------------------------VLMQ--------
-----IL-----------------------------------------------------
------------------------------------------------------------
----KAKRSE--------------------------------------------------
------------------------------------------------------------
------------------------------------------------------------
----------------------------------------------VP--P---------
------------------------------G-------YLP--------------V-YV-
----G-------------------------------------------------------
---------------------REGH-------RF--------------------------
----LVEI---------------------------------------------------G
YLN-HPLL----------------------------------------------------
------------------------------------------------------------
-----------------A----------EL------------------------------
-----LE------MS-----------AE-------Q--T-G-------------------
------------------------------------------------------------
------------------------------------------------------------
--YI-------------HKG--------------------------G-----I--RIA--
----------------C-DA---------PVFE----------------HLLG-------
-------------------------------------LL---------------------
------------------------------------------------------------
------------------------------------------------------------
-----------------------------------------------------SNRNPSA
HYLQLPDLLRRFSPS---------------------------------------------
------------------------------------------------------------
------------------------------------------------------------
-------------------
>W.mirabilis.22437  [mRNA] [translate_table: standard]
------------------------------------------------------------
------------------------------------------------------------
-------------------MRKMQK-----------------------------------
-----VLI----------------------------------------QLRK--------
------------------------------------------------------------
------------------------------------------------------------
------------------------------------------------------------
-------------------------------------------------------EKRSE
------------------------------------------------------------
----------------------------------------------VP--L---------
------------------------------D-------HLS--------------V-YV-
----G-------------------------------------------------------
---------------------REGH-------RF--------------------------
----QVEI---------------------------------------------------V
YLN-HPLV----------------------------------------------------
------------------------------------------------------------
-----------------A----------EL------------------------------
-----LE------IS-----------AA-------KTRY---------------------
------------------------------------------------------------
------------------------------------------------------------
--IH-------------KEG--------------------------------L--RIA--
----------------L-DT---------PLFE----------------YLLG-------
-------------------------------------LL---------------------
------------------------------------------------------------
------------------------------------------------------------
-----------------------------------------------------SKRIPFA
HYLKLWNERSLKYYLFKNDNRHF-------------------------------------
------------------------------------------------------------
------------------------------------------------------------
-------------------
>W.mirabilis.14763  [mRNA] [translate_table: standard]
------------------------------------------------------------
------------------------------------------------------------
------------------MAKALVE-----------------------------------
-----LQS----------------------------------------KLGR--------
------------------------------------------------------------
------------------------------------------------------------
----VCSRRG--------------------------------------------------
-----------------------------------------------CKEVDKRRRRGMN
------------------------------------------------------------
----------------------------------------------VP--K---------
------------------------------G-------CLP--------------V-YV-
----G-------------------------------------------------------
---------------------SEGH-------RY--------------------------
----VVDV---------------------------------------------------G
IVN-HPLF----------------------------------------------------
------------------------------------------------------------
-----------------A----------QL------------------------------
-----LE------WS-----------VQ-------E--L-G-------------------
------------------------------------------------------------
------------------------------------------------------------
--YQ-----------ERGGG--------------------------------L--RVA--
----------------C-DV---------PLFE----------------RVLS-------
-------------------------------------TL---------------------
------------------------------------------------------------
------------------------------------------------------------
------------------------------------------------------------
-HPHNALNNICLCFR---------------------------------------------
------------------------------------------------------------
------------------------------------------------------------
-------------------
>W.mirabilis.20258  [mRNA] [translate_table: standard]
------------------------------------------------------------
------------------------------------------------------------
------------------------------------------------------------
------------------------------------------------------------
------------------------------------------------------------
------------------------------------------------------------
------------------------------------------------------------
--------------------------------------------------SADCTCRPGA
------------------------------------------------------------
----------------------------------------------IPVRK---------
------------------------------E-------RLQ--------------A-YV-
----G-------------------------------------------------------
-----------------REESPNIK-------RF--------------------------
----KMEV---------------------------------------------------N
VLK-HPLL----------------------------------------------------
------------------------------------------------------------
-----------------Q----------KL------------------------------
-----LE------IS-----------SE-------E--F-S-------------------
------------------------------------------------------------
------------------------------------------------------------
--YS-------------GNG--------------------------G-----L--RLC--
----------------C-NL---------EEFE----------------K----------
------------------------------------------------------------
------------------------------------------------------------
------------------------------------------------------------
------------------------------------------------------------
------------------------------------------------------------
------------------------------------------------------------
------------------------------------------------------------
-------------------
>W.mirabilis.21198  [mRNA] [translate_table: standard]
------------------------------------------------------------
------------------------------------------------------------
----------------------MEK-----------------------------------
-----MLK----------------------------------------KIQH--------
------------------------------------------------------------
------------------------------------------------------------
------------------------------------------------------------
--------------------------------------------RLSSTHLTQKKKKRST
------------------------------------------------------------
----------------------------------------------AP--K---------
------------------------------G-------RVP--------------V-YV-
----G-------------------------------------------------------
-----------------NEESGNTH-------RF--------------------------
----ELEV---------------------------------------------------S
LLN-HPLL----------------------------------------------------
------------------------------------------------------------
-----------------R----------QL------------------------------
-----LG------LS-----------AQ-------E--F-G-------------------
------------------------------------------------------------
------------------------------------------------------------
--YS-------------GNG--------------------------G-----L--KVV--
----------------C-SV------------E---------------------------
------------------------------------------------------------
------------------------------------------------------------
------------------------------------------------------------
------------------------------------------------------------
------------------------------------------------------------
------------------------------------------------------------
------------------------------------------------------------
-------------------
>W.mirabilis.02706  [mRNA] [translate_table: standard]
------------------------------------------------------------
------------------------------------------------------------
------------------------------------------------------------
------------------------------------------------MLKR--------
-----IQ-----------------------------------------------------
------------------------------------------------------------
----HKLSKT--------------------------------------------------
-----------------------------------------------FLMQKKKNRSRAA
------------------------------------------------------------
--------------------------------------------------K---------
------------------------------G-------RVP--------------V-YV-
----G-------------------------------------------------------
-----------------RELSGNTH-------RF--------------------------
----ELEV---------------------------------------------------N
LLN-HPLL----------------------------------------------------
------------------------------------------------------------
-----------------R----------EL------------------------------
-----LE------LS-----------AE-------E--F-G-------------------
------------------------------------------------------------
------------------------------------------------------------
--YS-------------CNG--------------------------V-----L--RLA--
----------------C-SF---------ELFE----------------KVMD-------
-------------------------------------VI---------------------
------------------------------------------------------------
------------------------------------------------------------
-----------------------------------------------------RNKDLSS
LHTSLAFLCSSSCVSHENRQCQCYDFRR--------------------------------
------------------------------------------------------------
------------------------------------------------------------
-------------------
>W.mirabilis.22526  [mRNA] [translate_table: standard]
------------------------------------------------------------
------------------------------------------------------------
------------------------------------------------------------
------------------------------------------------MQKK--------
------------------------------------------------------------
------------------------------------------------------------
----KNRSRA--------------------------------------------------
------------------------------------------------------------
------------------------------------------------------------
----------------------------------------------AK------------
------------------------------G-------RVP--------------V-YV-
----G-------------------------------------------------------
-----------------RELSGNTH-------RF--------------------------
----ELEV---------------------------------------------------N
LLN-HPLL----------------------------------------------------
------------------------------------------------------------
-----------------R----------EL------------------------------
-----LE------LS-----------AE-------E--F-G-------------------
------------------------------------------------------------
------------------------------------------------------------
--YS-------------GDG--------------------------V-----L--RLA--
----------------C-SL---------ELFQ----------------KVMD-------
-------------------------------------VI---------------------
------------------------------------------------------------
------------------------------------------------------------
-----------------------------------------------------RNKDLSS
LHTSLAFLCSSSCVSHENRQCQCYDFTR--------------------------------
------------------------------------------------------------
------------------------------------------------------------
-------------------
>W.mirabilis.25651  [mRNA] [translate_table: standard]
------------------------------------------------------------
------------------------------------------------------------
------------------------------------------------------------
------------------------------------------------MLKR--------
-----IQ-----------------------------------------------------
------------------------------------------------------------
----RKLSKT--------------------------------------------------
-----------------------------------------------LLMQKKKNRSRAA
------------------------------------------------------------
--------------------------------------------------K---------
------------------------------G-------RVP--------------V-YV-
----G-------------------------------------------------------
-----------------RELSGNTH-------RF--------------------------
----ELEV---------------------------------------------------N
LLN-HPLL----------------------------------------------------
------------------------------------------------------------
-----------------R----------EL------------------------------
-----LE------LS-----------AE-------E--F-G-------------------
------------------------------------------------------------
------------------------------------------------------------
--YS-------------GDG--------------------------V-----L--RLA--
----------------C-SL---------ELFQ----------------KVMD-------
-------------------------------------VI---------------------
------------------------------------------------------------
------------------------------------------------------------
-----------------------------------------------------RNKDLSS
LHTSLAFLCSSSCVSHENRQCQCYDFTR--------------------------------
------------------------------------------------------------
------------------------------------------------------------
-------------------
>W.mirabilis.08457  [mRNA] [translate_table: standard]
------------------------------------------------------------
------------------------------------------------------------
----------------------MAK-----------------------------------
-----VLK----------------------------------------CFHE--------
-----KL-----------------------------------------------------
------------------------------------------------------------
----LSRGKG--------------------------------------------------
------------------------------------------------------------
------------------------------------------------------------
----------------------------------------------VR--K---------
------------------------------G-------RLP--------------L-YV-
----G-------------------------------------------------------
-----------------REESGNIH-------RF--------------------------
----ELEV---------------------------------------------------N
LLN-HPLL----------------------------------------------------
------------------------------------------------------------
-----------------Q----------QL------------------------------
-----LE------IS-----------AQ-------E--F-G-------------------
------------------------------------------------------------
------------------------------------------------------------
--YS-------------GNG--------------------------G-----L--RVH--
----------------C-NL---------EEFE----------------KVMD-------
-------------------------------------AI---------------------
------------------------------------------------------------
------------------------------------------------------------
-----------------------------------------------------RNNDPCF
LYLPSSLFLFSANFLLSWSLLTNTI-----------------------------------
------------------------------------------------------------
------------------------------------------------------------
-------------------
>W.mirabilis.10181  [mRNA] [translate_table: standard]
------------------------------------------------------------
------------------------------------------------------------
------------------------------------------------------------
------------------------------------------------MATV--------
-----LK-----------------------------------------------------
------------------------------------------------------------
------------------------------------------------------------
------------------------------------------------SFYEKLLSRGKG
------------------------------------------------------------
----------------------------------------------VR--K---------
------------------------------G-------RVP--------------V-YV-
ENEES-------------------------------------------------------
---------------------GNIQ-------LF--------------------------
----EVEV---------------------------------------------------N
LLN-HPLL----------------------------------------------------
------------------------------------------------------------
-----------------Q----------QQ------------------------------
-----LG------IS-----------AQ-------E--F-G-------------------
------------------------------------------------------------
------------------------------------------------------------
--YS-------------GNG--------------------------S-----L--RVH--
----------------C-NL---------EEFE----------------KIMD-------
-------------------------------------AI---------------------
------------------------------------------------------------
------------------------------------------------------------
-----------------------------------------------------RNNDPSA
FYISLPLSSFSLQSFCYRDPS---------------------------------------
------------------------------------------------------------
------------------------------------------------------------
-------------------
>W.mirabilis.19331  [mRNA] [translate_table: standard]
------------------------------------------------------------
------------------------------------------------------------
------------------------------------------------------------
------------------------------------------------MATV--------
-----LK-----------------------------------------------------
------------------------------------------------------------
------------------------------------------------------------
------------------------------------------------SFYEKLLSRGKG
------------------------------------------------------------
----------------------------------------------VR--K---------
------------------------------G-------RVP--------------V-YV-
ENEES-------------------------------------------------------
---------------------GNIQ-------LF--------------------------
----EVEV---------------------------------------------------N
LLN-HPLL----------------------------------------------------
------------------------------------------------------------
-----------------Q----------QQ------------------------------
-----LG------IS-----------AQ-------E--F-G-------------------
------------------------------------------------------------
------------------------------------------------------------
------------------------------------------------------------
------------------------------------------------------------
------------------------------------------------------------
------------------------------------------------------------
------------------------------------------------------------
------------------------------------------------------------
------------------------------------------------------------
------------------------------------------------------------
------------------------------------------------------------
-------------------
>W.mirabilis.19332  [mRNA] [translate_table: standard]
------------------------------------------------------------
------------------------------------------------------------
------------------------------------------------------------
------------------------------------------------MATV--------
-----LK-----------------------------------------------------
------------------------------------------------------------
------------------------------------------------------------
------------------------------------------------SFYEKLLSRGKG
------------------------------------------------------------
----------------------------------------------VR--K---------
------------------------------G-------RVP--------------V-YV-
ENEES-------------------------------------------------------
---------------------GNIQ-------LF--------------------------
----EVEV---------------------------------------------------N
LLN-HPLL----------------------------------------------------
------------------------------------------------------------
-----------------Q----------QQ------------------------------
-----LG------IS-----------AQ-------E--F-G-------------------
------------------------------------------------------------
------------------------------------------------------------
--YS-------------GNG--------------------------S-----L--RVH--
----------------C-NL---------EEFE----------------KIMD-------
-------------------------------------AI---------------------
------------------------------------------------------------
------------------------------------------------------------
-----------------------------------------------------RNNDPSA
FYISLPLSSFSLQSFCYRDPS---------------------------------------
------------------------------------------------------------
------------------------------------------------------------
-------------------
>W.mirabilis.08455  [mRNA] [translate_table: standard]
------------------------------------------------------------
------------------------------------------------------------
----------------MRSRANLRD-----------------------------------
-----MAK----------------------------------------VLKR--------
-----FY-----------------------------------------------------
------------------------------------------------------------
----EKLLSR--------------------------------------------------
-----------------------GKGVRKGRVPVYVGRGVSKHSAVLKRFYEKLLSRGKG
------------------------------------------------------------
----------------------------------------------VR--K---------
------------------------------G-------RVP--------------V-YV-
----G-------------------------------------------------------
-----------------RGESQNIQ-------RF--------------------------
----EVEV---------------------------------------------------N
LLN-HPLL----------------------------------------------------
------------------------------------------------------------
-----------------Q----------QM------------------------------
-----LE------IS-----------AQ-------E--F-G-------------------
------------------------------------------------------------
------------------------------------------------------------
--YS-------------GNG--------------------------G-----L--RVH--
----------------C-NL---------EEFE----------------KVMD-------
-------------------------------------AI---------------------
------------------------------------------------------------
------------------------------------------------------------
-----------------------------------------------------RNNDPSA
FYISLPLSSSSLQSFCYHDLS---------------------------------------
------------------------------------------------------------
------------------------------------------------------------
-------------------
>W.mirabilis.25047  [mRNA] [translate_table: standard]
------------------------------------------------------------
------------------------------------------------------------
------------------------------------------------------------
-----MAK----------------------------------------VLKR--------
------------------------------------------------------------
------------------------------------------------------------
------------------------------------------------------------
-------------------------------------------------FYEKLLSRGKG
------------------------------------------------------------
----------------------------------------------VR--K---------
------------------------------G-------RVP--------------V-YV-
----G-------------------------------------------------------
-----------------REESRNIQ-------RF--------------------------
----EVEV---------------------------------------------------N
LLN-HPLL----------------------------------------------------
------------------------------------------------------------
-----------------Q----------QL------------------------------
-----LE------IS-----------AQ-------E--F-G-------------------
------------------------------------------------------------
------------------------------------------------------------
--YS------------GNGG--------------------------------L--RVH--
----------------C-NL---------EEFE----------------KVMD-------
-------------------------------------AI---------------------
------------------------------------------------------------
------------------------------------------------------------
-----------------------------------------------------RNNDPSA
FYISLPLSSSSLQNFCYRDPS---------------------------------------
------------------------------------------------------------
------------------------------------------------------------
-------------------
>W.mirabilis.22019  [mRNA] [translate_table: standard]
------------------------------------------------------------
------------------------------------------------------------
----------------------MAK-----------------------------------
-----VLK----------------------------------------RFQV--------
-----KL-----------------------------------------------------
------------------------------------------------------------
----LNRSQG--------------------------------------------------
------------------------------------------------------------
------------------------------------------------------------
----------------------------------------------IS--K---------
------------------------------G-------RVP--------------V-YV-
----G-------------------------------------------------------
-----------------SDESGEIQ-------RF--------------------------
----ELKV---------------------------------------------------N
LLN-HPLF----------------------------------------------------
------------------------------------------------------------
-----------------Q----------QL------------------------------
-----LE------LS-----------AQ-------E--F-G-------------------
------------------------------------------------------------
------------------------------------------------------------
--YS------------GYGG--------------------------------V--RVC--
----------------C-KV---------EVFE----------------KVLG-------
-------------------------------------LI---------------------
------------------------------------------------------------
------------------------------------------------------------
------------------------------------------------------------
-RSNDSSSFYMFYSLLSSSL----------------------------------------
------------------------------------------------------------
------------------------------------------------------------
-------------------
>W.mirabilis.01258  [mRNA] [translate_table: standard]
------------------------------------------------------------
------------------------------------------------------------
---------------RKTSKAKQKN-----------------------------------
-----LAK----------------------------------------VLKR--------
------------------------------------------------------------
------------------------------------------------------------
------------------------------------------------------------
-------------------------------------------------FQEKVLNKRKG
------------------------------------------------------------
----------------------------------------------IS--K---------
------------------------------G-------RVP--------------L-YV-
------------------------------------------------------------
----------------KSEKSEEIQ-------RF--------------------------
----HLKV---------------------------------------------------N
LLN-HPLF----------------------------------------------------
------------------------------------------------------------
-----------------E----------QL------------------------------
-----LE------LS-----------AR-------E--F-G-------------------
------------------------------------------------------------
------------------------------------------------------------
--YS-------------GNG--------------------------G-----V--GVR--
----------------C-KV---------EIFE----------------K----------
------------------------------------------------------------
------------------------------------------------------------
------------------------------------------------------------
------------------------------------------------------------
------------------------------------------------------------
------------------------------------------------------------
------------------------------------------------------------
-------------------
>W.mirabilis.08456  [mRNA] [translate_table: standard]
------------------------------------------------------------
------------------------------------------------------------
------------------------------------------------------------
------------------------------------------------MLTK--------
------------------------------------------------------------
------------------------------------------------------------
-------SKG--------------------------------------------------
------------------------------------------------------------
------------------------------------------------------------
----------------------------------------------IS--K---------
------------------------------G-------RVP--------------V-YV-
----G-------------------------------------------------------
-----------------IEYSEKIQ-------RF--------------------------
----ELEV---------------------------------------------------N
LLN-HPLF----------------------------------------------------
------------------------------------------------------------
-----------------Q----------QL------------------------------
-----LE------LS-----------AQ-------E--F-G-------------------
------------------------------------------------------------
------------------------------------------------------------
--YS-------------GNG--------------------------G-----V--RVR--
----------------C-KV---------ELFE----------------KAMR-------
-------------------------------------LI---------------------
------------------------------------------------------------
------------------------------------------------------------
-----------------------------------------------------RNNDPSS
FYISSSLLCSSL------------------------------------------------
------------------------------------------------------------
------------------------------------------------------------
-------------------
>W.mirabilis.14764  [mRNA] [translate_table: standard]
------------------------------------------------------------
------------------------------------------------------------
------------------------------------------------------------
------------------------------------------------MLGK--------
------------------------------------------------------------
------------------------------------------------------------
------------------------------------------------------------
------------------------------------------------------------
------------------------------------------------------------
------------------------------------------------------------
------------------------------S------------------------V-YV-
----G-------------------------------------------------------
-----------------IEDFGKIQ-------RF--------------------------
----ELEV---------------------------------------------------N
LLN-HPLF----------------------------------------------------
------------------------------------------------------------
-----------------Q----------QL------------------------------
-----LE------LS-----------AQ-------E--F-G-------------------
------------------------------------------------------------
------------------------------------------------------------
--YS-------------GNG--------------------------G-----V--RVC--
----------------C-KV---------ELFE----------------KVMR-------
-------------------------------------LI---------------------
------------------------------------------------------------
------------------------------------------------------------
-----------------------------------------------------RRNDPSS
FYASYSLLSSSL------------------------------------------------
------------------------------------------------------------
------------------------------------------------------------
-------------------
>W.mirabilis.21197  [mRNA] [translate_table: standard]
------------------------------------------------------------
------------------------------------------------------------
------------------------------------------------------------
-----MFK----------------------------------------RFRE--------
------------------------------------------------------------
------------------------------------------------------------
------------------------------------------------------------
----------------------------------------------------GMLGKSKG
------------------------------------------------------------
----------------------------------------------IS--K---------
------------------------------G-------RVP--------------V-YV-
----G-------------------------------------------------------
-----------------IEDFGKIQ-------RF--------------------------
----ELEV---------------------------------------------------N
LLN-HPLF----------------------------------------------------
------------------------------------------------------------
-----------------Q----------QL------------------------------
-----LE------LS-----------AQ-------E--F-G-------------------
------------------------------------------------------------
------------------------------------------------------------
--YY------------GNGG--------------------------------V--RVC--
----------------C-KV---------DLVE----------------KVMH-------
-------------------------------------LI---------------------
------------------------------------------------------------
------------------------------------------------------------
-----------------------------------------------------RSNDPSS
FYVSCSLLFSSL------------------------------------------------
------------------------------------------------------------
------------------------------------------------------------
-------------------
>W.mirabilis.08392  [mRNA] [translate_table: standard]
------------------------------------------------------------
------------------------------------------------------------
------------------------------------------------------------
------------------------------------------------------------
------------------------------------------------------------
-M-----------------------------------------------W----------
----RSSNKNG-------------------------------------------------
------------------------------------------------------------
------------------------------------------------------------
----------------------------------------------VK--S---------
------------------------------G-------RIP--------------V-YV-
----G-------------------------------------------------------
---------------------NEGR-------RF--------------------------
----VVDV---------------------------------------------------K
ILS-HPLF----------------------------------------------------
------------------------------------------------------------
-----------------Q----------EL------------------------------
-----LE------LS-----------AQ-------E--L-G-------------------
------------------------------------------------------------
------------------------------------------------------------
--YP-----------S--KG--------------------------G-----L--KIA--
----------------C-DI---------GLFE----------------RLLG-------
-------------------------------------VM---------------------
------------------------------------------------------------
------------------------------------------------------------
-----------------------------------------------------SCRA---
-NPWFHYLSFHPSPQVGN------------------------------------------
------------------------------------------------------------
------------------------------------------------------------
-------------------
>TnS001040727t01
------------------------------------------------------------
------------------------------------------------------------
------SNSCFITVHSDQQQSYHCF-----------------------------------
-----GSP----------------------------------------IIVL--------
-----VL---V-------------------------------------------------
-------------------------------------------------W----------
----DYPSGC--------------------------------------------------
-----------------------------GLAFFFIDSTSKAKMKVSKLHLNVIVKAKKC
------------------RQRERG------------------------------------
----------------------------------------------VR--K---------
------------------------------G-------HLP--------------V-YV-
-QAQG-------------------------------------------------------
-------------Q-------DQVQ-------RY--------------------------
----VVKI---------------------------------------------------K
YLQ-HPLFCS--------------------------------------------------
------------------------------------------------------------
-----------------K----------AL------------------------------
-----TNLGTLTMEA-----------SD----------WPA-------------------
------------------------------------------------------------
------------------------------------------------------------
--TP------------------------------------------P-----V-SRIS--
----------------C------------NFFR---------------LAVPH-------
-------------------------------------PP------HR-------------
------------------------------------------------------------
------------------------------------------------------------
-----------------------------------------------------HPYH---
------------------------------------------------------------
------------------------------------------------------------
------------------------------------------------------------
-------------------
>TnS000544263t15
------------------------------------------------------------
------------------------------------------------------------
--------------MQIARARSSQR-----------------------------------
-----AFS----------------------------------------CLCT--------
------------------------------------------------------------
------------------------------------------------------------
----SPRARS--------------------------------------------------
-------SAEHPLFCELLQQSADEFGYSNNGGIRLACNSACLENLLQLLSSCSTSSSSSS
----------------SLSLNVVFTVNLNCNLDLKPIALHVRNAEY--------------
----------------------------------------------NP--R---------
--------------------------------------RFSAVIMRIQDPKSTALV-FE-
---SG-------------------------------------------------------
--------------KMVCTGTKSEEDFKLAAKKY---------------------AQIVQ
KIGSVVKF---------------------------------------------------K
DFRIRNIT----------------------------------------------------
------------------------------------------------------------
-----------------ASADTKFPVRLEI------------------------------
-----LQ------SA-----------HS-------N--FAV-------------------
------------------------------------------------------------
------------------------------------------------------------
--FE----------TEMCPG--------------------------------LVYRME--
------------------DP---------KL------------------TVIV-------
-------------------------------------FV---------------------
------------------------------------------------------------
------------------------------------------------------------
-----------------------------------------------------SGKFVFM
GAKQREDIFRVSENLYPVMCEYRKV-----------------------------------
------------------------------------------------------------
------------------------------------------------------------
-------------------
>TnS000885745t01
------------------------------------------------------------
------------------------------------------------------------
------------------MKMMISK-----------------------------------
-----FHV----------------------------------------HVKA--------
------------------------------------------------------------
------------------------------------------------------------
------------------------------------------------------------
---------------------------------------------------KNCRQRHQG
------------------------------------------------------------
----------------------------------------------VP--K---------
------------------------------G-------HLP--------------V-YVQ
AEEQG-------------------------------------------------------
--------------------QAQEQ-------RY--------------------------
----VVKI---------------------------------------------------R
YLR-HPLF----------------------------------------------------
------------------------------------------------------------
-----------------C----------EL------------------------------
-----LQ------QS-----------AD-------E--F-G-------------------
------------------------------------------------------------
------------------------------------------------------------
--YA-------------NNG--------------------------G-----I--RLA--
----------------C-NS---------ARFE----------------NLLQ-------
-------------------------------------FL---------------------
------------------------------------------------------------
------------------------------------------------------------
-----------------------------------------------------SSTATTF
SSSSSSSSSFGCFSMESAIDFFNSFLSRLRFQGSKCCRFSNSDL----------------
------------------------------------------------------------
------------------------------------------------------------
-------------------
>TnS000766203t09
------------------------------------------------------------
------------------------------------------------------------
------------------MKVSKQH-----------------------------------
-----MNV----------------------------------------SVKG--------
------------------------------------------------------------
------------------------------------------------------------
------------------------------------------------------------
-------------------------------------------------NAKKCRQRERG
------------------------------------------------------------
----------------------------------------------VR--K---------
------------------------------G-------HLP--------------V-YV-
-QAQG-------------------------------------------------------
-------------------QEQTQK-------RY--------------------------
----VVKI---------------------------------------------------K
YLQ-HPLF----------------------------------------------------
------------------------------------------------------------
-----------------F----------EL------------------------------
-----LQ------QS-----------AE-------E--F---------------------
------------------------------------------------------------
------------------------------------------------------------
------------------------------------------------------------
------------------------------------------------------------
------------------------------------------------------------
------------------------------------------------------------
------------------------------------------------------------
------------------------------------------------------------
------------------------------------------------------------
------------------------------------------------------------
------------------------------------------------------------
-------------------
>TnS000335427t02
------------------------------------------------------------
------------------------------------------------------------
-----------------DYPSGCGL-----------------------------------
-----AFF----------------------------------------FIDS--------
------------------------------------------------------------
------------------------------------------------------------
----TSKAKM--------------------------------------------------
--------------------------------------KVSKLSLNVIVKAKKCRQREQG
------------------------------------------------------------
----------------------------------------------VP--T---------
------------------------------G-------HLP--------------V-YV-
-QAQG-------------------------------------------------------
--------------------QDQVQ-------RY--------------------------
----VVKI---------------------------------------------------K
YVQ-HPLF----------------------------------------------------
------------------------------------------------------------
-----------------C----------EL------------------------------
-----LQ------QS-----------AD-------K--F-G-------------------
------------------------------------------------------------
------------------------------------------------------------
--YS-------------NKG--------------------------G-----I--RLA--
----------------C-NS---------ACLE----------------NLLQ-------
-------------------------------------LL---------------------
------------------------------------------------------------
------------------------------------------------------------
------------------------------------------------------------
-LSCSTSSSSSSSL----------------------------------------------
------------------------------------------------------------
------------------------------------------------------------
-------------------
>TnS000253613t02
------------------------------------------------------------
------------------------------------------------------------
------------------------M-----------------------------------
-----KVR----------------------------------------KLHL--------
------------------------------------------------------------
------------------------------------------------------------
------------------------------------------------------------
---------------------------------------------NVIVKAKKCKQRERG
------------------------------------------------------------
----------------------------------------------VP--E---------
------------------------------G-------HLP--------------V-YV-
-QAQG-------------------------------------------------------
--------------------QDQVQ-------RY--------------------------
----VVKI---------------------------------------------------K
YLQ-HPLF----------------------------------------------------
------------------------------------------------------------
-----------------C----------EL------------------------------
-----LQ------ES-----------AD-------E--F-G-------------------
------------------------------------------------------------
------------------------------------------------------------
--YS-------------NNG--------------------------G-----I--RLA--
----------------C-NS---------TCFE----------------NLLQ-------
-------------------------------------LL---------------------
------------------------------------------------------------
------------------------------------------------------------
-----------------------------------------------------SSYSTSS
SSSSSSLSL---------------------------------------------------
------------------------------------------------------------
------------------------------------------------------------
-------------------
>TnS000264411t01
------------------------------------------------------------
------------------------------------------------------------
------------------------M-----------------------------------
-----KVR----------------------------------------KLHL--------
------------------------------------------------------------
------------------------------------------------------------
------------------------------------------------------------
---------------------------------------------NVIVKAKKCRQQERG
------------------------------------------------------------
----------------------------------------------VP--K---------
------------------------------G-------HLP--------------V-YV-
-QAQG-------------------------------------------------------
--------------------QDQVQ-------RH--------------------------
----VVKM---------------------------------------------------K
YLQ-HPLF----------------------------------------------------
------------------------------------------------------------
-----------------C----------EL------------------------------
-----LQ------QR-----------AN-------E--F-G-------------------
------------------------------------------------------------
------------------------------------------------------------
--YS-------------NNG--------------------------G-----I--RLA--
----------------C-NS---------ACFE----------------NLLQ-------
-------------------------------------LL---------------------
------------------------------------------------------------
------------------------------------------------------------
-----------------------------------------------------SSYSTSS
SSSSSSLSLVILSF----------------------------------------------
------------------------------------------------------------
------------------------------------------------------------
-------------------
>TnS000974377t02
------------------------------------------------------------
------------------------------------------------------------
------------------------M-----------------------------------
-----KVS----------------------------------------KLHL--------
------------------------------------------------------------
------------------------------------------------------------
------------------------------------------------------------
---------------------------------------------NVIVKAKKCRQRDQG
------------------------------------------------------------
----------------------------------------------VP--K---------
------------------------------G-------HLP--------------I-YV-
-QAQG-------------------------------------------------------
--------------------QDQVQ-------RY--------------------------
----VVKI---------------------------------------------------K
YLQ-HPLF----------------------------------------------------
------------------------------------------------------------
-----------------C----------EL------------------------------
-----LQ------QS-----------AD-------E--F-G-------------------
------------------------------------------------------------
------------------------------------------------------------
--YS-------------NNG--------------------------G-----I--RLA--
----------------C-NS---------ACFE----------------NLLQ-------
-------------------------------------LL---------------------
------------------------------------------------------------
------------------------------------------------------------
-----------------------------------------------------SSYSTLS
SSSSSLSLVILSF-----------------------------------------------
------------------------------------------------------------
------------------------------------------------------------
-------------------
>TnS000777721t01
------------------------------------------------------------
------------------------------------------------------------
------------------------M-----------------------------------
-----KVS----------------------------------------KLHL--------
------------------------------------------------------------
------------------------------------------------------------
------------------------------------------------------------
---------------------------------------------NVIVKAKKCRQRERG
------------------------------------------------------------
----------------------------------------------VP--K---------
------------------------------G-------HLP--------------V-YV-
-QAQG-------------------------------------------------------
--------------------QDQVQ-------RY--------------------------
----VVKI---------------------------------------------------K
YLQ-HPLF----------------------------------------------------
------------------------------------------------------------
-----------------Y----------EL------------------------------
-----LQ------QS-----------AD-------E--F-G-------------------
------------------------------------------------------------
------------------------------------------------------------
--YS-------------NNG--------------------------G-----I--GLT--
----------------C-NS---------ACFE----------------NLLQ-------
-------------------------------------LL---------------------
------------------------------------------------------------
------------------------------------------------------------
------------------------------------------------------------
-SSCSTSSSSSSLSL---------------------------------------------
------------------------------------------------------------
------------------------------------------------------------
-------------------
>TnS000570049t03
------------------------------------------------------------
------------------------------------------------------------
------------------------M-----------------------------------
-----KVS----------------------------------------KLHL--------
------------------------------------------------------------
------------------------------------------------------------
------------------------------------------------------------
---------------------------------------------NVIVKAKKCRQRERG
------------------------------------------------------------
----------------------------------------------VP--K---------
------------------------------G-------HLP--------------V-Y--
------------------------------------------------------------
------------------------------------------------------------
------------------------------------------------------------
----HPLF----------------------------------------------------
------------------------------------------------------------
-----------------C----------EL------------------------------
-----LQ------QS-----------AD-------E--F-G-------------------
------------------------------------------------------------
------------------------------------------------------------
--YS-------------NNG--------------------------G-----I--RLA--
----------------C-NS---------ACFK----------------NLLQ-------
-------------------------------------PL---------------------
------------------------------------------------------------
------------------------------------------------------------
------------------------------------------------------------
-SSCSTSSSSSSSLSL--------------------------------------------
------------------------------------------------------------
------------------------------------------------------------
-------------------
>TnS000885745t02
------------------------------------------------------------
------------------------------------------------------------
------------------------M-----------------------------------
-----KVS----------------------------------------KLHL--------
------------------------------------------------------------
------------------------------------------------------------
------------------------------------------------------------
---------------------------------------------NVIVKAKKCRQRERG
------------------------------------------------------------
----------------------------------------------VP--K---------
------------------------------G-------HLP--------------V-YV-
QAQGQ-------------------------------------------------------
---------------------DQVQ-------RY--------------------------
----VVKI---------------------------------------------------K
YLQ-HPLF----------------------------------------------------
------------------------------------------------------------
-----------------C----------EL------------------------------
-----LQ------QS-----------AD-------E--F-G-------------------
------------------------------------------------------------
------------------------------------------------------------
--YS-------------NNG--------------------------G-----I--RLA--
----------------C-NS---------ACFE----------------NLLQ-------
-------------------------------------LL---------------------
------------------------------------------------------------
------------------------------------------------------------
-----------------------------------------------------SSCSTSS
SSSSSLSSSSSCFSLASAIEFFNSFLFRFQRPNHW-------------------------
------------------------------------------------------------
------------------------------------------------------------
-------------------
>TnS000570049t04
------------------------------------------------------------
------------------------------------------------------------
------------------------M-----------------------------------
-----KVR----------------------------------------KLHL--------
------------------------------------------------------------
------------------------------------------------------------
------------------------------------------------------------
---------------------------------------------NVIIKAKKCRQRERG
------------------------------------------------------------
----------------------------------------------VP--K---------
------------------------------G-------HLP--------------I-YV-
-QAQG-------------------------------------------------------
--------------------QDQVQ-------RY--------------------------
----VVKI---------------------------------------------------K
YLQ-HPLF----------------------------------------------------
------------------------------------------------------------
-----------------C----------EL------------------------------
-----LQ------QS-----------VD-------E--F-G-------------------
------------------------------------------------------------
------------------------------------------------------------
--YS-------------NNG--------------------------G-----I--RLA--
----------------C-NS---------AYFK----------------NLLQ-------
-------------------------------------LL---------------------
------------------------------------------------------------
------------------------------------------------------------
------------------------------------------------------------
-SSCSTSSSSSSSLSL--------------------------------------------
------------------------------------------------------------
------------------------------------------------------------
-------------------
>TnS000191751t01
------------------------------------------------------------
------------------------------------------------------------
-----------------FNKQSKDE-----------------------------------
-----VVS----------------------------------------KLHL--------
------------------------------------------------------------
------------------------------------------------------------
------------------------------------------------------------
---------------------------------------------NVIVKAKKCRQRERG
------------------------------------------------------------
----------------------------------------------VP--K---------
------------------------------G-------HLP--------------I-YV-
QAQGQ-------------------------------------------------------
---------------------DQVQ-------RY--------------------------
----VVKI---------------------------------------------------K
YLQ-HPLF----------------------------------------------------
------------------------------------------------------------
-----------------Y----------EL------------------------------
-----LQ------QS-----------VD-------E--F-G-------------------
------------------------------------------------------------
------------------------------------------------------------
--YS-------------NNG--------------------------G-----I--RLA--
----------------C-NS---------ACFE----------------NLLQ-------
-------------------------------------LL---------------------
------------------------------------------------------------
------------------------------------------------------------
-----------------------------------------------------SSCSTSS
SSSSSLSLAILSF-----------------------------------------------
------------------------------------------------------------
------------------------------------------------------------
-------------------
>evm_27.model.AmTr_v1.0_scaffold00174.32.v1.0
------------------------------------------------------------
------------------------------------------------------------
-------------MKELIRRLSRLN-----------------------------------
-----SPQ----------------------------------------SLCR--------
------------------------------------------------------------
------------------------------------------------------------
----SDSGDR--------------------------------------------------
--------------------------SPLMEGSKVCCPEIQLLKDHRKNAKNRQKICWKK
------------------------------------------------------------
----------------------------------------------EP--K---------
------------------------------SSRKVMEMCVP--------------V-LV-
----G-------------------------------------------------------
---------------------EEME-------SF--------------------------
----AVSA---------------------------------------------------N
VFN-HPVF----------------------------------------------------
------------------------------------------------------------
-----------------S----------EL------------------------------
-----LK------RS-----------AQ-------V--Y-G-------------------
------------------------------------------------------------
------------------------------------------------------------
--YD-------------HVG--------------------------V-----L--RIP--
----------------C-NV---------GVFR----------------QIME-------
-------------------------------------VL---------------------
------------------------------------------------------------
------------------------------------------------------------
-----------------------------------------------------EESGGSD
DVIFRLGELHLL------------------------------------------------
------------------------------------------------------------
------------------------------------------------------------
-------------------
>Gb_38675
------------------------------------------------------------
---------------------------------------------VNGTVRKFRLTSVEQ
GSWDTMPMRSTKPLGPKRHYVSVID-----------------------------------
-----CLC----------------------------------------TIRS--------
-----LF-----------------------------------------------------
------------------------------------------------------------
----NKVKII--------------------------------------------------
--------------------------VRSWRPITITIHKLDGVYIRLESERKGSRCCPSD
----------------LNE-----------------------------------------
----------------------------------------------IP--K---------
------------------------------G-------YLP--------------I-YV-
----G-------------------------------------------------------
---------------------KGMT-------RF--------------------------
----VINV---------------------------------------------------H
LLN-HPIF----------------------------------------------------
------------------------------------------------------------
-----------------A----------EL------------------------------
-----LQ------MS-----------AD-------K--Y-G-------------------
------------------------------------------------------------
------------------------------------------------------------
--YD-------------QSG--------------------------G-----L--KIP--
----------------C-DV---------VLFH----------------RIMC-------
-------------------------------------CI---------------------
------------------------------------------------------------
------------------------------------------------------------
---------------------------------AFMCNAPDSGLCFPVVGVILGDEGICL
FHCFLCVLSIYDTQCMKKPQSLKYYHGNRFQSW---------------------------
------------------------------------------------------------
------------------------------------------------------------
-------------------
>Gb_38676
------------------------------------------------------------
------------------------------------------------------------
---------------MERCRGTKTT-----------------------------------
-----GRG----------------------------------------LWDT--------
-----MP---M----------------------------------------------RSM
KP-----------------------------------------------L----------
----GSKRHY--------------------------------------------------
-----------------------------ASVIACLCKIRSLFNKVKVVVRSWRPITITI
------------------HKLDGVYSRLESERNGSRCFRSDLTE----------------
----------------------------------------------IP--K---------
------------------------------G-------YLP--------------I-YV-
----G-------------------------------------------------------
---------------------KGIT-------RF--------------------------
----VINV---------------------------------------------------H
LLN-HPVF----------------------------------------------------
------------------------------------------------------------
-----------------A----------EL------------------------------
-----LQ------MS-----------AD-------K--Y-G-------------------
------------------------------------------------------------
------------------------------------------------------------
--YD-----------Q--SG--------------------------G-----L--KIP--
----------------C-DV---------VLFH----------------RIMY-------
-------------------------------------SI-------A-------------
------------------------------------------------------------
------------------------------------------------------------
------------------------------------------------------------
------------------------------------------------------------
------------------------------------------------------------
------------------------------------------------------------
-------------------
>Gb_18129
------------------------------------------------------------
------------------------------------------------------------
--------MPMRSMKPLGSKRHYAS-----------------------------------
-----VIA----------------------------------------CLCK--------
-----IH-----------------------------------------------------
------------------------------------------------------------
----SLFNKV--------------------------------------------------
---------------------------KIVVRSWRPITITIHKLDGVYSRFEPEHNGSKC
----------------FSSDLSE-------------------------------------
----------------------------------------------IP--N---------
------------------------------G-------YLP--------------I-YV-
----G-------------------------------------------------------
---------------------KGMT-------RF--------------------------
----VINV---------------------------------------------------R
LLN-HPIF----------------------------------------------------
------------------------------------------------------------
-----------------A----------EL------------------------------
-----LQ------MS-----------AD-------K--Y-G-------------------
------------------------------------------------------------
------------------------------------------------------------
--YD-------------QTG--------------------------G-----L--KIP--
----------------C-DV---------VLFH----------------RIMC-------
-------------------------------------LI---------------------
------------------------------------------------------------
------------------------------------------------------------
-----------------------------------------------------STRS---
------------------------------------------------------------
------------------------------------------------------------
------------------------------------------------------------
-------------------
>Gb_02938
------------------------------------------------------------
------------------------------------------------------------
-------------------MRQLIR-----------------------------------
-----KLQ----------------------------------------RVAD--------
------------------------------------------------------------
------------------------------------------------------------
----PSVRPL--------------------------------------------------
------------------------------PFRKLPKCDQTQRHEYERNIRSCRRSGSLD
------------------------------------------------------------
----------------------------------------------VP--E---------
------------------------------G-------HLP--------------I-YV-
----G-------------------------------------------------------
---------------------KDLI-------RF--------------------------
----VIDA---------------------------------------------------H
VVN-HPLF----------------------------------------------------
------------------------------------------------------------
-----------------A----------EL------------------------------
-----LQ------TS-----------AQ-------E--F-G-------------------
------------------------------------------------------------
------------------------------------------------------------
--YQ-------------QKG--------------------------G-----L--RIP--
----------------C-DV---------MVFE----------------HILC-------
-------------------------------------LI---------------------
------------------------------------------------------------
------------------------------------------------------------
-----------------------------------------------------NSEVSNA
HDSTIMATIFHAVHKVMRCAVVFAPLDSEDTYY---------------------------
------------------------------------------------------------
------------------------------------------------------------
-------------------
>TnS000177737t01
------------------------------------------------------------
------------------------------------------------------------
-------------------MTRLGR-----------------------------------
-----NLQ----------------------------------------KLRK--------
------------------------------------------------------------
------------------------------------------------------------
------------------------------------------------------------
---------------------------------------SSNLLKVLIRKENGEKTAAAD
----------------L-------------------------------------------
----------------------------------------------GP--E---------
------------------------------G-------FVP--------------V-YV-
----G-------------------------------------------------------
---------------------KEGV-------KF--------------------------
----LVDV---------------------------------------------------K
QLN-HPLF----------------------------------------------------
------------------------------------------------------------
-----------------C----------DL------------------------------
-----LD------TS-----------AA-------E--M-G-------------------
------------------------------------------------------------
------------------------------------------------------------
--YS-------------HVG--------------------------A-----L--RIQ--
----------------C-EV---------SVFE----------------RVLR-------
-------------------------------------AL---------------------
------------------------------------------------------------
------------------------------------------------------------
-------------------------------------------------SSTNNSASCSS
PRIRDLLRQYYLRPSFSSLHVQT-------------------------------------
------------------------------------------------------------
------------------------------------------------------------
-------------------
>evm_27.model.AmTr_v1.0_scaffold00032.45.v1.0
------------------------------------------------------------
------------------------------------------------------------
--------------------MLKKP-----------------------------------
-----LLP----------------------------------------LLRK--------
------------------------------------------------------------
------------------------------------------------------------
----KVYTRL--------------------------------------------------
-------------------------------------------------RADDDDDDEGG
------------------------------------------------------------
--------------------------------------------------K---------
------------------------------G-------SVP--------------L-IV-
----G-------------------------------------------------------
--------------------REKRE-------RF--------------------------
----LVPA---------------------------------------------------K
LLN-HPLM----------------------------------------------------
------------------------------------------------------------
-----------------V----------DL------------------------------
-----LE------IA-----------AH-------E--Y-G-------------------
------------------------------------------------------------
------------------------------------------------------------
--YE-------------QEG--------------------------T-----L--KVP--
----------------C-TL---------EYFE----------------VVLA-------
-------------------------------------KL---------------------
------------------------------------------------------------
------------------------------------------------------------
------------------------------------------------------------
--LKGAE-----------------------------------------------------
------------------------------------------------------------
------------------------------------------------------------
-------------------
>evm_27.model.AmTr_v1.0_scaffold00032.46.v1.0
------------------------------------------------------------
------------------------------------------------------------
------------------------------------------------------------
------------------------------------------------MAKK--------
-----SL-----------------------------------------------------
-------------------------------------------------W----------
----PLLTKK--------------------------------------------------
------------------------------------------EYTRLKADDDQREDEGGK
------------------------------------------------------------
------------------------------------------------------------
------------------------------G-------LVP--------------L-MV-
----G-------------------------------------------------------
--------------------KEKRE-------RF--------------------------
----LIPA---------------------------------------------------K
LLN-HPLM----------------------------------------------------
------------------------------------------------------------
-----------------V----------DL------------------------------
-----LE------MA-----------AH-------E--Y-G-------------------
------------------------------------------------------------
------------------------------------------------------------
--YE-------------QEG--------------------------A-----L--KVP--
----------------C-TV---------EYFE----------------VVMS-------
-------------------------------------KL---------------------
------------------------------------------------------------
------------------------------------------------------------
------------------------------------------------------------
-MKGGS------------------------------------------------------
------------------------------------------------------------
------------------------------------------------------------
-------------------
>TnS000011049t01
------------------------------------------------------------
------------------------------------------------------------
----------------MRQLIKKLQ-----------------------------------
-----RAT----------------------------------------ELSR--------
------------------------------------------------------------
------------------------------------------------------------
----SAALQS--------------------------------------------------
------------------------------PLLENKSDFSSKKSKAANKSAWKSEEDEEE
------------------------------------------------------------
----------------------------------------------VP--E---------
------------------------------G-------FLP--------------V-YV-
----G-------------------------------------------------------
--------------------QHDDDGYGSGCTRF--------------------------
----IINA---------------------------------------------------T
YLS-HPIF----------------------------------------------------
------------------------------------------------------------
-----------------A----------EL------------------------------
-----LQ------IS-----------EQ-------E--F-G-------------------
------------------------------------------------------------
------------------------------------------------------------
--YE-------------HQG--------------------------V-----L--RIP--
----------------C-DV---------MLFE----------------HIVR-------
-------------------------------------ML---------------------
------------------------------------------------------------
------------------------------------------------------------
---------------------------------------------------------NCK
GRHCNLRLKDMTRSCSF-------------------------------------------
------------------------------------------------------------
------------------------------------------------------------
-------------------
>W.mirabilis.13853  [mRNA] [translate_table: standard]
------------------------------------------------------------
-------------------------------------------MNPFFATETVHGATGPA
VERGIFPGRHIGGGGALSSTPGQTP-----------------------------------
-----DKA----------------------------------------KIKR--------
-----NS-----------------------------------------------------
------------------------------------------------------------
----LPGGKNAAQENNPSYRLTSTLAPRLPCLAKLGGLENLACPQLSTATQAGTESRRSA
QRGSHVARILVNASGSATFCFTMRQLIRRLQKAAEFSRMGPLQSPLLVRDGDAAYPSSGE
----------------LERRKKKVVNRSGWRSEESDGFE---------------------
----------------------------------------------VP--E---------
------------------------------G-------FLP--------------V-YV-
----G-------------------------------------------------------
---------------------QDST-------RF--------------------------
----IINA---------------------------------------------------R
FLN-HPIF----------------------------------------------------
------------------------------------------------------------
-----------------V----------EL------------------------------
-----LQ------IS-----------AQ-------E--Y-G-------------------
------------------------------------------------------------
------------------------------------------------------------
--YE-------------QQG--------------------------V-----L--RIP--
----------------C-DV---------MLFE----------------HIVY-------
-------------------------------------LL---------------------
------------------------------------------------------------
------------------------------------------------------------
-----------------------------------------------------NRNGDSL
PRNLRLEDMERSVFC---------------------------------------------
------------------------------------------------------------
------------------------------------------------------------
-------------------
>LOC_Os01g06230.1.MSUv7.0
------------------------------------------------------------
------------------------------------------------------------
------------------------------------------------------------
------------------------------------------------MAMA--------
------------------------------------------------------------
------------------------------------------------------------
----RGRKER--------------------------------------------------
------------------------------------------------------------
------------------------------------------------------------
----------------------------------------------AP--R---------
------------------------------G-------YVP--------------I-LI-
----G-------------------------------------------------------
------------------GQGEERE-------RI--------------------------
----LVRT---------------------------------------------------E
QLK-QPHF----------------------------------------------------
------------------------------------------------------------
-----------------L----------AL------------------------------
-----LD------LA-----------VQ-------E--F-G-------------------
------------------------------------------------------------
------------------------------------------------------------
--YE-------------QRG--------------------------I-----L--CIP--
----------------C-TT---------KAFR----------------SIVG-------
------------------------------------------------------------
------------------------------------------------------------
------------------------------------------------------------
------------------------------------------------------------
-AATPTAAAVAGGEIKS-------------------------------------------
------------------------------------------------------------
------------------------------------------------------------
-------------------
>Zm00001d039791_T001.RefGen_V4
------------------------------------------------------------
------------------------------------------------------------
------------------------------------------------------------
------------------------------------------------MARK--------
------------------------------------------------------------
------------------------------------------------------------
------------------------------------------------------------
----------------------------------------------------------EK
------------------------------------------------------------
----------------------------------------------VP--K---------
------------------------------G-------FIP--------------I-LI-
----G-------------------------------------------------------
-------------------QGEERE-------RI--------------------------
----LVHM---------------------------------------------------E
QFK-QSYF----------------------------------------------------
------------------------------------------------------------
-----------------L----------EL------------------------------
-----LD------LA-----------AQ-------E--F-G-------------------
------------------------------------------------------------
------------------------------------------------------------
--YE-------------QQG--------------------------I-----L--RIP--
----------------C-TT---------EAFR----------------SVVI-------
------------------------------------------------------------
------------------------------------------------------------
------------------------------------------------------------
------------------------------------------------------------
GAVVRKPKS---------------------------------------------------
------------------------------------------------------------
------------------------------------------------------------
-------------------
>Zm00001d023518_T001.RefGen_V4
------------------------------------------------------------
------------------------------------------------------------
------------------------------------------------------------
------------------------------------------------MAAA--------
-----AA-----------------------------------------------------
-------------------------------------------------W----------
----TTTRKA--------------------------------------------------
-----------------------------TTSTSKAALSALASCVAAAGGVTRTTTSSGK
------------------AYR---------------------------------------
--------------------------------------------------K---------
------------------------------G-------YLP--------------I-VL-
VRGSG-------------------------------------------------------
-------------DDDDAGTVETET-------MV--------------------------
----LVRV---------------------------------------------------S
DLK-EPCM----------------------------------------------------
------------------------------------------------------------
-----------------A----------AL------------------------------
-----LE------AA-----------EE-------Q--F-G-------------------
------------------------------------------------------------
------------------------------------------------------------
--YG-----------Q--LG--------------------------V-----L--KVP--
----------------C-DA---------QRFH----------------HVVN-------
-------------------------------------MA------RK-------------
------------------------------------------------------------
------------------------------------------------------------
-----------------------------------------------------QMVR---
-SS---------------------------------------------------------
------------------------------------------------------------
------------------------------------------------------------
-------------------
>Zm00001d044325_T001.RefGen_V4
------------------------------------------------------------
------------------------------------------------------------
------------------------------------------------------------
------------------------------------------------------------
-----MA---A-------------------------------------------------
-------------------------------------------------W----------
-------TRK--------------------------------------------------
-------------------------------------------------ALASCVPSAAI
------------------RDDDGDKQQR--------------------------------
----------------------------------------------IP--K---------
------------------------------G-------YLP--------------L-VL-
VRDEG-------------------------------------------------------
---------------------ASET-------RV--------------------------
----LVRV---------------------------------------------------R
DLE-EPCM----------------------------------------------------
------------------------------------------------------------
-----------------A----------AL------------------------------
-----LE------MA-----------EQ-------Q--F-G-------------------
------------------------------------------------------------
------------------------------------------------------------
--YG-----------Q--HG--------------------------V-----L--KVP--
----------------C-DA---------QRFH----------------HVVT-------
-------------------------------------MA------RD-------------
------------------------------------------------------------
------------------------------------------------------------
-----------------------------------------------------ATTR---
-VHANAA-----------------------------------------------------
------------------------------------------------------------
------------------------------------------------------------
-------------------
>Zm00001d020782_T001.RefGen_V4
------------------------------------------------------------
------------------------------------------------------------
------------------------------------------------------------
------------------------------------------------------------
-----MA---A-------------------------------------------------
-------------------------------------------------W------TRK-
----ATAKAM--------------------------------------------------
------------------------------------------ASCVTTGAVRDDDGNKQR
------------------------------------------------------------
----------------------------------------------IP--K---------
------------------------------G-------YIP--------------LVLV-
RDGEG-------------------------------------------------------
-------------------EGGSET-------RI--------------------------
----LVRV---------------------------------------------------R
DLR-EPCM----------------------------------------------------
------------------------------------------------------------
-----------------A----------VL------------------------------
-----LE------MA-----------EE-------Q--F-G-------------------
------------------------------------------------------------
------------------------------------------------------------
--YG-------------QQG--------------------------V-----L--KVP--
----------------C-DA---------QRFH----------------HVVA-------
-------------------------------------MA---------------------
------------------------------------------------------------
------------------------------------------------------------
------------------------------------------------------------
-RKSKVASA---------------------------------------------------
------------------------------------------------------------
------------------------------------------------------------
-------------------
>Zm00001d013617_T001.RefGen_V4
------------------------------------------------------------
------------------------------------------------------------
------------------------------------------------------------
------------------------------------------------MAKV--------
-----LW-----------------------------------------------------
------------------------------------------------------------
----RKQAAV--------------------------------------------------
-----------------------------------------AAAAAASKQAGSSPVRGGA
------------------------------------------------------------
----------------------------------------------KP--R---------
------------------------------G-------YVP--------------MRLV-
GGDDG-------------------------------------------------------
------------------DGGDEDE-------TV--------------------------
----LVPV---------------------------------------------------A
LLN-EPRM----------------------------------------------------
------------------------------------------------------------
-----------------V----------GL------------------------------
-----LE------MA-----------ER-------Q--Y-G-------------------
------------------------------------------------------------
------------------------------------------------------------
--YG-------------QPG--------------------------V-----L--RIP--
----------------C-DA---------RRFE----------------QLMG-------
-------------------------------------LA---------------------
------------------------------------------------------------
------------------------------------------------------------
------------------------------------------------------------
-CMASR------------------------------------------------------
------------------------------------------------------------
------------------------------------------------------------
-------------------
>Zm00001d013616_T001.RefGen_V4
------------------------------------------------------------
------------------------------------------------------------
------------------------------------------------------------
------------------------------------------------MAKV--------
----------L-------------------------------------------------
-------------------------------------------------W------RKQ-
----AAVAAA--------------------------------------------------
--------------------------------------------AAASKQAGSSPVRGGA
------------------------------------------------------------
----------------------------------------------KP--R---------
------------------------------G-------YVP--------------MRLV-
GGDDG-------------------------------------------------------
------------------DGGDEDE-------TV--------------------------
----LVPV---------------------------------------------------A
LLN-EPRM----------------------------------------------------
------------------------------------------------------------
-----------------V----------GL------------------------------
-----LE------MA-----------ER-------Q--Y-G-------------------
------------------------------------------------------------
------------------------------------------------------------
--YG-------------QPG--------------------------V-----L--RIP--
----------------C-DA---------RRFE----------------QLMG-------
-------------------------------------LA---------------------
------------------------------------------------------------
------------------------------------------------------------
------------------------------------------------------------
-CMASR------------------------------------------------------
------------------------------------------------------------
------------------------------------------------------------
-------------------
>evm_27.model.AmTr_v1.0_scaffold00174.34.v1.0
------------------------------------------------------------
------------------------------------------------------------
-------------------MKYLIR-----------------------------------
-----RLS----------------------------------------RVHE--------
------------------------------------------------------------
------------------------------------------------------------
----SPDFVL--------------------------------------------------
------------------------------LPSNPLSSMDGKESKGAKNRRVKRQSRRSF
------------------------------------------------------------
--------------------------------------------------K---------
------------------------------G-------RVP--------------V-HV-
----G-------------------------------------------------------
---------------------EEME-------RF--------------------------
----SVSA---------------------------------------------------E
LLN-NPVF----------------------------------------------------
------------------------------------------------------------
-----------------C----------EL------------------------------
-----LK------RS-----------AQ-------E--Y-G-------------------
------------------------------------------------------------
------------------------------------------------------------
--YE-------------QEG--------------------------V-----L--RIP--
----------------C-PV---------HVFR----------------QLLQ-------
-------------------------------------CL---------------------
------------------------------------------------------------
------------------------------------------------------------
------------------------------------------------------EQHGDI
HELQRMTSLALL------------------------------------------------
------------------------------------------------------------
------------------------------------------------------------
-------------------
>AT1G79130.1.TAIR10
------------------------------------------------------------
------------------------------------------------------------
------------------MKPLIRR-----------------------------------
-----LSR----------------------------------------IADS--------
------------------------------------------------------------
------------------------------------------------------------
----SSCNRN--------------------------------------------------
---------------------------------RSGDIHHPTSTYSSSVFLVKRATVASS
------------------------------------------------------------
----------------------------------------------VP--S---------
------------------------------G-------HVP--------------V-NV-
----G-------------------------------------------------------
---------------------EDKE-------RF--------------------------
----VVSA---------------------------------------------------E
LLN-HPVF----------------------------------------------------
------------------------------------------------------------
-----------------V----------GL------------------------------
-----LN------RS-----------AQ-------E--Y-G-------------------
------------------------------------------------------------
------------------------------------------------------------
--YT-------------QKG--------------------------V-----L--HIP--
----------------C-NV---------FVFE----------------QVVE-------
-------------------------------------SL---------------------
------------------------------------------------------------
------------------------------------------------------------
-------------------------------------------------------RSGIA
DDTSELIASLSGEDVSTE------------------------------------------
------------------------------------------------------------
------------------------------------------------------------
-------------------
>Lchi27497_Lch
-------------------------------------------LKRDSSTQPSSQRFYVL
GIGEIIPPFVILLLFIHSYVSEEGLIQAGNLQLKDFDIRKEADGFSNSAVLKTFKVNVSK
NFLEIHLFWAGKGTCCRPSAGIYGP-----------------------------------
-----SISAIRVTPDFPPPTPSGGKNRTDEGPGASMKMKGTLSGGRIVAVKK--------
-----LS---MAFHDAEHQFL------------------------------------TEI
ITISAAQHPNLVKLYGYCIEGDERILVYEYVENNSLDRALFGNRTTPLDW----------
----PTRYKICLGTAQGFTYLHEELRPRIIHRDVKAGNILLDAEFNPKISDFGLAKLFHD
NRTHVSTRVAGTRGYLAPEYEQSGLLTEKADVYGFGVVTLEILSGRRNTASMKKLICRLA
------------------RITDSSAHYTPLRPDSPTPRPPIKTRKNRIVSRV--------
----------------------------------------------VP--K---------
------------------------------G-------HLP--------------V-YV-
----G-------------------------------------------------------
---------------------EEME-------PF--------------------------
----VVSA---------------------------------------------------E
LLN-RPVF----------------------------------------------------
------------------------------------------------------------
-----------------V----------EL------------------------------
-----LK------RS-----------AQ-------E--Y-G-------------------
------------------------------------------------------------
------------------------------------------------------------
--YE-----------Q--KG--------------------------V-----L--KIP--
----------------C-RV---------FVFE----------------RILE-------
-------------------------------------AL---------------------
------------------------------------------------------------
------------------------------------------------------------
-----------------------------------------------------NGGD---
-GLVDEIAADLLSYEKFL------------------------------------------
------------------------------------------------------------
------------------------------------------------------------
-------------------
>Lchi28371_Lch
------------------------------------------------------------
------------------------------------------------------------
----------MKQLIRRLSRVSDSS-----------------------------------
-----QYI----------------------------------------LLRS--------
------------------------------------------------------------
------------------------------------------------------------
----SDSSSP--------------------------------------------------
----------------------------------AQTHSKTRRSKSKPNKIRGSVTASGL
------------------------------------------------------------
----------------------------------------------VP--E---------
------------------------------G-------HLP--------------V-YV-
----G-------------------------------------------------------
---------------------DEME-------RF--------------------------
----VVRA---------------------------------------------------D
CLK-HPIF----------------------------------------------------
------------------------------------------------------------
-----------------I----------QL------------------------------
-----LE------RS-----------AQ-------E--Y-G-------------------
------------------------------------------------------------
------------------------------------------------------------
--YE-------------QQG--------------------------V-----L--RIP--
----------------C-RV---------FVFE----------------RVLD-------
-------------------------------------IL---------------------
------------------------------------------------------------
------------------------------------------------------------
----------------------------------------------------KDGDEIDS
GDVDELFGLFSEEFL---------------------------------------------
------------------------------------------------------------
------------------------------------------------------------
-------------------
>AT1G16510.1.TAIR10
------------------------------------------------------------
------------------------------------------------------------
----------------------MKH-----------------------------------
-----LIR----------------------------------------RLSR--------
-----VA-----------------------------------------------------
------------------------------------------------------------
----DSSSEF--------------------------------------------------
-----------------------------SIRRSTSSFRNRRGHHRLHAPPPPWSICPAR
----------------RVNT----------------------------------------
----------------------------------------------VP--A---------
------------------------------G-------HVP--------------V-YV-
----G-------------------------------------------------------
---------------------EEME-------RF--------------------------
----VVSA---------------------------------------------------E
LMN-HPIF----------------------------------------------------
------------------------------------------------------------
-----------------V----------GL------------------------------
-----LN------RS-----------AQ-------E--Y-G-------------------
------------------------------------------------------------
------------------------------------------------------------
--YA-------------QKG--------------------------V-----L--HIP--
----------------C-HV---------IVFE----------------RVVE-------
-------------------------------------TL---------------------
------------------------------------------------------------
------------------------------------------------------------
-----------------------------------------------------RLGGFEG
SGDLENLVASLLSGDELIPETTE-------------------------------------
------------------------------------------------------------
------------------------------------------------------------
-------------------
>evm_27.model.AmTr_v1.0_scaffold00032.47.v1.0
------------------------------------------------------------
------------------------------------------------------------
----------MKHLIRRLSRVADSS-----------------------------------
-----EYV----------------------------------------LLRS--------
------------------------------------------------------------
------------------------------------------------------------
----ESRAAR--------------------------------------------------
-------------------------------DRRSGARMGKDRQSDGNGGQDRRGQGGRK
------------------------------------------------------------
----------------------------------------------VQ--E---------
------------------------------G-------HVP--------------V-YV-
----G-------------------------------------------------------
---------------------EEME-------RF--------------------------
----VVCA---------------------------------------------------E
FLN-HPVI----------------------------------------------------
------------------------------------------------------------
-----------------G----------EL------------------------------
-----LK------RS-----------AQ-------E--Y-G-------------------
------------------------------------------------------------
------------------------------------------------------------
--YE-------------QEG--------------------------V-----L--RIP--
----------------C-HV---------AIFK----------------RVLE-------
-------------------------------------GL---------------------
------------------------------------------------------------
------------------------------------------------------------
-----------------------------------------------------ELRGDVD
EELLAISEAELL------------------------------------------------
------------------------------------------------------------
------------------------------------------------------------
-------------------
>Solyc07g066560.1.1.ITAG3.2
------------------------------------------------------------
------------------------------------------------------------
----------------------MKK-----------------------------------
-----LIR----------------------------------------RLSR--------
-----VA-----------------------------------------------------
------------------------------------------------------------
----DSSSNY--------------------------------------------------
----------------------------------SLLRSESSRPRRLQSFRTGKLRSGTG
------------------------------------------------------------
----------------------------------------------VP--E---------
------------------------------G-------HLP--------------V-YV-
----G-------------------------------------------------------
---------------------DEME-------RF--------------------------
----IVSA---------------------------------------------------D
LLN-HPIF----------------------------------------------------
------------------------------------------------------------
-----------------V----------EL------------------------------
-----LN------KS-----------AQ-------E--Y-G-------------------
------------------------------------------------------------
------------------------------------------------------------
--YE-------------QRG--------------------------V-----L--RIP--
----------------C-HV---------LIFE----------------RVLE-------
-------------------------------------AL---------------------
------------------------------------------------------------
------------------------------------------------------------
------------------------------------------------------------
-RIGDDLQDLLTALSDDLL-----------------------------------------
------------------------------------------------------------
------------------------------------------------------------
-------------------
>AT1G56150.1.TAIR10
------------------------------------------------------------
------------------------------------------------------------
----------------------MKQ-----------------------------------
-----LIR----------------------------------------RLSR--------
-----VA-----------------------------------------------------
------------------------------------------------------------
----DSTQYS--------------------------------------------------
-----------------------------------------LLRSESQRGRTKKEKHKSW
------------------------------------------------------------
----------------------------------------------VP--E---------
------------------------------G-------HVP--------------V-YV-
----G-------------------------------------------------------
---------------------HEME-------RF--------------------------
----VVNA---------------------------------------------------E
LLN-HPVF----------------------------------------------------
------------------------------------------------------------
-----------------V----------AL------------------------------
-----LK------QS-----------AQ-------E--Y-G-------------------
------------------------------------------------------------
------------------------------------------------------------
--YE-------------QQG--------------------------V-----L--RIP--
----------------C-HV---------LVFE----------------RILE-------
-------------------------------------SL---------------------
------------------------------------------------------------
------------------------------------------------------------
------------------------------------------------------------
-RLGLADRVT--------------------------------------------------
------------------------------------------------------------
------------------------------------------------------------
-------------------
>AT3G12830.1.TAIR10
------------------------------------------------------------
------------------------------------------------------------
-------------------MKQLIR-----------------------------------
-----RLS----------------------------------------RVAD--------
------------------------------------------------------------
------------------------------------------------------------
----SAQYSL--------------------------------------------------
------------------------------LRSDSQRPSRRSESFLRSSVTRRSKKQTSS
------------------------------------------------------------
----------------------------------------------VP--E---------
------------------------------G-------HVP--------------V-YV-
----G-------------------------------------------------------
---------------------DEME-------RF--------------------------
----VVSA---------------------------------------------------E
LLN-HPVF----------------------------------------------------
------------------------------------------------------------
-----------------I----------GL------------------------------
-----LN------RS-----------AQ-------E--Y-G-------------------
------------------------------------------------------------
------------------------------------------------------------
--YE-------------QKG--------------------------V-----L--QIP--
----------------C-HV---------LVFE----------------RIME-------
-------------------------------------SL---------------------
------------------------------------------------------------
------------------------------------------------------------
-----------------------------------------------------RLGLPVP
IDVQDLIGDGTI------------------------------------------------
------------------------------------------------------------
------------------------------------------------------------
-------------------
>LOC_Os04g52670.1.MSUv7.0
------------------------------------------------------------
------------------------------------------------------------
------MGTRPDSSLSLPLPRCCLH-----------------------------------
-----HTT----------------------------------------VLRR--------
------------------------------------------------------------
------------------------------------------------------------
----HVYVRLQLGPTRELRGGANAVRCSAAAHEIPAPIPLKPERKYAPRGPNRTRTHCHV
GPMRAWDPPVRVGNLSPTRVYSDVLALVSPPPSSLSLRDTVLSLPPPLLTMRGLMRCAST
----------------GACRVAPGAVAARASAAAVGGGTTK-------------------
----------------------------------------------VP--A---------
------------------------------G-------HVP--------------V-EV-
----G-------------------------------------------------------
------------------AEGEETE-------RF--------------------------
----VVPA---------------------------------------------------E
LLG-RPPI----------------------------------------------------
------------------------------------------------------------
-----------------A----------EL------------------------------
-----LR------RA-----------AQ-------E--Y-G-------------------
------------------------------------------------------------
------------------------------------------------------------
--YA-------------RRG--------------------------P-----I--RIP--
----------------C-PA---------AAFR----------------RLLG-------
-------------------------------------AL---------------------
------------------------------------------------------------
------------------------------------------------------------
------------------------------------------------------TGGSGE
GGLALSYFSVVV------------------------------------------------
------------------------------------------------------------
------------------------------------------------------------
-------------------
>Zm00001d026308_T001.RefGen_V4
------------------------------------------------------------
------------------------------------------------------------
--------------------MTMRG-----------------------------------
-----LLR----------------------------------------CVST--------
------------------------------------------------------------
------------------------------------------------------------
----GACRVA--------------------------------------------------
------------------------------------------PGAVAEPVPASPGATGGK
------------------------------------------------------------
----------------------------------------------VP--A---------
------------------------------G-------HVP--------------V-EV-
----G-------------------------------------------------------
------------------AEGEETQ-------RF--------------------------
----VVPA---------------------------------------------------E
LLG-RPPI----------------------------------------------------
------------------------------------------------------------
-----------------A----------EL------------------------------
-----LR------HA-----------AQ-------E--Y-G-------------------
------------------------------------------------------------
------------------------------------------------------------
--YA-------------RRG--------------------------P-----L--RIP--
----------------C-PV---------AAFR----------------LLLG-------
-------------------------------------AL---------------------
------------------------------------------------------------
------------------------------------------------------------
-----------------------------------------------------AGSGAGG
PDGALTLAYFAVAV----------------------------------------------
------------------------------------------------------------
------------------------------------------------------------
-------------------
>Zm00001d010776_T001.RefGen_V4
------------------------------------------------------------
------------------------------------------------------------
------------------------------------------------------------
-----MVV----------------------------------------------------
------------------------------------------------------------
------------------------------------------------------------
------------------------------------------------------------
------------------------------------------------------------
------------------------------------------------------------
------------------------------------------------------------
------------------------------G--------------------------AE-
----G-------------------------------------------------------
---------------------EDTQ-------RF--------------------------
----IVPV---------------------------------------------------E
LLG-RPPI----------------------------------------------------
------------------------------------------------------------
-----------------V----------EL------------------------------
-----LR------RA-----------AQ-------E--Y-T-------------------
------------------------------------------------------------
------------------------------------------------------------
--YM-------------RRG--------------------------S-----L--RIP--
----------------F-PL---------VAFR----------------LLLS-------
-------------------------------------AL---------------------
------------------------------------------------------------
------------------------------------------------------------
-------------------------------------------------AGPPPPPAPTI
PFVSSSFSRLGSGSCSTSTRLQALQQERPRLGQLQVFLTFSFRRFAVEAAYKA-------
------------------------------------------------------------
------------------------------------------------------------
-------------------
>Zm00001d010775_T001.RefGen_V4
------------------------------------------------------------
------------------------------------------------------------
------------------------------------------------------------
-----MVV----------------------------------------------------
------------------------------------------------------------
------------------------------------------------------------
------------------------------------------------------------
------------------------------------------------------------
------------------------------------------------------------
------------------------------------------------------------
------------------------------G--------------------------AE-
----G-------------------------------------------------------
---------------------EDTQ-------RF--------------------------
----IVPV---------------------------------------------------E
LLG-RPPI----------------------------------------------------
------------------------------------------------------------
-----------------V----------EL------------------------------
-----LR------RA-----------AQ-------E--Y-T-------------------
------------------------------------------------------------
------------------------------------------------------------
--YM-------------RRG--------------------------S-----L--RIP--
----------------F-PL---------VAFR----------------LLLS-------
-------------------------------------AL---------------------
------------------------------------------------------------
------------------------------------------------------------
-------------------------------------------------------AGTAA
AAGPDGGLTFACFSMVV-------------------------------------------
------------------------------------------------------------
------------------------------------------------------------
-------------------
>LOC_Os12g43110.1.MSUv7.0
------------------------------------------------------------
------------------------------------------------------------
-------------------MRQMIR-----------------------------------
-----RLS----------------------------------------RVGD--------
------------------------------------------------------------
------------------------------------------------------------
----CSSPSS--------------------------------------------------
-----------------------------PPPFSPAPRRGGGGGGSSGKRSSSAAAAHEG
------------------------------------------------------------
----------------------------------------------VP--E---------
------------------------------G-------HVP--------------V-YVV
GEGDG-------------------------------------------------------
------------------GEAAAAE-------RF--------------------------
----VVRA---------------------------------------------------E
LLG-RPAL----------------------------------------------------
------------------------------------------------------------
-----------------A----------EL------------------------------
-----LR------RA-----------AQ-------E--Y-G-------------------
------------------------------------------------------------
------------------------------------------------------------
--YD-------------HHG--------------------------P-----L--RIP--
----------------C-RA---------DVFR----------------AALA-------
------------------------------------------------------------
------------------------------------------------------------
------------------------------------------------------------
------------------------------------------------------------
-AAGDEDDDSE-------------------------------------------------
------------------------------------------------------------
------------------------------------------------------------
-------------------
>Zm00001d033464_T001.RefGen_V4
------------------------------------------------------------
------------------------------------------------------------
----------------------MRQ-----------------------------------
-----LAR----------------------------------------RLTR--------
------------------------------------------------------------
------------------------------------------------------------
----VADSSA--------------------------------------------------
-------------------------------------------SPAEERRGVEKAPQAAA
------------------------------------------------------------
----------------------------------------------VP--E---------
------------------------------G-------HVP--------------V-HV-
----G-------------------------------------------------------
-----------------ERSDGEAE-------RF--------------------------
----LVRA---------------------------------------------------E
LLG-RPAL----------------------------------------------------
------------------------------------------------------------
-----------------A----------HL------------------------------
-----LG------RA-----------AQ-------E--Y-G-------------------
------------------------------------------------------------
------------------------------------------------------------
--YG-------------HQG--------------------------P-----L--RIP--
----------------C-SP---------AAFR----------------RALA-------
-------------------------------------ALEP-------------------
------------------------------------------------------------
------------------------------------------------------------
------------------------------------------------------------
------------------------------------------------------------
------------------------------------------------------------
------------------------------------------------------------
-------------------
>Zm00001d031146_T001.RefGen_V4
------------------------------------------------------------
------------------------------------------------------------
-------------------MRQLIR-----------------------------------
-----RLS----------------------------------------RVGD--------
------------------------------------------------------------
------------------------------------------------------------
------------------------------------------------------------
-----------------------------------------CSPPPSHSQETRKGEAHAG
------------------------------------------------------------
----------------------------------------------VP--E---------
------------------------------G-------HVP--------------V-HV-
----G-------------------------------------------------------
-----------------GGADGAEE-------RF--------------------------
----LVRA---------------------------------------------------E
LLG-APAL----------------------------------------------------
------------------------------------------------------------
-----------------A----------DL------------------------------
-----LG------RA-----------AQ-------E--Y-G-------------------
------------------------------------------------------------
------------------------------------------------------------
--YR-------------HQG--------------------------P-----L--RIP--
----------------C-PV---------AVFR----------------RALA-------
-------------------------------------SV---------------------
------------------------------------------------------------
------------------------------------------------------------
------------------------------------------------------------
-AVAAAGDEEGD------------------------------------------------
------------------------------------------------------------
------------------------------------------------------------
-------------------
>LOC_Os03g45800.1.MSUv7.0
------------------------------------------------------------
------------------------------------------------------------
-------------------MRQLIR-----------------------------------
-----RLS----------------------------------------RVGD--------
------------------------------------------------------------
------------------------------------------------------------
----SSAAAA--------------------------------------------------
--------------------------------------SSSSPGKRRGAGTKKKAAAAGV
------------------------------------------------------------
----------------------------------------------PP--E---------
------------------------------G-------HVP--------------V-DV-
----G-------------------------------------------------------
-----------------EEGEEATE-------RF--------------------------
----LVRA---------------------------------------------------E
LLG-RPAL----------------------------------------------------
------------------------------------------------------------
-----------------A----------EL------------------------------
-----LG------RA-----------AQ-------E--Y-G-------------------
------------------------------------------------------------
------------------------------------------------------------
--YD-------------HRG--------------------------P-----L--RIP--
----------------C-SP---------AAFR----------------RALA-------
------------------------------------------------------------
------------------------------------------------------------
------------------------------------------------------------
--------------------------------------------------------GAGD
GDHDDDG-----------------------------------------------------
------------------------------------------------------------
------------------------------------------------------------
-------------------
>Zm00001d053815_T001.RefGen_V4
------------------------------------------------------------
------------------------------------------------------------
----------------------MKR-----------------------------------
-----LLR----------------------------------------RLSR--------
------------------------------------------------------------
------------------------------------------------------------
----TVSVSV--------------------------------------------------
--------------------------------AGEDGGPAARPSSKHKHRRRRKGKKAGA
------------------------------------------------------------
----------------------------------------------VP--E---------
------------------------------G-------HVP--------------V-CV-
----G-------------------------------------------------------
------------------EEGGPAE-------RF--------------------------
----AVRA---------------------------------------------------E
LLG-EPPL----------------------------------------------------
------------------------------------------------------------
-----------------A----------AL------------------------------
-----LR------RA-----------AQ-------E--Y-G-------------------
------------------------------------------------------------
------------------------------------------------------------
--YA-------------HPG--------------------------A-----L--RIP--
----------------C-PV---------DDFR----------------RLLL-------
-------------------------------------RL---------------------
------------------------------------------------------------
------------------------------------------------------------
------------------------------------------------------------
-SHGPSSPAPDAMPRA--------------------------------------------
------------------------------------------------------------
------------------------------------------------------------
-------------------
>Zm00001d015354_T001.RefGen_V4
------------------------------------------------------------
------------------------------------------------------------
----------------------MKR-----------------------------------
-----LLR----------------------------------------RLSR--------
------------------------------------------------------------
------------------------------------------------------------
----TVVAAA--------------------------------------------------
-------------------------------ASSEDGGAAARPSSKDDGSRRRRRKKAGS
------------------------------------------------------------
----------------------------------------------VP--E---------
------------------------------G-------HVP--------------V-CV-
----G-------------------------------------------------------
------------------EEGGPVE-------RF--------------------------
----AVRA---------------------------------------------------E
LLG-EPPF----------------------------------------------------
------------------------------------------------------------
-----------------A----------AL------------------------------
-----LR------RA-----------AQ-------E--Y-G-------------------
------------------------------------------------------------
------------------------------------------------------------
--YA-------------HPG--------------------------A-----L--RIP--
----------------C-PV---------ADFR----------------RLLL-------
-------------------------------------RL---------------------
------------------------------------------------------------
------------------------------------------------------------
------------------------------------------------------------
-SRDPAPAAGRYAYA---------------------------------------------
------------------------------------------------------------
------------------------------------------------------------
-------------------
>LOC_Os02g07110.1.MSUv7.0
------------------------------------------------------------
------------------------------------------------------------
--------------------MKAKR-----------------------------------
-----LLK----------------------------------------RLSR--------
------------------------------------------------------------
------------------------------------------------------------
----VADDSP--------------------------------------------------
---------------------------------------AAAAYQQLRPKQAAAAAAGGK
------------------------------------------------------------
----------------------------------------------VP--Q---------
------------------------------G-------HVP--------------V-CV-
----G-------------------------------------------------------
------------------EEGGPVE-------RF--------------------------
----AVRA---------------------------------------------------E
LLG-SPAF----------------------------------------------------
------------------------------------------------------------
-----------------A----------AL------------------------------
-----LR------RA-----------AQ-------E--Y-G-------------------
------------------------------------------------------------
------------------------------------------------------------
--YG-------------HPG--------------------------A-----L--RIP--
----------------C-PV---------ADFR----------------RLLL-------
-------------------------------------RL---------------------
------------------------------------------------------------
------------------------------------------------------------
-----------------------------------------------------SAAAAAA
ADEGEYPSSYDC------------------------------------------------
------------------------------------------------------------
------------------------------------------------------------
-------------------
>LOC_Os06g45950.1.MSUv7.0
------------------------------------------------------------
------------------------------------------------------------
------------------MKRLLRR-----------------------------------
-----LSR----------------------------------------VAAA--------
------------------------------------------------------------
------------------------------------------------------------
----DACAAA--------------------------------------------------
----------------------------AYQPLRADRTAKLSASSSSSLAGARRLGCGAR
------------------------------------------------------------
----------------------------------------------VP--E---------
------------------------------G-------HVP--------------V-CV-
----G-------------------------------------------------------
------------------EEGGPVE-------RY--------------------------
----AVRT---------------------------------------------------D
LLG-QPAF----------------------------------------------------
------------------------------------------------------------
-----------------A----------AL------------------------------
-----LR------RA-----------AQ-------E--Y-G-------------------
------------------------------------------------------------
------------------------------------------------------------
--YG-------------HPG--------------------------A-----L--RIP--
----------------C-PV---------ADFH----------------QLLL-------
-------------------------------------RL---------------------
------------------------------------------------------------
------------------------------------------------------------
-----------------------------------------------------SAAAAGD
GDDDDEDGGGLVYY----------------------------------------------
------------------------------------------------------------
------------------------------------------------------------
-------------------
>Zm00001d036623_T001.RefGen_V4
------------------------------------------------------------
------------------------------------------------------------
----------------------MKR-----------------------------------
-----LLR----------------------------------------RLSR--------
------------------------------------------------------------
------------------------------------------------------------
----VAAADA--------------------------------------------------
----------------------------CACAAAAAYQPLRPGAKAAALSGARRLGGGAR
------------------------------------------------------------
----------------------------------------------AP--G---------
------------------------------G-------HVP--------------V-CV-
----G-------------------------------------------------------
------------------EEGGPLE-------RY--------------------------
----AVRA---------------------------------------------------E
LLA-RPAF----------------------------------------------------
------------------------------------------------------------
-----------------A----------AL------------------------------
-----LR------RA-----------AQ-------E--Y-G-------------------
------------------------------------------------------------
------------------------------------------------------------
--YA-------------RPG--------------------------A-----L--RIP--
----------------C-PV---------ADFR----------------DLLV-------
-------------------------------------QL---------------------
------------------------------------------------------------
------------------------------------------------------------
-----------------------------------------------------SSTSADQ
PDDDAALCCHYC------------------------------------------------
------------------------------------------------------------
------------------------------------------------------------
-------------------
>Zm00001d046986_T001.RefGen_V4
------------------------------------------------------------
------------------------------------------------------------
------------------MKRLLRR-----------------------------------
-----LSR----------------------------------------VAAA--------
------------------------------------------------------------
------------------------------------------------------------
----DACAAA--------------------------------------------------
-----------------------------AAYEPLRPDAAAPGKAAALAAGARRLGGGAR
------------------------------------------------------------
----------------------------------------------VP--E---------
------------------------------G-------HVP--------------V-CV-
----G-------------------------------------------------------
------------------EEGGPVE-------RY--------------------------
----AVRA---------------------------------------------------E
LLG-RPAF----------------------------------------------------
------------------------------------------------------------
-----------------A----------AL------------------------------
-----LR------RA-----------AQ-------E--Y-G-------------------
------------------------------------------------------------
------------------------------------------------------------
--YG-------------HPG--------------------------A-----L--RIP--
----------------C-PV---------ADFR----------------DLLL-------
-------------------------------------QL---------------------
------------------------------------------------------------
------------------------------------------------------------
------------------------------------------------------SSACAA
ADHPDDDAAALCYYS---------------------------------------------
------------------------------------------------------------
------------------------------------------------------------
-------------------
>Lchi21067_Lch
------------------------------------------------------------
------------------------------------------------------------
------------------------------------------------------------
------------------------------------------------MFKR--------
-----IT-----------------------------------------------------
------------------------------------------------------------
----STCIRS--------------------------------------------------
-----------------------------------------DDRRAILSSNDDDEDGDDR
------------------------------------------------------------
----------------------------------------------LP--K---------
------------------------------G-------YVP--------------I-LV-
----G-------------------------------------------------------
---------------------PEKK---ME--RF--------------------------
----LVHT---------------------------------------------------K
LFR-HPHI----------------------------------------------------
------------------------------------------------------------
-----------------I----------SL------------------------------
-----LE------MA-----------AH-------E--F-G-------------------
------------------------------------------------------------
------------------------------------------------------------
--YE-------------QQG--------------------------I-----L--KVP--
----------------C-DV---------EHFR----------------RVID-------
-------------------------------------MI---------------------
------------------------------------------------------------
------------------------------------------------------------
-----------------------------------------------------SDAK---
------------------------------------------------------------
------------------------------------------------------------
------------------------------------------------------------
-------------------
>Zm00001d013142_T001.RefGen_V4
------------------------------------------------------------
------------------------------------------------------------
------------------------------------------------------------
------------------------------------------------MGKS--------
------------------------------------------------------------
------------------------------------------------------------
------------------------------------------------------------
------------------------------------------------------------
------------------------------------------------------------
----------------------------------------------ASVQR---------
------------------------------G-------HVP--------------V-LV-
----G-------------------------------------------------------
---------------EAGKEEEELR-------RV--------------------------
----LVHR---------------------------------------------------K
VLQ-HPYF----------------------------------------------------
------------------------------------------------------------
-----------------A----------GL------------------------------
-----LE------LA-----------AA-------E--F-G-------------------
------------------------------------------------------------
------------------------------------------------------------
--HD-------------QKG--------------------------V-----L--RIP--
----------------C-DV---------RRFH----------------GVVQ-------
-------------------------------------LI---------------------
------------------------------------------------------------
------------------------------------------------------------
----------------------------------------------------RRSRTRRR
KKVTVPCLVFLKLL----------------------------------------------
------------------------------------------------------------
------------------------------------------------------------
-------------------
>LOC_Os06g45970.1.MSUv7.0
------------------------------------------------------------
------------------------------------------------------------
-------------------MRELMR-----------------------------------
-----RMS----------------------------------------FSDR--------
------------------------------------------------------------
------------------------------------------------------------
----VGGGGG--------------------------------------------------
--------------------------GDGGGGGAAAAVKRGLMRRLSFSDRAGGGGGGDG
------------------------------------------------------------
----------------------------------------------VP--R---------
------------------------------G-------CVP--------------V-MV-
----G-------------------------------------------------------
------------------DNGGDGDGGGGGGERF--------------------------
----VVRV---------------------------------------------------E
ALR-HPAF----------------------------------------------------
------------------------------------------------------------
-----------------A----------AL------------------------------
-----LE------KA-----------AQ-------E--F-G-------------------
------------------------------------------------------------
------------------------------------------------------------
--YK-------------QEG--------------------------I-----L--RVP--
----------------C-DV---------SHFQ----------------QVLH-------
------------------------------------------------------------
------------------------------------------------------------
------------------------------------------------------------
------------------------------------------------------------
-AATAAAKS---------------------------------------------------
------------------------------------------------------------
------------------------------------------------------------
-------------------
>Zm00001d046993_T001.RefGen_V4
------------------------------------------------------------
------------------------------------------------------------
----------------------MRE-----------------------------------
-----LMR----------------------------------------RLSF--------
------------------------------------------------------------
------------------------------------------------------------
------------------------------------------------------------
----------------------------------------------------SDRAGGGG
------------------------------------------------------------
----------------------------------------------VP--R---------
------------------------------G-------CVP--------------V-LV-
-CDGG-------------------------------------------------------
---------------------GESE-------RF--------------------------
----VVRV---------------------------------------------------E
ALR-HPSF----------------------------------------------------
------------------------------------------------------------
-----------------A----------AL------------------------------
-----LE------MA-----------AQ-------E--F-G-------------------
------------------------------------------------------------
------------------------------------------------------------
--YK-------------QEG--------------------------V-----L--RVP--
----------------C-DV---------RHFK----------------EVVL-------
------------------------------------------------------------
------------------------------------------------------------
------------------------------------------------------------
------------------------------------------------------------
-AAASSPRSRNR------------------------------------------------
------------------------------------------------------------
------------------------------------------------------------
-------------------
>Zm00001d026246_T001.RefGen_V4
------------------------------------------------------------
----------------------------------------MLVASGTDDGELVLLPVRLL
SGPSIPELLDMAAQRYENGQLGVLR-----------------------------------
-----VPC----------------------------------------DMGH--------
-----FR---QFVARLTAGII------------------------------------QTY
LE-----------------------------------------------C----------
----DPEFKY-------------------------------------SEVLNPKRFLTNP
STPAHNDGLDNANWDLILYVNLELVNKMSNRRFIVKEMLGQGTFGQVVKCWDTETNDYVA
------------------VKVIKNQPAFYHQAIMEVSLLRTLNQKF--------------
----------------------------------------------DP--DDQHNIVRML
DYLSFQNHLCIAFEMLGQNLYELLKRNHLRGLKLKYVQAFSKQILDAMVVMREAGIIHC-
DLKPE---------------------------------NILVATAAAVKVIDFGSACLEG
KTVYSYIQVLILPLYFDRAAITGLQ-------RF-----------SLAIRILYTTAIDMW
SFGCIVAE---------------------------------------------------L
FLG-LPLFPGATEYDVLQRMVKILGQVYLPLNYAFLHAIIFIGQPPDELLREAKNTVRFF
KHVGSIYAGNAAPIGLSSAYRILSEEEVEARDSKRQKMGKWYFPHLKLDRLICTYPWNNS
ELAETEKTDRLGLVDFLK----------GL------------------------------
-----LEFDPNKRWSPLQALHHPFITGE-------S--FTGPYEPIPETARIPVARAAAI
DHNPGGGHWLHSGLSPQVGSVNRYLPLNNVYPPKVPFSYGSSYGSFGSHGSYTGNAGFGN
SYGSIGDANAINMYYSPLGSSGLTQIGPSPDVRLRMRLSHDRGIRLSPGSLGPMSVGASP
SQFTPPNYHMQIPANS--TGTHGSGSPASGVIHGSPLGKAAAVGPYN-----MRRNLP--
----------------MPPH---------DYVS---------------QHGQG-------
-------------------------------------RF---RDGVS-------------
------------------------------------------------------------
------------------------------------------------------------
---------------------------------------FSHSDACAQGHTGHSHNA---
-AVPSSYHSGWRPKIGSRSGISLEASSSHVPSKAPSQSFDFSASSTLDPANWDPNYSDES
LLQEDNSLSADLSSNLHFGDATGQDHIFATSNPVPTNQRGDQLFHVSSQGVSAHSSVLIN
YGGYNPQNYPQQNARPRHGQPILHQRYNQATSSPMRPMGSHHNGQPAWPSSFGMGDGVPW
GGTRGHSFTTRKDYGSIF-
>Zm00001d033460_T001.RefGen_V4
------------------------------------------------------------
------------------------------------------------------------
------------------------------------------------------------
------------------------------------------------------------
-----MV---S-------------------------------------------------
-------------------------------------------------W----------
-------KKK--------------------------------------------------
-------------------------------------------------RGGGGESQSPI
------------------RGAAEQEK----------------------------------
----------------------------------------------VP--R---------
------------------------------G-------HVP--------------MLAA-
----G-------------------------------------------------EDDDAV
---------------------DVGE-------RV--------------------------
----LGPV---------------------------------------------------T
LLS-DPSV----------------------------------------------------
------------------------------------------------------------
-----------------A----------EL------------------------------
-----LD------MA-----------AQ-------R--Y-G-------------------
------------------------------------------------------------
------------------------------------------------------------
--YG-----------Q--PG--------------------------V-----L--RVP--
----------------C-DA---------GRFR----------------QVLH-------
-------------------------------------GA---------------------
------------------------------------------------------------
------------------------------------------------------------
-----------------------------------------------------MHRR---
-GIISSSA----------------------------------------------------
------------------------------------------------------------
------------------------------------------------------------
-------------------
>Zm00001d033462_T001.RefGen_V4
------------------------------------------------------------
------------------------------------------------------------
------------------------------------------------------------
------------------------------------------------------------
-----MV---S-------------------------------------------------
-------------------------------------------------W----------
-------KRK--------------------------------------------------
----------------------------------------RGGGGGGEEPPVRGAAEEEK
------------------------------------------------------------
----------------------------------------------VP--R---------
------------------------------G-------HVP--------------MLAA-
----G-------------------------------------------------------
-----------------GDDDDGVD---DVGERV--------------------------
----LVPV---------------------------------------------------T
LLT-DPSV----------------------------------------------------
------------------------------------------------------------
-----------------A----------EL------------------------------
-----LD------MA-----------AQ-------R--Y-G-------------------
------------------------------------------------------------
------------------------------------------------------------
--YG-------------QPG--------------------------V-----L--RVP--
----------------C-DA---------GRFR----------------QVLD-------
-------------------------------------IA---------------------
------------------------------------------------------------
------------------------------------------------------------
------------------------------------------------------------
-MHRRGVSSSA-------------------------------------------------
------------------------------------------------------------
------------------------------------------------------------
-------------------
>Zm00001d033463_T001.RefGen_V4
------------------------------------------------------------
------------------------------------------------------------
------------------------------------------------------------
------------------------------------------------------------
-----MA-----------------------------------------------------
-------------------------------------------------W----------
----TKRKTG--------------------------------------------------
-------------------------------------------GSGSPARGAGAYEEEEK
------------------------------------------------------------
----------------------------------------------VP--R---------
------------------------------G-------HVP--------------M-LV-
ADGDG-------------------------------------------------------
---------------------GHGE-------RV--------------------------
----LVPV---------------------------------------------------T
LLS-DPCV----------------------------------------------------
------------------------------------------------------------
-----------------A----------EL------------------------------
-----LD------MA-----------AQ-------R--Y-G-------------------
------------------------------------------------------------
------------------------------------------------------------
--YG-------------QPG--------------------------V-----L--RVP--
----------------C-DA---------GHFR----------------QVLD-------
------------------------------------------------------------
------------------------------------------------------------
------------------------------------------------------------
------------------------------------------------------------
-GAMHRCGISVA------------------------------------------------
------------------------------------------------------------
------------------------------------------------------------
-------------------
>Zm00001d013619_T001.RefGen_V4
------------------------------------------------------------
------------------------------------------------------------
------------------------------------------------------------
------------------------------------------------------------
-----MA-----------------------------------------------------
-------------------------------------------------W----------
----KRKNGS--------------------------------------------------
------------------------------------------ASGSPARGAGAGYEEAEK
------------------------------------------------------------
----------------------------------------------VP--R---------
------------------------------G-------HVP--------------M-LV-
--AGG-------------------------------------------------------
---------------------DDDG---DGGQRV--------------------------
----LVPV---------------------------------------------------R
LLS-DPSI----------------------------------------------------
------------------------------------------------------------
-----------------A----------EL------------------------------
-----LD------MA-----------AQ-------R--Y-G-------------------
------------------------------------------------------------
------------------------------------------------------------
--YG-------------QPG--------------------------V-----L--RVP--
----------------C-DA---------GHFR----------------QVLD-------
------------------------------------------------------------
------------------------------------------------------------
------------------------------------------------------------
------------------------------------------------------------
-GAMHRCGISLA------------------------------------------------
------------------------------------------------------------
------------------------------------------------------------
-------------------
>LOC_Os03g45830.1.MSUv7.0
------------------------------------------------------------
------------------------------------------------------------
------------------------------------------------------------
------------------------------------------------------------
-----MM-----------------------------------------------------
-------------------------------------------------W----------
-------RRK--------------------------------------------------
----------------------------------SSSSGGVSPAGASPRHGGDDNDECNV
------------------------------------------------------------
----------------------------------------------FP--R---------
------------------------------G-------YVP--------------I-VA-
----G-------------------------------------------------------
--------------------SGDGE-------RV--------------------------
----LVPV---------------------------------------------------S
LLG-DPCI----------------------------------------------------
------------------------------------------------------------
-----------------A----------EL------------------------------
-----LD------MA-----------VQ-------Q--Y-G-------------------
------------------------------------------------------------
------------------------------------------------------------
--YG-------------QPG--------------------------V-----L--RVP--
----------------C-DG---------ERLR----------------RVVE-------
------------------------------------------------------------
------------------------------------------------------------
------------------------------------------------------------
------------------------------------------------------------
-GALRKGGGQSA------------------------------------------------
------------------------------------------------------------
------------------------------------------------------------
-------------------
>LOC_Os03g45860.1.MSUv7.0
------------------------------------------------------------
------------------------------------------------------------
------------------------------------------------------------
------------------------------------------------------------
-----MV-----------------------------------------------------
-------------------------------------------------W----------
-------RRK--------------------------------------------------
------------------------------------------SGGGSGGASPCRENGEDE
------------------------------------------------------------
----------------------------------------------VP--R---------
------------------------------G-------HVP----------------MV-
AGGGG-------------------------------------------------------
-----------------DCGDGGGE-------RV--------------------------
----MVPV---------------------------------------------------R
LLG-DPSI----------------------------------------------------
------------------------------------------------------------
-----------------A----------EL------------------------------
-----LD------MA-----------AQ-------Q--Y-G-------------------
------------------------------------------------------------
------------------------------------------------------------
--FG-------------QPG--------------------------V-----L--RVP--
----------------C-DA---------GHFR----------------RVVE-------
-------------------------------------CA---------------------
------------------------------------------------------------
------------------------------------------------------------
-----------------------------------------------------LRRGAAG
GQTA--------------------------------------------------------
------------------------------------------------------------
------------------------------------------------------------
-------------------
>LOC_Os03g45850.1.MSUv7.0
------------------------------------------------------------
------------------------------------------------------------
------------------------------------------------------------
------------------------------------------------------------
-----MV---Y-------------------------------------------------
-------------------------------------------------W----------
-------RSK--------------------------------------------------
------------------------------------------SGGGGASPSRANGGEDDQ
------------------------------------------------------------
----------------------------------------------VP--R---------
------------------------------G-------HVP----------------MV-
AGCGG-------------------------------------------------------
------------------GDGDGGE-------RV--------------------------
----MVPV---------------------------------------------------R
LLG-DPCI----------------------------------------------------
------------------------------------------------------------
-----------------A----------EL------------------------------
-----LD------MA-----------AQ-------Q--Y-G-------------------
------------------------------------------------------------
------------------------------------------------------------
--YG-------------QPG--------------------------V-----L--RVP--
----------------C-DA---------GHFR----------------RVVE-------
-------------------------------------RALRKDGGRL-------------
------------------------------------------------------------
------------------------------------------------------------
-----------------------------------------------------ANNK---
-GVCRAKLGAKTLICTRLPTTLEEDLVF--------------------------------
------------------------------------------------------------
------------------------------------------------------------
-------------------
>LOC_Os01g56240.1.MSUv7.0
------------------------------------------------------------
------------------------------------------------------------
------------------------------------------------------------
------------------------------------------------------------
------------------------------------------------------------
------------------------------------------------------------
------------------------------------------------------------
------------------------------------------------------------
------------------------------------------------------------
----------------------------------------------MK--A---------
------------------------------G-------YVP--------------V-LV-
GKSGG-------------------------------------------------------
------------------GGGEAAT-------RF--------------------------
----LVPV---------------------------------------------------G
LLN-DPCM----------------------------------------------------
------------------------------------------------------------
-----------------E----------AL------------------------------
-----LE------LA-----------AD-------E--M-G-------------------
------------------------------------------------------------
------------------------------------------------------------
--YG-------------QEG--------------------------V-----L--IIP--
----------------C-DA---------DFFR----------------RVVT-------
-------------------------------------AI---------------------
------------------------------------------------------------
------------------------------------------------------------
-----------------------------------------------------PSAN---
-KANLICSPNSQTDC---------------------------------------------
------------------------------------------------------------
------------------------------------------------------------
-------------------
>LOC_Os04g52684.1.MSUv7.0
------------------------------------------------------------
------------------------------------------------------------
------------------------------------------------------------
------------------------------------------------------------
-----MG-----------------------------------------------------
-------------------------------------------------W----------
-------RKR--------------------------------------------------
-------------------------------------------------NDDGGGGGGAA
------------------------------------------------------------
----------------------------------------------VP--R---------
------------------------------G-------CVA--------------LLLV-
GDGGG-------------------------------------------------------
--------------------GGEEI-------RV--------------------------
----VVEV---------------------------------------------------R
ALG-QPRV----------------------------------------------------
------------------------------------------------------------
-----------------G----------ML------------------------------
-----LE------RA-----------AG-------E--Y-G-------------------
------------------------------------------------------------
------------------------------------------------------------
--YD-------------QEG--------------------------V-----L--RVP--
----------------C-SA---------DEFR----------------RALA-------
------------------------------------------------------------
------------------------------------------------------------
------------------------------------------------------------
-----------------------------------------------------ADAAAGA
RGKKKKKC----------------------------------------------------
------------------------------------------------------------
------------------------------------------------------------
-------------------
>Zm00001d002302_T001.RefGen_V4
------------------------------------------------------------
----------------------------------------------------------MP
NCFSKTKQARMMIMYLLENKLSKTY-----------------------------------
-----LLL----------------------------------------HFSKTIDHTQEV
QIRKQAVATPVRFSDGSRQGLTMEKSTVVVSVPVVVMAETAETDYSSSFSLLVVDSHLLP
GAPLQDAESQKDVGKGDKSRDKGTAEKFAIYQKHRSSLADTVQFRRPAAPTSSVNADIVG
TSTLQSASLPKQEPSTATSKSYTFREGDRVRYMGPAQLSSLSQRCDINVRSFTGSSPFAG
FAVGSETSCGREWLFTPIGLTKTPLSGRGSVTLTPSSSPRAPAVMLWKRKSSGRGGCGGD
----------------EMRERLIPAAGC--------------------------------
----------------------------------------------VP--P---------
------------------------------G-------CVA--------------V-LV-
----G-------------------------------------------------------
-------------------GGDEPE-------RV--------------------------
----VVDV---------------------------------------------------R
ALA-QPCV----------------------------------------------------
------------------------------------------------------------
-----------------R----------AL------------------------------
-----LE------AA-----------QR-------E--F-G-------------------
------------------------------------------------------------
------------------------------------------------------------
--FD-------------QKG--------------------------V-----L--RIP--
----------------C-AA---------DEFR----------------RAVT-------
------------------------------------------------------------
------------------------------------------------------------
------------------------------------------------------------
------------------------------------------------------------
-AGGHRCRR---------------------------------------------------
------------------------------------------------------------
------------------------------------------------------------
-------------------
>Zm00001d002468_T001.RefGen_V4
------------------------------------------------------------
------------------------------------------------------------
------------------MNWKRNK-----------------------------------
-----VAG----------------------------------------RCRK--------
------------------------------------------------------------
------------------------------------------------------------
----EETRER--------------------------------------------------
---------------------------------------------LIQQAAAADPDGGGS
------------------------------------------------------------
----------------------------------------------VP--R---------
------------------------------G-------CVA--------------V-LV-
----G-------------------------------------------------------
---------------GREDGAEPEE-------RV--------------------------
----VVDV----------------------------------------------------
------------------------------------------------------------
------------------------------------------------------------
-----------------R----------AL------------------------------
-----LD------MA-----------AR-------E--F-G-------------------
------------------------------------------------------------
------------------------------------------------------------
--YG-------------QKG--------------------------V-----L--RIP--
----------------C-AA---------DELR----------------RAVA-------
------------------------------------------------------------
------------------------------------------------------------
------------------------------------------------------------
------------------------------------------------------------
--ADRHRWTR--------------------------------------------------
------------------------------------------------------------
------------------------------------------------------------
-------------------
>Zm00001d002304_T001.RefGen_V4
------------------------------------------------------------
------------------------------------------------------------
------------------------------------------------------------
------------------------------------------------------------
-----MN-----------------------------------------------------
-------------------------------------------------W------KRK-
----SSGSRC--------------------------------------------------
--------------------------------REEEQRERLIQQAAADPPDGLRSCKGCC
------------------------------------------------------------
----------------------------------------------VP--R---------
------------------------------G-------CVA--------------V-LV-
----G-------------------------------------------------------
------------------GGAEPEE-------RV--------------------------
----VVDV---------------------------------------------------R
ALG-QPCV----------------------------------------------------
------------------------------------------------------------
-----------------R----------AL------------------------------
-----LD------MA-----------AR-------E--L-G-------------------
------------------------------------------------------------
------------------------------------------------------------
--YD-------------QKG--------------------------V-----L--RIP--
----------------C-AA---------AEFR---------------RAVAA-------
------------------------------------------------------------
------------------------------------------------------------
------------------------------------------------------------
------------------------------------------------------------
-DGHRCMR----------------------------------------------------
------------------------------------------------------------
------------------------------------------------------------
-------------------
>W.mirabilis.18446  [mRNA] [translate_table: standard]
------------------------------------------------------------
------------------------------------------------------------
-------------------MKKGFR-----------------------------------
-----ETM----------------------------------------LEKR--------
------------------------------------------------------------
------------------------------------------------------------
------------------------------------------------------------
---------------------------------------------FTYMGMQEEDEMQDM
------------------------------------------------------------
----------------------------------------------LK--K---------
--------------------------------------HFF--------------V-YV-
----G-------------------------------------------------------
---------------------QSRS-------RF--------------------------
----IIPI---------------------------------------------------S
YQQ----F----------------------------------------------------
------------------------------------------------------------
-----------------Q----------TT------------------------------
-----QE------ET-----------ER------------G-------------------
------------------------------------------------------------
------------------------------------------------------------
-----------------EDG--------------------------------S--FLS--
----------------T-KV---------EIAE----------------N----------
------------------------------------------------------------
------------------------------------------------------------
------------------------------------------------------------
------------------------------------------------------------
------------------------------------------------------------
------------------------------------------------------------
------------------------------------------------------------
-------------------
>AT3G12955.1.TAIR10
------------------------------------------------------------
------------------------------------------------------------
-------------------MIKKMR-----------------------------------
-----LMM----------------------------------------MLRR--------
------------------------------------------------------------
------------------------------------------------------------
----CKSVST--------------------------------------------------
--------------------------------------QLGRSYSYTSLRSKSARRDPQD
----------------HLQDVDQ-------------------------------------
----------------------------------------------SPTPS---------
------------------------------M-------YQT--------------V-LV-
----G-------------------------------------------------------
---------------------RTKK-------PY--------------------------
----LISK---------------------------------------------------K
HLK-HPLL----------------------------------------------------
------------------------------------------------------------
-----------------N----------AL------------------------------
-----VE------KQ-----------QR----------Y-E-------------------
------------------------------------------------------------
------------------------------------------------------------
--ED-----------DNEDG-----------------------------SCII--TVK--
----------------C-EV---------VLFD----------------HLLW-------
-------------------------------------ML---------------------
------------------------------------------------------------
------------------------------------------------------------
----------------------------------------------------------EY
GDEVHILESLDDFAHLYLSP----------------------------------------
------------------------------------------------------------
------------------------------------------------------------
-------------------
>W.mirabilis.01314  [mRNA] [translate_table: standard]
------------------------------------------------------------
------------------------------------------------------------
---------------METLFGKMLR-----------------------------------
-----KWS----------------------------------------KRKQ--------
------------------------------------------------------------
------------------------------------------------------------
----SKSRRS--------------------------------------------------
------------------------------AVSCSPLQPSPPPSSKSSASVEADSSSVSC
------------------------------------------------------------
----------------------------------------------AP--L---------
------------------------------D-------SVK--------------V-LV-
----G-------------------------------------------------------
---------------------RSKK-------PY--------------------------
----VISS---------------------------------------------------R
FID-HPVI----------------------------------------------------
------------------------------------------------------------
-----------------R----------VL------------------------------
-----IH------SS-----------DS-------P----A-------------------
------------------------------------------------------------
------------------------------------------------------------
--HE------------KNQE--------------------------------V--EVA--
----------------C-EV---------VVFD----------------HLLW-------
-------------------------------------ML---------------------
------------------------------------------------------------
------------------------------------------------------------
-----------------------------------------------------QNGDNDD
EEDCQQGESFSDLVELYACDC---------------------------------------
------------------------------------------------------------
------------------------------------------------------------
-------------------
>TnS000841393t03
------------------------------------------------------------
------------------------------------------------------------
---------------MQAKTLQRSS-----------------------------------
-----TME----------------------------------------KLRS--------
-----FI-----------------------------------------------------
------------------------------------------------------------
----SKCRRR--------------------------------------------------
--------------------CKGSSSSSNREDLSADSSVSASDFTREISSSSSSSASSVA
------------------------------------------------------------
----------------------------------------------AA------------
------------------------------GTAAAPLDSVI--------------V-LV-
----G-------------------------------------------------------
---------------------KSRK-------PY--------------------------
----AISS---------------------------------------------------E
FME-HPVI----------------------------------------------------
------------------------------------------------------------
-----------------R----------VL------------------------------
-----IQ------QQ-----------QQ-------Q--Q-G-------------------
------------------------------------------------------------
------------------------------------------------------------
--NH------------KEEE--------------------------P--------AVA--
----------------C-EV---------VLFD----------------HLLW-------
-------------------------------------ML---------------------
------------------------------------------------------------
------------------------------------------------------------
------------------------------------------------------QNGGDG
ESLSELVDLYACDC----------------------------------------------
------------------------------------------------------------
------------------------------------------------------------
-------------------
>W.mirabilis.24653  [mRNA] [translate_table: standard]
------------------------------------------------------------
------------------------------------------------------------
------------------------------------------------------------
------------------------------------------------MAQK--------
------------------------------------------------------------
------------------------------------------------------------
----DSVQTE--------------------------------------------------
-------------------------------------WLQSAENETNCASAASFCDCESA
------------------------------------------------------------
------------------------------------------------------------
------------------------------D-------SVK--------------V-LV-
----G-------------------------------------------------------
---------------------KSKK-------PY--------------------------
----VISS---------------------------------------------------E
ILE-HPVI----------------------------------------------------
------------------------------------------------------------
-----------------R----------VL------------------------------
-----VN------SR---------PVGK-------E----G-------------------
------------------------------------------------------------
------------------------------------------------------------
--EK-----------KKEEE--------------------------------V--AVA--
----------------C-EV---------VLFD----------------HLLW-------
-------------------------------------ML---------------------
------------------------------------------------------------
------------------------------------------------------------
--------------------------------------------------------RNDH
LHHNDSLSELVELYACDL------------------------------------------
------------------------------------------------------------
------------------------------------------------------------
-------------------
>W.mirabilis.24654  [mRNA] [translate_table: standard]
------------------------------------------------------------
------------------------------------------------------------
--------------MQQQRRLQRST-----------------------------------
-----TME----------------------------------------KIKK--------
-----LF-----------------------------------------------------
------------------------------------------------------------
----AKWRRK--------------------------------------------------
------------------------------TQSRRSGCKSAENETNCASAASFCDCESAD
------------------------------------------------------------
------------------------------------------------------------
--------------------------------------SVK--------------V-LV-
----G-------------------------------------------------------
---------------------KSKK-------PY--------------------------
----VISS---------------------------------------------------E
ILE-HPVI----------------------------------------------------
------------------------------------------------------------
-----------------R----------VL------------------------------
-----VN-------------------SR-------P--V-G-------------------
------------------------------------------------------------
------------------------------------------------------------
-----------------KEG-------------------------EKKKEEEV--AVA--
----------------C-EV---------VLFD----------------HLLW-------
-------------------------------------ML---------------------
------------------------------------------------------------
------------------------------------------------------------
--------------------------------------------------------RNDH
LHHNDSLSELVELYACDL------------------------------------------
------------------------------------------------------------
------------------------------------------------------------
-------------------
>LOC_Os12g41600.1.MSUv7.0
------------------------------------------------------------
------------------------------------------------------------
---------------MNRFRNVLLR-----------------------------------
-----KCK----------------------------------------SLSR--------
-----SL-----------------------------------------------------
------------------------------------------------------------
----SRSSSY--------------------------------------------------
----------------------------RNLRSMSTREHVVAGGDGGIVGGGDSKAVSAG
------------------------------------------------------------
------------------------------------------------------------
------------------------------G-------DGA--------------VVFV-
----G-------------------------------------------------------
---------------------SSRR-------RY--------------------------
----VISN---------------------------------------------------K
HLS-HPLI----------------------------------------------------
------------------------------------------------------------
-----------------A----------AL------------------------------
-----ID-------------------DDVPAAAAGD----G-------------------
------------------------------------------------------------
------------------------------------------------------------
--KE-----------GGGGG------GVVERRRSTSAATTTSSSTKP-----I--AVN--
----------------C-EV---------VLFD----------------HLLW-------
-------------------------------------ML---------------------
------------------------------------------------------------
------------------------------------------------------------
-------------------------------------------------DNAVDLRAGGD
GDDDDAAMRELAQLYAY-------------------------------------------
------------------------------------------------------------
------------------------------------------------------------
-------------------
>Zm00001d041462_T001.RefGen_V4
------------------------------------------------------------
------------------------------------------------------------
---------------MNRFKNVVLR-----------------------------------
-----KCK----------------------------------------SLSS--------
------------------------------------------------------------
------------------------------------------------------------
----RVGRPP--------------------------------------------------
------------------------SASPSYRYSSLRSMSMSTRRDAGAAAADADEATAAA
------------------------------------------------------------
----------------------------------------------VG--G---------
------------------------------G-------AAA--------------V-IV-
----G-------------------------------------------------------
---------------------SSRR-------RY--------------------------
----VISA---------------------------------------------------E
HLS-HPLI----------------------------------------------------
------------------------------------------------------------
-----------------A----------AL------------------------------
-----ID-------------------DD-------E----R-------------------
------------------------------------------------------------
------------------------------------------------------------
-----------------HKE--------------------------P-----V--AVN--
----------------C-EV---------VLFD----------------HLLW-------
-------------------------------------ML---------------------
------------------------------------------------------------
------------------------------------------------------------
------------------------------------------------------DNAVDL
HDDDDAMRELAQLYAC--------------------------------------------
------------------------------------------------------------
------------------------------------------------------------
-------------------
>TnS000208343t03
------------------------------------------------------------
-------------------------------------------------MQVATSSILRS
WVLTDLQKRFKRDFGVRGRMISRNK-----------------------------------
-----KME----------------------------------------KLRS--------
-----IL---R-------------------------------------------------
-R-----------------------------------------------W----------
----HSQSRN--------------------------------------------------
--------------------------------LTRSYSELSRGSKDECHDYDAQQHEQNC
------------------EGDEE-------------------------------------
----------------------------------------------IP--A---------
------------------------------G-------YEK--------------V-YV-
----G-------------------------------------------------------
---------------------QSRR-------KY--------------------------
----VVSQ---------------------------------------------------Y
HLN-HPLF----------------------------------------------------
------------------------------------------------------------
-----------------K----------LL------------------------------
-----LE------KS-----------DD-------N------------------------
------------------------------------------------------------
------------------------------------------------------------
--LN---------------------------------------------------VVP--
----------------C-EV---------VLFE----------------HLLW-------
-------------------------------------ML------KN-------------
------------------------------------------------------------
------------------------------------------------------------
-----------------------------------------------------ADPH---
-ALPHNSWQELVQFYSV-------------------------------------------
------------------------------------------------------------
------------------------------------------------------------
-------------------
>W.mirabilis.19082  [mRNA] [translate_table: standard]
------------------------------------------------------------
------------------------------------------------------------
------------------VQRYLGR-----------------------------------
-----SFS----------------------------------------ELND--------
------------------------------------------------------------
-------------------------------------------------W----------
----NLNNDD--------------------------------------------------
-------------------------------------------VEERDMKGEEADDSEDG
------------------------------------------------------------
----------------------------------------------IP--A---------
------------------------------G-------HDV--------------V-YV-
----G-------------------------------------------------------
---------------------QSRR-------RY--------------------------
----VVSQ---------------------------------------------------Y
HLN-HPVL----------------------------------------------------
------------------------------------------------------------
-----------------K----------VL------------------------------
-----LE------KS-----------KD-------N------------------------
------------------------------------------------------------
------------------------------------------------------------
--VS---------------------------------------------------LIS--
----------------C-EV---------VLFE----------------HLLW-------
-------------------------------------ML---------------------
------------------------------------------------------------
------------------------------------------------------------
-----------------------------------------------------KTPVRTP
LMMIPGRSLSTFTLDMFVAV----------------------------------------
------------------------------------------------------------
------------------------------------------------------------
-------------------
>W.mirabilis.19083  [mRNA] [translate_table: standard]
------------------------------------------------------------
------------------------------------------------------------
---------------MAKGHRKIEK-----------------------------------
-----IKS----------------------------------------ILRR--------
------------------------------------------------------------
------------------------------------------------------------
----LHCQKR--------------------------------------------------
-------------------------YLGRSFSELNDWNLNNDDVEERDMKGEEADDSEDG
------------------------------------------------------------
----------------------------------------------IP--A---------
------------------------------G-------HDV--------------V-YV-
----G-------------------------------------------------------
---------------------QSRR-------RY--------------------------
----VVSQ---------------------------------------------------Y
HLN-HPVL----------------------------------------------------
------------------------------------------------------------
-----------------K----------VL------------------------------
-----LE------KS-----------KD-------N------------------------
------------------------------------------------------------
------------------------------------------------------------
--VS---------------------------------------------------LIS--
----------------C-EV---------VLFE----------------HLLW-------
-------------------------------------ML---------------------
------------------------------------------------------------
------------------------------------------------------------
-------------------------------------------------------KNASP
DTINDDSWQELINFYT--------------------------------------------
------------------------------------------------------------
------------------------------------------------------------
-------------------
>evm_27.model.AmTr_v1.0_scaffold00032.5.v1.0
------------------------------------------------------------
------------------------------------------------------------
----------------MKKISLILR-----------------------------------
-----KCK----------------------------------------SLSK--------
------------------------------------------------------------
------------------------------------------------------------
----LGRSSS--------------------------------------------------
----------------------------------------YSSLRSKSVRNEISEETTDS
------------------------------------------------------------
--------------------------------------------------E---------
------------------------------D-------REA--------------V-LV-
----G-------------------------------------------------------
---------------------NSRR-------RY--------------------------
----MIRS---------------------------------------------------K
HLS-HPLL----------------------------------------------------
------------------------------------------------------------
-----------------N----------AL------------------------------
-----IE------RS-----------KS-------N--V-G-------------------
------------------------------------------------------------
------------------------------------------------------------
---D------------------------------------------------I--SIP--
----------------C-EV---------VIFD----------------HLLW-------
-------------------------------------ML---------------------
------------------------------------------------------------
------------------------------------------------------------
-----------------------------------------------------ENADPSL
NSESMEELVELYSC----------------------------------------------
------------------------------------------------------------
------------------------------------------------------------
-------------------
>Gb_37651
------------------------------------------------------------
------------------------------------------------------------
-----------------MHRSKIEK-----------------------------------
-----IKC----------------------------------------IFKK--------
------------------------------------------------------------
-------------------------------------------------W----------
----KNYGKV--------------------------------------------------
--------------------------GKSYSSLSSNPTTEELRDISYSLGDTSPVHEENE
------------------------------------------------------------
----------------------------------------------VP--E---------
------------------------------G-------YQV--------------V-YV-
----G-------------------------------------------------------
---------------------KSMR-------RY--------------------------
----VVST---------------------------------------------------D
HLN-HPLL----------------------------------------------------
------------------------------------------------------------
-----------------R----------VL------------------------------
-----IE------KS-----------EG-------N--C-G-------------------
------------------------------------------------------------
------------------------------------------------------------
--TH----------GGQKAG--------------------------------Y--VIS--
----------------C-EV---------VFFE----------------HLLW-------
-------------------------------------ML---------------------
------------------------------------------------------------
------------------------------------------------------------
-----------------------------------------------------KNADPEM
IQSDSLDELVDFYTC---------------------------------------------
------------------------------------------------------------
------------------------------------------------------------
-------------------
>Gb_38666
------------------------------------------------------------
------------------------------------------------------------
----------------MANGSRINK-----------------------------------
-----IKC----------------------------------------IVKK--------
------------------------------------------------------------
-------------------------------------------------W----------
----QRFARL--------------------------------------------------
-------------------------GRPYSSLSSSPTNDHFWHTAPSDSEDTGSNPYQEK
------------------------------------------------------------
----------------------------------------------VP--K---------
------------------------------G-------YEV--------------V-FV-
----G-------------------------------------------------------
---------------------KTRR-------RY--------------------------
----VISA---------------------------------------------------H
YLT-HPLL----------------------------------------------------
------------------------------------------------------------
-----------------R----------VL------------------------------
-----IQ------KS-----------EV----------Y-G-------------------
------------------------------------------------------------
------------------------------------------------------------
--SN------------RKED--------------------------------L--TIA--
----------------C-EV---------VLFE----------------HLLW-------
-------------------------------------ML---------------------
------------------------------------------------------------
------------------------------------------------------------
-------------------------------------------------------ENAAP
LMTNDFLEELVELYAC--------------------------------------------
------------------------------------------------------------
------------------------------------------------------------
-------------------
>Gb_39586
------------------------------------------------------------
------------------------------------------------------------
---------------MMLGSKSMNK-----------------------------------
-----IKC----------------------------------------IIKK--------
------------------------------------------------------------
-------------------------------------------------W----------
----QKFARI--------------------------------------------------
--------------------------GRSYSSLSSKLPKQQLSDISCDSEDKSKAYYGEE
------------------------------------------------------------
----------------------------------------------IP--K---------
------------------------------G-------FQI--------------V-YV-
----G-------------------------------------------------------
---------------------KSRR-------RY--------------------------
----AISS---------------------------------------------------H
YLS-HPLL----------------------------------------------------
------------------------------------------------------------
-----------------S----------VL------------------------------
-----IQ------KS-----------EA----------C-G-------------------
------------------------------------------------------------
------------------------------------------------------------
--GD-----------DHREG--------------------------------F--AVA--
----------------C-EV---------VLFE----------------HLLW-------
-------------------------------------ML---------------------
------------------------------------------------------------
------------------------------------------------------------
-----------------------------------------------------ENADPLT
DSLEELAEFYAY------------------------------------------------
------------------------------------------------------------
------------------------------------------------------------
-------------------
>evm_27.model.AmTr_v1.0_scaffold00007.351.v1.0
------------------------------------------------------------
------------------------------------------------------------
-----------------MKGGKFGK-----------------------------------
-----IKG----------------------------------------MLKR--------
------------------------------------------------------------
-------------------------------------------------W----------
----QSLGRM--------------------------------------------------
----------------------------------SRSGSSISSMPRNMMVSDSGEGMAGN
------------------------------------------------------------
------------------------------------------------------------
--------------------------------------YRE--------------V-YV-
----G-------------------------------------------------------
---------------------KSRR-------RL--------------------------
----LVSH---------------------------------------------------E
VLN-HPVV----------------------------------------------------
------------------------------------------------------------
-----------------R----------EL------------------------------
-----VG-------------------EP-------E------------------------
------------------------------------------------------------
------------------------------------------------------------
--VD--------------GG--------------------------------V-PVVG--
----------------C-EL---------VLFE----------------HLLW-------
-------------------------------------IL---------------------
------------------------------------------------------------
------------------------------------------------------------
-----------------------------------------------------ENSDHSP
ESLDELVDLYAC------------------------------------------------
------------------------------------------------------------
------------------------------------------------------------
-------------------
>AT1G72430.1.TAIR10
------------------------------------------------------------
------------------------------------------------------------
--------------------MAKVG-----------------------------------
-----KLT----------------------------------------KLKS--------
-----AM---K-------------------------------------------------
-K-----------------------------------------------W----------
----PSFAKN--------------------------------------------------
-------------------------------------------------HHHSTSSAAVS
------------------DE----------------------------------------
----------------------------------------------LS-ED---------
------------------------------N-------NLH--------------VVYV-
----G-------------------------------------------------------
---------------------QTRR-------PY--------------------------
----MLRP---------------------------------------------------D
IIS-HPLF----------------------------------------------------
------------------------------------------------------------
-----------------Q----------EL------------------------------
-----VD------RS-----------SS-------R----S-------------------
------------------------------------------------------------
------------------------------------------------------------
--IE-----------Q--DR--------------------------E-----I--VVA--
----------------C-EV---------VLFE----------------HLLW-------
-------------------------------------ML---KSGQE-------------
------------------------------------------------------------
------------------------------------------------------------
----------------------------------------------------GGSVE---
-ELAEFYTY---------------------------------------------------
------------------------------------------------------------
------------------------------------------------------------
-------------------
>AT1G17345.1.TAIR10
------------------------------------------------------------
------------------------------------------------------------
----------------MAIFGKLTK-----------------------------------
-----LKS----------------------------------------AIKK--------
------------------------------------------------------------
-------------------------------------------------W----------
----PSLTKN--------------------------------------------------
------------------------------------------HHSTMCTASTAVSEVSKC
------------------------------------------------------------
--------------------------------------------------E---------
--------------------------------------DLH--------------VVYV-
----G-------------------------------------------------------
---------------------KSRR-------PY--------------------------
----MLSS---------------------------------------------------H
VIA-HPLF----------------------------------------------------
------------------------------------------------------------
-----------------Q----------EL------------------------------
-----LD------RS-----------SR----------F---------------------
------------------------------------------------------------
------------------------------------------------------------
--IE---------ERHDQET--------------------------------V--LVA--
----------------C-EV---------VLFE----------------HLLW-------
-------------------------------------ML---------------------
------------------------------------------------------------
------------------------------------------------------------
-----------------------------------------------------KNSSSDH
GDEDDRERGSVEELAEFYTY----------------------------------------
------------------------------------------------------------
------------------------------------------------------------
-------------------
>AT5G20820.1.TAIR10
------------------------------------------------------------
------------------------------------------------------------
---------------MAKGGNKLMK-----------------------------------
-----LKS----------------------------------------VLKK--------
------------------------------------------------------------
------------------------------------------------------------
----LNSFNT--------------------------------------------------
-----------------------------------------KPNQPPAQTNHSRSSAVSA
------------------------------------------------------------
----------------------------------------------FPSED---------
--------------------------------------LQT--------------V-YV-
----G-------------------------------------------------------
---------------------RTRR-------TY--------------------------
----HVSS---------------------------------------------------D
VVS-HPLF----------------------------------------------------
------------------------------------------------------------
-----------------Q----------QL------------------------------
-------------AA-----------VD-------G----G-------------------
------------------------------------------------------------
------------------------------------------------------------
--CG------------SEDG--------------------------S-----I--SVS--
----------------C-EV---------VLFE----------------HLLW-------
-------------------------------------ML---------------------
------------------------------------------------------------
------------------------------------------------------------
-----------------------------------------------------ENADADE
SRPESVYELVEFYAC---------------------------------------------
------------------------------------------------------------
------------------------------------------------------------
-------------------
>Solyc07g042490.1.1.ITAG3.2
------------------------------------------------------------
------------------------------------------------------------
-------------MAKGGKLTKLKS-----------------------------------
-----VLK----------------------------------------KMQS--------
------------------------------------------------------------
------------------------------------------------------------
----FKIGRV--------------------------------------------------
-------------------------------NSTAGVAATHHHSSSEEDDSFSDENRCSG
------------------------------------------------------------
--------------------------------------------------K---------
------------------------------N-------LFP--------------V-YV-
----G-------------------------------------------------------
---------------------KSRR-------RY--------------------------
----LVSS---------------------------------------------------D
VID-HPLF----------------------------------------------------
------------------------------------------------------------
-----------------R----------EL------------------------------
-----VE------RS-----------GE-------TEEY---------------------
------------------------------------------------------------
------------------------------------------------------------
----------------------------------------------------I--TVG--
----------------C-EV---------VLFE----------------HLLW-------
-------------------------------------ML---------------------
------------------------------------------------------------
------------------------------------------------------------
-----------------------------------------------------ENADPQP
ESLEELVEFYSC------------------------------------------------
------------------------------------------------------------
------------------------------------------------------------
-------------------
>Lchi11462_Lch
------------------------------------------------------------
-----------------------------------------------------MVRVSPT
WLVPGLIDSHPSWAHLTLTRSKLGG-----------------------------------
-----KLA----------------------------------------KLKC--------
-----MI---K-------------------------------------------------
-K-----------------------------------------------W----------
----QSASKL--------------------------------------------------
-----------------------------------------GRTNSSISANDDYDGSWRA
------------------------------------------------------------
----------------------------------------------AP--A---------
------------------------------G-------HAD----------GLQAV-YV-
----G-------------------------------------------------------
---------------------KSRR-------RY--------------------------
----LISS---------------------------------------------------H
LVD-HPLF----------------------------------------------------
------------------------------------------------------------
-----------------R----------EL------------------------------
-----AD------RS-----------SP-------G----G-------------------
------------------------------------------------------------
------------------------------------------------------------
--PD--------------DA--------------------------------M--IVA--
----------------C-EV---------VLFE----------------HLLW-------
-------------------------------------ML---------------------
------------------------------------------------------------
------------------------------------------------------------
-----------------------------------------------------ENADPQP
ESLDELVEFYAC------------------------------------------------
------------------------------------------------------------
------------------------------------------------------------
-------------------
>LOC_Os09g26590.1.MSUv7.0
------------------------------------------------------------
------------------------------------------------------------
-----------------MAKGGLSK-----------------------------------
-----LKC----------------------------------------MIKR--------
------------------------------------------------------------
-------------------------------------------------WHSSSRISRTP
SGCSASAGST--------------------------------------------------
----------------------------SARSSHGGGRVGGEEWGRSVVASGGGGGGGGG
----------------GRGGSVSFHGADG-------------------------------
----------------------------------------------VP--P---------
------------------------------G-------LHP--------------V-YV-
----G-------------------------------------------------------
---------------------KSRR-------RY--------------------------
----LIAA---------------------------------------------------D
LVG-HPMF----------------------------------------------------
------------------------------------------------------------
-----------------Q----------NL------------------------------
-----VD------RS-----------GG-------G----G-------------------
------------------------------------------------------------
------------------------------------------------------------
--VG-----------GGGGG--------------------------G-----T--VVG--
----------------C-EV---------VLFE----------------HLLW-------
-------------------------------------ML---------------------
------------------------------------------------------------
------------------------------------------------------------
-----------------------------------------------------ENADPQP
ESLDELVEYYAC------------------------------------------------
------------------------------------------------------------
------------------------------------------------------------
-------------------
>Zm00001d020605_T001.RefGen_V4
------------------------------------------------------------
------------------------------------------------------------
---------------------MAKG-----------------------------------
-----GLS----------------------------------------KLKC--------
-----MI---K-------------------------------------------------
-R-----------------------------------------------W----------
----HSSSRI--------------------------------------------------
--------------------------SRTPSGCSARSHDVGDAGAGFALENSWRKGAAAS
------------------SVFAFGGGGTGSASFHGTDG----------------------
----------------------------------------------LP--P---------
------------------------------G-------LHP--------------V-YV-
----G-------------------------------------------------------
---------------------KSRR-------RY--------------------------
----LIAA---------------------------------------------------D
LVG-HPLF----------------------------------------------------
------------------------------------------------------------
-----------------Q----------NL------------------------------
-----VD------RS-----------GG-------A----G-------------------
------------------------------------------------------------
------------------------------------------------------------
--VG--------A------G--------------------------G-----T--VVG--
----------------C-EV---------VLFE----------------HLLW-------
-------------------------------------ML------EN-------------
------------------------------------------------------------
------------------------------------------------------------
---------------------------------------ADP---------QPESLA---
-ELVEYYAC---------------------------------------------------
------------------------------------------------------------
------------------------------------------------------------
-------------------
>Zm00001d005802_T001.RefGen_V4
------------------------------------------------------------
------------------------------------------------------------
-----------------MAKGGLSK-----------------------------------
-----LKC----------------------------------------MLKR--------
------------------------------------------------------------
-------------------------------------------------WHSSSRISRTP
SGCSARSSHD--------------------------------------------------
-------------------VGDAGAGFALENSWRKGVAASSVFAFGGGGTGSASFHGADG
------------------------------------------------------------
----------------------------------------------VP--P---------
------------------------------G-------LHP--------------V-YV-
----G-------------------------------------------------------
---------------------KSRR-------RY--------------------------
----LIAA---------------------------------------------------D
LVG-HPLF----------------------------------------------------
------------------------------------------------------------
-----------------Q----------NL------------------------------
-----LD------RS-----------GG-------T----G-------------------
------------------------------------------------------------
------------------------------------------------------------
-----------------AGG--------------------------------T--VVG--
----------------C-EV---------VLFE----------------HLLW-------
-------------------------------------ML---------------------
------------------------------------------------------------
------------------------------------------------------------
-----------------------------------------------------ENADPQP
ESLDELVEYYAC------------------------------------------------
------------------------------------------------------------
------------------------------------------------------------
-------------------
>Zm00001d050093_T001.RefGen_V4
------------------------------------------------------------
------------------------------------------------------------
------------------MAKGGLS-----------------------------------
-----KLR----------------------------------------CMVK--------
-----RR-----------------------------------------------------
-------------------------------------------------W----------
----HSSSRI--------------------------------------------------
-----------------------------VSRAPSPPAHADAVAATSGNARGASFHGADE
------------------------------------------------------------
----------------------------------------------AP--K---------
------------------------------G-------LHA--------------V-YV-
----G-------------------------------------------------------
---------------------RSRR-------RY--------------------------
----LVAQ---------------------------------------------------E
LVG-HPLF----------------------------------------------------
------------------------------------------------------------
-----------------Q----------TL------------------------------
-----VH------RA-----------GG-------A----G-------------------
------------------------------------------------------------
------------------------------------------------------------
--GP--------------AG--------------------------T-----V--IVG--
----------------C-EV---------VLFE----------------HLLW-------
-------------------------------------ML---------------------
------------------------------------------------------------
------------------------------------------------------------
-----------------------------------------------------EHADPQP
ESLDELVDYYAC------------------------------------------------
------------------------------------------------------------
------------------------------------------------------------
-------------------
>Zm00001d032088_T001.RefGen_V4
------------------------------------------------------------
------------------------------------------------------------
-----------------MAKGGLGK-----------------------------------
-----LRC----------------------------------------MIRR--------
------------------------------------------------------------
-------------------------------------------------W----------
----HSSSRI--------------------------------------------------
--------------------------ARAPPAASHGDDDDGAVVAVSSGGGASSFHGADE
------------------------------------------------------------
----------------------------------------------VP--K---------
------------------------------G-------LHP--------------V-YV-
----G-------------------------------------------------------
---------------------KSRR-------RY--------------------------
----LIAE---------------------------------------------------E
LVG-HPLF----------------------------------------------------
------------------------------------------------------------
-----------------R----------TL------------------------------
-----VD------RS-----------GG------------G-------------------
------------------------------------------------------------
------------------------------------------------------------
--AA--------------AG--------------------------T-----V--VVG--
----------------C-EV---------VLFE----------------HLLW-------
-------------------------------------ML---------------------
------------------------------------------------------------
------------------------------------------------------------
-----------------------------------------------------ENADPPP
ESLDELVDYYACC-----------------------------------------------
------------------------------------------------------------
------------------------------------------------------------
-------------------
>Zm00001d032094_T001.RefGen_V4
------------------------------------------------------------
------------------------------------------------------------
-----------------MAKGGLSK-----------------------------------
-----LRC----------------------------------------MIKR--------
------------------------------------------------------------
-------------------------------------------------W----------
----HSSSRI--------------------------------------------------
------------------------------------VSRAPSPSSAHDGATSGDAHCASF
----------------HGADE---------------------------------------
----------------------------------------------VP--K---------
------------------------------G-------LHP--------------V-YV-
----G-------------------------------------------------------
---------------------KSRR-------RY--------------------------
----LVAE---------------------------------------------------E
LVG-HPLF----------------------------------------------------
------------------------------------------------------------
-----------------Q----------TL------------------------------
-----VH------RT-----------GG-------T--T-G-------------------
------------------------------------------------------------
------------------------------------------------------------
---------------GAAAG--------------------------------T--VVG--
----------------C-EV---------VLFE----------------HLLW-------
-------------------------------------ML---------------------
------------------------------------------------------------
------------------------------------------------------------
-----------------------------------------------------ENADPQP
ESLDELVDYYAC------------------------------------------------
------------------------------------------------------------
------------------------------------------------------------
-------------------
>Zm00001d032091_T001.RefGen_V4
------------------------------------------------------------
------------------------------------------------------------
-----------------MAKGGLSK-----------------------------------
-----LRC----------------------------------------MIKR--------
------------------------------------------------------------
-------------------------------------------------W----------
----HSSSRI--------------------------------------------------
---------------------------------------ARAPPSPGPGEDDRCAARGAS
----------------FHGADE--------------------------------------
----------------------------------------------VP--E---------
------------------------------G-------LHP--------------V-YV-
----G-------------------------------------------------------
---------------------KSRR-------RY--------------------------
----LVAE---------------------------------------------------E
LVG-HPLF----------------------------------------------------
------------------------------------------------------------
-----------------Q----------TL------------------------------
-----FD------RI-----------GG-------G----G-------------------
------------------------------------------------------------
------------------------------------------------------------
--TG-----------AAAAG--------------------------------T--VVG--
----------------C-EV---------VLFE----------------HLLW-------
-------------------------------------ML---------------------
------------------------------------------------------------
------------------------------------------------------------
-----------------------------------------------------ENADPPP
ESLDELVEYYAC------------------------------------------------
------------------------------------------------------------
------------------------------------------------------------
-------------------
>LOC_Os08g35110.1.MSUv7.0
------------------------------------------------------------
------------------------------------------------------------
----------------MGKGGGLSK-----------------------------------
-----LRC----------------------------------------MIRR--------
------------------------------------------------------------
-------------------------------------------------W----------
----HSSSRI--------------------------------------------------
-------------------------------ARAPPSAGELEEGSAAAAGRAASFHGADE
------------------------------------------------------------
----------------------------------------------VP--K---------
------------------------------G-------LHP--------------V-YV-
----G-------------------------------------------------------
---------------------KSRR-------RY--------------------------
----LIAE---------------------------------------------------E
LVG-HPLF----------------------------------------------------
------------------------------------------------------------
-----------------Q----------NL------------------------------
-----VD------RT-----------GG------------G-------------------
------------------------------------------------------------
------------------------------------------------------------
-----------------GGG--------------------------G-----AATVVG--
----------------C-EV---------VLFE----------------HLLW-------
-------------------------------------ML---------------------
------------------------------------------------------------
------------------------------------------------------------
-----------------------------------------------------ENADPQP
ESLDELVEYYAC------------------------------------------------
------------------------------------------------------------
------------------------------------------------------------
-------------------
>Azfi_s0043.g026952
------------------------------------------------------------
------------------------------------------------------------
-------------MFKTVEMIPTIS-----------------------------------
-----HKQ----------------------------------------LVHV--------
------------------------------------------------------------
------------------------------------------------------------
----SPCPST--------------------------------------------------
-----------------------------------------NEQLSTKDKLRNCHVPNAE
------------------------------------------------------------
----------------------------------------------TP--K---------
------------------------------E-------HVA--------------M-HV-
----G-------------------------------------------------------
---------------------VEGD-------RF--------------------------
----FIPI---------------------------------------------------K
YLG-HANF----------------------------------------------------
------------------------------------------------------------
-----------------K----------ML------------------------------
-----LE------EA-----------AQ-------E--F-G-------------------
------------------------------------------------------------
------------------------------------------------------------
--FD-------------HEG--------------------------L-----I--HLP--
----------------C-SV---------SRFL----------------EIID-------
-------------------------------------FQ---------------------
------------------------------------------------------------
------------------------------------------------------------
-----------------------------------------------------DDDNINQ
LQDDDEINDIDFQCPSRLHRLLLIIRSLSLNRIRNLTNKSCGSDDTVSLFLFHSMVSIDE
MLNCKLQVQIAYGMSLEIKSPRMNFFHKTSQK----------------------------
------------------------------------------------------------
-------------------
>Azfi_s1515.g103941
------------------------------------------------------------
------------------------------------------------------------
-------------------MIPTIS-----------------------------------
-----HKQ----------------------------------------LVHV--------
------------------------------------------------------------
------------------------------------------------------------
----SPCPST--------------------------------------------------
-----------------------------------------NEQLSTKDKLRNCHVPNAE
------------------------------------------------------------
----------------------------------------------TP--K---------
------------------------------E-------HVA--------------M-HV-
----G-------------------------------------------------------
---------------------VEGD-------RF--------------------------
----FIPI---------------------------------------------------K
YLG-HANF----------------------------------------------------
------------------------------------------------------------
-----------------K----------ML------------------------------
-----LE------EA-----------AQ-------E--F-G-------------------
------------------------------------------------------------
------------------------------------------------------------
--FD-------------HEG--------------------------L-----I--HLP--
----------------C-SV---------SRFL----------------EIID-------
-------------------------------------FQ---------------------
------------------------------------------------------------
------------------------------------------------------------
-----------------------------------------------------DDDNINQ
LQDDDEINDIDFQCPSRLHLVNALWIKAIARNMYLVII----------------------
------------------------------------------------------------
------------------------------------------------------------
-------------------
>Solyc01g009935.1.1.ITAG3.2
------------------------------------------------------------
------------------------------------------------------------
---------------MDLNKLDSKG-----------------------------------
-----KKG----------------------------------------IIPK--------
----------T-------------------------------------------------
-------------------------------------------------W------ERC-
----KSFGRK--------------------------------------------------
---------------------------------------NSLENNQHALTTKRSRKSKHR
------------------------------------------------------------
----------------------------------------------VS-TQ---------
------------------------------G-------CFS--------------V-YV-
----G-------------------------------------------------------
---------------------SYKQ-------RF--------------------------
----AIKI---------------------------------------------------E
YVN-HPLF----------------------------------------------------
------------------------------------------------------------
-----------------K----------ML------------------------------
-----LD------EA-----------ES-------E--F-G-------------------
------------------------------------------------------------
------------------------------------------------------------
--YN-------------SKG--------------------------P-----L--VLP--
----------------C-DV---------DFFL----------------NLLM-------
-------------------------------------EL------DS-------------
------------------------------------------------------------
------------------------------------------------------------
-----------------------------------------------------NEANHHG
CGFSRSYSYHHLTPTIFINRVTKYQT----------------------------------
------------------------------------------------------------
------------------------------------------------------------
-------------------
>evm_27.model.AmTr_v1.0_scaffold00016.185.v1.0
------------------------------------------------------------
------------------------------------------------------------
------------MEDFKLGKGKSSK-----------------------------------
-----LDR----------------------------------------ILQK--------
------------------------------------------------------------
------------------------------------------------------------
----LGRSRS--------------------------------------------------
------------------------VHNQKPPKPLLPDSKSKSWPRSRSLKEKTSVQKGKV
------------------------------------------------------------
----------------------------------------------AP--E---------
------------------------------G-------CFT--------------V-YV-
----G-------------------------------------------------------
---------------------SEKE-------RF--------------------------
----VLKT---------------------------------------------------D
YIN-HPLF----------------------------------------------------
------------------------------------------------------------
-----------------R----------VL------------------------------
-----LE------EA-----------EM-------E--Y-G-------------------
------------------------------------------------------------
------------------------------------------------------------
--FN-------------SDG--------------------------P-----L--VLP--
----------------C-EV---------DYFN----------------QVLI-------
-------------------------------------EM---------------------
------------------------------------------------------------
------------------------------------------------------------
----------------------------------------------------HNDKIHGG
CAFPKGLNGYQLLSPTRIGAG---------------------------------------
------------------------------------------------------------
------------------------------------------------------------
-------------------
>Lchi16472_Lch
------------------------------------------------------------
------------------------------------MQSTSRQRLHWDTELEDAGGSLTF
VAHGDILFSTEIPELQLRRLQCTEG-----------------------------------
-----KKT----------------------------------------KLGQ--------
-----IL-----------------------------------------------------
------------------------------------------------------------
----KTLARS--------------------------------------------------
--------------------RSISSVKRSSGTPFAPMSKSKSWPPATDTGNDKHCPKHRV
------------------------------------------------------------
----------------------------------------------AP--E---------
------------------------------G-------CFS--------------V-YV-
----G-------------------------------------------------------
---------------------PEKE-------RF--------------------------
----VIKT---------------------------------------------------E
YAN-HPLF----------------------------------------------------
------------------------------------------------------------
-----------------K----------ML------------------------------
-----LE------EA-----------EM-------E--Y-G-------------------
------------------------------------------------------------
------------------------------------------------------------
--YS-------------SDG--------------------------P-----L--ALP--
----------------C-GV---------DIFH----------------KVLC-------
-------------------------------------EM---------------------
------------------------------------------------------------
------------------------------------------------------------
----------------------------------------------------DSDEIPHG
CNFAKGYAGYQLLSPSRAGAAMH-------------------------------------
------------------------------------------------------------
------------------------------------------------------------
-------------------
>Solyc03g097510.1.1.ITAG3.2
------------------------------------------------------------
------------------------------------------------------------
----------------MNIGEMFKK-----------------------------------
-----LEK----------------------------------------YLPM--------
------------------------------------------------------------
------------------------------------------------------------
----KKVGRE--------------------------------------------------
--------------------------------------------NLSKSKSWHGRSTSTI
------------------------------------------------------------
----------------------------------------------AP--E---------
------------------------------G-------CFW--------------V-YV-
----G-------------------------------------------------------
---------------------PNKE-------KF--------------------------
----VIKT---------------------------------------------------K
YAN-HPSF----------------------------------------------------
------------------------------------------------------------
-----------------K----------KL------------------------------
-----LE------DA-----------EK-------E--Y-G-------------------
------------------------------------------------------------
------------------------------------------------------------
--YS------------YCQG--------------------------P-----I--LLP--
----------------C-DV---------DYFY----------------LVLA-------
-------------------------------------DV---------------------
------------------------------------------------------------
------------------------------------------------------------
-----------------------------------------------------INNKEND
DSIVCGSCSPLFSPSRRLGNSQMAKGYGSYKSLTPPRSFKRLNSLNYP------------
------------------------------------------------------------
------------------------------------------------------------
-------------------
>Solyc06g072650.1.1.ITAG3.2
------------------------------------------------------------
------------------------------------------------------------
-------------MDMEMIKGKKNS-----------------------------------
-----NAS----------------------------------------ILKK--------
-----LE---G-------------------------------------------------
-------------------------------------------------Y------LLM-
----KKGSRT--------------------------------------------------
---------------------------------------MMLSKSKSWHGSSKTKSPVVL
------------------------------------------------------------
----------------------------------------------AP--Q---------
------------------------------G-------CFC--------------V-YV-
----G-------------------------------------------------------
---------------------PEKE-------KF--------------------------
----TIKA---------------------------------------------------K
YAN-HPLF----------------------------------------------------
------------------------------------------------------------
-----------------K----------ML------------------------------
-----LE------DA-----------EM-------E--Y-G-------------------
------------------------------------------------------------
------------------------------------------------------------
--YC-------------SQG--------------------------P-----I--LLP--
----------------C-DV---------NLFH----------------KVLG-------
-------------------------------------QM---------------------
------------------------------------------------------------
------------------------------------------------------------
-----------------------------------------------------DSEREIN
GPGCGLASCSPFSPARVLGHGEMGKGYGSYGLLTTPRMLKLNSSNF--------------
------------------------------------------------------------
------------------------------------------------------------
-------------------
>W.mirabilis.21859  [mRNA] [translate_table: standard]
------------------------------------------------------------
------------------------------------------------------------
-----------------MRSRVLDI-----------------------------------
-----LFR----------------------------------------RWRR--------
------------------------------------------------------------
------------------------------------------------------------
----PAPRKS--------------------------------------------------
-------------------------KSMQIRCSLPQITVLRRTHSCTVFDEEEENEEENE
----------------LKPRSPLAP-----------------------------------
----------------------------------------------VP--A---------
------------------------------G-------CLA--------------V-YV-
----G-------------------------------------------------------
---------------------PDRR-------RF--------------------------
----VIAA---------------------------------------------------E
ILN-HRLF----------------------------------------------------
------------------------------------------------------------
-----------------R----------VL------------------------------
-----LE------EA-----------EQ-------E--Y-G-------------------
------------------------------------------------------------
------------------------------------------------------------
--FD-------------SDG--------------------------P-----L--TLP--
----------------C-DV---------SLFK----------------SVLS-------
------------------------------------DIL---------------------
------------------------------------------------------------
------------------------------------------------------------
------------------------------------------------------------
-FLRKAQPRLLQMPRHEILST---------------------------------------
------------------------------------------------------------
------------------------------------------------------------
-------------------
>W.mirabilis.21860  [mRNA] [translate_table: standard]
------------------------------------------------------------
------------------------------------------------------------
--------------------MRSRV-----------------------------------
-----LDI----------------------------------------LFRR--------
------------------------------------------------------------
-------------------------------------------------W------RRP-
----APRKSK--------------------------------------------------
--------------------------SMQIRCSLPQITVLRRTHSCTVFDEEEENEEENE
----------------LKPRSPLAP-----------------------------------
----------------------------------------------VP--A---------
------------------------------G-------CLA--------------V-YV-
----G-------------------------------------------------------
---------------------PDRR-------RF--------------------------
----VIAA---------------------------------------------------E
ILN-HRLF----------------------------------------------------
------------------------------------------------------------
-----------------R----------VL------------------------------
-----LE------EA-----------EQ-------E--Y-G-------------------
------------------------------------------------------------
------------------------------------------------------------
--FD-------------SDG--------------------------P-----L--TLP--
----------------C-DV---------SLFK---------------SVLSD-------
-------------------------------------IL---------------------
------------------------------------------------------------
------------------------------------------------------------
------------------------------------------------------------
-FLRKAQPRLLQMPRHEILST---------------------------------------
------------------------------------------------------------
------------------------------------------------------------
-------------------
>W.mirabilis.25242  [mRNA] [translate_table: standard]
------------------------------------------------------------
------------------------------------------------------------
---MFSSKNNSAKVQQAEEKHSERD-----------------------------------
-----APK----------------------------------------RLRK--------
------------------------------------------------------------
-------------------------------------------------WKSALAATRVL
SRAFSVSKFS--------------------------------------------------
-----------------------------RSKSSLSKLGGGDGGSLCKSNSGSSHSLSQS
----------------SFSSLSQFSLSSSSSDVPAD------------------------
----------------------------------------------VP--E---------
------------------------------G-------YFP--------------V-YV-
----G-------------------------------------------------------
---------------------QEKQ-------RF--------------------------
----VIKL---------------------------------------------------K
LLN-HSAF----------------------------------------------------
------------------------------------------------------------
-----------------K----------IL------------------------------
-----LE------AA-----------RN-------E--F-G-------------------
------------------------------------------------------------
------------------------------------------------------------
--YA-------------HEG--------------------------V-----I--TFP--
----------------C-SV---------NEFK----------------KVLK-------
------------------------------------------------------------
------------------------------------------------------------
------------------------------------------------------------
------------------------------------------------------------
NSSSRPSACVFCEVPSPVTGASAGSVVSKPVMV---------------------------
------------------------------------------------------------
------------------------------------------------------------
-------------------
>W.mirabilis.25243  [mRNA] [translate_table: standard]
------------------------------------------------------------
------------------------------------------------------------
---MFSSKNNSAKVQQAEEKHSERD-----------------------------------
-----APK----------------------------------------RLRK--------
------------------------------------------------------------
-------------------------------------------------W------KSA-
----LAATRV--------------------------------------------------
----------------------LSRAFSVSKFSRSKSSLSKLGGGDGGSLCKSNSGSSHS
----------------LSQSSFSSLSQFSLSSSSSDVPAD--------------------
----------------------------------------------VP--E---------
------------------------------G-------YFP--------------V-YV-
----G-------------------------------------------------------
---------------------QEKQ-------RF--------------------------
----VIKL---------------------------------------------------K
LLN-HSAF----------------------------------------------------
------------------------------------------------------------
-----------------K----------IL------------------------------
-----LE------AA-----------RN-------E--F-G-------------------
------------------------------------------------------------
------------------------------------------------------------
--YA-------------HEG--------------------------V-----I--TFP--
----------------C-SV---------NEFK----------------KVLK-------
------------------------------------------------------------
------------------------------------------------------------
------------------------------------------------------------
------------------------------------------------------------
NSSSRPSACVFCEVPSPVTGASAGSVVSKPVMV---------------------------
------------------------------------------------------------
------------------------------------------------------------
-------------------
>W.mirabilis.22456  [mRNA] [translate_table: standard]
------------------------------------------------------------
------------------------------------------------------------
------------------------------------------------------------
------------------------------------------------MGNR--------
------------------------------------------------------------
------------------------------------------------------------
----RARKGV--------------------------------------------------
------------------------------------------WETINKLLSGTRKKKSVK
------------------------------------------------------------
----------------------------------------------VP--K---------
------------------------------G-------HVV--------------V-YV-
----G-------------------------------------------------------
-------------------GQEGAL-------RF--------------------------
----VVAT---------------------------------------------------E
ILN-DPTF----------------------------------------------------
------------------------------------------------------------
-----------------A----------VL------------------------------
-----LR------LA-----------EN-------E--F-G-------------------
------------------------------------------------------------
------------------------------------------------------------
--FC-------------QKG--------------------------P-----I--LIP--
----------------C-HP---------LDFL----------------RVLS-------
-------------------------------------LL---------------------
------------------------------------------------------------
------------------------------------------------------------
-----------------------------------------------------NSQSAQH
RRRTMALNRDETSPRLWFSPFL--------------------------------------
------------------------------------------------------------
------------------------------------------------------------
-------------------
>W.mirabilis.22457  [mRNA] [translate_table: standard]
------------------------------------------------------------
------------------------------------------------------------
------------------------M-----------------------------------
-----GNR----------------------------------------RARK--------
-----GV-----------------------------------------------------
-------------------------------------------------W----------
----ETINKL--------------------------------------------------
-------------------------------------------------LSGTRKKKSVK
------------------------------------------------------------
----------------------------------------------VP--K---------
------------------------------G-------HVV--------------V-YV-
----G-------------------------------------------------------
-------------------GQEGAL-------RF--------------------------
----VVAT---------------------------------------------------E
ILN-DPTF----------------------------------------------------
------------------------------------------------------------
-----------------A----------VL------------------------------
-----LR------LA-----------EN-------E--F-G-------------------
------------------------------------------------------------
------------------------------------------------------------
--FC-------------QKG--------------------------P-----I--LIP--
----------------C-HP---------LDFL----------------RVLS-------
-------------------------------------LL---------------------
------------------------------------------------------------
------------------------------------------------------------
-----------------------------------------------------NSQSAQH
RRRTMALNRDETSPRLWFSPFL--------------------------------------
------------------------------------------------------------
------------------------------------------------------------
-------------------
>Gb_16163
------------------------------------------------------------
------------------------------------------------------------
-----------------MESRKASK-----------------------------------
-----MVD----------------------------------------IVRR--------
------------------------------------------------------------
-------------------------------------------------W----------
----HKLASS--------------------------------------------------
-------------------------------------------GLLSRRRKSWSSDVPAD
------------------------------------------------------------
----------------------------------------------VP--E---------
------------------------------G-------HLA--------------V-YV-
----G-------------------------------------------------------
---------------------RECK-------RF--------------------------
----VIQT---------------------------------------------------G
YIN-HPLF----------------------------------------------------
------------------------------------------------------------
-----------------R----------PL------------------------------
-----LE------KA-----------EE-------E--F-G-------------------
------------------------------------------------------------
------------------------------------------------------------
--VN-------------VKG--------------------------P-----I--LIP--
----------------C-TP---------HLFH----------------RVLS-------
-------------------------------------LI---------------------
------------------------------------------------------------
------------------------------------------------------------
------------------------------------------------NSNANLTHSDIL
QELHCLIEAESMEYCCASSARAPSHVSHGSFLIRSF------------------------
------------------------------------------------------------
------------------------------------------------------------
-------------------
>Gb_16165
------------------------------------------------------------
------------------------------------------------------------
-----------------MESRKASK-----------------------------------
-----MVD----------------------------------------IIRR--------
------------------------------------------------------------
-------------------------------------------------W----------
----HKLASS--------------------------------------------------
-------------------------------------------GLLSRRRKSWSSDVPAD
------------------------------------------------------------
----------------------------------------------VP--E---------
------------------------------G-------HLA--------------V-YV-
----G-------------------------------------------------------
---------------------RECK-------RF--------------------------
----VIQT---------------------------------------------------G
YVN-HPLF----------------------------------------------------
------------------------------------------------------------
-----------------R----------LL------------------------------
-----LE------KA-----------EE-------E--F-G-------------------
------------------------------------------------------------
------------------------------------------------------------
--VK------------------------------------------PNQWSAV--EVQ--
------------------PG---------PPLT----------------SLME-------
-------------------------------------GS---------------------
------------------------------------------------------------
------------------------------------------------------------
-----------------------------------------------------SSKAFRT
WKLSAHLLHTPSQLQVKDWDKHHIQS----------------------------------
------------------------------------------------------------
------------------------------------------------------------
-------------------
>LOC_Os02g20320.1.MSUv7.0
------------------------------------------------------------
------------------------------------------------------------
----------------MKERGVRNK-----------------------------------
-----QGV----------------------------------------IMKA--------
-----LL-----------------------------------------------------
------------------------------------------------------------
------------------------------------------------------------
----------------------------------------------DRCLSKHRNGGRPE
------------------------------------------------------------
----------------------------------------------PP--E---------
------------------------------G-------SFA--------------V-YVG
GGGGG-------------------------------------------------------
-------------------GGAARE-------RF--------------------------
----VVRT---------------------------------------------------E
CVN-HPLF----------------------------------------------------
------------------------------------------------------------
-----------------R----------AL------------------------------
-----LE------EA-----------EE-------E--Y-G-------------------
------------------------------------------------------------
------------------------------------------------------------
--YV-------------ADG--------------------------P-----L--ELP--
----------------C-DA---------GEFV----------------AVLA-------
-------------------------------------RI---------------------
------------------------------------------------------------
------------------------------------------------------------
-----------------------------------------------------EREMAEE
RTVGCAGGLVFRLHPAAHLMLVAPATPPPMIVG---------------------------
------------------------------------------------------------
------------------------------------------------------------
-------------------
>LOC_Os08g42198.1.MSUv7.0
------------------------------------------------------------
------------------------------------------------------------
----------------MKERGVRNK-----------------------------------
-----QGV----------------------------------------IMKA--------
-----LL-----------------------------------------------------
------------------------------------------------------------
------------------------------------------------------------
-----------------------------------------------DRCLSKHRNGGWP
------------------------------------------------------------
----------------------------------------------EP-PE---------
------------------------------G-------SFA--------------V-YV-
GGGGG-------------------------------------------------------
------------------GGGAARE-------RF--------------------------
----VVRT---------------------------------------------------E
CVN-HPLF----------------------------------------------------
------------------------------------------------------------
-----------------R----------AL------------------------------
-----LE------EA-----------EE-------E--Y-G-------------------
------------------------------------------------------------
------------------------------------------------------------
--YV-------------ADG--------------------------P-----L--ELP--
----------------C-DA---------GEFV----------------AVLA-------
-------------------------------------RIEREMAEER-------------
------------------------------------------------------------
------------------------------------------------------------
---------------------------------------------------TVGCAGGLV
FRLHPAAHLMLVAPATPPPMIVG-------------------------------------
------------------------------------------------------------
------------------------------------------------------------
-------------------
>LOC_Os09g32984.1.MSUv7.0
------------------------------------------------------------
------------------------------------------------------------
------------------------------------------------------------
------------------------------------------------MAEK--------
-----KL-----------------------------------------------------
------------------------------------------------------------
----AMAERG--------------------------------------------------
------------------------------------------RRGLIMKTLDRCRPPAWR
------------------------------------------------------------
----------------------------------------------RP-AE---------
------------------------------G-------CLS--------------V-YV-
----G-------------------------------------------------------
---------------------AARQ-------RF--------------------------
----VVRT---------------------------------------------------A
SVN-HPLF----------------------------------------------------
------------------------------------------------------------
-----------------R----------PL------------------------------
-----LE------EA-----------EE-------A--F-G-------------------
------------------------------------------------------------
------------------------------------------------------------
--YA-------------AAG--------------------------P-----L--QLP--
----------------C-DA---------AVFA----------------RVLE-------
-------------------------------------QI------EE-------------
------------------------------------------------------------
------------------------------------------------------------
-----------------------------------------------------EEEETAA
AGDVAARRCGLAARGHSAYRLLVPGGRPALAGRS--------------------------
------------------------------------------------------------
------------------------------------------------------------
-------------------
>Zm00001d006101_T001.RefGen_V4
------------------------------------------------------------
------------------------------------------------------------
---------MLEKKLTVTGTGTAMA-----------------------------------
-----MAT----------------------------------------------------
------------------------------------------------------------
------------------------------------------------------------
-------EKG--------------------------------------------------
-------------------------------------RKPGLITKTLGRCRGARRRSRPP
------------------------------------------------------------
----------------------------------------------AP--E---------
------------------------------G-------CFA--------------V-RV-
----G-------------------------------------------------------
---------------------AGRQ-------RF--------------------------
----VVRT---------------------------------------------------E
CVN-HPLF----------------------------------------------------
------------------------------------------------------------
-----------------R----------AL------------------------------
-----LE------EA-----------EE-------A--F-G-------------------
------------------------------------------------------------
------------------------------------------------------------
--YA-------------AAG--------------------------P-----L--VLP--
----------------C-DA---------DAFV----------------RVLE-------
-------------------------------------QI---------------------
------------------------------------------------------------
------------------------------------------------------------
------------------------------------------------QEEEEDAAGQAA
PAVARCGLVRGHSAYRLLLVPARPLLVGRS------------------------------
------------------------------------------------------------
------------------------------------------------------------
-------------------
>Zm00001d021062_T001.RefGen_V4
------------------------------------------------------------
------------------------------------------------------------
---------------MVEKELTGTA-----------------------------------
-----MAE----------------------------------------RGRK--------
------------------------------------------------------------
------------------------------------------------------------
------------------------------------------------------------
----------------------------------------PGLITKTLGRCRSGARRSRP
------------------------------------------------------------
----------------------------------------------AP--E---------
------------------------------G-------CFT--------------V-CV-
----G-------------------------------------------------------
---------------------AGRQ-------RF--------------------------
----VVRT---------------------------------------------------E
CVN-HPLF----------------------------------------------------
------------------------------------------------------------
-----------------R----------AL------------------------------
-----LE------EA-----------EE-------A--F-G-------------------
------------------------------------------------------------
------------------------------------------------------------
--YA-------------AAG--------------------------P-----L--ALP--
----------------C-DA---------DAFV----------------RVLE-------
-------------------------------------QI---------------------
------------------------------------------------------------
------------------------------------------------------------
-----------------------------------------------------EDAGRAA
AVARCGLVRGHSAYRLLVPARPLLVGRS--------------------------------
------------------------------------------------------------
------------------------------------------------------------
-------------------
>LOC_Os01g70050.1.MSUv7.0
------------------------------------------------------------
------------------------------------------------------------
---------------MAAAARSSTK-----------------------------------
-----GVR----------------------------------------RTKS--------
-----LI---S-------------------------------------------------
------------------------------------------------------------
----RTLERC--------------------------------------------------
--------------------------------------------KSGLSSGGGGRSAAAP
------------------------------------------------------------
----------------------------------------------VA------------
------------------------------G-------CFS--------------V-YV-
----G-------------------------------------------------------
---------------------PERE-------RF--------------------------
----VVRT---------------------------------------------------E
YAN-HPLF----------------------------------------------------
------------------------------------------------------------
-----------------R----------RL------------------------------
-----LD------DA-----------ER-------E--Y-G-------------------
------------------------------------------------------------
------------------------------------------------------------
--YA-------------AQG--------------------------P-----L--ALP--
----------------C-AV---------DAFL----------------DVLW-------
-------------------------------------QM---------------------
------------------------------------------------------------
------------------------------------------------------------
-----------------------------------------------------ERDGCGG
GGDDDDDLSIGGGGAASPICGLPSCGSKGRAAAAGYRMLSPARMTSILSRSSPMATPSRK
R-----------------------------------------------------------
------------------------------------------------------------
-------------------
>Zm00001d011978_T001.RefGen_V4
------------------------------------------------------------
------------------------------------------------------------
--------------MAATVVTTTTS-----------------------------------
-----KAA----------------------------------------RTKS--------
------------------------------------------------------------
------------------------------------------------------------
----GLISRI--------------------------------------------------
--------------------------------------------LQRCKSGLSVGSGRSP
------------------------------------------------------------
----------------------------------------------SP--S---------
------------------------------G-------CFP--------------V-YV-
----G-------------------------------------------------------
---------------------PGRE-------RF--------------------------
----VVRA---------------------------------------------------E
CAN-HPLF----------------------------------------------------
------------------------------------------------------------
-----------------R----------RL------------------------------
-----LD------DA-----------ER-------E--Y-G-------------------
------------------------------------------------------------
------------------------------------------------------------
--YA-------------AQG--------------------------P-----I--ALPD-
----------------C-GV---------AAFL----------------DVLC-------
-------------------------------------QM---------------------
------------------------------------------------------------
------------------------------------------------------------
---------------------------------------ERAGADGEVAVASTPICGMNS
GSKGRAAGYRMLLSPVNGWWKEISEAGILLVTVMAFDDELDVADGIGEADVILASSF---
------------------------------------------------------------
------------------------------------------------------------
-------------------
>Zm00001d042292_T001.RefGen_V4
------------------------------------------------------------
------------------------------------------------------------
-------------MAATVMTTTTSK-----------------------------------
------------------------------------------------AGRK--------
------------------------------------------------------------
------------------------------------------------------------
----SLISRT--------------------------------------------------
--------------------------------------LQRCKSGLSAGGGGSCGRSSTS
------------------------------------------------------------
----------------------------------------------SP--P---------
------------------------------G-------CFS--------------V-YV-
----G-------------------------------------------------------
---------------------AERE-------RF--------------------------
----VVRA---------------------------------------------------E
CAN-HPLF----------------------------------------------------
------------------------------------------------------------
-----------------R----------RL------------------------------
-----LD------DT-----------ER-------E--Y-G-------------------
------------------------------------------------------------
------------------------------------------------------------
--YA-------------AQG--------------------------P-----L--ALP--
---------------GC-DV---------DSFL----------------DVLW-------
-------------------------------------QM---------------------
------------------------------------------------------------
------------------------------------------------------------
-----------------------------------------------------ERADGAN
EEVAAASSPMCGLHSGSKGRAAGYRMLSSPPMVGRRR-----------------------
------------------------------------------------------------
------------------------------------------------------------
-------------------
>LOC_Os02g30810.1.MSUv7.0
------------------------------------------------------------
------------------------------------------------------------
---------------MKEGGGGGGE-----------------------------------
-----RRN----------------------------------------ILAK--------
-----TI-----------------------------------------------------
------------------------------------------------------------
----DRCRSS--------------------------------------------------
--------------------------------------LGHRTTRRPASAAGGGGYGGAA
------------------------------------------------------------
----------------------------------------------VP--A---------
------------------------------G-------FFA--------------V-LV-
----G-------------------------------------------------------
---------------------PEKE-------RF--------------------------
----AVRA---------------------------------------------------R
CAN-HPLF----------------------------------------------------
------------------------------------------------------------
-----------------R----------AL------------------------------
-----LD------QA-----------ET-------E--Y-G-------------------
------------------------------------------------------------
------------------------------------------------------------
--FA------------GCEG--------------------------P-----L--ELP--
----------------C-DV---------DAFM----------------DVMW-------
-------------------------------------EM---------------------
------------------------------------------------------------
------------------------------------------------------------
-----------------------------------------------------EQADPAA
SPRCGARFGGPAAAGSGRGYGGHGHHHQHQGYQMMSTPARLLVAGRS-------------
------------------------------------------------------------
------------------------------------------------------------
-------------------
>Zm00001d016582_T001.RefGen_V4
------------------------------------------------------------
------------------------------------------------------------
------------MKEGGEKKNILSK-----------------------------------
-----TLQ----------------------------------------RCRT--------
------------------------------------------------------------
------------------------------------------------------------
----SLAQRR--------------------------------------------------
------------------------------------RPPPPAAPKRAASSPSLGVPPPPP
------------------------------------------------------------
----------------------------------------------VP-AA---------
------------------------------G-------YFT--------------V-LV-
----G-------------------------------------------------------
---------------------PEKE-------RF--------------------------
----GVRA---------------------------------------------------R
CAN-HPLF----------------------------------------------------
------------------------------------------------------------
-----------------R----------AL------------------------------
-----LD------AA-----------EA-------E--Y-G-------------------
------------------------------------------------------------
------------------------------------------------------------
--FA------------GCDG--------------------------P-----L--ELP--
----------------C-AV---------DDFM----------------EVMW-------
-------------------------------------EM---------------------
------------------------------------------------------------
------------------------------------------------------------
-----------------------------------------------------ELGDPSA
SPGCGRFAAGSTRGYHHVHQLAGYQLVVSPPARFLVAGR---------------------
------------------------------------------------------------
------------------------------------------------------------
-------------------
>Lchi21842_Lch
------------------------------------------------------------
-------------------------------------------------------MASNE
GLDSHPKDGAPRDYLTATAFEAAFE-----------------------------------
-----AAR----------------------------------------RENR--------
-----LI-----------------------------------------------------
-------------------------------------------------LQGIQATLDQI
AASLAPLRAQGDQQPPTVVIRDNPVVRRTPQVDNRRVTPDDSEPSDDEDVVFQLPGPNET
TDNPRMGEIAVYDFMFPLEFRLLLLPYVAGILNRYNIAPGQLMSNVWQKLAKGRNDTPAD
------------------------------------------------------------
----------------------------------------------VP--P---------
------------------------------G-------HLA--------------V-NV-
----G-------------------------------------------------------
---------------------NAGR-------RF--------------------------
----VIRA---------------------------------------------------S
YLN-HPVF----------------------------------------------------
------------------------------------------------------------
-----------------R----------QL------------------------------
-----LE------QA-----------YE-------E--Y-G-------------------
------------------------------------------------------------
------------------------------------------------------------
--HK-------------HHG--------------------------P-----I--AIP--
----------------C-NE---------FIFE----------------EIIQ-------
-------------------------------------SL---------------------
------------------------------------------------------------
------------------------------------------------------------
--------------------------------------------------GSIRQQRCCS
QAMEKEQGVLGDCRHLLYGMLGRPTW----------------------------------
------------------------------------------------------------
------------------------------------------------------------
-------------------
>Gb_27169
------------------------------------------------------------
------------------------------------------------------------
------MLFVMSNPRRPRMKVHDYL-----------------------------------
-----EGG----------------------------------------KLRL--------
-----IL---K-------------------------------------------------
-K-----------------------------------------------W----------
----RIRRHG--------------------------------------------------
-----------------------------WSKSLNSGCSLPALTALSRSRTWYPFSNINS
------------------DEEWDDDDYGQRARASAPM-----------------------
----------------------------------------------TP--E---------
------------------------------G-------HFA--------------V-YV-
----G-------------------------------------------------------
---------------------QERK-------RF--------------------------
----VIKT---------------------------------------------------E
HVN-HPLF----------------------------------------------------
------------------------------------------------------------
-----------------K----------ML------------------------------
-----LD------EA-----------EK-------E--Y-G-------------------
------------------------------------------------------------
------------------------------------------------------------
--FE-----------N--EG--------------------------P-----L--ALP--
----------------C-QV---------AFFH----------------KILR-------
-------------------------------------ML------NR-------------
------------------------------------------------------------
------------------------------------------------------------
-----------------------------------------------------NHGC---
-ADESTVMEVFKMYSKR-------------------------------------------
------------------------------------------------------------
------------------------------------------------------------
-------------------
>Sacu_v1.1_s0036.g011705
------------------------------------------------------------
------------------------------------------------------------
---------------------MAIL-----------------------------------
-----SEH----------------------------------------TIRR--------
-----VL-----------------------------------------------------
-------------------------------------------------W------PSN-
----AIMLKK--------------------------------------------------
------------------KLRSRTKLLLCSFTLLPICGKPSDRHRSDSYGDDEAAEVAAE
----------------FEKDDVGEAESQILHSPLILRTRVNGEGSSSSSHGKPR------
----------------------------------------------TP--R---------
------------------------------G-------CLA--------------V-YV-
----G-------------------------------------------------------
------------------EEEEKKR-------RF--------------------------
----VVEA---------------------------------------------------E
MVN-HPLF----------------------------------------------------
------------------------------------------------------------
-----------------G----------VL------------------------------
-----LD------MA-----------KE-------E--F-G-------------------
------------------------------------------------------------
------------------------------------------------------------
--FE-------------QQG--------------------------P-----L--CIP--
----------------C-DL---------AFFH----------------RIML-------
-------------------------------------LL---------------------
------------------------------------------------------------
------------------------------------------------------------
-----------------------------------------------------RSNDPSS
LRDAESLLRSLRSSEASLRHPHGSNSIAQ-------------------------------
------------------------------------------------------------
------------------------------------------------------------
-------------------
>TnS000292607t06
------------------------------------------------------------
------------------------------------------------------------
-------------MALLALRNPAFL-----------------------------------
-----LLP----------------------------------------QLQP--------
-----IY-----------------------------------------------------
------------------------------------------------------------
----TQASQE--------------------------------------------------
-----------------QDRSRTSAAFAVDSFCPFLPVIELVGFEIIMELERTTTTATGG
----------------TALAKIGGFGKSLWRASSLSMSRRRRR-----------------
----------------------------------------------VP--S---------
------------------------------G-------HVA--------------L-YA-
----G-------------------------------------------------------
------------------VDGHTKK-------RF--------------------------
----VVPV---------------------------------------------------Q
YLN-HPLL----------------------------------------------------
------------------------------------------------------------
-----------------A----------RL------------------------------
-----LQ------QA-----------EH-------E--F-Q-------------------
------------------------------------------------------------
------------------------------------------------------------
--FH------------YSDG--------------------------A-----I--TVP--
----------------C-DP---------SVMA----------------DLLR-------
-------------------------------------LL---------------------
------------------------------------------------------------
------------------------------------------------------------
-----------------------------------------------------KLAQPDL
LLLQHCSSSVSSSSSSSSFDEY--------------------------------------
------------------------------------------------------------
------------------------------------------------------------
-------------------
>TnS000474651t01
------------------------------------------------------------
------------------------------------------------------------
-------------MALKPRLKLKLR-----------------------------------
-----LAA----------------------------------------KIRF--------
-----RI-----------------------------------------------------
------------------------------------------------------------
----RLCFFF--------------------------------------------------
------------------------------LPKYAKMLEIPRNVKIPMSMSSACSSPEVE
----------------FMGKKFEYDHDHIYRLRD--------------------------
----------------------------------------------VP--R---------
------------------------------G-------HSA--------------V-YV-
----G-------------------------------------------------------
-------------------NYGERH-------KM--------------------------
----VVPV---------------------------------------------------S
HFN-HPLL----------------------------------------------------
------------------------------------------------------------
-----------------R----------KL------------------------------
-----LQ------DA-----------EN-------E--F-G-------------------
------------------------------------------------------------
------------------------------------------------------------
--FK-------------HEG--------------------------P-----I--TIP--
----------------C-DI---------SRFH----------------AIQR-------
-------------------------------------LI---------------------
------------------------------------------------------------
------------------------------------------------------------
-----------------------------------------------------DASH---
------------------------------------------------------------
------------------------------------------------------------
------------------------------------------------------------
-------------------
>TnS000117923t05
------------------------------------------------------------
------------------------------------------------------------
-------------MAVKPRLKLKLR-----------------------------------
-----LAG----------------------------------------KIRF--------
-----RI-----------------------------------------------------
------------------------------------------------------------
----RLCFFF--------------------------------------------------
------------------------------RPKYAKMLEIPRNVKIPRSMSSACSSPEVE
----------------FMGKKFEYDHDHIYRLRD--------------------------
----------------------------------------------VP--R---------
------------------------------G-------HSA--------------V-YV-
----G-------------------------------------------------------
-------------------NYGERH-------KM--------------------------
----VVPV---------------------------------------------------S
HFN-YPLF----------------------------------------------------
------------------------------------------------------------
-----------------R----------KL------------------------------
-----LQ------DA-----------EN-------E--F-G-------------------
------------------------------------------------------------
------------------------------------------------------------
--FE-------------HEG--------------------------P-----I--TIP--
----------------C-DI---------SRFH----------------AIQR-------
-------------------------------------LI---------------------
------------------------------------------------------------
------------------------------------------------------------
------------------------------------------------------------
-RSAVFFFRLLFGKKTIRNQS---------------------------------------
------------------------------------------------------------
------------------------------------------------------------
-------------------
>TnS000401191t05
------------------------------------------------------------
------------------------------------------------------------
-------------MAVKPRLKLKLR-----------------------------------
-----LAG----------------------------------------KIRF--------
-----RV-----------------------------------------------------
------------------------------------------------------------
----RLCFFF--------------------------------------------------
------------------------------GPKYAKKLESPRNVKIRRSMSSACSSPEVE
----------------FMGKKFEYDHDHIYRLRD--------------------------
----------------------------------------------VP--R---------
------------------------------G-------HSA--------------V-YV-
----G-------------------------------------------------------
-------------------NYGERH-------KM--------------------------
----VVPV---------------------------------------------------S
HFN-HPLL----------------------------------------------------
------------------------------------------------------------
-----------------R----------KL------------------------------
-----LQ------DA-----------EN-------E--F-G-------------------
------------------------------------------------------------
------------------------------------------------------------
--FQ-------------HEG--------------------------P-----I--TIP--
----------------C-DI---------SRFH----------------AIQR-------
-------------------------------------LI---------------------
------------------------------------------------------------
------------------------------------------------------------
-----------------------------------------------------DASD---
------------------------------------------------------------
------------------------------------------------------------
------------------------------------------------------------
-------------------
>TnS000401191t04
------------------------------------------------------------
------------------------------------------------------------
-----------------MSSACSSP-----------------------------------
-----EVE----------------------------------------FMGK--------
------------------------------------------------------------
------------------------------------------------------------
------------------------------------------------------------
----------------------------------------------KFEYDHDHIYRLRD
------------------------------------------------------------
----------------------------------------------VP--R---------
------------------------------G-------HSA--------------V-YA-
----G-------------------------------------------------------
-------------------NYGERH-------KM--------------------------
----VVPV---------------------------------------------------S
HFN-HPLF----------------------------------------------------
------------------------------------------------------------
-----------------R----------KL------------------------------
-----LQ------DA-----------EN-------E--F-G-------------------
------------------------------------------------------------
------------------------------------------------------------
--FE-------------HEG--------------------------P-----I--TIP--
----------------C-DI---------SRFH----------------AIQR-------
-------------------------------------LI---------------------
------------------------------------------------------------
------------------------------------------------------------
-----------------------------------------------------DASD---
------------------------------------------------------------
------------------------------------------------------------
------------------------------------------------------------
-------------------
>TnS000742593t01
------------------------------------------------------------
------------------------------------------------------------
-------------MAVKPRLKLKLR-----------------------------------
-----LAG----------------------------------------KIRF--------
-----RI-----------------------------------------------------
------------------------------------------------------------
----RLCFFI--------------------------------------------------
------------------------------RPKYAKKLEIPRNVKIPRSMSSACSSPEVE
----------------FMGKKFEYDHDHIYRLRD--------------------------
----------------------------------------------VP--R---------
------------------------------G-------HSA--------------V-YV-
----G-------------------------------------------------------
-------------------NYGERH-------KM--------------------------
----VVPV---------------------------------------------------S
HFN-HPLF----------------------------------------------------
------------------------------------------------------------
-----------------R----------KL------------------------------
-----LQ------DA-----------EN-------E--F-G-------------------
------------------------------------------------------------
------------------------------------------------------------
--FE-------------HEG--------------------------P-----I--TIP--
----------------C-DI---------SRFH----------------AIQR-------
-------------------------------------LI---------------------
------------------------------------------------------------
------------------------------------------------------------
-----------------------------------------------------DASD---
------------------------------------------------------------
------------------------------------------------------------
------------------------------------------------------------
-------------------
>TnS000255413t01
------------------------------------------------------------
------------------------------------------------------------
-------------MAVKPRLKLKLR-----------------------------------
-----LAG----------------------------------------KIRF--------
-----RI-----------------------------------------------------
------------------------------------------------------------
----RLCFFI--------------------------------------------------
------------------------------RPKYAKKLEIPRNVKIPRSMSSACSSPEVE
----------------FMGKKFEYDHDHIYRLRD--------------------------
----------------------------------------------VP--R---------
------------------------------G-------HSA--------------V-YV-
----G-------------------------------------------------------
-------------------NYGERH-------KM--------------------------
----VVPV---------------------------------------------------S
HFN-HPLF----------------------------------------------------
------------------------------------------------------------
-----------------R----------KL------------------------------
-----LQ------DA-----------EN-------E--F-G-------------------
------------------------------------------------------------
------------------------------------------------------------
--FE-------------HEG--------------------------P-----I--TIP--
----------------C-DI---------SRFH----------------AIQR-------
-------------------------------------LI---------------------
------------------------------------------------------------
------------------------------------------------------------
-----------------------------------------------------DASD---
------------------------------------------------------------
------------------------------------------------------------
------------------------------------------------------------
-------------------
>TnS000541577t01
------------------------------------------------------------
------------------------------------------------------------
------------------------------------------------------------
-------------------------------------------------LRD--------
------------------------------------------------------------
------------------------------------------------------------
------------------------------------------------------------
------------------------------------------------------------
------------------------------------------------------------
----------------------------------------------VP--R---------
------------------------------G-------HSA--------------V-YV-
----G-------------------------------------------------------
-------------------NYGERH-------KM--------------------------
----VVPV---------------------------------------------------S
HFN-HPLF----------------------------------------------------
------------------------------------------------------------
-----------------R----------KV------------------------------
-----LQ------DA-----------EN-------E--F-G-------------------
------------------------------------------------------------
------------------------------------------------------------
--FE-------------HEG--------------------------P-----I--TIP--
----------------C-DI---------SRFH----------------AIQR-------
-------------------------------------LI---------------------
------------------------------------------------------------
------------------------------------------------------------
-----------------------------------------------------DASD---
------------------------------------------------------------
------------------------------------------------------------
------------------------------------------------------------
-------------------
>LOC_Os07g29310.1.MSUv7.0
------------------------------------------------------------
------------------------------------------------------------
-------------------MVSSLR-----------------------------------
-----LAE----------------------------------------ISRK--------
------------------------------------------------------------
------------------------------------------------------------
------------------------------------------------------------
------------------------------------------WSGSGSSKVTSPTAAAAA
------------------------------------------------------------
----------------------------------------------CP--R---------
------------------------------G-------HFA--------------A-YT-
------------------------------------------------------------
---------------------RDGS-------RF--------------------------
----FVPI---------------------------------------------------A
CLA-SDTF----------------------------------------------------
------------------------------------------------------------
-----------------R----------EL------------------------------
-----LS------TA-----------EE-------E--F-G-------------------
------------------------------------------------------------
------------------------------------------------------------
--SP--------------GG-------------------------RP-----I--VLP--
----------------C-SA---------DRLH----------------QILA-------
-------------------------------------AF---------------------
------------------------------------------------------------
------------------------------------------------------------
-------------------------------------------------------RSASG
KNKCSPPSGSGGRAGGRTKIW---------------------------------------
------------------------------------------------------------
------------------------------------------------------------
-------------------
>Zm00001d015661_T001.RefGen_V4
------------------------------------------------------------
------------------------------------------------------------
--------------------MGSLK-----------------------------------
-----LTE----------------------------------------IVSK--------
----------K-------------------------------------------------
-------------------------------------------------W----------
------------------------------------------------------------
---------------------------------------------GVGGSSKVTSPSAAA
------------------------------------------------------------
----------------------------------------------CP--R---------
------------------------------G-------HFA--------------A-YT-
------------------------------------------------------------
---------------------REGR-------RF--------------------------
----FVPI---------------------------------------------------A
YLA-SDTF----------------------------------------------------
------------------------------------------------------------
-----------------R----------EL------------------------------
-----LS------MA-----------EE-------E--F-G-------------------
------------------------------------------------------------
------------------------------------------------------------
-----------------EPG------------------------ARP-----I--VLP--
----------------C-SA---------DRLE----------------QILD-------
-------------------------------------AF---------------------
------------------------------------------------------------
------------------------------------------------------------
-----------------------------------------------------RSGGGAK
KKSAGTAGRIVKIW----------------------------------------------
------------------------------------------------------------
------------------------------------------------------------
-------------------
>Zm00001d021337_T001.RefGen_V4
------------------------------------------------------------
------------------------------------------------------------
-------------------MMSSLK-----------------------------------
-----LTE----------------------------------------VVSK--------
------------------------------------------------------------
------------------------------------------------------------
------------------------------------------------------------
------------------------------------------RWGGGGSSSKVTSPSAAA
------------------------------------------------------------
----------------------------------------------CP--R---------
------------------------------G-------HFA--------------A-YT-
------------------------------------------------------------
---------------------REGR-------RF--------------------------
----FVPI---------------------------------------------------A
YLA-SDTF----------------------------------------------------
------------------------------------------------------------
-----------------R----------EL------------------------------
-----LS------MA-----------EE-------E--F-G-------------------
------------------------------------------------------------
------------------------------------------------------------
-----------------EPG------------------------ARP-----I--VLP--
----------------C-SA---------SHLE----------------QILD-------
-------------------------------------AF---------------------
------------------------------------------------------------
------------------------------------------------------------
-----------------------------------------------------RSGGGAK
KKKESAGRISKIW-----------------------------------------------
------------------------------------------------------------
------------------------------------------------------------
-------------------
>evm_27.model.AmTr_v1.0_scaffold00001.286.v1.0
------------------------------------------------------------
------------------------------------------------------------
---------------------MAMN-----------------------------------
-----PMK----------------------------------------VARA--------
------------------------------------------------------------
-------------------------------------------------W----------
-----RERKM--------------------------------------------------
------------------------------------------------------------
------------------------------------------------------------
----------------------------------------------VA--K---------
------------------------------G-------HLA--------------I-YA-
----G-------------------------------------------------------
---------------------KDGS-------RF--------------------------
----VVPL---------------------------------------------------A
FLA-HRFF----------------------------------------------------
------------------------------------------------------------
-----------------A----------LL------------------------------
-----LR------MA-----------EE-------E--F-G-------------------
------------------------------------------------------------
------------------------------------------------------------
--YT-------------QQG--------------------------G-----L--TIP--
----------------C-EG---------SLLY----------------SVIV-------
-------------------------------------LV---------------------
------------------------------------------------------------
------------------------------------------------------------
--------------------------------------------------GDHLHNGTVS
STSAPCFLHCSSSCCHFTTHLELKLI----------------------------------
------------------------------------------------------------
------------------------------------------------------------
-------------------
>TnS000335647t02
------------------------------------------------------------
------------------------------------------------------------
----------------NLEILVSRK-----------------------------------
-----RHH----------------------------------------RSQQ--------
-----FL---I---------V------------------------------------GRV
AD-----------------------------------------------W----------
----EAEALI-------------------------------------LSARMDRKEMLKN
SGEKSPRKGIRRLKATSGLIRTLSRAFSLSKISRNFSHDSVKSKSKGASCSSSSISSARS
------------------SSATVPSD----------------------------------
----------------------------------------------VP--A---------
------------------------------G-------HVA--------------V-YV-
----G-------------------------------------------------------
-------------A-------DPKT-------RF--------------------------
----VIKA---------------------------------------------------T
LLN-EPRF----------------------------------------------------
------------------------------------------------------------
-----------------K----------EL------------------------------
-----LD------VA-----------KD-------E--Y-G-------------------
------------------------------------------------------------
------------------------------------------------------------
--YD-----------H--PG--------------------------A-----I--TFP--
----------------C-SIEIGRRRQKLGVIE----------------KLKM-------
-------------------------------------LI---VDLKH-------------
------------------------------------------------------------
------------------------------------------------------------
--------------------------------------KIPKAQIMSGKKEGIHVTF---
-ELARIVNDTVAFGTIQPSTGLEDKPKLLRTKNSIEE-----------------------
------------------------------------------------------------
------------------------------------------------------------
-------------------
>TnS000766299t03
------------------------------------------------------------
----------------------------------------------MPCGFKHEKDKSLF
INFIYKKVSSFVGRYRNHEILVGGK-----------------------------------
-----RHR----------------------------------------RSQQ--------
-----FL---V---------------------------------------------VGRV
AD-----------------------------------------------W------EAE-
----ALITSA--------------------------------------------------
--RMYPKEMLEKSGEKYPQKGISRLKATSGLTRALSRAFSLSKFSRSFSQDSVKSKSKGA
----------------SCSYSSISSARSSSSALPSD------------------------
----------------------------------------------VP--A---------
------------------------------G-------HFA--------------V-YV-
----G-------------------------------------------------------
---------------------AERK---T---RF--------------------------
----VIKA---------------------------------------------------T
LLN-EPRF----------------------------------------------------
------------------------------------------------------------
-----------------K----------EL------------------------------
-----LD------VA-----------TD-------E--Y-G-------------------
------------------------------------------------------------
------------------------------------------------------------
--YD-------------HPG--------------------------A-----I--TFP--
----------------C-SI---------EVFQ----------------EALK-------
-------------------------------------LSGRRKSVAS-------------
------------------------------------------------------------
------------------------------------------------------------
-----------------------------------------------------TAPTVHA
DADSVSCVAGTILPTSYSMSVLSSRHVVGLGSAS--------------------------
------------------------------------------------------------
------------------------------------------------------------
-------------------
>evm_27.model.AmTr_v1.0_scaffold00025.238.v1.0
------------------------------------------------------------
------------------------------------------------------------
-------------MAPALKKVDKIR-----------------------------------
-----QIV----------------------------------------RLKQ--------
-----ML---K-------------------------------------------------
-K-----------------------------------------------W------QTM-
----SLNPKR--------------------------------------------------
-----------------------------------------SAATRSESDSSEFSGEKCR
------------------------------------------------------------
----------------------------------------------IP--A---------
------------------------------G-------YLA--------------V-YV-
----G-------------------------------------------------------
---------------------LERQ-------RF--------------------------
----VIPA---------------------------------------------------K
YIN-LPVF----------------------------------------------------
------------------------------------------------------------
-----------------R----------PI------------------------------
-----LQ------RA-----------AE-------E--Y-G-------------------
------------------------------------------------------------
------------------------------------------------------------
--FH-------------FNG--------------------------G-----L--VFP--
----------------C-EV---------GFFK----------------QLLL-------
-------------------------------------IL------EK-------------
------------------------------------------------------------
------------------------------------------------------------
-----------------------------------------------------SERKIEN
LSLDEALNLCNEMGSDVLCKTNRTGPEFCPLLQKARV-----------------------
------------------------------------------------------------
------------------------------------------------------------
-------------------
>Lchi10779_Lch
------------------------------------------------------------
------------------------------------------------------------
-----------MLPQGLVPRVEKIR-----------------------------------
-----QIV----------------------------------------KLKQ--------
-----VM---K-------------------------------------------------
-R-----------------------------------------------W----------
-------KDI--------------------------------------------------
----------------------------------------SLGRKRVISDSDSDSNSTQH
------------------RRI---------------------------------------
----------------------------------------------QP------------
------------------------------G-------FLA--------------V-YV-
----G-------------------------------------------------------
---------------------AERR-------RF--------------------------
----VIPT---------------------------------------------------R
FLN-LPIF----------------------------------------------------
------------------------------------------------------------
-----------------V----------AL------------------------------
-----LK------KA-----------EE-------E--Y-G-------------------
------------------------------------------------------------
------------------------------------------------------------
--FQ-----------A--CG--------------------------G-----L--VLP--
----------------C-DV---------GFFK----------------GVLK-------
-------------------------------------IL------EK-------------
------------------------------------------------------------
------------------------------------------------------------
---------------------------------------DEQRFRGFGLEEILKLFS---
-EVGFDSCKDGKGACHGFAPLLQKARV---------------------------------
------------------------------------------------------------
------------------------------------------------------------
-------------------
>Solyc07g014620.1.1.ITAG3.2
------------------------------------------------------------
------------------------------------------------------------
----------------------MIT-----------------------------------
-----QIV----------------------------------------RLKQ--------
-----VV---K-------------------------------------------------
-R-----------------------------------------------W------KHK-
----SLKRRG--------------------------------------------------
-----------------------------------VLSYSSSDSDEPV---LPGSNRRRR
------------------------------------------------------------
----------------------------------------------TP--S---------
------------------------------G-------SLA--------------V-YV-
----G-------------------------------------------------------
---------------------PERT-------RF--------------------------
----VIPT---------------------------------------------------R
FLN-LPVF----------------------------------------------------
------------------------------------------------------------
-----------------I----------SL------------------------------
-----LD------KA-----------EE-------E--F-G-------------------
------------------------------------------------------------
------------------------------------------------------------
--YQ-------------RTG--------------------------G-----L--VLP--
----------------C-EV---------DYFS----------------EILR-------
-------------------------------------LL------NR-------------
------------------------------------------------------------
------------------------------------------------------------
-----------------------------------------------------DEDRFGH
LGLDEMM-----NGLDQSCKEAASQGFAPLLHNARV------------------------
------------------------------------------------------------
------------------------------------------------------------
-------------------
>Solyc05g046320.1.1.ITAG3.2
------------------------------------------------------------
------------------------------------------------------------
-----------MASSCSIKKVHMIT-----------------------------------
-----KIV----------------------------------------RLKQ--------
-----VV---K-------------------------------------------------
-R-----------------------------------------------W------KDN-
----SLRTRS--------------------------------------------------
-----------------------------------VLSYSSSDSDEPAQTNLNSNSNRRR
------------------------------------------------------------
----------------------------------------------TP--S---------
------------------------------G-------SLA--------------V-YV-
----G-------------------------------------------------------
------------------VDENERR-------RF--------------------------
----VIPT---------------------------------------------------R
FLN-LPVF----------------------------------------------------
------------------------------------------------------------
-----------------I----------SL------------------------------
-----LD------KA-----------EE-------E--F-G-------------------
------------------------------------------------------------
------------------------------------------------------------
--YQ-------------PTG--------------------------G-----L--ILP--
----------------C-EV---------ELFT----------------VILK-------
-------------------------------------LL------EI-------------
------------------------------------------------------------
------------------------------------------------------------
-----------------------------------------------------NEQRFGV
LGLDEILMVISESDLDQSCKEAASHGFAPLLRKTRV------------------------
------------------------------------------------------------
------------------------------------------------------------
-------------------
>evm_27.model.AmTr_v1.0_scaffold00148.65.v1.0
------------------------------------------------------------
------------------------------------------------------------
-----------------MERGIKMI-----------------------------------
-----NLR----------------------------------------FLKQ--------
-----CT-----------------------------------------------------
------------------------------------------------------------
----TKWRKL--------------------------------------------------
------------------------------GQEISPLKPRGPFSWSRCPRFGSEESIPKD
------------------------------------------------------------
----------------------------------------------VP--K---------
------------------------------G-------HLV--------------I-YV-
----G-------------------------------------------------------
---------------------EKCR-------RF--------------------------
----VVRV---------------------------------------------------T
LLM-HPLF----------------------------------------------------
------------------------------------------------------------
-----------------K----------SL------------------------------
-----LD------QA-----------QE-------E--Y-D-------------------
------------------------------------------------------------
------------------------------------------------------------
--FT------------SYSK--------------------------------L--WIP--
----------------C-DE---------ILFE----------------SIIC-------
-------------------------------------RI---------------------
------------------------------------------------------------
------------------------------------------------------------
------------------------------------------------------------
-QAQQARSICLCF-----------------------------------------------
------------------------------------------------------------
------------------------------------------------------------
-------------------
>AT5G03310.1.TAIR10
------------------------------------------------------------
------------------------------------------------------------
---------------MMKKSKLIAK-----------------------------------
-----AWK----------------------------------------QMSS--------
------------------------------------------------------------
------------------------------------------------------------
----RVAKHR--------------------------------------------------
---------------------------------------------VATGNPKDQYHIPHD
------------------------------------------------------------
----------------------------------------------VP--K---------
------------------------------G-------HLV--------------V-YV-
----G-------------------------------------------------------
------------------KDEETYK-------RF--------------------------
----VIKI---------------------------------------------------T
LLH-DPIF----------------------------------------------------
------------------------------------------------------------
-----------------R----------AL------------------------------
-----LD------QS-----------KD-------E----A-------------------
------------------------------------------------------------
------------------------------------------------------------
--YD-----------DFTSG-----------------------------DSKL--CIA--
----------------C-DE---------TLFL----------------EVLR-------
------------------------------------------------------------
------------------------------------------------------------
------------------------------------------------------------
------------------------------------------------------------
---CASPRYSL-------------------------------------------------
------------------------------------------------------------
------------------------------------------------------------
-------------------
>Solyc10g086200.1.1.ITAG3.2
------------------------------------------------------------
------------------------------------------------------------
-------------MMDGKFVKACQK-----------------------------------
-----MGT----------------------------------------KVIT--------
-----CA-----------------------------------------------------
------------------------------------------------------------
----TNCDKC--------------------------------------------------
------------------------------------------CKWTKWPFVQEDNNIPRD
------------------------------------------------------------
----------------------------------------------VP--K---------
------------------------------G-------HLV--------------V-YV-
----G-------------------------------------------------------
---------------------KYQK-------RF--------------------------
----VIKI---------------------------------------------------T
LLK-HPLF----------------------------------------------------
------------------------------------------------------------
-----------------K----------AL------------------------------
-----LD------QA-----------QE-------D--FYD-------------------
------------------------------------------------------------
------------------------------------------------------------
--YN-----------HVESK--------------------------------L--WIP--
----------------C-DE---------NIFV----------------SVIR-------
-------------------------------------CA---------------------
------------------------------------------------------------
------------------------------------------------------------
------------------------------------------------------------
-TSPKNRRISICF-----------------------------------------------
------------------------------------------------------------
------------------------------------------------------------
-------------------
>Solyc09g007970.2.1.ITAG3.2
------------------------------------------------------------
------------------------------------------------------------
------------------------M-----------------------------------
-----GGK----------------------------------------VIPS--------
-----SACCDK-------------------------------------------------
-------------------------------------------------W----------
------------------------------------------------------------
---------------------------------------------TMWPFEKEEKSIPRD
------------------------------------------------------------
----------------------------------------------VP--K---------
------------------------------G-------HVV--------------V-YV-
----G-------------------------------------------------------
---------------------KYQK-------RF--------------------------
----VIKI---------------------------------------------------T
LLK-HPLF----------------------------------------------------
------------------------------------------------------------
-----------------K----------AL------------------------------
-----LD------QA-----------QE-------V--Y-E-------------------
------------------------------------------------------------
------------------------------------------------------------
--FT-------------ADS--------------------------K-----L--WIP--
----------------C-DE---------NIFN----------------SVIR-------
-------------------------------------CA---------------------
------------------------------------------------------------
------------------------------------------------------------
------------------------------------------------------------
-TLPENRRISICF-----------------------------------------------
------------------------------------------------------------
------------------------------------------------------------
-------------------
>AT3G53250.1.TAIR10
------------------------------------------------------------
------------------------------------------------------------
----------------------MKS-----------------------------------
-----KSI----------------------------------------VLPC--------
-----CT-----------------------------------------------------
------------------------------------------------------------
----SSCESC--------------------------------------------------
------------------------------------------CDKVSWGFKKENEAIPKD
------------------------------------------------------------
----------------------------------------------VP--R---------
------------------------------G-------HLV--------------V-YV-
----G-------------------------------------------------------
---------------------DDYK-------RF--------------------------
----VIKM---------------------------------------------------S
LLT-HPIF----------------------------------------------------
------------------------------------------------------------
-----------------K----------AL------------------------------
-----LD------QA-----------QD------------A-------------------
------------------------------------------------------------
------------------------------------------------------------
--YN--------------SS--------------------------R-----L--WIP--
----------------C-DE---------NTFL----------------DVVR-------
-------------------------------------CS---------------------
------------------------------------------------------------
------------------------------------------------------------
------------------------------------------------------------
-GAPQHQRNCIGM-----------------------------------------------
------------------------------------------------------------
------------------------------------------------------------
-------------------
>AT2G37030.1.TAIR10
------------------------------------------------------------
------------------------------------------------------------
-------------MKSKFIKSCEKK-----------------------------------
-----LKK----------------------------------------MTSK--------
-----VI-----------------------------------------------------
------------------------------------------------------------
----IPCASC--------------------------------------------------
---------------------------------------ESCYERICWAFKKEAEVIPRD
------------------------------------------------------------
----------------------------------------------VP--K---------
------------------------------G-------HLV--------------V-YV-
----G-------------------------------------------------------
---------------------EEYK-------RF--------------------------
----VINI---------------------------------------------------N
LLK-HPLF----------------------------------------------------
------------------------------------------------------------
-----------------Q----------AL------------------------------
-----LD------QA-----------QD-------A--Y-G-------------------
------------------------------------------------------------
------------------------------------------------------------
--FS-------------ADS--------------------------R-----L--WIP--
----------------C-NE---------STFL----------------DVVR-------
-------------------------------------CA---------------------
------------------------------------------------------------
------------------------------------------------------------
------------------------------------------------------------
-GAPQHQNNCICI-----------------------------------------------
------------------------------------------------------------
------------------------------------------------------------
-------------------
>Solyc10g084010.1.1.ITAG3.2
------------------------------------------------------------
------------------------------------------------------------
---------------MFIGTTNRKH-----------------------------------
-----IAK----------------------------------------ILKK--------
-----IL-----------------------------------------------------
------------------------------------------------------------
----QLPRRS--------------------------------------------------
---------------------------------------SFKFAFDDWEGETASLPLPKD
------------------------------------------------------------
----------------------------------------------VK--E---------
------------------------------G-------HFV--------------V-HA-
------------------------------------------------------------
------------------IDDGKQR-------RF--------------------------
----IVEL---------------------------------------------------S
YLA-DPGF----------------------------------------------------
------------------------------------------------------------
-----------------I----------RL------------------------------
-----LE------QA-----------EE-------E--F-G-------------------
------------------------------------------------------------
------------------------------------------------------------
--FE-------------QGG--------------------------V-----L--AIP--
----------------C-RH---------SDLE----------------KILE-------
------------------------------------------------------------
------------------------------------------------------------
------------------------------------------------------------
------------------------------------------------------------
-NKNKNKK----------------------------------------------------
------------------------------------------------------------
------------------------------------------------------------
-------------------
>Gb_18131
------------------------------------------------------------
------------------------------------------------------------
-----------------MMKGNKIC-----------------------------------
-----NAV----------------------------------------LLRQ--------
----ALI---K-------------------------------------------------
-------------------------------------------------W------RNL-
----TSAHKL--------------------------------------------------
---------------------------------------AATIAATIRPRHHQSTNCYDA
----------------DEPWEIQTWVAGD-------------------------------
----------------------------------------------VP--P---------
------------------------------G-------HLP--------------V-YV-
----G-------------------------------------------------------
--------------------TNPTK-------RF--------------------------
----VIRA---------------------------------------------------T
YLN-HPLF----------------------------------------------------
------------------------------------------------------------
-----------------R----------PL------------------------------
-----LE------KA-----------EE-------E--Y-G-------------------
------------------------------------------------------------
------------------------------------------------------------
--FH------------PHRR--------------------------------L--HLP--
----------------C-DE---------LQFQ----------------LIVS-------
-------------------------------------LL------RT-------------
------------------------------------------------------------
------------------------------------------------------------
-----------------------------------------------------HDPLLPS
FKLKEPLLNPILCCNGRNSASLATTEGSKSDEKDVIECPLLQSAGHCNYLAEKKSTIQAF
W-----------------------------------------------------------
------------------------------------------------------------
-------------------
>W.mirabilis.06072  [mRNA] [translate_table: standard]
------------------------------------------------------------
----------------------------------------------------MTSIKPLS
NPSAARQAYCCPRLSLKRNPSHGVP-----------------------------------
-----PLF----------------------------------------RFKT--------
------------------------------------------------------------
----------------------------------------------------TLFLLPFS
SNNTTPSSSI--------------------------------------------------
-----------------YFSSFLFSPIPHRHSYSFFALGSLICYTSAKEREDGKGQSNAG
----------------ETAVKAQRLQKHQHKEVLDAEGGQTFGEYNR-------------
----------------------------------------------CA--K---------
------------------------------G-------TLR--------------S-LC-
----G-------------------------------------------------------
--------------------------------RT--------------------------
----SLQIHHP------------------------------------------------N
VLSPTLVF----------------------------------------------------
------------------------------------------------------------
-----------------S----------HL------------------------------
-----LQ------KS-----------AD-------E--F-G-------------------
------------------------------------------------------------
------------------------------------------------------------
--FD------------HNLG--------------------------------I--VIP--
----------------C-DE---------TSFL----------------NLTS-------
-------------------------------------FL---------------------
------------------------------------------------------------
------------------------------------------------------------
-----------------------------------------------------EKSTDKK
RRRKNEAFCLKSIPV---------------------------------------------
------------------------------------------------------------
------------------------------------------------------------
-------------------
>TnS000811303t03
------------------------------------------------------------
------------------------------------------------------------
------------------MPRKTLK-----------------------------------
-----VWE----------------------------------------MITR--------
------------------------------------------------------------
----------------------------------------------PWPW----------
----QRLSKA--------------------------------------------------
-------------------------------PLCRGRSLPSDAIAAVFYEEDHDAAAAAG
----------------SMSTPLTPLRAAM-------------------------------
----------------------------------------------AP--K---------
------------------------------G-------YIA--------------V-YV-
----G-------------------------------------------------------
---------------------AARS-------RF--------------------------
----LIPA---------------------------------------------------E
MVN-HERF----------------------------------------------------
------------------------------------------------------------
-----------------R----------EL------------------------------
-----LD------EA-----------ER-------E--Y-G-------------------
------------------------------------------------------------
------------------------------------------------------------
--FH-------------SDG--------------------------P-----L--TLP--
----------------C-DV---------EMFR----------------NVLH-------
-------------------------------------HI---------------------
------------------------------------------------------------
------------------------------------------------------------
-----------------------------------------------------LSPPSSP
VAKKWCPRGCFCARSAFTLASPLPDMSLEGAMSVFGFGSMVFWVPCFGLV----------
------------------------------------------------------------
------------------------------------------------------------
-------------------
>TnS000811303t02
------------------------------------------------------------
------------------------------------------------------------
------------------MPGKALK-----------------------------------
-----VWE----------------------------------------IITR--------
------------------------------------------------------------
----------------------------------------------PWTW----------
----PRRRRS--------------------------------------------------
------------------------------VQLRRGCSLPSGATAAKCYKHHPPDDAAGF
----------------LSAPGTPLGAAM--------------------------------
----------------------------------------------AP--K---------
------------------------------G-------YIA--------------V-YV-
----G-------------------------------------------------------
---------------------ADRR-------RF--------------------------
----VIPA---------------------------------------------------E
AVN-HQLF----------------------------------------------------
------------------------------------------------------------
-----------------R----------QL------------------------------
-----LD------EA-----------ES-------E--Y-G-------------------
------------------------------------------------------------
------------------------------------------------------------
--FH-------------SDG--------------------------P-----L--TLP--
----------------C-EV---------RMFR----------------NILS-------
-------------------------------------EI---------------------
------------------------------------------------------------
------------------------------------------------------------
-----------------------------------------------------LWPSTPA
VAKKWCRDGSLLRDICLQIGIAAS------------------------------------
------------------------------------------------------------
------------------------------------------------------------
-------------------
>TnS000811303t01
------------------------------------------------------------
------------------------------------------------------------
------------MPGKAFKVWEIIR-----------------------------------
-----RPW----------------------------------------KWPR--------
------------------------------------------------------------
------------------------------------------------------------
----RSSSRS--------------------------------------------------
-----------------------------KSALLRRGRSLPSGAIAAQCHDDSDDDTAGS
----------------LSAPLTPLRTVI--------------------------------
----------------------------------------------AP--E---------
------------------------------G-------HIA--------------V-YV-
----G-------------------------------------------------------
---------------------AHRS-------KF--------------------------
----VIPA---------------------------------------------------E
AVN-HPRF----------------------------------------------------
------------------------------------------------------------
-----------------R----------HL------------------------------
-----LD------EA-----------EN-------E--Y-G-------------------
------------------------------------------------------------
------------------------------------------------------------
--FD-------------SDG--------------------------P-----L--TLP--
----------------C-DV---------GMFR----------------SVLR-------
------------------------------------------------------------
------------------------------------------------------------
------------------------------------------------------------
------------------------------------------------------------
-ESVAVPVGRAKMLPP--------------------------------------------
------------------------------------------------------------
------------------------------------------------------------
-------------------
>W.mirabilis.02912  [mRNA] [translate_table: standard]
------------------------------------------------------------
------------------------------------------------------------
---------------MKMKTTVVRE-----------------------------------
-----LKK----------------------------------------RFRR--------
------------------------------------------------------------
------------------------------------------------------------
----ITVKHC--------------------------------------------------
-----------------------------------FSFDKRLRYTPLEQQEEAETSCPP-
------------------------------------------------------------
----------------------------------------------PP--R---------
------------------------------G-------SFS--------------V-NV-
----G-------------------------------------------------------
---------------------EDKL-------RF--------------------------
----YIPT---------------------------------------------------S
FLK-SEAV----------------------------------------------------
------------------------------------------------------------
-----------------R----------DL------------------------------
-----LQ------ES-----------AD-------E--F-G-------------------
------------------------------------------------------------
------------------------------------------------------------
--VD-------------QIG--------------------------V-----I--SIP--
----------------C-DA---------QAFQ----------------RVLS-------
-------------------------------------IA---------------------
------------------------------------------------------------
------------------------------------------------------------
------------------------------------------------------------
-RRDLKLIAN--------------------------------------------------
------------------------------------------------------------
------------------------------------------------------------
-------------------
>LOC_Os04g43740.1.MSUv7.0
------------------------------------------------------------
------------------------------------------------------------
-------------------MKGGGS-----------------------------------
-----KRR----------------------------------------LLRA--------
-----FL-----------------------------------------------------
------------------------------------------------------------
----HSWKKL--------------------------------------------------
--------------------------------GAAAAAAAPAAGEWAPLDGDGEGAIPSD
------------------------------------------------------------
----------------------------------------------VP--R---------
------------------------------G-------HTV--------------V-YV-
----G-------------------------------------------------------
---------------------EELR-------RY--------------------------
----VVRV---------------------------------------------------S
SLD-HPLF----------------------------------------------------
------------------------------------------------------------
-----------------R----------EL------------------------------
-----LD------RA-----------RE-------E--Y-Q-------------------
------------------------------------------------------------
------------------------------------------------------------
--FA-----------AGADA--------------------------R-----L--CIP--
----------------C-DE---------DIFL----------------GVLC-------
-------------------------------------HV---------------------
------------------------------------------------------------
------------------------------------------------------------
------------------------------------------------------------
-DSKQEHWRLISFCR---------------------------------------------
------------------------------------------------------------
------------------------------------------------------------
-------------------
>Zm00001d003018_T001.RefGen_V4
------------------------------------------------------------
------------------------------------------------------------
----------------MKAGSKQRR-----------------------------------
-----RFL----------------------------------------NLKA--------
-----FL---H-------------------------------------------------
-A-----------------------------------------------W------KRL-
----AAAETA--------------------------------------------------
-------------------------------------------GGAGWAQLDGGEGEAAI
------------------PRD---------------------------------------
----------------------------------------------VP--R---------
------------------------------G-------HTV--------------V-YV-
----G-------------------------------------------------------
---------------------EALR-------RY--------------------------
----VVRV---------------------------------------------------S
SLD-HPLF----------------------------------------------------
------------------------------------------------------------
-----------------R----------DL------------------------------
-----LD------RA-----------RD-------E--Y-G-------------------
------------------------------------------------------------
------------------------------------------------------------
--FA-----------AADTR--------------------------------L--CLP--
----------------C-DE---------DMFL----------------AVLC-------
-------------------------------------HV---------------------
------------------------------------------------------------
------------------------------------------------------------
------------------------------------------------------------
-DAQREWSPALCS-----------------------------------------------
------------------------------------------------------------
------------------------------------------------------------
-------------------
>Sacu_v1.1_s0047.g013479
------------------------------------------------------------
------------------------------------------------------------
---------------MVRKWRKSVK-----------------------------------
-----PLS----------------------------------------FLII--------
------------------------------------------------------------
------------------------------------------------------------
----PKCGKF-------------------------------------------------K
DLHLSDNEEGGRGGLEEPFISNTPMSSPTRSPSSRLFSKSPLRSPIMKSPLRSPARSRSP
----------------ISSKSESSAN----------------------------------
----------------------------------------------TP--R---------
------------------------------G-------YLA--------------M-YV-
----G-------------------------------------------------------
------------------ERDAEKT-------RF--------------------------
----LVKT---------------------------------------------------H
VLN-HPLF----------------------------------------------------
------------------------------------------------------------
-----------------A----------VL------------------------------
-----LN------KA-----------KE-------E--F-G-------------------
------------------------------------------------------------
------------------------------------------------------------
--FE-------------QHG--------------------------P-----L--TIP--
----------------C-DV---------AFFQ----------------HILF-------
-------------------------------------LV---------------------
------------------------------------------------------------
------------------------------------------------------------
-----------------------------------------------------QSDDSSG
KNAELDAGIVQGQFYSHGR-----------------------------------------
------------------------------------------------------------
------------------------------------------------------------
-------------------
>Sacu_v1.1_s0102.g019880
------------------------------------------------------------
------------------------------------------------------------
---------------MVGKWGKGIK-----------------------------------
-----PLS----------------------------------------FLII--------
------------------------------------------------------------
------------------------------------------------------------
----PKCGKF--------------------------------------------------
-------------------------TDLHVSNDDEGSRGPEEPFIISNTPMSSPMRSPSR
----------------LFSKSPLRSPVIKSPLRSPSSSRSESSAS---------------
----------------------------------------------TP--R---------
------------------------------G-------YLA--------------M-YV-
----G-------------------------------------------------------
------------------ERDAEKT-------RF--------------------------
----LVKT---------------------------------------------------H
VLH-HPLF----------------------------------------------------
------------------------------------------------------------
-----------------A----------VL------------------------------
-----LN------RA-----------KE-------E--F-G-------------------
------------------------------------------------------------
------------------------------------------------------------
--FE-------------QKG--------------------------P-----L--TIP--
----------------C-DV---------AFFQ----------------HILF-------
-------------------------------------LV---------------------
------------------------------------------------------------
------------------------------------------------------------
-----------------------------------------------------QSDDPSG
KNAELATSIVQGQFYSHGS-----------------------------------------
------------------------------------------------------------
------------------------------------------------------------
-------------------
>Zm00001d045039_T001.RefGen_V4
------------------------------------------------------------
------------------------------------------------------------
--MSSSMGHESSGGGADEEDPAGLQ-----------------------------------
-----RVI----------------------------------------WLRQ--------
-----ML---H-------------------------------------------------
-R-----------------------------------------------W----------
----QSSSSR--------------------------------------IAAERRSSASDD
GDRANPDDANATTDQSSNGDPTPAAADNASSSSSSRNQMLPAAPHGAADEEDEDEDRRLL
------------------SRVLLVEERRRGCPPDAAACDSPMTPMTPDAPAD--------
----------------------------------------------VP--R---------
------------------------------G-------CCP--------------V-YV-
----G-------------------------------------------------------
---------------------AERR-------RF--------------------------
----VVPT---------------------------------------------------A
YLG-MPVF----------------------------------------------------
------------------------------------------------------------
-----------------R----------RL------------------------------
-----LE------KA-----------EE-------E--F-E-------------------
------------------------------------------------------------
------------------------------------------------------------
--FD-----------Y--HG--------------------------G----AV--TIP--
----------------C-DT---------EAFK----------------YILV-------
-------------------------------------VM------DR-------------
------------------------------------------------------------
------------------------------------------------------------
-----------------------------------------------------HRHG---
-LVDDDGNEKHEEQDASSS-----------------------------------------
------------------------------------------------------------
------------------------------------------------------------
-------------------
>W.mirabilis.16279  [mRNA] [translate_table: standard]
------------------------------------------------------------
------------------------------------------------------------
------------MDKMVVNPREAVQ-----------------------------------
-----MAR----------------------------------------VLLS--------
------------------------------------------------------------
------------------------------------------------------------
----FPCSLF--------------------------------------------------
-----------------HSKMKMRDVSGNGYKTVAGYDEEAEERTEKKTKKKRNAFAAKD
------------------------------------------------------------
----------------------------------------------VP--K---------
------------------------------G-------HCA--------------V-YV-
----G-------------------------------------------------------
---------------------SQRL-------RY--------------------------
----VIPT---------------------------------------------------S
LLH-HNLL----------------------------------------------------
------------------------------------------------------------
-----------------K----------KL------------------------------
-----LQ------KS-----------EQ-------E--Y-G-------------------
------------------------------------------------------------
------------------------------------------------------------
--FD------------HPFG--------------------------------L--FIP--
----------------CDDL---------SFHT----------------FLSC-------
-------------------------------------HS---------------------
------------------------------------------------------------
------------------------------------------------------------
------------------------------------------------------------
------------------------------------------------------------
------------------------------------------------------------
------------------------------------------------------------
-------------------
>evm_27.model.AmTr_v1.0_scaffold00002.267.v1.0
------------------------------------------------------------
------------------------------------------------------------
-----------------MGQTRGFR-----------------------------------
-----IGR----------------------------------------KLVQ--------
----------L-------------------------------------------------
-------------------------------------------------W------NSA-
----CESKNQ--------------------------------------------------
----------------------TPRYTRLNPSNHSSCCYNNHNRRHTWVTTLKRKLKKNP
----------------LKMDSSKMGKTLLSGFVKREIREEGSVCKGKT------------
----------------------------------------------IP--K---------
------------------------------G-------YLV--------------V-YA-
----G-------------------------------------------------------
-------------------QRDDDH-------RF--------------------------
----LVPV---------------------------------------------------V
YCN-HPLF----------------------------------------------------
------------------------------------------------------------
-----------------G----------KL------------------------------
-----LE------EA-----------EE-------E--Y-G-------------------
------------------------------------------------------------
------------------------------------------------------------
--YN-------------SSG--------------------------G-----L--IIP--
----------------C-GV---------PEFE----------------CVKT-------
-------------------------------------KI---------------------
------------------------------------------------------------
------------------------------------------------------------
------------------------------------------------------------
-ASESCRGLKKR------------------------------------------------
[truncated: 782,857 more chars]
