# Supplementary material for: The Welwitschia genome reveals a unique biology underpinning extreme longevity in deserts
Source: Nat Commun. 2021 Jul 12;12:4247. doi: 10.1038/s41467-021-24528-4 (PMC8275611; doi:10.1038/s41467-021-24528-4)
Supplement: Supplementary file 6 — Source Data [file 41467_2021_24528_MOESM6_ESM.zip › Supplementary Figure 11b.fas]

>LOC_Os01g19970.1.MSUv7.0
-----------------------------------------MGRAPCCEKVGLRRGRWTK
EEDEKLARYIRENGEGAWRSMPKN---------AGLLRCGKSCRLRWINYLRADLKRGNI
SPQEEDIILNLHATLGNR---------------------------WSLIAGHLPGRTDNE
IKNYWNSHLSRKGYE----------FLRGGGGGAVVD-------VDLSKLPGGGKRRGGR
TGR--SSSGKEKTRTKEKDKAPAPEAAHNDDGGGGGGGGIDNVSAASHSHREEQAQASAS
GLTSD-----------------GLEEGPLGLSEEM--------------------VSGPV
GPVSPKPEVGQDGSSAESGCCG-----------------PSGSSGPTEAVGQDMGDKSMD
WDLVGLDDGFANDD------------------MWGSLS--------------------WD
YGELVGPDGVHQG-----------------------EVLSDLFFLGNL-------
>Zm00001d040621_T002.RefGen_V4
-----------------------------------------MGRAPCCEKVGLKKGRWTK
EEDEVLARYIKEHGEGSWRSLPKNAGGLRLVLLAGLLRCGKSCRLRWINYLRAGLKRGNI
SEEEEDMIIKLHATLGNR---------------------------WSLIAGHLPGRTDNE
IKNYWNSHLSRRAAD----------FRDGVVVDIDLS-----------KLPGGGKRRGGR
ASR--GAVVAAAKEKKAKEKDDRGNSKVAEAEQQLRDTEDDDGGSVSTPRPQSDDCGTAQ
SEEEQAQASASGLTSDGHGPEEEEEEDPLALSEEM-----------------VSALLAPE
SPKLEVGPDGSCMDSYSGPPSGES---------------GCGSSGPSGDVAQDLDLDDDK
-AIMD----WDLMGLDISTAGD----------MWDQLV--------------WD----YD
ETLVTEPEGGEEGHQQ----QD--------------DVMSDLFFLDNL-------
>LOC_Os03g19120.1.MSUv7.0
-----------------------------------------MGRAPCCEKVGLKRGRWTT
EEDEKLAGYIAKHGEGSWRSLPKN---------AGLLRCGKSCRLRWINYLRAGVKRGNI
SNQEEDVIIKLHATLGNRKSYVVKRMDYVCLGARDYCFQQNTHVRWSLIASHLPGRTDNE
IKNYWNSHLSRQIHT----------YRRTYTAPSEAA-----VTIDVTKLQAAGKRRGGR
TAG--QSRKGD---KKRAEDDPPKETAAADTPLPESSPRRAQSDEARSGSVVVDPEEPSS
QPNNGSSGGGG-----------GTPDGPCSEETAT--------------------GPTSL
DPMEMGLWEVESEFAEMEALL-------------------CGGVAPDGPGIPGLEPLDVA
-AQAD---DLLDMDWDGFAAD-----------LWGDPA---------------------Q
RGGLVQDAGEPNGSMG----CS--------------SDELESFASWLLSDSC---
>Zm00001d047671_T001.RefGen_V4
-----------------------------------------MGRAPCCEKVGLKRGRWTK
EEDQILANYIAEHGEGSWRSLPKN---------AGLLRCGKSCRLRWINYLRADVKRGNI
SKEEEDVIIKLHATLGNR---------------------------WSLIASHLPGRTDNE
IKNYWNSHLSRQIHT----------YRRKYTAGPDTAPIAIAIAIDMSKLHSAERRRGGR
TPG--RSPKSATSSSSMTKSKQPDDPEPEPEAGGASSPRHSDGARSAVVDPDPDPNQPNS
----------------------SSGSGSTGEGEDA-------------------TGPWVL
DPIELGDLWEAESEMDALMSIGGA---------------AHDSATAEGFDAAQAQVDDLF
----------DDMDWDNFAAH-----------LWGEPEQQNDHSAQPQPQQAAE----PQ
AAAAADVAAAGAEACD----PD--------------EHELEALETWLLSDSF---
>Zm00001d028854_T001.RefGen_V4
-----------------------------------------MGRAPCCEKVGLKRGRWTA
EEDQLLANYIAEHGEGSWRSLPKN---------AGLLRCGKSCRLRWINYLRADVKRGNI
SKEEEDIIIKLHATLGNR---------------------------WSLIASHLPGRTDNE
IKNYWNSHLSRQIHT----------YRRKYTAGPDDT----AIAIDMSKLQSADRRRGGR
TPG--RPPKASAS-RTKQADADQPGGEAKGPAAAASSPRHSDVVNPGPNQPNSSSGSTGT
----------------------AEEEGPSSEDASG---------------------PWVL
EPIELGDLVWGEADSEMDALM------------------PIGPGGHDSAALEGLGAVGCE
-AQVD---DLFDMDWDGFAAH-----------LWGGPE-QDEHSAQLR-QAAEP----LE
VA---AAAAAATAART----PD--------------DRELEAFETWLLSDSF---
>Zm00001d028842_T001.RefGen_V4
-----------------------------------------MGRAPCCEKVGLKRGRWTA
EEDQLLANYIAEHGEGSWRSLPKN---------AGLLRCGKSCRLRWINYLRADVKRGNI
SKEEEDIIIKLHATLGNR---------------------------WSLIASHLPGRTDNE
IKNYWNSHLSRQIHT----------YRRKYTAGPDDT----AIAIDMSKLQSADRRRGGR
TPG--RPPKTSAS-RTKHSDADQPGGEAKG--AAASSPRHSDAVNPGPNQPNSSSGSTGT
----------------------AEEEGPSSEDASG---------------------PWVL
EPIELGDL-WGEADSEMDALM------------------PIGPGGHDSAALQGLGAVGGE
-AQVD---DLFDMDWDGFAAH-----------LWGGPE-QDDHSAQLR-QAAEP----ME
AAAVAAAAAAATAACT----PD--------------DRELEAFETWLLSDSF---
>AT5G49330.1.TAIR10
-----------------------------------------MGRAPCCEKIGLKRGRWTA
EEDEILTKYIQTNGEGSWRSLPKK---------AGLLRCGKSCRLRWINYLRRDLKRGNI
TSDEEEIIVKLHSLLGNR---------------------------WSLIATHLPGRTDNE
IKNYWNSHLSRKIYAFTAVSGDGHNLLVNDVVLKKSC--------SSSSGAKNNNKTKKK
KKG--RTSRSSMK-KHKQMVTASQCFSQPKELESDFSEGGQNGNFEGESLGPYEWLDGEL
ER--------------------LLSSCVWECTSEE-----------------------AV
IGVNDEKVCESGDNSSCCVNLFEE---------------EQGSETKIGHVGITEVDHDMT
-VEREREGSFLSSNSNENNDKD----------WWVGLCNSSEVGFGVD-EELLD----WE
FQ-------GNVTCQS----DD--------------LWDLSDIGEITLE------
>AT3G62610.1.TAIR10
-----------------------------------------MGRAPCCEKVGIKKGRWTA
EEDRTLSDYIQSNGEGSWRSLPKN---------AGLKRCGKSCRLRWINYLRSDIKRGNI
TPEEEDVIVKLHSTLGTR---------------------------WSTIASNLPGRTDNE
IKNYWNSHLSRKLHG----------YFRKPTVANTVE-----------NAPPPPKRRPGR
TSR--SAMKPKFI-LNPKNHKTPNSFKANKSDIVLPTTTIENGEGDKEDALMVLSSSSLS
GAEEPGLGPCGYGDDGDCNPSINGDDGALCLNDDI-----------------------FD
SCFLLDDSHAVHVSSCESNNVKNS---------------EPYGGMSVGHKNIETMADDFV
-DWDF---------------------------VWREGQTLWDEKEDLDSVLSRL----LD
GEEMESEIRQRDSNDF-GEPLD--------------IDEENKMAAWLLS------
>Lchi20779_Lch
-----------------------------------------MGRAPCCEKVGMKRGRWTA
EEDEILKKHIQANGEGSWRSLPKN---------AGLLRCGKSCRLRWVNYLRADLKRENI
SAEEEQLIIKLHGSFGNR---------------------------WSLIAGHLPGRTDNE
IKNYWNSHLSRRLHS----------FNRPTDEVPVII--------DIGKITGGPRRKGGK
SST-----SAMKKGPTKMRKDEEHDTGGGFSTIPLTEKESPNSNFVQNEERGSMLLGGSY
HENGVGMAPGEEIESGVFGPSQLLEDGIFCCPDES--------MGSGAMGPTEERENLAV
GLFLESESGSVGPIEGIEDGFFFL-DEMIESGMMGGANEERETGLRGSDEERENGVMGLK
---DERENGIMGETSSPIASCFDQLGCLQDGLDWEWDG-LDQVMEGGQEMCSWL----WE
SDGGEEKCDSMT------------------------ESELEKFTTWLLSADTNIM
>Lchi20781_Lch
-----------------------------------------MGRAPCCEKVGLKRGRWTA
EEDEILMKYIQANGEGSWRSLPKN---------AGLLRCGKSCRLRWINYLRADLKRGNI
SPAEEELIIKLHGSFGNR---------------------------WSLMAGHLPGRTDNE
IKNYWNSHLSRRLHS----------FKRSNDEVPVII--------DIGRITGGPRRKGGK
SSR--SAMKKGPT-NEEMRKDEEHDTSGDFSTKPLTDKEAPDSTFGQNEERESELLGGSY
PENGVGMAHGEEIESGAFGPPQVLKDGIFCCPDES--------MGSGVMAPSDESENLTV
GPFLESESDCVGPIEGIEDDFFFL-DEVIESGMMGGANEETETGVRGAHEERENGVMGVK
-DERE-NGVMDETSSPMASCFDQVGCLQDGWLDWEWDGVWDQVREDGEEMCSWL----WE
SDSGEGTCHS----------MM--------------ESEQEKFTTWLLSADTNVM
>Solyc12g049350.2.1.ITAG3.2
-----------------------------------------MVRTPCCEKVGLKRGRWTI
EEDERLTNYIQANGEGSWRTLPKN---------AGLLRCGKSCRLRWINYLKSDLKRGNI
TSEEEAIIIKLRATLGNR---------------------------WSLIAEYLPHRTDNE
IKNYWNSRLCRKVESLR--------IPSDEELPQAVV-----------ELAKKGKQQQII
KQR--HKGKTKISGSNFVSETIVHTTSSTPNIEKETVNTIPNGDNNATEFDHNDDQMLWH
DDIM------------------LMDDEDAKLDQDF-----------------------IF
KCLWSDQGESFEII-------------------------ENNNNNNNNNEILNVDNHGTL
-D------------------------------GWDWEYLDEMLNNEIENNNVSNI-----
------------------------------------DPMNSDLVAWLLS------
>Solyc06g009710.3.1.ITAG3.2
------------------------------------------GRTPCCEKVGLKRGRWTS
EEDEILTNYIQANGEGSWRSLPKN---------AGLLRCGKSCRLRWINYLKSDLKRGNI
TSDEEAIIIKLRATLGNR---------------------------WSLIAEHLPGRTDNE
IKNYWNSHLRRKVDSFR--------IPGDEKLPQAVV-----------ELAKKGTQVKHI
TKR--------------------------GRSRRKIITRVSNSTNENIEFDHIDDQMLWH
-------------------------DDIVPMDANY-------------------------
-----------------------------------------------------ENCMNKE
-ATQE-------------------------------------------------------
--------------------NI--------------DPMQSDLVAWLLS------
>W.mirabilis.18177  [mRNA] [translate_table: standard]
-----------------------------------------MGRAPRCSKAGLNRSAWTA
EEDDILCKYIYAHGEGNWRSLAAN---------AGLKRCGKSCRLRWVNYLRPNIKRGNF
TEEEDDLIIRLHNLLGNR---------------------------WSLIAGRLPGRTDNE
IKNYWNAHLGKIQQT----------DSNAKMKTQKMC------------------RPKPR
KRR------------------EQITLPMSHSCQAPSALQVISPKPLNPTENKSESEGSKQ
KE--------------------ADADDFSSCRSSL-------------------------
-----------------------------------------------AWFTQTEE--DFL
-DVEG---------------------------LFGSYC----------------------
-------------------------------------YDYDRLFPYLNY------
>W.mirabilis.22275  [mRNA] [translate_table: standard]
------------------------------------------------------------
--DDILCKYIYAHGEGNWRSLAAN---------AGLKRCGKSCRLRWLNYLRPNIRRGSF
TEEEDDLIIRLHNLLGNR---------------------------WSLIAGRLPGRTDNE
IKNYWNTHLGKIEQT----------DSNAKMKTQKMW------------------RPQPR
KRR------------------TQIALPMSHSYEAPSALQVISPKPLNPIENKCESEGSEQ
KE--------------------PDADGFSSCRSSL-------------------------
-----------------------------------------------AWFTQTEE--DFL
-DVEG---------------------------LFDSYC----------------------
-------------------------------------YDYERLFPYLNY------
>AT2G47460.1.TAIR10
-----------------------------------------MGRAPCCEKVGIKRGRWTA
EEDQILSNYIQSNGEGSWRSLPKN---------AGLKRCGKSCRLRWINYLRSDLKRGNI
TPEEEELVVKLHSTLGNR---------------------------WSLIAGHLPGRTDNE
IKNYWNSHLSRKLHN----------FIRKPSISQDVSAVIMTNASSAPPPPQAKRRLGRT
SRSAMKPKIHRTKTRKTKKTSAPPEPNADVAGADKEALMVESSGAEAELGRPCDYYGDDC
NKNLMSI---------------NGDNGVLTFDDDIIDLLLDESDPGHLYTNTTCGGDGEL
HNIRDSEGARGFSDTWNQGNLDCLLQSCP----------SVESFLNYDHQVNDASTDEFI
-DWDC---------------------------VWQEGSDNNLWHEKENPDSMVS----WL
LDGDDEATIGNSNCENFGEPLD--------------HDDESALVAWLLS------
>Solyc01g079620.3.1.ITAG3.2
-----------------------------------------MGRTPCCEKVGIKRGRWTA
EEDQILTNYIISNGEGSWRSLPKN---------AGLLRCGKSCRLRWINYLRSDLKRGNI
TSQEEDIIIKLHATLGNR---------------------------WSLIAEHLSGRTDNE
IKNYWNSHLSRKVDSLR--------IPSDEKLPKAVV-----------DLAKKGIPKPIK
KSS-----------ISRPKNKKSNLLEKEALCCTNMPACDSAMELMQEDLAKIEVPNSWA
GP--------------------IEAKGSLSSDSDIEWPRLEEIMPDVVIDDEDKNTNFIL
NCFREEVTSNNVGNSY-----------------------SCIEEGNKKISSDDEKIKLLM
-DWQD----NDELVWPTL--------------PWELETDIVPSWPQWDDTDTNL----LQ
NCTNDNNNYEEATTME----IN--------------NQNHSTIVSWLLS------
>Gb_19333
-----------------------------------------MGRAPCCAKVGLNRGRWTA
EEDDILARYIEAHGEGCWRALPKN---------AGLLRCGKSCRLRWINYLRSDVKRGNI
CEEEEELIIKLHNLLGNR---------------------------WSLIAGRMPGRTDNE
IKNYWNTHLSRKLVDRGINPVTHKPLDAKVMPKPSAC------------ISNAAKLKKTD
ECGIVDQVSGITRRDVVLQKPEKEENPRSRVSQKTVEKNAEDSTVKGKRKRTSLKLASSS
EGRGQKLKMLGDLKLTEQPSSTVSVQSSCESCSDF--------------------DSPPL
EAMTSNPSCSDQAQLFCEKASQSA---------------QVEAKENEDYKVQDAGIAVAL
-QEDPSSSFTVNSDS-----------------LWDNSFSSQILSSDMDLFGSLETEALFE
YCLPNADANSNAESMEMSGDPDELWSFFQSANAGGGDSTYPNSLAWILPPRPPSG
>W.mirabilis.18629  [mRNA] [translate_table: standard]
LERCGKSCRLRWMNYLRPNIKRGNFSEEEEDLIIRLHNLLGNRKMKIREMLQQKRGAWTP
EEDEILCKYIQAHGEGNWRKLPNN---------AGLERCGKSCRLRWMNYLRPNIKRGNF
SEEEEDLIIRLHNLLGNR---------------------------WSLIARRIPGRTDNE
IKNYWNTHLSKKLLH----------LQRKDEPPIRIC-----------------RPRRPP
PFR-----------------------------KQVAETAPPSSPRLEEDENKRNASA---
----------------------EEMGTSSFSWEEL----------------------LNL
ESLSNDEDTVN----------------------------AGSVLEFQGWQGLPCTSEGPE
-AFPE---------------------------RWVGRE--------------------WE
DFWGTKPIMAATFP-----------------------------------------
>W.mirabilis.18628  [mRNA] [translate_table: standard]
-----------------------------------------MGRSPCCSKVGLNRGAWTA
EEDEILCKYIRSHGEGNWRTLPMY---------AGLKRCGKSCRLRWVNYLRPDIKRGRF
SEEEEDLIIRLHNLLGNR---------------------------WSLIAGRIPGRTDNE
IKNYWNTYLSKQLG-----------LKKHSTKAKRIC-----------------RVERPK
PSN--Q--------ETQKTPTVSPSPQKPMPIKCAPETKPSTTAETE----KAVSVMSWQ
EL--------------------LLSSGFTCNDSDS-------------------------
----------------------------------------TAMDVRNVWEVSTSFTAPDA
-FNNE---------------------------WMADFE-------------ENE----WQ
SL--RSFILSESDCAR----EN--------------RPISPIIQE----------
>W.mirabilis.19725  [mRNA] [translate_table: standard]
-----------------------------------------MGRMPCRYKVGLNRGAWTK
EEDQILCKYLRSHGEGNWRNLAIN---------AGLNRSGKSCRSRWMNYLRPDIKRGNF
SEEEEDLIIRLHNLLGNR---------------------------WSLIAKRIPGRTDNE
IKNYWNTHLSKKLLH----------LKNDLAPPVKIC-----------------RRRKPK
ACG-------------------------NQTVETARGSSSTTSEKAEKEGNGSQ------
----------------------AGEDGSLSSWEEI----------------------LRL
ECFGREEDNMLEL--------------------------QTSDTISVDWIAKESECEGIF
--------------------------------GIGHLCETEAPTFM--------------
------------------------------------DAQRDDLTVFSLDNYTCS-
>W.mirabilis.22093  [mRNA] [translate_table: standard]
-----------------------------------------MGRMPCCSKVGLNRGAWTE
EEDQILCKYIRSHGEGNWRNLPIN---------AGLKRCGKSCRLRWMNYLRPDIKRGNF
SEEEEDLIIRLHNLLGNR---------------------------WSLISKRIPGRTDNE
IKNYWNTHLSKKLLH----------LKNDLAPPVKIC-----------------KTRKPK
ACG-------------------------NQKVETARGSSSMTSEKAEKQGNSSE------
----------------------AGVDGSLSSWEEI----------------------LRF
ECFGEEENNASEEANMLDL--------------------QTSDTISVDWIARECGCEGAF
--------------------------------GIGHFCETEAPTFL--------------
------------------------------------DAPSNDLTVFPLDN-----
>W.mirabilis.22096  [mRNA] [translate_table: standard]
-----------------------------------------MGRMPCCSKVGLNRGAWTE
EEDQILCRYIRSHGEGNWRNLPIN---------AGLKRCGKSCRLRWMNYLRPEIKRGNF
SEEEEDLIIRLHNLLGNR---------------------------WSLIAKRIPGRTDNE
IKNYWNTHLSKKLLH----------LKNDLAPPVKIC-----------------KTRKPK
ACG-------------------------NQTVETARGSSSTTSEKAEKQGNGSE------
----------------------TGLNGSLSSWEEI----------------------LRF
QCFGTEENDAWEEDNMLDL--------------------QTSDTISVDWIAKECECEGIF
--------------------------------GIGHFCETEAPTFL--------------
------------------------------------DAPSNDLTVFPLDN-----
>W.mirabilis.16646  [mRNA] [translate_table: standard]
-----MHTPPDTKTSREDSVCADFSVTEVKQREGKKPCLCEDGRAPCCAKIGLNRGAWTA
KEDKILLDYIETHGEGNWRNLPKN---------AGLKRCGKSCRLRWMNYLRPDIKRGNI
SEEEEDLIVRLHKLLGNR---------------------------WSLIAGRLPGRTDNE
IKNYWNTHLSKK-------------LQMKNQSRPRIC-----------------RTRKPK
SSP-------ERVQKEESTPEGPESLHPSPVRTMPIKPQSQKNVSQAPFQQDMDVSMSWQ
ELLNSSFPSL------------EKENGGLNQPNRA--------------------DVMDV
ENLLDLNECEDLSSPSESSPAFQA---------------GMNQSLAVSGTAQSLMGDDDM
--------------------------------VWIHDLDDKSGGQSFNKLLLMDV---WE
EVGVSTPPR----------------------------------------------
>W.mirabilis.18828  [mRNA] [translate_table: standard]
-----------------------------------------MGRLPCCPRIRVKRGAWTA
EENEILYKYIDSYGQSNWRNLPIN---------AGCIWCGKSCRLWWMNYLQPDIKHGDF
SEEEEDFIIRLHKLLENR---------------------------WSLIARRIPGRTDDE
IKNH--------------------------------------------------------
------------------------------------------------------------
------------------------------------------------------------
------------------------------------------------------------
------------------------------------------------------------
-------------------------------------------------------
>W.mirabilis.18613  [mRNA] [translate_table: standard]
-----------------------------------------MGRLPCCSKVGIKRGTWTA
QEDEILCKYIYSHGQGDWRNLPIN---------AGLKRCGKSCRLRWMNYLRPDIKRGDF
SEEEEDLIIRLHKLLGNR---------------------------WSLIARRIPGRTDNE
IKNYWKTHLSRKLLY----------LQKGLAPPNKLL-----------------TARKPK
SSS-----------------------KPTVETKVKEIVSTPPSGNLEDKRNGVE------
----------------------AESKNCTSLWEEL----------------------LRF
ENSTDEQHLTKQENLK-----------------------DLHGSDSRGVNWMERGSEDVM
--------------------------------GMEGF-----------------------
------------------------------------SVETQPCVPWDEYWEFSTV
>W.mirabilis.23536  [mRNA] [translate_table: standard]
-----------------------------------------MGRLPCCSKVGLKRGAWTA
EEDEILRKYIDSHGQGDWRNLPLN---------AGLKRCGKSCRLRWMNYLRPDIKRGDF
SDEEEDLIIRLHKLLGNR---------------------------WSLIAGRLPGRTDNE
IKNYWNTHLSRKLLY----------LQKSAEPPTKLL-----------------RARKHK
SSS--KPT----------------------------------------------------
------------------------------------------------------------
------------------------------------------------------------
------------------------------------------------------------
-------------------------------------------------------
