# Supplementary material for: The Welwitschia genome reveals a unique biology underpinning extreme longevity in deserts
Source: Nat Commun. 2021 Jul 12;12:4247. doi: 10.1038/s41467-021-24528-4 (PMC8275611; doi:10.1038/s41467-021-24528-4)
Supplement: Supplementary file 6 — Source Data [file 41467_2021_24528_MOESM6_ESM.zip › Supplementary Figure 11a.fas]

>LOC_Os04g30890.1.MSUv7.0
------------------------------------------------------------
------------------------------------------------------------
------------------------------------------------------------
------------------------------------------------------------
------------------------------------------------------------
------------------------------------------------------------
------------------------------------------------------------
------------------------------------------------------------
----MERLKKLCDSMENKDTTEKARLLSGA------------------------------
------------------------------------------------------------
--------------------------------LS--------KEG---------------
------------------------------------------------------------
------------------------------------------------------------
------------------------------------------------------------
------------------------------------------------------------
------------------------------------------------------------
--------------------------------------------SSG-------------
------------------------------------------------------------
------------------------------------------------------------
------------------------------------------------------------
------------------------------------------------------------
TSN-------------------------------------------------------EG
-------KK-----------------------IQA-------------------------
------------------------------------------------N-----------
------------------------------------------------------------
-------------------------G--------V-------D-----------------
---------GSKA-----------------------------------------------
------------------------------------------------------------
---------------------------------KS-------------------------
------------------------------------------TSSG--------------
E-----K-----------------------------VTQ---------------------
-------------------------------------------GN---------------
---------------------------------TL-------------------------
------------------------------------------------------------
----------------------------------------------------------SN
------------------------------------------------------------
------------------------------------------------------------
----------------------------------------YE----------------KK
------------------------------------------------------------
---E--------------------------------------------E-----------
------------------K-----------------------------------------
--------------P---------------------------------------------
------------------------------------------WGRE-----------EIE
L-L-----RK---------------------AIQKYPKG---------------------
---------------------------TSRR-----------------------------
--------------------WE-----V------VSEF------------IGTG------
-RS--V-----------EEILK--AT------------K----------TVLL------Q
K-----------------------------------------------------------
------------------------------------------------------------
------------------------------------------------------------
------------------------------------------------------------
------------------------------------------------------------
------------------------------------------------------------
-------------------------PDSTKAFDSFLEK----------------------
---------------------------------------------------------RKP
APSIASPLSVRTETVGLPTEKAAGNASSKAPAQHASSKTSDEKAAAPAPAP---------
------------------------------------------------------------
----------------------VSNGTPSGTADPEAWSEAQVLALVQALKAFP-------
------------------------------------------------------------
------------------------------------------------------------
KDASQRWERVAA---------------------------------AVPGKTMVQCKKKVA
EMQKNFR-----------------------------------------------------
------------------------------------------------------------
------------------------------------------------------------
------------------------------SKKSAE------------------------
------------------------------------------------------------
------------------------------------------------------------
------------------------------------------------------------
------------------------------------------------------------
--------
>PP1S344_48V6.2_Php
------------------------------------------------------------
------------------------------------------------------------
------------------------------------------------------------
------------------------------------------------------------
------------------------------------------------------------
------------------------------------------------------------
------------------------------------------------------------
------------------------------------------------MPGREDRLSITY
FAADIPEVLPEYVASNNKCYPRVGLEPAGM------------------------------
------------------------------------------------------------
--------------------------------CFHEAAKR--TVGV--------------
------------------------------------------------------------
------------------------------------------------------------
------------------------------------------------------------
------------------------------------------------------------
------------------------------------------------------------
--------------------------------------------NTK-------------
------------------------------------------------------------
-------------------P----------------------------------------
------------------------------------------------------------
------------------------------------------------------------
AEE-------------------------------------------------------EE
-------EV-----------------------VPD----------------TKDK-----
------------------------------------------------E-----------
------------------------------------------------------------
----------------------------------SDSPSADSY-----------------
---------GFKG-----------------------------------------------
------------------------------------------------------------
---------------------------------KK-------------------------
------------------------------------------SGDGAENQDHYALLGLSH
L-----RFLATEDQIRKSYREAALKHHPDKHAALLLT-----------------------
-------------------------------------------EE---------------
----------------TEEKKEIKKDEIDQHFKAI-------QLA---------------
------------------------------------------------------------
--------------------Y-------------------------------------EV
------------------------------------------------------------
------------------------------------------------------------
----------------------------------------LI----------------DP
------------------------------------------------------------
-------------------V----------------------------K-----------
------------------R--------------R--------------------------
--------------A---------------------------------------------
------------------------------------------YDST--------DEFDDE
V-PSDCAPGD---------------------FFKVF--G---------------------
-----------------------SVFARNAR-----------------------------
--------------------WS-----T------IQPVP-----------FL-G------
-DNDTDMASV-------DSFYD--FWWSFKSWREFPHADDFDLEEAESREH--------K
RWMERQ------------------------------------------------------
------------------------------------------------------------
------------------------------------------------------------
------------------------------------------------------------
---------------------------------------------------NAKLREKAR
KEENARIRLLTDNAYKKDPRIIARKEMEKAEKLRKKQAKSQ-------------------
-------------------------ARREKEEEAARALEEERLRKEEEDRKAAEEASALK
KLKEKEKKLLRREKARLRGLTASAVAKGCGISDSDVDMFCTSLEISRLRGLCEKLEGMGD
VEEQVEYLRKVISGEEMIISSDSAATGTPTRVNSSPSMCTLDATPSKTHAKKTSERVA--
----------------------------------------------------------EK
VKRTSTPVTEERPWSKQEVDLLRKAVQKFPKGTSQRWEVIANYMRSSRSADEIVKAVKTV
LVQK--------------------------------------------------------
------------------------------------------------------------
PNSSKAFDSSLQ---------------------------------KNTGNVVTDSPLLTK
ENEGGYPQTCNGTAGGEKSQENGASGRRRENGAELKNV----------------------
------------------------------------------------------------
------------------------------------------------------------
-----------------------------TPGIAQS------------------------
---------------------------------------DGTVPNGGPAEGEEWSEAQEV
ALVNAIKAFPKDTVNRWDRIATSVPGKSKAQCLKKFAGLRDSFRSSKKV-----------
------------------------------------------------------------
------------------------------------------------------------
--------
>PP1S128_8V6.1_Php
------------------------------------------------------------
------------------------------------------------------------
------------------------------------------------------------
------------------------------------------------------------
------------------------------------------------------------
------------------------------------------------------------
------------------------------------------------------------
------------------------------------------------MPGTQDRLYITY
FADDIPEVLPEYVASNSKCYPRVGQEPAGI------------------------------
------------------------------------------------------------
--------------------------------CFHEAAKRALGVDKESVGAEEVVPEKKD
------------------------------------------------------------
------------------------------------------------------------
------------------------------------------------------------
------------------------------------------------------------
------------------------------------------------------------
--------------------------------------------KSG-------------
------------------------------------------------------------
-------------------E----------------------------------------
------------------------------------------------------------
------------------------------------------------------------
SPA-------------------------------------------------------VD
SYQFKGKKK-----------------------SKD----------------GVES-----
------------------------------------------------Q-----------
------------------------------------------------------------
----------------------------------DHYALLGLS-----------------
---------HLRF-----------------------------------------------
------------------------------------------------------------
-LA--------------------TEDQIRKSYRES-------------------------
------------------------------------------ALKHHPDKQAALLLTEET
EEKKEIK-----------------------------------------------------
-------------------------------------------KE---------------
---------------------------------EIDRHFKAIQLA---------------
------------------------------------------------------------
--------------------Y-------------------------------------EV
------------------------------------------------------------
------------------------------------------------------------
----------------------------------------LI----------------DP
------------------------------------------------------------
-------------------V----------------------------K-----------
------------------R--------------R--------------------------
--------------A---------------------------------------------
------------------------------------------YDSI--------DEFDDE
I-PSDCAPGD---------------------FFKVF--G---------------------
-----------------------PVFARNGR-----------------------------
--------------------WS-----T------IQPV------------PSLG------
-DNETDMVSV-------DSFYV--FWWSFKSWREFPHADEFDLEQAESREH--------K
RWMERQ------------------------------------------------------
------------------------------------------------------------
------------------------------------------------------------
------------------------------------------------------------
---------------------------------------------------NAKFREKAK
KEENARIRLMTENAYKKDPRIIRRKEEEKAEKLRKKQAKFQ-------------------
-------------------------ARRDKEEEAARALEEERLRKEEEDKRAAEEAFVQK
KLKEKEKKLLRKEKARLRGVAAGVVAKDESGVSDDDVEKLCTSLEISLLRGLCEKLEGIC
EVEEQAEYLRKVIRGAERIISSDSAASGTPVRVDSSSSISSLDATTSKTQDKCGVEVL--
---------------------------------------------------------GEK
GKKTTTSVTEERPWSKQEVDLLRKAVQKFPKGTSQRWEVVANYIGTNRSVEEILRGVKTV
LLQKPDSSKAFDSFLQKRKTRNVVIDSP--------------------------------
------------------------------------------------------------
LSTREDGVGNVN---------------------------------SGELHGTKVAGNGTV
GGEKIHE-----------------------------------------------------
------------------------------------------------------------
------------------------------------------------------------
---------------------SNSKQTTAAEQLAGG------------------------
--------------------MKSENGAEPTKASLQSVQSNGAAAHGAAAEVEGWSEAQEV
ALVKAIKAFPKDTVNRWDRIATAVPGKSKAQCFKKFAELRDSFRNTKKAD----------
------------------------------------------------------------
------------------------------------------------------------
--------
>Sacu_v1.1_s0802.g027732
------------------------------------------------------------
------------------------------------------------------------
------------------------------------------------------------
------------------------------------------------------------
------------------------------------------------------------
------------------------------------------------------------
------------------------------------------------------------
------------------------------------------------------------
---------------------------MGP------------------------------
----RLIAYPP-------------------------------------------------
----------------AEARHSLLLPLFASSNCL--------PV----------------
------------------------------------------------------------
------------------------------------------------------------
------------------------------------------------------------
------------------------------------------------------------
------------------------------------------------------------
--------------------------------------------KTS-------------
------------------------------------------------------------
-------------------R----------------------------------------
------------------------------------------------------------
----------------------------------------------Y-------------
EPAGSSFH-------------------------------------SLALQLLGLDLAADD
-------RE-----------------------EVNDVAPNKEEVSAASSDSFYFK-----
------------------------------------------------------------
------------------------------------------------------------
-------------------------G----KKKASSGQGEQDH-----------------
----------YSL-----------------------------------------------
------------------------------------------------------------
-LG------------------------------LA-------------------------
---------------------------------------------H---------LRYLA
TEDQIRK-----------------------------S-----------------------
-------------------------------------------YR---------------
---------------------------------EC-------ALK---------------
------------------------------------------------------------
--------------------F---------------------------------------
------------------------------------------------------------
------------------------------------------------------------
----------------------------------------------------------HP
------------------------------------------------------------
---D--------------------------------------------KQAAALLAEETE
EAK-------------AAR--------------K--------------------------
--------------E---------------------------------------------
--------------------------EIDHHFKAIQKAYEVLIDPVKRRIYDSTDEFDDA
V-PGDCSPQD---------------------FFKVY--G---------------------
-----------------------PVFLRNGK-----------------------------
--------------------WS------------VVQP------------VP-SLGDE--
-NTALDQV---------DKFYD--FW------------N----------SF--------K
SWREFP------------------------------------------------------
------------------------------------------------------------
-------------------------------DANEYD-----------------------
------------------------------------------------------------
------------------------------------------------------------
---------------------LDEAESREHKRWMERQNAKL-------------------
-------------------------SEKARKEESARIRLIVENAFKKDPRILKRK-----
---------------------------------------------------------EEE
KAEKLRKKEAKIQARKEKEEEAAPEEAAAKKKFKEREKKLLRKEKSRLRSA---ASDV--
------------------------------------------------------------
------------------ISQTGLGITEDDVENLCTALDIDDLRQLCEKLEGSNIQDKSD
II----------------------------------------------------------
------------------------------------------------------------
KQALGNLKNLTD--------------------SISSSEVQALAD-NSGTTKTPSTLNVSE
KKERPWN-------KEEIELLRKAMQKYPKGTSQRWEVISNYMG----------------
------------------------------------------------------------
--TNRTVEEILKAIKTVLLQKP--------------------------------------
-------------------DSS-------KAFDSFLEKRKVSNVVIASPLSTRDETSPAV
ISSSGKDTQQNMESESPKENIGAVKADGKASHKVLNASEPSSNGKVVKDEQDVWSDVQET
ALIKALKAFPKDSTQRWDRIAAAVPGKTKS------------------------------
--------QCFRKF------------------NELKENFRSKKAAE--------------
------------------------------------------------------------
--------
>Sacu_v1.1_s1114.g027949
------------------------------------------------------------
------------------------------------------------------------
------------------------------------------------------------
------------------------------------------------------------
------------------------------------------------------------
------------------------------------------------------------
------------------------------------------------------------
-------------------------------MGPRLIAYPPAEARHSLLLPLFASSNCLP
VKTSRYEPAGSSFHSLALQLLGLDLAADDR------------------------------
---EEVNDVAPNKEEVSA------------------------------------------
--------------------------------ASSDSFYFKGKKKA--------------
------------------------------------------------------------
------------------------------------------------------------
------------------------------------------------------------
------------------------------------------------------------
------------------------------------------------------------
--------------------------------------------SSG-------------
------------------------------------------------------------
------------------------------------------------------------
------------------------------------------------------------
------------------------------------------------------------
QGE-------------------------------------------------------QD
HYSLLGLAH-----------------------LR-----------------YLAT-----
------------------------------------------------E-----------
------------------------------------------------------------
-------------------------D--------QIR-----K-----------------
---------SYRE-----------------------------------------------
------------------------------------------------------------
-CA------------------------------LK-------------------------
------------------------------------------AAAL---------LAEET
EEAKAAR-----------------------------------------------------
-------------------------------------------KE---------------
---------------------------------EIDHHFKAIQKA---------------
------------------------------------------------------------
--------------------Y-------------------------------------EV
------------------------------------------------------------
------------------------------------------------------------
----------------------------------------LI----------------DP
------------------------------------------------------------
-------------------V----------------------------K-----------
------------------R--------------R--------------------------
--------------I---------------------------------------------
------------------------------------------YDST--------DEFDDA
V-PGDCSPQD---------------------FFKVY--G---------------------
-----------------------PVFLRNGK-----------------------------
--------------------WS------------VVQP------------VP-SLGDE--
-NTALDQV---------DKFYD--FWNSFKSWREFPDANEYDLDEAESREH--------K
RWMERQ------------------------------------------------------
------------------------------------------------------------
-----------NAKLSEKARKEESARIRLIVENAFKKDPRI-------------------
------------------------------------------------------------
------------------------------------------------------------
---------------------LKRKEEEKAEKLRKKEAKIQ-------------------
-------------------------ARKEKEEEAARLLEEEKLRKEQEEKKAAEEAAAKK
KFKEREKKLLRKEKSRLRSAASDVISQTGLGITEDDVENLCTALDIDDLRQLCEKLEGSN
IQDKSDIIKQALGNLKNLTDSISSSEVQALADNSGTTKTPSTLNVSEKKER---PWNK--
------------------------------------------------------------
----------------EEIELLRKAMQKYPKGTSQRWEVISNYMGTNRTVEEILKAIKTV
LLQKPDS-----------------------------------------------------
------------------------------------------------------------
SKAFDSFLEKRK---------------------------------VSNVVIASPLSTRDE
TSPAVIS-------SSGKDTQQNMESESPKENIGAVKADAKQVIK---------------
------------------------------------------------------------
------------------------------------------------------------
-----------------------------VLNASEP------------------------
----------------------------------------SSNGKVVKDEQDVWSDVQET
ALIKALKAFPKDSTQRWDRIAAAVPGKTKSQCFRKFNELKENFRSKKAAE----------
------------------------------------------------------------
------------------------------------------------------------
--------
>AT3G11450.1.TAIR10
------------------------------------------------------------
------------------------------------------------------------
------------------------------------------------------------
------------------------------------------------------------
------------------------------------------------------------
------------------------------------------------------------
------------------------------------------------------------
------------------------------------------------------------
-------MPSRRSESAIRLITYSEELVDGK------------------------------
----PFFAFSN----------------------------------------C--------
--------LPVKALNREPAGHAFHSAALKLHGC---------------------------
------------------------------------------------------------
------------------------------------------------------------
------------------------------------------------------------
------------------------------------------------------------
------------------------------------------------------------
--------------------------------------------AEE-------------
------------------------------------------------------------
-------------------P----------------------------------------
------------------------------------------------------------
------------------------------------------------------------
TDD-------------------------------------------------------EG
GDKKVGDDK-----------------------EKE----------------YVPS-----
------------------------------------------------F-----------
------------------------------------------------------------
------------------------------------------N-----------------
---------SYAN-----------------------------------------------
------------------------------------------------------------
-KG------------------------------KK-------------------------
------------------------------------------KS-GTQQQDHYALLGLSN
L-----R-----------------------------Y-----------------------
-------------------------------------------LA---------------
---------------------------------TED------QIR---------------
------------------------------------------------------------
----------------------------------------------------------KS
------------------------------------------------------------
------------------------------------------------------------
----------------------------------------YREAALKH----------HP
------------------------------------------------------------
---D--------------------------------------------KLASLLLLEETE
EAK-------------EAK--------------K--------------------------
--------------D---------------------------------------------
--------------------------EIESRFKAIQEAYEVLMDPTRRRIFDSTDEFDDE
V-PSDCLPQD---------------------FFKVF--G---------------------
-----------------------PAFKRNAR-----------------------------
--------------------WS------------VNQR------------IP-D------
-LG--DENTPLKDV---DKFYN--FWYAFKSWREFPDEE----------EHDL------E
QADSRE------------------------------------------------------
------------------------------------------------------------
------------------------------------------------------------
------------------------------------------------------------
------------------------------------------------------------
---------------------ERRWMEKENAKKTVKARKEE-------------------
------------HARIRTLVDNAYRKDPRIVKRKEEEKAEKQQKKDAKIQAKKKQEEDAA
IAAEEEKRRKEEEEKRAAESAQQQKKTKEREKKLLRKERNRLRTLSAPLVAQRLLDISEE
DIENLCMSLNTEQLQNLCDKMGNKEGLELAKVIKDGCNSSRNDEAESKEKV---SKKT--
------------------------------------------------------------
--------------NGGTEPTTRVSQLDSSTQKKQPWSKEEIDMLRKGMIKYPKGTSRRW
EVIS--------------------------------------------------------
------------------------------------------------------------
EYIGTGRSVEEI---------------------------------LKATKTVLLQKPDSA
KAFDSFL-------EKRKPSASITSPLSTREELGESLPTMTTTTNA--------------
------------------------------------------------------------
------------------------------------------------------------
-------------------KPSKETVVGKSSSSQSS------------------------
---------------------------------------DNNGEVGGSSDADSWSTVQER
ALVQALKTFPKETSQRWERVAAAVPGKTMN------------------------------
--------QCKKKF------------------AELKEIIRNKKTGV--------------
------------------------------------------------------------
--------
>Lchi08107_Lch
------------------------------------------------------------
------------------------------------------------------------
------------------------------------------------------------
------------------------------------------------------------
------------------------------------------------------------
------------------------------------------------------------
------------------------------------------------------------
------------------------------------------------------------
------------MNASSIYYYVYEVLPIGF------------------------------
------------------------------------------------------------
--------------------------------CLC-------------------------
------------------------------------------------------------
------------------------------------------------------------
------------------------------------------------------------
------------------------------------------------------------
------------------------------------------------------------
--------------------------------------------GEG-------------
------------------------------------------------------------
------------------------------------------------------------
------------------------------------------------------------
----------------------------------------------F-------------
RYI-------------------------------------------------------MD
-------AR-------------------TSFRLIS----------------YSSE-----
----------------------------------------------LFD-----------
------------------------------------------------------------
-------------------------G--------E-------P-----------------
---------IYFS-----------------------------------------------
----------------------------------------------------------SN
CLP------------------------------VK-------------------------
---------------------------------------------AANFEPAGHAFHTAA
L-----R-------------------------LLGFCEEEDADTDDQSAALLLAEETEE-
-------------------------------------------AK---------------
---------------------------------QAKKEEIENHFKAVQEA----------
------------------------------------------------------------
--------------------Y-------------------------------------EV
------------------------------------------------------------
------------------------------------------------------------
----------------------------------------LI----------------DP
------------------------------------------------------------
-------------------V----------------------------K-----------
------------------R--------------R--------------------------
--------------I---------------------------------------------
------------------------------------------YDST--------DEFDDE
I-PTDCAPQD---------------------FFKVY--G---------------------
-----------------------PAFMRNGR-----------------------------
--------------------WS------------VNQP------------IP-S------
-LG--DEKTPIGEV---DSFYN--FWYSFKSWREFPHADEFDLEQAESRDH--------K
RWMERQ------------------------------------------------------
------------------------------------------------------------
------------------------------------------------------------
------------------------------------------------------------
---------------------------------------------------NAKLREKAR
KEEYARVRALVDNAYKRDLRILRRKEEEKAEKQRRREAKYL-------------------
-------------------------AKKQQEEEAVRAAEEERRRKEEEEKRAAEAALNQK
KLKEKEKKLLRKERTRLRTLSASIVSKRMLDLSESDVESICLSFEMEQLRNLCNEAECKE
GIERAQLLKDALGGEGRETTKQNSSSEPPNRQQNGARTEVKINGPLSSFEKQEKPWGR--
------------------------------------------------------------
----------------EEIEQLRKGMQKYPKGTSRRWEVISEYIGTGRSVEEILKATKTV
LLQKPDSTKAFDSFLEKRKPAPSIVSPLTTRL----------------------------
------------------------------------------------------------
ESEDRPPADGIV---------------------------------GNGAPTAAPEQSSGS
GGSHPIT-----------------------------------------------------
------------------------------------------------------------
------------------------------------------------------------
-----------------------------EGAAAPN------------------------
-------------------------------------------GVTLSNEQDEWSAAQQR
ALVQALKTFPKETAQRWERVAAAVPGKTVNQCRKKFALMKENFRSKKNAD----------
------------------------------------------------------------
------------------------------------------------------------
--------
>Gb_29519
------------------------------------------------------------
------------------------------------------------------------
------------------------------------------------------------
------------------------------------------------------------
------------------------------------------------------------
------------------------------------------------------------
------------------------------------------------------------
--------------------------------------------------------MFCP
AYVKGELLNIMPIPNNWLLLTYSIELQDGK------------------------------
------------------------------------------------------------
-------------------------PLYVASNCLPVKAIRLEPAGFSFHAAALRLLGYEE
DKEDEIDDKHEFDEK---------------------------------------------
------------------------------------------------------------
------------------------------------------------------------
------------------------------------------------------------
------------------------------------------------------------
--------------------------------------------DKG-------------
------------------------------------------------------------
------------------------------------------------------------
------------------------------------------------------------
----------------------------------------------F-------------
TAS-------------------------------------------------------YD
SYRFKGKKK----------------SGVGHERQDH----------------YALL-----
------------------------------------------------------------
------------------------------------------------------------
-------------------------G--------L-------G-----------------
---------HLRF-----------------------------------------------
------------------------------------------------------------
-LA---------------------TEDQIRKSYRE-------------------------
------------------------------------------AALKHHPDKQAALL----
LAEETEE-----------------------------------------------------
-------------------------------------------AK---------------
---------------------------------QSKKDEIETHFKQIQEA----------
------------------------------------------------------------
--------------------Y-------------------------------------EI
------------------------------------------------------------
------------------------------------------------------------
----------------------------------------LI----------------DP
------------------------------------------------------------
-------------------V----------------------------K-----------
------------------R--------------R--------------------------
--------------I---------------------------------------------
------------------------------------------YDST--------DEFDDE
V-PSDCAPQD---------------------FFKVF--G---------------------
-----------------------PVFMRNAQ-----------------------------
--------------------WS------------VSQP------------VP-S------
-LG--DDNSPIEEV---DTFYN--FWYAFKSWREFPHADDFDLEQAETREH--------K
RWMERQ------------------------------------------------------
------------------------------------------------------------
------------------------------------------------------------
------------------------------------------------------------
---------------------------------------------------NAKLQEKAR
KEEYARIRTLVENAYKKDPRILRRKEEEKAEKIRKKEAKWQ-------------------
-------------------------ARKMKEEEAARIAEEERLRKEEEDRRAAEVALAQK
KSKEKEKKLLRKERSRLRTLSASVVSQKLLGLTEDDVESLCTSLEMDRLRALCDHIKQKE
GLERAQLLRDALQENYSDGNKLGEKTIQQNGSIQVQSIKQGVQGHAKAESLLNSPEKK--
------------------------------------------------------------
----------EKPWSKEEVDLLRKAMQKYPKGTSQRWEVVANYIGTGRAVEEILKAIKTV
LLQKPDSTKAFDSFLEKRKPVN--------------------------------------
------------------------------------------------------------
TIVSPLTTRDEG---------------------------------DAAANGHVSDADAGE
KAKGVIE-----------------------------------------------------
------------------------------------------------------------
------------------------------------------------------------
-----------------------------QQGSGGS------------------------
------------------------DQTADGKGPSGGRVQSVSNGAVAGTEQDVWSAVHER
ALIQALKTFPKDTPQRWDRVAAAVPGKTKVQCMKKFSEMKDNFRSKKNTD----------
------------------------------------------------------------
------------------------------------------------------------
--------
>TnS000490963t03
------------------------------------------------------------
------------------------------------------------------------
------------------------------------------------------------
------------------------------------------------------------
------------------------------------------------------------
------------------------------------------------------------
------------------------------------------------------------
------------------------------------------------------------
--------MIMMSTTKWPLLTYSTELKDGL------------------------------
------------------------------------------------------------
-------------------------PLYVSSNCLPVKATRYEPAGLSFHVAALRVVGHEQ
IISDEIDEKVDEVK----------------------------------------------
------------------------------------------------------------
------------------------------------------------------------
------------------------------------------------------------
------------------------------------------------------------
--------------------------------------------DKG-------------
------------------------------------------------------------
------------------------------------------------------------
------------------------------------------------------------
----------------------------------------------F-------------
TTSYDAYKSKGRKQSSG-----------------------------------------EK
-------EK-----------------------QDH----------------YALL-----
------------------------------------------------------------
------------------------------------------------------------
-------------------------G--------L-------S-----------------
---------HLRY-----------------------------------------------
------------------------------------------------------------
-LA---------------------TEDQIRKSYRE-------------------------
------------------------------------------AALRHHPDKHASLLLAEE
TEEAKQR-----------------------------------------------------
-------------------------------------------KK---------------
------------------------------DEIEA-------HFKAIQEA----------
------------------------------------------------------------
--------------------Y-------------------------------------EV
------------------------------------------------------------
------------------------------------------------------------
----------------------------------------LI----------------DP
------------------------------------------------------------
-------------------V----------------------------K-----------
------------------R--------------R--------------------------
--------------V---------------------------------------------
------------------------------------------YDST--------DEFDDD
V-PSDCAPSD---------------------FFKVF--G---------------------
-----------------------PVFMRNSR-----------------------------
--------------------WS------------VSQP------------VP-S------
-LG--DDSTPIMEV---DKFYE--FWDSFKSWREFPHADEFDLEQAESREH--------K
RWMERQ------------------------------------------------------
------------------------------------------------------------
------------------------------------------------------------
------------------------------------------------------------
---------------------------------------------------NAKLQEKAK
KEEYTRIRMLVDNAYKRDPRILRRKEEQKAEKLRKKEAKLL-------------------
-------------------------AKKMKEEEAEKIAKEERLKKEEEEKRAAEALLAQK
RLKEKEKKLLRKERARLRTLSATVVGKKVLSIDGDDVEKLCYSFDIGRLRNLCDMLENKK
EQEQAQLLKDALNVDDGKNIQTEKAVQQNGTADDIHSSQEKVQSEIQSGSANDKKDRP--
------------------------------------------------------------
-------------WSREEVELLRKGVQKYPKGTSQRWEVIANYVGTGRTVEEILKAVKTV
LLQKPDSSAAFDSFLERRKPV---------------------------------------
------------------------------------------------------------
NPIASPLTTRED---------------------------------TGSSPVNTSTSETKV
GEPNLIS-----------------------------------------------------
------------------------------------------------------------
------------------------------------------------------------
-----------------------------VQQAGDG------------------------
-----------------------SSKSSQGAGVSDGKSVPVANGSASTTEQDGWSAVQER
ALIQALKTFPKDTPQRWERVAAAVPGKSKTQCMKKFVEMKDNFRNKKKEG----------
------------------------------------------------------------
------------------------------------------------------------
--------
>W.mirabilis.18579  [mRNA] [translate_table: standard]
------------------------------------------------------------
------------------------------------------------------------
------------------------------------------------------------
------------------------------------------------------------
------------------------------------------------------------
------------------------------------------------------------
------------------------------------------------------------
------------------------------------------------------------
----------MPFASNWRLLSYSAELKDGN------------------------------
----PLYISSN-------------------------------------------------
--------------------------------CLPVKAPRLEPAGFSFHAAALRLLGHT-
------------------------------------------------------------
------------------------------------------------------------
------------------------------------------------------------
------------------------------------------------------------
------------------------------------------------------------
--------------------------------------------ENT-------------
------------------------------------------------------------
-------------------P----------------------------------------
------------------------------------------------------------
------------------------------------------------------------
TES-------------------------------------------------------KD
-------KI--------------------DSDLKDNG--------------FTTS-----
------------------------------------------------F-----------
------------------------------------------------------------
------------------------------------------D-----------------
---------AYKF-----------------------------------------------
------------------------------------------------------------
-KA------------------------------RR-------------------------
------------------------------------------S--G---------SEKDK
QDHYALL-----------------------------------------------------
-------------------------------------------GL---------------
---------------------------------S--------HLR---------------
------------------------------------------------------------
--------------------Y-------------------------------------LA
TEDQIRKA----------------------------------------------------
------------------------------------------------------------
----------------------------------------YREAALRH----------HP
------------------------------------------------------------
---D--------------------------------------------KQASLLLAEETE
EAK-------------QSK--------------K--------------------------
--------------D---------------------------------------------
--------------------------EIDSHFKAIQEAYEVLIDPAKRRVYDSTDEFDDE
V-PSDCTPSE---------------------FFKVF--G---------------------
-----------------------PVFMRNSR-----------------------------
--------------------WS------------VTQP------------VP-S------
-LG--DETTPIQEV---DKFYS--FWDSFKSWREFPHADEFDLEQAESREH--------K
RWMDRQ------------------------------------------------------
------------------------------------------------------------
-----------NAKLQEKAKKEEYARIRTLVDNAYKRDPRI-------------------
------------------------------------------------------------
------------------------------------------------------------
---------------------LRRKEEEKAEKLRKKEAKLL-------------------
-------------------------ARKLKEEEAARIAEEERLKREEEEKRFAAEKLAQK
KSKEKEKKLLRKERSRLRNLSAIVVSKRLLGLDADAIDKLCLSLDTERLRSLCDQLEQRK
EHEQAQLLKDALDRDADRSKASEKSVQDNASASHSKISHENIDAATQVNGV---NEKK--
------------------------------------------------------------
----------ERPWTREEVDLLRKGVQKYPKGTSQRWEVIANYVGTGRTVEEILKAVKTV
LL----------------------------------------------------------
------------------------------------------------------------
QKPDSSNAFESF---------------------------------LERRKPINPIASPLS
TREDAGS-------DSATTVVSSSKVEEKRAVSTNMRQG---------------------
------------------------------------------------------------
------------------------------------------------------------
-------------------GSGISSTSQASLSNGKT------------------------
---------------------------------------ETVSNGTAATEQDSWSDVQET
ALVQALKTFPKDTAQRWERIAAAVPGKSKIQCMKKFAELRNKFRSKKQAEN---------
------------------------------------------------------------
------------------------------------------------------------
--------
>AT3G52250.1.TAIR10
------------------------------------------------------------
------------------------------------------------------------
------------------------------------------------------------
------------------------------------------------------------
------------------------------------------------------------
------------------------------------------------------------
-------MPQDHASWDRKELLRQRKHDRPEQSFESPPFRWRDSPSSHHVPREFSSRLGSG
DFRRPSCHGKQGGRHQFVEETSHGYTSSRSSARMFDNYRPSASRGDWRYTRNCRDDRVSV
SQKEWKCNTWEMSNGSSRSFERPFGIRNGR------------------RSVDERPLHASD
THSTVVNSLDPANSAHYLDNEISTPVRSLKIKNEHKFSDQRLSLPSDPHSECISLFERPS
SENNYGNKVCSPAKQCNDLMYGRRLVSDNSLDAP--------IPNAE-------------
------------------------------------------------------------
------------------------------------------------------------
------------------------------------------------------------
------------------------------------------------------------
------------------------------------------------------------
--------------------------------------------LEG-------------
------------------------------------------------------------
-------------------T----------------------------------------
------------------------------------------------------------
----------------------------------------------WEQLRLK-------
DPQ-------------------------------------------------------DN
-------NS-----------------------LHG----------------INDI-----
------------------------------------------------D-----------
------------------------------------------------------------
-------------------------GDRKCAKESSLGATGKLP-----------------
---------LWNS-----------------------------------------------
-----------------------------SGSFASQSSGFSHSSSLKSLGAVDSSDRKIE
VLPKIVTVTQSSSGDATACATTTHLSEEMSSRKKQRLGWGEGLAKYEKKKVDVNPNEDGT
TLMENGLEELHSLNKNIADKSPTAAIVPDYGSPTTPSSVACSSSPGFADKSSPKAAIAAS
DVSNMCRSPSPVSSIHLERFPINIEELDNISMERFGCLLNELLGTDDSGTGDSSSVQLTS
MNTLLAWKGEILKAVEMTESEIDLLENKHRTLKLEGRRHSRVVGP---------------
-----------------SSYCCDGDANVPKEQASC-------SLDPKATASSVAKTLVRA
PVHQAGLAKVPADVFEDSPGEVKPLSQSFATVEREEDILPIPSMKAAVSSKEINTPAFAN
QETIEVSSADDSMASKEDLFW--------------------AKLLSANKKYACESSGVFN
------------------------------------------------------------
------------------------------------------------------------
----------------------------------------QL----------------LP
RDFNSSDNSRFPGICQT-------------------------------------------
---QFDSHVQEKIADRVGLLRAREKILLLQFKAFQLSWKKDLDQLALAKYQSKSSKKTEL
YPN-------------AKN--------------G--------------------------
--------------GYLKLPQSVRLRFSSSAPRRDSVVPTTELVSYMEKLLPGTHLKPFR
DILKMPAMILDEKERVMSRFISSNGLIEDPCDVEKERTMINPWTSE-----------EKE
I-F-----LN---------------------LLAMH--G---------------------
-----------------------------KD-----------------------------
--------------------FK-----K------IASS------------LT-Q------
-KTTAD------------CIDY--YYKNHKSDCFGKIKKQRAYGKEGKHTYMLAPRKKWK
REMGAA------------------------------------------------------
------------------------------------------------------------
------------------------------------------------------------
------------------------------------------------------------
------SLDILGDVSIIAANAGKVASTRPISSKKITLRGCSSANSLQHDG----------
---------------------NNSEGCSYSFDFPRKRTAGADVLAVGPLSPEQINSCLRT
SVSSRERCMDHLKFNHVVKKPRISHTLHNENSNTLHNENSNEEDDSCSEESCGETGPIHW
TDDERSAFIQGFSLFGKNFASISRYVGTRSPDQCKVFFSKVRKCLGLESIKFGSGNVSTS
VSVDNGNEGGGSDLEDPCPMESNSGIVNNGVCAKMGMNSPTSPFNMNQDGV---NQSG--
-----------------------------------------------------------S
ANVKADLSRSEEENGQKYLCLKDDNNLVNNAYVNGGFPSLVSESCRDLVDINTVESQSQA
AGKSKSNDLMSMEIDEGVLTSVTISSEPLYCGLSVLSNVIVETPTEISRKGSGDQGATMP
KFSSKNQDGVMQAANRTRNSGLEPESAPSGFRYPECLHHVPIEVCTENPI----------
GVSAPRGNPNCH---------------------------------AESESGNSLVGQVDE
THDLGWP-------K---------------------------------------------
---------------NNLELDGRLQVLGHVNPEQIGLLKATNTESCQNPQRSVTQDLSRI
S-----------------------------------------------------------
-------------------RSKSDLIVKTQRTGEGFSLTKCTSSAPKPLAVSHKEGRSGH
SRSHSFSLSDTERLHKNGDVKLFGTVLTTDENGIKQKHNPCGIVRSSSTLSRDHDTRHHY
INQQHLQNVPITSYGFWDGNRIQTGLTSLPESAKLLASCPEAFSTHLKQQVGNSKEILVD
VNGGILSFGKHNEDRAESSSAKDEGNIGGVNGVAEAAT----------------------
------------------------------------------------------------
--------
>TnS000642091t02
------------------------------------------------------------
------------------------------------------------------------
------------------------------------------------------------
---------------MSSSSRADGRNGAHHHHNKDVFQMPREDSFSCSSENAKEKQQRRD
RDGFTRRLSSTISVDGGISTGRRRGEMSHSGRSGGFWSNGWQDDVISRSRSYIESSDHGS
GSIAGIGSPSPRFECSSADCSPRELDGYRYSKPNSPLFSQTKISSSLAHGSFSGKYGLAR
EPSRSSDWYPIYKGDGDYKDKIWGRSDSIKKTGTSSYDSSLSFHKETNGRREHDVYGGSG
DISANSYHIRSYQEWRHSERIPSPALPFRSHVSTNGYHKDTTTRTSEVLGSYSSAWSSPL
SSPLNYTNDAGREEGSQSSPRKKPRLGWGQ-GLAKYEKKLSEGADDHLSTKGKKNNEELM
PRHSNNLSQFPENEENIAFSKASSGLSDEIKQPSACQKESLNASNLDDKINEIEPLQSFL
PDRAVSLDSSQTIELSVASKDNGASVAAPAAECEAPLGSQGQALSDNASANLKTAILQRL
EKLELELELTEKELSKVDELYDVHKSTESEKNEDAVGNLLVSDVHVKRHCPEVNDNSGER
LCNDVETQAGLNIAGVSNDVVIKMSVVDGENMSLNVHSPAEGEAHSCASSHPPGLISNKE
DDTLPQIVMNSLEVKGGSQDSESNAHSFNHPLKLEDSIVESIHCKQLLSNKTDVHDCWIR
VYSENQEQAKSVSLDMKKLIVVAKPDFKEALENEIQHCNDNSMVIEKHEKMKQRMREMLL
KQKKCLKFREQVLSLKYRAFREIWKCEQAGLCSGNDRAEIWKKTDERKSTALASTHRSSN
RLARVVPGISKSDSVSDEIFVMQKLLT-----------------ERGGD-----------
-----------------------------------HQRPYLKMPSQILDKKEATVQQFVT
RNALVEDPIAVEKERKLMNP----------------------------------------
------------------------------------------------------------
----------------------------------------------W-------------
TAD-------------------------------------------------------EK
-------KIFLDKFILFNKNFKVIASFLKHKTVAD----------------CIEY-----
------------------------------------------------YYRSQKSQEFDK
ARTKRIEESEFKNQREACTSKYLKTNTSSPRNRRRDMASACMSVDRLPMPVALSSCSDSS
TVFQSTVRKNKNYNQFGLADPNIDEG--------TLRNSDTSVARGGNVVQNSHLLAPIT
EEND----SQWTD-----------------------------------------------
------------------------------------------------------------
-LE------------------------------RQ-------------------------
---------------------------------------VFVVALG---------MFGKD
FKSISQR-----------------------------V-----------------------
-------------------------------------------GT---------------
-----------------------------KTESQCKTFFSKTRKRLKLDQILETFQPNLQ
DCTEQEAGCDNGGFNVTVGKVNTKHEDTVGMSNDDGVTT---------------------
--------------------Y-------------------------------------IN
DKEMINGCSETVGNIDNMSFDKNVGNDFGSARQMEEQNNMDIESQGESEDKNCVADEHSS
ASSAEVQVNTSDEGDNSQDNDAEKFNCSVLPSNSDKLEKGKHGEDYTSQAEAVPEDRCAN
QSSYVAKSLMVGVVDFDVDAQKQDSGNSAAVSPKDSESNAYLSMIDASD---------KP
-------------------------------------------STEDRGLQSESVVQLAR
ESPD---------------V----------------------------NQSHVSNSSQVS
TAATTASTMVSSASLTKPR--------------G------------TGLTTEGKPRREAT
S-----------------------------------------------------------
------------------------------------------WTQE-----------EKE
K-F-----VE---------------------IIRKH--G---------------------
-----------------------------RD-----------------------------
--------------------WN-----L------LQEN------------LP-G------
-KS--M-----------TQIKT--YF------------QNSKAKLGLTTTDGNNSRGAGN
RKHKNE------------------------------------------------------
------------------------------------------------------------
------------------------------------------------------------
------------------------------------------------------------
----------------------------------DSDFNNPPF-----------------
------------------------HLSQHKVDESVLKVDHITNASVASMISMPVSDSNSV
SLLGKGKWHVEDSNSFCGMQKLIGFQQIHPTGFTQHQSVSNNGTFSIFPPPALPMLTASG
FQQSQNLMLQQPFSHATSSKQLSVLQQAQAQQMVNLQQTPVTALCSVPSHGVCQAKQQQK
STSVSHSSHDYQSQGFPQMPNLFLPHPTMQGFPQSLSSTVFQQQPSSQAQLIIQQGQQ--
------------------------------------------------------------
----QHSSSNSHHLNHALKQNFHYMQQQQSPAIQPLNPLTAVASLQLATNHTKAVNQHHI
AAQQLINQLQFYDDQQKQYHTVQNKQPPQQTQSIFTPMPEQLVLQLPQHHKSLQQEKHHP
REMRMNFPATVYENSETMHGNHCHASDTVLDKDNKECEEPHTSKPISMQNGDNQLVSKNV
SDLSDSIEQKNI---------------------------------LNRQQHDSRHAQQFQ
GSGQACS-S------------------------------------------------SQA
QLKSGFSDDSQPARAGDVKLFGQILLSQTSASMISTASGSVIAASSCSKASSCTSGGYCD
PCSDGPFNFSPGLAKVGFGYSTGTFVSMNMSQDGRERLVSSAKEEDLQDAHQNQLMSEVI
KNLTCENRDNQSKGCSLLPYLEKVEYLQNMQDGRSTNLDLNINLKMNQNNGLALCTGDAS
VCKAVDKSDISNSSMLATTQSPRAVPECSEHLKDNKFFCSQGISHDSKVDLNALNSVVAT
GDDTDMKRCGTDDAFVWPHGAMTIECQSSTKDAKAAEHNHKDL-----------------
------------------------------------------------------------
------------------------------------------------------------
--------
>W.mirabilis.01204  [mRNA] [translate_table: standard]
------------------------------------------------------------
------------------------------------------------------------
------------------------------------------------------------
-----------------------------MSSSGRADVRGSAHHHRDVYQMPREYSFSCG
SDNAKEKQQRREADGPSRRLSSTISLDGAVSRSRRRGEISHSGRAGGLSSVNGWHDDAIC
RSRSLIEACEHGSGSATGGIGSSSPRFECSSTDCSPRDLDSYQHNKANSPLFSQSRISST
SHNTLAGKGVLVRENSRCNEWDSASKGEVDYRDKIWSRSEAVKRTGTSNYDSPSSLNRES
NGRRDHDAYTGSADIMGSNSYHTRSYEEWRHCTDRMQSPTLPLRSHVSSNGYLRESSART
HGFSDVLGTYTSTWHSPLSSPLNYSTDGGR---EEGNQSSPRKRPRLGWGQGLAKYEKKM
SEGTEENSVNKGKANSSMEKPVSIHSDSHFVEENAEIAPSRSKDCSGLFVEVKEEISAYQ
KETFNPNDADDKMEKTETPRSIGPDVSVTSDSCRSVEVSAMHKDCENTVFSTAQCEDVLG
LQGQLYSEESPTKLKTNILQRLEKLESELELTERELAKVDSQSEGNVFLENKTSEYVTGD
MTISDSQHGKYSLEQKDSVPPQFGKENIEANMIDTAMQPNLDTLKTADMTLPHTDKTDSK
SNVNNLSVTDTHLLASVSRKEGGGAFEKGMNISQKADGKELFQSQPLCDKERNAENIVSA
SLIRLDNIGVDMFVMKQWPLNTMEIAECWKNVYSENLEQAKSMTEELNILIKGSSSVKTK
QAHMKRENTENKQRIKEMLREALLRQRKSLKFREQVLSLKYRAMRETWKQEKASISSGNE
RTEVF---------------------------------------KKGETERRSGQFASSQ
RFSYRLRFVSGNSKIDAISDEVQVMQKLFAEHVGFYERPYLKMPSQILGEKEKAAQRFVS
NNSLIEDPLSYEKERRLINP----------------------------------------
------------------------------------------------------------
----------------------------------------------W-------------
TAE-------------------------------------------------------EK
-------KI-----------------------FLDKFILFNKNFRKIAS--FLEHKTVAD
CIEFYYRYQKSEEFDMVRNRRIDELQTKSQRDTRPSKYLVPNTGSPGNH-----------
--------------------------------------------RRDVAAISVDRLPLPV
TASSYHTSLKIYPNNQNMSNHDRRSG--------LVDSDTQDGLQEHTGIDPSIQSLHSL
AAVAEEFDSQWTD-----------------------------------------------
------------------------------------------------------HERQVF
VIALRHFGKDFKSISQRVGTKSETQCKAFFSKTRKRLKLDQVLESFQASLQECTEQEVGG
DNVVFNVAETNIDTNYGDTAKTSNDTSGVNFINERNILVPSHCEVG--------------
ETEDGGLKKRTATLQNHGAAEEIEEENDMNAMTLRECEDKVCIDDEKSSASATDLAVDVL
-------------------------------------------GK---------------
--------------------SHICSDQDVVHSDAC-------MLKSSPTPVVEP------
------------------------------------------------------------
--------------------F-------------------------------------CE
RGVGCDGAQSEIHSDEHGLNTVVSNSSGKEVMISVAEADEQHSSTPMSIPGEDDSNASLS
IVEVSDR-----------------------------------------------------
----------------------------------------HLEDKDLLSESGTGLMHGSP
------------------------------------------------------------
---NANKSLVSTSSHVSTTL----------------------------TGTTSTMISSTA
QPK-------------S-R--------------G--------------------------
NAGVGDAKPRREATS---------------------------------------------
------------------------------------------WTHE-----------EKE
R-F-----VD---------------------IIRKF--G---------------------
-----------------------------RD-----------------------------
--------------------WN-----R------LQES------------LP-T------
-KS--L-----------TQIKT--YFQNSKAKLGLAVTEASNSRIVGNRKHKI------D
EPDSHSSLYQLTQQKAGSVIEESVLKADHATNSSVGSMIGIPGSDVYPFALIGKGKWQVE
DSNPLCGMQKLLAFQQMQSNGFNQQQSVSGSGPYSVLPPSALPVLTASGFQQSQNLTVQQ
PHLHPPSSKQHSVFQQVQPQQVPCVQQTHTTTLCSPLPPGVIQSKQQQKPSQVATHNPHD
YQSQGLQSWVVQQQTTQSFPQSHSPSVFQEQASSQAQMIIQQNQQQNQSQNPHHIQHVLK
QSIQLMQQQPSVSSLNPLSTVASLQLPACHQQTVNQHQSPAQHLINQLQLYDEQRKQYQI
LKSSQLSLHGQNVLGPLPDNLLLHLQQHQQNFQPDKHLKLMRMDLPISTMHESSETMHCQ
HSKASDIMPRKDANLEGESFTCSKSLTVPTRAGQPACKDTTDLSDTVDQNCISKSQHHES
GHLQEYQVSGQPGSSHLQLRSGSFSENPQTRAGDVKLFGQILLSQSTSSVSVCASASSAS
SMPCLNAASSVPEGSSEPYPNDNPTLSSGVGKGDLKKMQEGENTDLGLGMTLTMDQGHIA
ARHAGDLNLLMHESSETMHCQHSKASDIMPRKDANLEGESFTCSKSLTVPTRAGQPACKD
TTDLSDTVDQNCISKSQHHESGHLQEYQVSGQPGSSHLQLRSGSFSENPQTRAGDVKLFG
QILLSQSTSSVSVCASASSASSMPCLNAASSV----------------------------
------------------------------------------------------------
PEGSSEPYPNDN---------------------------------PTLSSGVGKGPFLGQ
VQSIPWF-ANSESLVSRSSTFVGRQHNSLGKGDIDSGVQRTQVMMADVPRLVFDNRS---
--------------------------------------------SESTGASTSEMFDDAG
DLKKMQEGENTDLGLGMTLTMDQGHIAARHAGDLNLLRPDMKYGTVRSLSVWKEREMSSV
TGTFSHVPHIMTGGHLVSCDWGKSNDRQSFGAHDSNKILQMKDLGNNRSCNAGTPAQLAI
SNNHTADSAQSLAAGAESSQFGREKSIFVQQGIPHGPANVGLGAFNSVGGIGHGNDLNRT
NMSTVSSVWSHGSMSAEGQSRKADAKGTDESCKNALLPHHCFVGLDPIREKVQCQGRLNG
IVIIILAPEKVFYLLGAGMSVPLYAPAKMGY-----------------------------
------------------------------------------------------------
--------
>Solyc05g013430.1.1.ITAG3.2
------------------------------------------------------------
------------------------------------------------------------
------------------------------------------------------------
------------------------------------------------------------
------------------------------------------------------------
------------------------------------------------------------
------------------------------------------------------------
------------------------------------------------------------
---------MGDSSNRSFKLFGVKISNDEK------------------------------
------------------------------------------------------------
------------------------------------------------------------
------------------------------------------------------------
------------------------------------------------------------
------------------------------------------------------------
------------------------------------------------------------
------------------------------------------------------------
--------------------------------------------KKG-------------
------------------------------------------------------------
------------------KR----------------------------------------
------------------------------------------------------------
----------------------------------------------W-------------
SEE-------------------------------------------------------EH
-------RA-----------------------FLC-------------------------
------------------------------------------------------------
------------------------------------------------------------
-------------------------G----------------------------------
------------------------------------------------------------
------------------------------------------------------------
-LE------------------------------KL-------------------------
---------------------------------------------G--------------
------------------------------------T-----------------------
-------------------------------------------GN---------------
------------------------------------------------------------
------------------------------------------------------------
--------------------W-------------------------------------SE
------------------------------------------------------------
------------------------------------------------------------
------------------------------------------------------------
------------------------------------------------------------
-------------------I----------------------------A-----------
------------------K-----------------------------------------
--------------Q---------------------------------------------
------------------------------------------FVPS-----------RTR
T-Q-----IS---------------------SHAQKYFA---------------------
------------------------------------------------------------
--------------------WQ-----K-------------------------T------
-RN--D-----------KAAKS---------------------------TSNV-------
------------------------------------------------------------
------------------------------------------------------------
------------------------------------------------------------
------------------------------------------------------------
------------------------------------------------------------
---------------------ELSSSTSGKEERPLSPMPIS-------------------
-------------------------YNDSNNGDSVNLL----------------------
------------------------------------------------------------
---SRKQEGKWTEEEHEAFLIGMEKVGRNWTRVSKEFVLSRTPTQITSHAQKYFEGLR--
------------------------------------------------------------
------------------------------------------------------------
------------------------------------------------------------
------------------------------------------------------------
NDRGPKRSVFDI---------------------------------TLERQSTTTCPESVT
KAKQVLK-----------------------------------------------------
------------------------------------------------------------
------------------------------------------------------------
------------------------------------------------------------
------------------------------------------------------------
------------------------------------------------------------
------------------------------------------------------------
------------------------------------------------------------
--------
>Lchi03357_Lch
------------------------------------------------------------
------------------------------------------------------------
------------------------------------------------------------
------------------------------------------------------------
------------------------------------------------------------
------------------------------------------------------------
------------------------------------------------------------
------------------------------------------------------------
------------------------------------------------------------
------------------------------------------------------------
------------------------------------------------------------
------------------------------------------------------------
------------------------------------------------------------
------------------------------------------------------------
------------------------------------------------------------
------------------------------------------------------------
--------------------------------------------MMT-------------
------------------------------------------------------------
------------------------------------------------------------
------------------------------------------------------------
----------------------------------------------W-------------
----------------------------------------------------------QE
-------LP------------------------------------------YSSA-----
------------------------------------------------------------
------------------------------------------------------------
-------------------------S--------PPAA----N-----------------
---------YWET-----------------------------------------------
-----------------------------------------------------------P
SLP------------------------------HQ-------------------------
------------------------------------------AASD--------------
------------------------------------------------------------
-------------------------------------------GE---------------
---------------------------------DR-------PTE---------------
------------------------------------------------------------
--------------------W-------------------------------------TA
------------------------------------------------------------
------------------------------------------------------------
----------------------------------------------------------HE
------------------------------------------------------------
---N--------------------------------------------K-----------
------------------------------------------------------------
--------------L---------------------------------------------
------------------------------------------FENA--------------
--L-----AE---------------------FDDEH--A---------------------
----------------------------PDR-----------------------------
--------------------WE-----K------VAAR------------VP-G------
-KT--V-----------EEVLK--HY------------Q----------TL-V------E
D---VE------------------------------------------------------
------------------------------------------------------------
------------------------------------------------------------
------------------------------------------------------------
------------------------------------------------------------
---------------------LIESGQIPLPHYLDDDGENE-------------------
-------------------------FNENCAEEVRKVK----------------------
---------------------------------------------------KKGTIYRTA
EQERRKGVPWNEEEHRLFLMGLSKFGKGDWRSISRNCVKTRTPTQVASH-----------
------------------------------------------------------------
------------------------------------------------------------
------------------------------------------------------------
------------------------------------------------------------
---------------------------------------------AQKYFNRLNNLGEER
EAPAQYP-----------------------------------------------------
------------------------------------------------------------
------------------------------------------------------------
------------------------------------------------------------
------------------------------------------------------------
------------------------------------------------------------
------------------------------------------------------------
------------------------------------------------------------
--------
>W.mirabilis.15054  [mRNA] [translate_table: standard]
------------------------------------------------------------
------------------------------------------------------------
------------------------------------------------------------
------------------------------------------------------------
------------------------------------------------------------
------------------------------------------------------------
------------------------------------------------------------
------------------------------------------------------------
-----------------MNYEIFAMWDMDF------------------------------
----------P-------------------------------------------------
------------------------------------------------------------
------------------------------------------------------------
------------------------------------------------------------
------------------------------------------------------------
------------------------------------------------------------
------------------------------------------------------------
--------------------------------------------SEG-------------
------------------------------------------------------------
-------------------P----------------------------------------
-----------------------------------------------ILYSSG-------
----------------------------------------------W-------------
TLE-------------------------------------------------------EN
-------KA-----------------------FED----------------ALAL-----
------------------------------------------------Y-----------
------------------------------------------------------------
----------------------------------EDGTP---D-----------------
---------RWEK-----------------------------------------------
------------------------------------------------------------
-VA------------------------------AR-------------------------
------------------------------------------VH-GRSAIEVEMHYRDLV
EDVQVIE-----------------------------A-----------------------
-------------------------------------------GL---------------
--------------------------VSPPYNTSC-------SIE---------------
------------------------------------------------------------
--------------------Y---------------------------------MKEKSG
------------------------------------------------------------
------------------------------------------------------------
----------------------------------------EL----------------RG
------------------------------------------------------------
-------------------L----------------------------KHCSKGHSAKSS
EQE-------------RKK--------------G--------------------------
-------------VP---------------------------------------------
------------------------------------------WTQE-----------EHK
L-F-----LM---------------------GLDKF--G---------------------
----------------------------KGD-----------------------------
--------------------WR-----S------ISRHF-----------VV-S------
-RT--P-----------TQVAS--HA------------Q----------KYFI------R
H-----------------------------------------------------------
------------------------------------------------------------
------------------------------------------------------------
------------------------------------------------------------
------------------------------------------------------------
----------------------------------SSANKEK-------------------
-------------------------RRSSIHDITTVNG----------------------
---------------------------------------------------------PDK
CFSLQDPSTDANYSAVIADMNQSMFLSYPSPLGRTQLIDPSEPQLDYNNLI---FLNY--
------------------------------------------------------------
------------------------------------------------------------
------------------------------------------------------------
------------------------------------------------------------
PLNVYGQKGTEG---------------------------------GNTTRTRVSDPLLSI
MSNFGGF-------P---------------------------------------------
------------------------------------------------------------
------------------------------------------------------------
-----------------------------THSAMYF------------------------
------------------------------------------------------------
------------------------------------------------------------
------------------------------------------------------------
------------------------------------------------------------
--------
>TnS000387913t07
------------------------------------------------------------
------------------------------------------------------------
------------------------------------------------------------
------------------------------------------------------------
------------------------------------------------------------
------------------------------------------------------------
------------------------------------------------------------
------------------------------------------------------------
------------------------------------------------------------
------------------------------------------------------------
------------------------------------------MQTL--------------
------------------------------------------------------------
------------------------------------------------------------
------------------------------------------------------------
------------------------------------------------------------
------------------------------------------------------------
------------------------------------------------------------
------------------------------------------------------------
-------------------P----------------------------------------
------------------------------------------------------------
----------------------------------------------W-------------
VSF---------------------------------------------------------
--------------------------------LLQ----------------DLEF-----
------------------------------------------------F-----------
------------------------------------------------------------
------------------------------------------A-----------------
---------MWDT-----------------------------------------------
------------------------------------------------------------
---------------------------------EL-------------------------
------------------------------------------QLQG-------PAV----
------------------------------------C-----------------------
------------------------------------------------------------
---------------------------------SG-------------------------
------------------------------------------------------------
--------------------W---------------------------------------
------------------------------------------------------------
------------------------------------------------------------
----------------------------------------TL----------------EQ
------------------------------------------------------------
---N--------------------------------------------K-----------
------------------------------------------------------------
--------------E---------------------------------------------
------------------------------------------F--------------ENA
L-A-----LY---------------------DQDTP------------------------
-----------------------------DR-----------------------------
--------------------WE-----K------VAAR------------LQ-G------
-KT--A-----------MDVER--HY------------R----------DL-V------E
D-----------------------------------------------------------
------------------------------------------------------------
------------------------------------------------------------
------------------------------------------------------------
------------------------------------------------------------
---------------------VQVIEAGLVAPPYCNNSTSC-------------------
-------------------------SMEWIAAQKSGTDLRNLKQCTGAAGGKGGQ-----
-------------------------------------------------------SGKSS
EQERKKGVPWTEEEHRLFLMGLHKYGKGDWRSISRNFVVSRTPTQVASHAQ---KYFI--
------------------------------------------------------------
----------RLQSGNKDKRRSSIHDITTVNGFERRSSFSLQQPPNLSRNSYNPSSFTAD
VLAQ--------------------------------------------------------
------------------------------------------------------------
SMLFSTYPSTIA---------------------------------LGHIVNSQDSQAECN
SNNLIFS-----------------------------------------------------
------------------------------------------------------------
------------------------------------------------------------
-----------------------------HYPLDHL------------------------
---------------------------------------------------YQQQQQQRG
LSTRTTRNLIPDSSLGISQLGFPAQSALHY------------------------------
------------------------------------------------------------
------------------------------------------------------------
--------
>W.mirabilis.25948  [mRNA] [translate_table: standard]
------------------------------------------------------------
------------------------------------------------------------
------------------------------------------------------------
------------------------------------------------------------
------------------------------------------------------------
------------------------------------------------------------
------------------------------------------------------------
------------------------------------------------------------
-----------------MTQEYQICAMWDS------------------------------
--------DLP-------------------------------------------------
--------------------------------SQ--------SAAL--------------
------------------------------------------------------------
------------------------------------------------------------
------------------------------------------------------------
------------------------------------------------------------
------------------------------------------------------------
--------------------------------------------GSS-------------
------------------------------------------------------------
-------------------L----------------------------------------
------------------------------------------------------------
----------------------------------------------W-------------
SLQ-------------------------------------------------------EN
-------KL-----------------------FEN----------------ALAE-----
------------------------------------------------Y-----------
------------------------------------------------------------
-------------------------D--------QETP----D-----------------
---------RWEK-----------------------------------------------
---------------------------------------------------------VAA
MLP------------------------------GK-------------------------
------------------------TVFEVERHYKDLVDDVQIIEEG---------LIAPP
S-----Y-----------------------------S-----------------------
-------------------------------------------NS---------------
---------------------------------SC-------SIE---------------
------------------------------------------------------------
--------------------W---------------------------------MLEKSG
------------------------------------------------------------
------------------------------------------------------------
----------------------------------------HL----------------RS
------------------------------------------------------------
KHCGSGGKGQSGGKSAEQER----------------------------K-----------
------------------K--------------G--------------------------
-------------VP---------------------------------------------
------------------------------------------WTEE-----------EHR
LFL-----LG---------------------LHRY---G---------------------
----------------------------KGD-----------------------------
--------------------WR-----S------ISRNF-----------VV-S------
-RT--P-----------TQVAS--HA------------Q----------KYFI-------
-----R------------------------------------------------------
------------------------------------------------------------
------------------------------------------------------------
------------------------------------------------------------
------------------------------------------------------------
---------------------LHSGNKD--------------------------------
-------------------------KRRSSIHDITTVN----------------------
-------------------------------------------------------GLDRG
SFSSQQPATLSRQASSSSFGTDSNQSIILTYPQLACSQLISSPQSQAECNS---LVFS--
------------------------------------------------------------
------------------------------------------------------------
------------------------------------------------------------
------------------------------------------------------------
HYPLGLYQQKGL---------------------------------VSHATGTLMPDSSFT
VSQLGYP-----------------------------------------------------
------------------------------------------------------------
------------------------------------------------------------
-----------------------------TQSAMHY------------------------
------------------------------------------------------------
------------------------------------------------------------
------------------------------------------------------------
------------------------------------------------------------
--------
>AT5G01200.1.TAIR10
------------------------------------------------------------
------------------------------------------------------------
------------------------------------------------------------
------------------------------------------------------------
------------------------------------------------------------
------------------------------------------------------------
------------------------------------------------------------
------------------------------------------------------------
------------------------MSSSTM------------------------------
------------------------------------------------------------
------------------------------------------------------------
------------------------------------------------------------
------------------------------------------------------------
------------------------------------------------------------
------------------------------------------------------------
------------------------------------------------------------
--------------------------------------------YRG-------------
------------------------------------------------------------
-----------------VNM----------------------------------------
------------------------------------------------------------
----------------------------------------------F-------------
SPA-------------------------------------------------------NT
-------NW-----------------------IFQ----------------EVRE-----
------------------------------------------------------------
------------------------------------------------------------
------------------------------------------A-----------------
---------TWTA-----------------------------------------------
------------------------------------------------------------
---------------------------------EE-------------------------
------------------------------------------------------------
------------------------------------------------------------
-------------------------------------------NK---------------
------------------------------------------RFE---------------
------------------------------------------------------------
------------------------------------------------------------
------------------------------------------------------------
------------------------------------------------------------
----------------------------------------------------------KA
------------------------------------------------------------
-------------------L----------------------------------------
---------------------------------A--------------------------
------------------------------------------------------------
------------------------------------------YLDD-----------KDN
L-----------------------------------------------------------
-----------------------------ES-----------------------------
--------------------WS-----K------IADL------------IP-G------
-KT--V-----------ADVIK--RY---------------------------------K
E-----------------------------------------------------------
------------------------------------------------------------
------------------------------------------------------------
------------------------------------------------------------
------------------------------------------------------------
---------------------LEDDVSDIEAGLIPIPGYGG-------------------
-------------------------DASSAANSDYFFGLENSSYGYDYVVGGKRS-----
-----------------------------------------------SPAMTDCFRSPMP
EKERKKGVPWTEDEHLRFLMGLKKYGKGDWRNIAKSFVTTRTPTQVASHAQ---KYFL--
------------------------------------------------------------
----------------------RQLTDGKDKRRSSIHDITTVNIPDADASATATTADVAL
SP----------------------------------------------------------
------------------------------------------------------------
TPANSFDVFLQP---------------------------------NPHYSFASASASSYY
NAFPQWS-----------------------------------------------------
------------------------------------------------------------
------------------------------------------------------------
------------------------------------------------------------
------------------------------------------------------------
------------------------------------------------------------
------------------------------------------------------------
------------------------------------------------------------
--------
>AT2G38090.1.TAIR10
------------------------------------------------------------
------------------------------------------------------------
------------------------------------------------------------
------------------------------------------------------------
------------------------------------------------------------
------------------------------------------------------------
------------------------------------------------------------
------------------------------------------------------------
------------------------------------------------------------
---------------------------------------------------M--------
------------------------------------------------------------
------------------------------------------------------------
------------------------------------------------------------
------------------------------------------------------------
------------------------------------------------------------
------------------------------------------------------------
--------------------------------------------NRG-------------
------------------------------------------------------------
------------------------------------------------------------
------------------------------------------------------------
----------------------------------------------I-------------
----------------------------------------------------------EV
-------MS-----------------------PAT----------------YLET-----
------------------------------------------------------------
------------------------------------------------------------
------------------------------------------S-----------------
---------NWLF-----------------------------------------------
------------------------------------------------------------
---------------------------------QE-------------------------
---------------------------------------------N--------------
------R-----------------------------------------------------
-------------------------------------------GT---------------
------------------------------------------K-----------------
------------------------------------------------------------
--------------------W-------------------------------------TA
------------------------------------------------------------
------------------------------------------------------------
----------------------------------------------------------EE
------------------------------------------------------------
---N--------------------------------------------K-----------
------------------K-----------------------------------------
------------------------------------------------------------
------------------------------------------FENA--------------
--------LA---------------------FYDKD--T---------------------
----------------------------PDR-----------------------------
--------------------WS-----R------VAAM------------LP-G------
-KTVGD------------VIKQ--YR------------E-------------L------E
E----D------------------------------------------------------
------------------------------------------------------------
------------------------------------------------------------
------------------------------------------------------------
------------------------------------------------------------
---------------------VSDIEAGLIPIPGYASDSFT-------------------
-------------------------LDWGGYDGASGNNGFNMNGYYFSAAGGKRG-----
------------------------------------------------------SAARTA
EHERKKGVPWTEEEHRQFLMGLKKYGKGDWRNIARNFVTTRTPTQVASHAQ---KYFI--
------------------------------------------------------------
----------------------RQVNGGKDKRRSSIHDITTVNIPDSPDAAAADNATA--
------------------------------------------------------------
------------------------------------------------------------
NAPCSPPSVGGN---------------------------------QRETSEWEGQTLYDE
TAAAFYN-----------------------------------------------------
------------------------------------------------------------
------------------------------------------------------------
-----------------------------QNAFSET------------------------
-----------------------------------------------------------L
LGMSSTPYMAKLQEQSFLNASQFESYNAYLQM----------------------------
------------------------------------------------------------
------------------------------------------------------------
--------
>Solyc09g014250.3.1.ITAG3.2
------------------------------------------------------------
------------------------------------------------------------
------------------------------------------------------------
------------------------------------------------------------
------------------------------------------------------------
------------------------------------------------------------
------------------------------------------------------------
------------------------------------------------------------
---------------------------MNR------------------------------
------------------------------------------------------------
------------------------------------------------------------
------------------------------------------------------------
------------------------------------------------------------
------------------------------------------------------------
------------------------------------------------------------
------------------------------------------------------------
--------------------------------------------EMG-------------
------------------------------------------------------------
------------------------------------------------------------
------------------------------------------------------------
----------------------------------------------Y-------------
LSP---------------------------------------------------------
-------AT------------------------------------------YIKN-----
------------------------------------------------------------
------------------------------------------------------------
------------------------------------------S-----------------
---------SWLF-----------------------------------------------
------------------------------------------------------------
---------------------------------EE-------------------------
---------------------------------------------N--------------
------K-----------------------------------------------------
-------------------------------------------GT---------------
------------------------------------------R-----------------
------------------------------------------------------------
--------------------W---------------------------------------
------------------------------------------------------------
------------------------------------------------------------
----------------------------------------------------------TP
------------------------------------------------------------
---E--------------------------------------------E-----------
------------------N--------------K--------------------------
--------------V---------------------------------------------
------------------------------------------F--------------EEA
L-------AL---------------------FDKDT--P---------------------
-----------------------------DK-----------------------------
--------------------WY-----N------VAAM------------IP-G------
-KT--V-----------NDVIK--QY---------------------------------R
E-----------------------------------------------------------
------------------------------------------------------------
------------------------------------------------------------
------------------------------------------------------------
------------------------------------------------------------
---------------------LVEDISDIEAGLIPVPGYTT-------------------
-------------------------SNSFTLEWVNNQDAFHGFKQFYGQSGKRGS-----
-------------------------------------------------------SNRSS
EHERKKGVPWTEEEHKQFLLGLKKYGKGDWRNISRNFVTTRTPTQVASHAQKYFIRQL--
------------------------------------------------------------
----------------------SGGKDKRRSSIHDITVVNLSESKSTSPEDHKSAPSQQA
QQ----------------------------------------------------------
------------------------------------------------------------
HSKMNGMVKTLC---------------------------------EYNSPNQESDITFNS
SSGGLMA-----------------------------------------------------
------------------------------------------------------------
------------------------------------------------------------
-----------------------------VPFRGAP------------------------
------------------------------------------------------------
-----SYGLEHGMHNIALQGLQFGNYNTMC------------------------------
------------------------------------------------------------
------------------------------------------------------------
--------
>Solyc10g076820.2.1.ITAG3.2
------------------------------------------------------------
------------------------------------------------------------
------------------------------------------------------------
------------------------------------------------------------
------------------------------------------------------------
------------------------------------------------------------
------------------------------------------------------------
------------------------------------------------------------
---------------------------MSR------------------------------
------------------------------------------------------------
------------------------------------------------------------
------------------------------------------------------------
------------------------------------------------------------
------------------------------------------------------------
------------------------------------------------------------
------------------------------------------------------------
--------------------------------------------EMG-------------
------------------------------------------------------------
-------------------F----------------------------------------
------------------------------------------------------------
----------------------------------------------L-------------
SPL-------------------------------------------------------PE
--------------------------------ETT----------------YLRN-----
------------------------------------------------------------
------------------------------------------------------------
------------------------------------------S-----------------
---------NWLF-----------------------------------------------
------------------------------------------------------------
---------------------------------EE-------------------------
---------------------------------------------N--------------
------K-----------------------------------------------------
-------------------------------------------GT---------------
---------------------------------N--------------------------
------------------------------------------------------------
--------------------W---------------------------------------
------------------------------------------------------------
------------------------------------------------------------
----------------------------------------TV----------------EE
------------------------------------------------------------
---N--------------------------------------------K-----------
------------------------------------------------------------
--------------M---------------------------------------------
------------------------------------------F--------------EDA
L-------AL---------------------FDKET--P---------------------
-----------------------------DR-----------------------------
--------------------WY-----N------VAAM------------IP-G------
-KT--V-----------NDVIK--QY---------------------------------R
E-----------------------------------------------------------
------------------------------------------------------------
------------------------------------------------------------
------------------------------------------------------------
------------------------------------------------------------
---------------------LVDDVTDIEAGLIPVPASYM-------------------
-------------------------TTTSCTTRSFTLDWINHDQEIGAFHDFNKR-----
-------------------------------------------------------FHGPS
HGKRNTSNRSSEYERKKGIPWTEEEHRQFLLGLKKYGKGDWRNISRNFVTT---RTPT--
------------------------------------------------------------
----------------------QVASHAQKYFIRQISGGKDKRRSSIHDITTVNL-----
------------------------------------------------------------
------------------------------------------------------------
TEMKENHTSSNS---------------------------------PENSVPSPQKQHNLS
NQKSYIG-----------------------------------------------------
------------------------------------------------------------
------------------------------------------------------------
-----------------------------FKTYGLK------------------------
------------------------------------------------------------
--------LHQRRMHSVILQGLQFDQYNTM------------------------------
------------------------------------------------------------
------------------------------------------------------------
--------
>Solyc06g076770.3.1.ITAG3.2
------------------------------------------------------------
------------------------------------------------------------
------------------------------------------------------------
------------------------------------------------------------
------------------------------------------------------------
------------------------------------------------------------
------------------------------------------------------------
------------------------------------------------------------
---------MEILSPAPYLSNPSWFLDEGK------------------------------
----S-------------------------------------------------------
------------------------------------------------------------
------------------------------------------------------------
------------------------------------------------------------
------------------------------------------------------------
------------------------------------------------------------
------------------------------------------------------------
--------------------------------------------TK--------------
------------------------------------------------------------
------------------------------------------------------------
------------------------------------------------------------
----------------------------------------------W-------------
TPA-------------------------------------------------------EN
-------KA-----------------------FED----------------ALAL-----
------------------------------------------------F-----------
------------------------------------------------------------
------------------------DK--------DTP-----D-----------------
---------RWHR-----------------------------------------------
------------------------------------------------------------
-VA------------------------------EM-------------------------
------------------------------------------VP-GKSVVDVMRQYKELE
DDVSRIE-----------------------------A-----------------------
-------------------------------------------GL---------------
-------------------------VTIPGYSTSPF------TLE---------------
------------------------------------------------------------
--------------------W---------------------------GNSHSFDGYKQS
------------------------------------------------------------
------------------------------------------------------------
----------------------------------------YVVGGK------------RP
------------------------------------------------------------
-------------------LSNRPPEQER-------------------K-----------
------------------K--------------G--------------------------
-------------IP---------------------------------------------
------------------------------------------WTEE-----------EHK
L-F-----LM---------------------GLKKY--G---------------------
----------------------------KGD-----------------------------
--------------------WR-----N------ISRNF-----------VV-T------
-RT--P-----------TQVAS--HA------------Q----------KYFI------R
QLSGGK------------------------------------------------------
------------------------------------------------------------
------------------------------------------------------------
------------------------------------------------------------
------------------------------------------------------------
----------------------------------DKRRASI-------------------
-------------------------HDITTINLNDNQT----------------------
----------------------------------------------------LSPDYQKP
TSPDQSTMISQQPKSAANVMNKMPFQWSQVNNGTATGFNSAQASLFMSPAL---YG----
------------------------------------------------------------
------------------------------------------------------------
------------------------------------------------------------
------------------------------------------------------------
GNSYGNTKMQIQ---------------------------------SLQRGGMHEPYFGSQ
SMNFQLQ-------S---------------------------------------------
------------------------------------------------------------
------------------------------------------------------------
-----------------------------AHPYHQA------------------------
------------------------------------------------------------
------------------------------------------------------------
------------------------------------------------------------
------------------------------------------------------------
--------
>Lchi04296_Lch
------------------------------------------------------------
------------------------------------------------------------
------------------------------------------------------------
------------------------------------------------------------
------------------------------------------------------------
------------------------------------------------------------
------------------------------------------------------------
------------------------------------------------------------
--------------------MNLDMFLNSY------------------------------
------------------------------------------------------------
------------------------------------------------------------
------------------------------------------------------------
------------------------------------------------------------
------------------------------------------------------------
------------------------------------------------------------
------------------------------------------------------------
--------------------------------------------SRG-------------
------------------------------------------------------------
------------------------------------------------------------
------------------------------------------------------------
------------------------------------------------------------
MAS-------------------------------------------------------DF
-------EI-----------------------MKL----------------GMEI-----
------------------------------------------------L-----------
------------------------------------------------------------
----------------------------------SPTSCLPCS-----------------
---------NWLI-----------------------------------------------
------------------------------------------------------------
---------------------------------DE-------------------------
------------------------------------------------------------
------------------------------------S-----------------------
-------------------------------------------NS---------------
---------------------------------SC-------AY----------------
------------------------------------------------------------
--------------------W---------------------------------------
------------------------------------------------------------
------------------------------------------------------------
----------------------------------------------------------TP
------------------------------------------------------------
---E--------------------------------------------E-----------
------------------N--------------K--------------------------
--------------L---------------------------------------------
------------------------------------------F--------------EEA
LAI----------------------------FDKDT--H---------------------
-----------------------------DR-----------------------------
--------------------WQ-----K------VAAR------------IP-G------
-KT--V-----------HEVKK--HY---------------------------------K
D-----------------------------------------------------------
------------------------------------------------------------
------------------------------------------------------------
------------------------------------------------------------
------------------------------------------------------------
---------------------LEDDVSDIEAGLIPIPGYTS-------------------
-------------------------SFTLELVNNRGFDGLKPQYAAG-------------
----------------------------------------------------VKRSAGRP
DQERKKGVPWTEEEHRQFLRGLQKYGKGDWRNISRNFVITRTPTQVASHAQKFFIRQC--
------------------------------------------------------------
----------------------SGGKDKRRSSIHDITTASLTDNRPPSPSQSPALSVQHG
SASAPK------------------------------------------------------
------------------------------------------------------------
TPDQFSVLFDSN---------------------------------PPNKGATVFSPTASQ
ACGNFFM-----------------------------------------------------
------------------------------------------------------------
------------------------------------------------------------
-----------------------------PHHYGIT------------------------
---------------------------------------------------PHEMKMQAQ
SFHRSLLQEPQSGPQNMVFQLQSSHHRPRG------------------------------
------------------------------------------------------------
------------------------------------------------------------
--------
>Lchi15866_Lch
------------------------------------------------------------
------------------------------------------------------------
------------------------------------------------------------
------------------------------------------------------------
------------------------------------------------------------
------------------------------------------------------------
------------------------------------------------------------
------------------------------------------------------------
------------------------------------------------------------
------------------------------------------------------------
------------------------------------------------------------
------------------------------------------------------------
------------------------------------------------------------
------------------------------------------------------------
------------------------------------------------------------
------------------------------------------------------------
--------------------------------------------MR--------------
------------------------------------------------------------
------------------------------------------------------------
------------------------------------------------------------
----------------------------------------------W-------------
GME---------------------------------------------------------
--------------------------------ILSPMS-------------YISN-----
------------------------------------------------------------
------------------------------------------------------------
------------------------------------------S-----------------
---------SWLL-----------------------------------------------
------------------------------------------------------------
---------------------------------EE-------------------------
---------------------------------------------S--------------
------K-----------------------------S-----------------------
-------------------------------------------GN---------------
------------------------------------------------------------
------------------------------------------------------------
--------------------W-------------------------------------TH
------------------------------------------------------------
------------------------------------------------------------
----------------------------------------------------------EE
------------------------------------------------------------
---N--------------------------------------------K-----------
------------------K-----------------------------------------
------------------------------------------------------------
------------------------------------------FENA--------------
--------LA---------------------LHDKD--T---------------------
----------------------------PDR-----------------------------
--------------------WH-----N------VAAM------------IP-G------
-KT--V-----------EDVIS--HY-----------------------RD-L------E
D----D------------------------------------------------------
------------------------------------------------------------
------------------------------------------------------------
------------------------------------------------------------
------------------------------------------------------------
---------------------ISDIEAGLIPIPGYSTSSFT-------------------
-------------------------LEWVNDRRFDGLK----------------------
----------------------------------------------PTYAVGGKRTVGRP
DQERKKGVPWTEDEHRRFLIGLKKYGKGDWRNISRNLVITRTPTQVASHAQKYFIRQC--
------------------------------------------------------------
----------------------SGGKDKRRSSIHDITTVNLTDSRPPSPSQSSTLSVQSS
PANVPKTADQF-------------------------------------------------
------------------------------------------------------------
SMSFDSNCRNEG---------------------------------AAFFSPMAPQTHRNP
FMPHSYG-----------------------------------------------------
------------------------------------------------------------
------------------------------------------------------------
-----------------------------MPSYGLK------------------------
-----------------------------------------------------------M
QAQNYQRGNLHESVGPQNSVFQLQSSHHHRHG----------------------------
------------------------------------------------------------
------------------------------------------------------------
--------
>AT3G11280.1.TAIR10
------------------------------------------------------------
------------------------------------------------------------
------------------------------------------------------------
------------------------------------------------------------
------------------------------------------------------------
------------------------------------------------------------
------------------------------------------------------------
------------------------------------------------------------
--METLHPFSHLPISDHRFVVQEMVSLHSS------------------------------
------------------------------------------------------------
------------------------------------------------------------
------------------------------------------------------------
------------------------------------------------------------
------------------------------------------------------------
------------------------------------------------------------
------------------------------------------------------------
--------------------------------------------SSG-------------
------------------------------------------------------------
-------------------S----------------------------------------
------------------------------------------------------------
----------------------------------------------W-------------
TKE-------------------------------------------------------EN
-------KM-----------------------FER----------------ALAI-----
------------------------------------------------Y-----------
------------------------------------------------------------
-------------------------A--------EDSP----D-----------------
---------RWFK-----------------------------------------------
------------------------------------------------------------
-VA------------------------------SM-------------------------
------------------------------------------IP-GKTVFDVMKQYSKLE
EDVFDIE-----------------------------A-----------------------
-------------------------------------------GR---------------
------------------------VPIPGYPAASS-------PLG---------------
------------------------------------------------------------
--------------------F-------------------------------------DT
------------------------------------------------------------
------------------------------------------------------------
----------------------------------------DMCRK-------------RP
-------------------------------------------------------SGARG
SDQD---------------R----------------------------K-----------
------------------K--------------G--------------------------
-------------VP---------------------------------------------
------------------------------------------WTEE-----------EHR
R-F-----LL---------------------GLLKY--G---------------------
----------------------------KGD-----------------------------
--------------------WR-----N------ISRNFV----------VS--------
-KT--P-----------TQVAS--HA------------Q----------KY-Y------Q
R-----------------------------------------------------------
------------------------------------------------------------
------------------------------------------------------------
------------------------------------------------------------
------------------------------------------------------------
---------------------QL--------------SGAK-------------------
-------------------------DKRRPSIHD--------------------------
------------------------------------------------------------
-------ITTGNLLNANLNRSFSDHRDILPDLGFIDKDDTEEGVIFMGQNL---SSEN--
------------------------------------------------------------
------------------------------------------------------------
------------------------------------------------------------
------------------------------------------------------------
LFSPSPTSFEAA---------------------------------INFAGE---NVFSAG
A-----------------------------------------------------------
------------------------------------------------------------
------------------------------------------------------------
------------------------------------------------------------
------------------------------------------------------------
------------------------------------------------------------
------------------------------------------------------------
------------------------------------------------------------
--------
>AT5G05790.1.TAIR10
------------------------------------------------------------
------------------------------------------------------------
------------------------------------------------------------
------------------------------------------------------------
------------------------------------------------------------
------------------------------------------------------------
------------------------------------------------------------
------------------------------------------------------------
-------------METLHPLLSHVPTSDHR------------------------------
------------------------------------------------------------
-------------------------FVVQEMMCL--------------------------
------------------------------------------------------------
------------------------------------------------------------
------------------------------------------------------------
------------------------------------------------------------
------------------------------------------------------------
--------------------------------------------QSS-------------
------------------------------------------------------------
-------------------S----------------------------------------
------------------------------------------------------------
----------------------------------------------W-------------
TKE-------------------------------------------------------EN
-------KK-----------------------FER----------------ALAV-----
------------------------------------------------Y-----------
------------------------------------------------------------
-------------------------A--------DDTP----D-----------------
---------RWFK-----------------------------------------------
---------------------------------------------------------VAA
MIP------------------------------GK-------------------------
------------------------TISDVMRQYSKLEEDLFDIEAG---------L----
VPIPGYR-----------------------------S-----------------------
-------------------------------------------VT---------------
---------------------------------PC-------------------------
------------------------------------------------------------
--------------------G-------------------------------------FD
------------------------------------------------------------
------------------------------------------------------------
----------------------------------------QVVSPRDFDAYRKLPNGARG
-------------------------------------------------------FDQ--
---D---------------R----------------------------R-----------
------------------K--------------G--------------------------
-------------VP---------------------------------------------
------------------------------------------WTEE-----------EHR
R-F-----LL---------------------GLLKY--G---------------------
-------------------------KGD--------------------------------
--------------------WR-----N------ISRN-F----------VG-S------
-KT--P-----------TQVAS--HA------------Q----------KY-Y------Q
R-----------------------------------------------------------
------------------------------------------------------------
------------------------------------------------------------
------------------------------------------------------------
------------------------------------------------------------
---------------------QLSGAKDKRRPSIHDITTVN-------------------
-------------------------LLNANLSRPSSDH----------------------
-----------------------------------------------------GCLVSKQ
AEPKLGF-------------------------------TDRDNAEEGVMFL---GQNL--
------------------------------------------------------------
------------------------------------------------------------
------------------------------------------------------------
------------------------------------------------------------
SSVFSSYDPAIK---------------------------------FSGANVYGEGGYCIS
QDLETRK-----------------------------------------------------
------------------------------------------------------------
------------------------------------------------------------
------------------------------------------------------------
------------------------------------------------------------
------------------------------------------------------------
------------------------------------------------------------
------------------------------------------------------------
--------
>Solyc03g096350.3.1.ITAG3.2
------------------------------------------------------------
------------------------------------------------------------
------------------------------------------------------------
------------------------------------------------------------
------------------------------------------------------------
------------------------------------------------------------
------------------------------------------------------------
------------------------------------------------------------
-----------METLFSTSSLSNSSWMNKN------------------------------
------------------------------------------------------------
------------------------------------------------------------
------------------------------------------------------------
------------------------------------------------------------
------------------------------------------------------------
------------------------------------------------------------
------------------------------------------------------------
--------------------------------------------KRE-------------
------------------------------------------------------------
------------------------------------------------------------
------------------------------------------------------------
----------------------------------------------W-------------
TKE-------------------------------------------------------EN
-------KQ-----------------------FES----------------AIAI-----
------------------------------------------------Y-----------
------------------------------------------------------------
-------------------------D--------EKTP----D-----------------
---------RWFK-----------------------------------------------
------------------------------------------------------------
-VA---------------------------------------------------------
------------------------------------------A------------L----
I-----P-----------------------------------------------------
-------------------------------------------GK---------------
---------------------------------SV--------ID---------------
------------------------------------------------------------
--------------------V-------------------------------------IN
------------------------------------------------------------
------------------------------------------------------------
----------------------------------------QY----------------KE
---------------------------------------------------------LVS
DVYD---------------I----------------------------E-----------
------------------A--------------G--------------------------
------------------------------------------------------------
------------------------------------------LVPN-------PGYFASS
I-T-----LE---------------------LVDHC--G---------------------
------------------------------------------------------------
--------------------LQ-----T------FRKR------------GS-K------
-SS--D-----------QERKKGVPW-----------------------TEEE------H
R-----------------------------------------------------------
------------------------------------------------------------
------------------------------------------------------------
------------------------------------------------------------
------------------------------------------------------------
---------------------RFLMGLEKYGKGDWRNISKK-------------------
-------------------------MVISRTPTQVASH----------------------
-----------------------------------------------------------A
QKYYQRQISGGKDKRRPSIHDITTVHITADSASPNNLLYNINSFSKEKKLY---ATHN--
------------------------------------------------------------
----------------------SSFQKTTTPDIVNCWNANLSNDHEDVMDFGSSFVAYPY
------------------------------------------------------------
------------------------------------------------------------
EIASQSWDEHGI---------------------------------DDITMNADSQLQFQS
TRYQIWG-----------------------------------------------------
------------------------------------------------------------
------------------------------------------------------------
------------------------------------------------------------
------------------------------------------------------------
------------------------------------------------------------
------------------------------------------------------------
------------------------------------------------------------
--------
>Solyc05g052610.3.1.ITAG3.2
------------------------------------------------------------
------------------------------------------------------------
------------------------------------------------------------
------------------------------------------------------------
------------------------------------------------------------
------------------------------------------------------------
------------------------------------------------------------
------------------------------------------------------------
------------------------------------------------------------
------------------------------------------------------------
------------------------------------------------------------
------------------------------------------------------------
------------------------------------------------------------
------------------------------------------------------------
------------------------------------------------------------
------------------------------------------------------------
------------------------------------------------------------
------------------------------------------------------------
------------------------------------------------------------
------------------------------------------------------------
----------------------------------------------M-------------
----------------------------------------------------------ET
-------LY-----------------------PTC----------------FVPN-----
------------------------------------------------------------
------------------------------------------------------------
------------------------------------------S-----------------
---------NWIM-----------------------------------------------
------------------------------------------------------------
---------------------------------QQ-------------------------
---------------------------------------------S--------------
------K-----------------------------S-----------------------
------------------------------------------------------------
------------------------------------------NTE---------------
------------------------------------------------------------
--------------------W-------------------------------------TK
------------------------------------------------------------
------------------------------------------------------------
----------------------------------------------------------EE
------------------------------------------------------------
---N--------------------------------------------K-----------
------------------R-----------------------------------------
------------------------------------------------------------
------------------------------------------FESA--------------
--------LA---------------------IYDET--T---------------------
----------------------------PNR-----------------------------
--------------------WF-----K------VAEI------------IP-G------
-KS--V-----------LDVIM--QY---------------------------------K
E-----------------------------------------------------------
------------------------------------------------------------
------------------------------------------------------------
------------------------------------------------------------
------------------------------------------------------------
---------------------LVADVSNIEAGLLPNTRRGY-------------------
-------------------------TSSFALEFVDHRN----------------------
---------------------------------------------------IQTFNKRGK
SYDHERKKGVPWTEEEHRRFLMGLEKYGKGDWRNISRNFVISKTPTQVASH---AQKY--
------------------------------------------------------------
----------------------YLRQLSREKERKRPSIHDITTVHLTNDE----------
------------------------------------------------------------
------------------------------------------------------------
FLNNNNNDDKKS---------------------------------MCEERLYMSSTSTTD
LLIGCWN-------N---------------------------------------------
------------------------------------------------------------
------------------------------------------------------------
-----------------------------SIDEDLM------------------------
------------------------------------------------------------
------------------------AFGQFV------------------------------
------------------------------------------------------------
------------------------------------------------------------
--------
>evm_27.model.AmTr_v1.0_scaffold00029.323.v1.0
------------------------------------------------------------
------------------------------------------------------------
------------------------------------------------------------
------------------------------------------------------------
------------------------------------------------------------
------------------------------------------------------------
------------------------------------------------------------
------------------------------------------------------------
------------------------MEFHSS------------------------------
------------------------------------------------------------
------------------------------------------APYF--------------
------------------------------------------------------------
------------------------------------------------------------
------------------------------------------------------------
------------------------------------------------------------
------------------------------------------------------------
--------------------------------------------PSS-------------
------------------------------------------------------------
-------------------I----------------------------------------
------------------------------------------------------------
----------------------------------------------W-------------
TLE-------------------------------------------------------EN
-------KL-----------------------FEK----------------ALAL-----
------------------------------------------------Y-----------
------------------------------------------------------------
-------------------------D-----KETP-------D-----------------
---------RWHM-----------------------------------------------
------------------------------------------------------------
-IA------------------------------KI-------------------------
------------------------------------------IP-G--------------
KTISDLM-----------------------------------------------------
-------------------------------------------GH---------------
---------------------------------YKQLVDDISRIEAG-------------
------------------------------------------------------------
--------------------W-------------------------------------IE
LPS---------------------------------------------------------
------------------------------------------------------------
----------------------------------------YN----------------SS
------------------------------------------------------------
---G---------------F----------------------------R-----------
------------------L--------------D--------------------------
--------------W---------------------------------------------
------------------------------------------FSGD-----------SQS
V-------DG---------------------LKN----G---------------------
-----------------------------SR-----------------------------
---------------------------R------ASAK------------PP--------
-----D-----------HERKKGVPW-----------------------SEDE------H
R-----------------------------------------------------------
------------------------------------------------------------
------------------------------------------------------------
------------------------------------------------------------
------------------------------------------------------------
---------------------LFLLGLKKHGKGDWRNISRN-------------------
-------------------------FVQSRTATQVASH----------------------
---------------------------------------------------AQKYFIRLS
SGSKDKRRSSIHDITTANLSEKRSPSPPSPNIQSQAFNTQLSTSSDPIKTQ---------
------------------------------------------------------------
----------------------NFNSFFSPNQTSEEVGSFISSVPQAKATMYISP-----
------------------------------------------------------------
------------------------------------------------------------
PRTISPYEEKLH---------------------------------ESDMGTQHLMYRLQA
YNLHNYC-----------------------------------------------------
------------------------------------------------------------
------------------------------------------------------------
------------------------------------------------------------
------------------------------------------------------------
------------------------------------------------------------
------------------------------------------------------------
------------------------------------------------------------
--------
>AT5G23650.1.TAIR10
------------------------------------------------------------
------------------------------------------------------------
------------------------------------------------------------
------------------------------------------------------------
------------------------------------------------------------
------------------------------------------------------------
------------------------------------------------------------
------------------------------------------------------------
-------------------------MNLGQ------------------------------
------------------------------------------------------------
------------------------------------------EISV--------------
------------------------------------------------------------
------------------------------------------------------------
------------------------------------------------------------
------------------------------------------------------------
------------------------------------------------------------
--------------------------------------------GSS-------------
------------------------------------------------------------
------------------------------------------------------------
------------------------------------------------------------
----------------------------------------------W-------------
SKD-------------------------------------------------------DD
IAFE---KA-----------------------LAI----------------YNDK-----
------------------------------------------------T-----------
------------------------------------------------------------
----------------------------------E-------I-----------------
---------RWKK-----------------------------------------------
------------------------------------------------------------
-IA------------------------------TV-------------------------
------------------------------------------VP-GKTLEQVIEHYNILA
RDVMLIE-----------------------------S-----------------------
------------------------------------------------------------
---------------------------------GCV------RLPD--------------
------------------------------------------------------------
--------------------Y-------------------------------------DD
------------------------------------------------------------
------------------------------------------------------------
----------------------------------------FLE---------------EP
------------------------------------------------------------
---N--------------------------------------------------------
------------------H--------------N--------------------------
--------------A---------------------------------------------
------------------------------------------FG-------------KER
S-I-----LE----------------------------G---------------------
---------------------------GNDR-----------------------------
---------------------------K------YESK------------HK-G------
-KSKLK-----------QKRRRGVPW------------K----------PF--------E
H----R------------------------------------------------------
------------------------------------------------------------
------------------------------------------------------------
------------------------------------------------------------
------------------------------------------------------------
---------------------QFLHGLKKYGKGDWRSISRH-------------------
-------------------------CVVTRTSTQVASHAQKYFAHINSEDKKRKR-----
--------------------------------------------------PSIHDITIAE
NKSISTKQRPITWQKINNNGATASNTQANQTTLQPSLDIPIYGTHNNIWNAQATQVIS--
------------------------------------------------------------
----------------------QPSQNHPTYDAPIIWNTQVASQPSANIPMYGTSTISQP
------------------------------------------------------------
------------------------------------------------------------
MVGPMLSPFGTN---------------------------------LNHLAPSHMTSGVQH
DSVPYYS-----------------------------------------------------
------------------------------------------------------------
------------------------------------------------------------
-----------------------------GPSAPIN------------------------
------------------------------------------------------------
-------------------MDSIPYNIDLYN-----------------------------
------------------------------------------------------------
------------------------------------------------------------
--------
>Sacu_v1.1_s0106.g020234
------------------------------------------------------------
------------------------------------------------------------
------------------------------------------------------------
------------------------------------------------------------
------------------------------------------------------------
------------------------------------------------------------
------------------------------------------------------------
------------------------------------------------------------
--------------------------MCMA------------------------------
------------------------------------------------------------
------------------------------------------------------------
------------------------------------------------------------
------------------------------------------------------------
------------------------------------------------------------
------------------------------------------------------------
------------------------------------------------------------
--------------------------------------------EHS-------------
------------------------------------------------------------
-------------------P----------------------------------------
------------------------------------------------------------
------------------------------------------------------------
------------------------------------------------------------
-------EF-----------------------LLD----------------SIDL-----
------------------------------------------------------------
------------------------------------------------------------
------------------------------------------D-----------------
---------SGDS-----------------------------------------------
------------------------------------------------------------
-LP------------------------------DS-------------------------
------------------------------------------I--GSPVAGEASSV----
------------------------------------S-----------------------
-------------------------------------------GE---------------
------------------------------------------------------------
------------------------------------------------------------
--------------------W-------------------------------------TA
------------------------------------------------------------
------------------------------------------------------------
----------------------------------------------------------EQ
------------------------------------------------------------
---N--------------------------------------------R-----------
------------------R-----------------------------------------
------------------------------------------------------------
------------------------------------------FEDA--------------
--------LA---------------------VHGPT------------------------
-----------------------------DR-----------------------------
------------------ERWQ-----R------IADM------------LP-G------
-KT--A-----------EEVEK--HY-----------------------AVLV------E
DVECIE------------------------------------------------------
------------------------------------------------------------
------------------------------------------------------------
------------------------------------------------------------
------------------------------------------------------------
---------------------SGKIPLPLYSSAHHPHHHPH-------------------
-------------------------PHSSTIPKGPPPSTSSHPQQHHTDKKSISH-----
---------------------------------------------------GNKGNLSKA
DQERRKGIPWTEEEHRLFLLGLEKFGKGDWRSISRNFVVTRTPTQVASHAQ---KFFI--
------------------------------------------------------------
----------------------RRNSMPKEKRRSSIHDITSFNNGEGSQAGQTQANVPVY
ASTTN-------------------------------------------------------
------------------------------------------------------------
AALPNAYPPMGN---------------------------------VYVVPAVGQPVAPAV
GTPVPIA-----------------------------------------------------
------------------------------------------------------------
------------------------------------------------------------
-----------------------------PPPVSMP------------------------
----------------------------------------------------------YV
VRPHLASQVVVSGAASNMAQAMYSMPPPAS------------------------------
------------------------------------------------------------
------------------------------------------------------------
--------
>TnS001017235t01
------------------------------------------------------------
------------------------------------------------------------
------------------------------------------------------------
------------------------------------------------------------
------------------------------------------------------------
------------------------------------------------------------
------------------------------------------------------------
------------------------------------------------------------
------------------------------------------------------------
------------------------------------------------------------
------------------------------------------------------------
------------------------------------------------------------
------------------------------------------------------------
------------------------------------------------------------
------------------------------------------------------------
------------------------------------------------------------
--------------------------------------------MES-------------
------------------------------------------------------------
-------------------P----------------------------------------
------------------------------------------------------------
----------------------------------------------W-------------
SPE-------------------------------------------------------QN
-------KA-----------------------FEQ----------------ALAL-----
------------------------------------------------F-----------
------------------------------------------------------------
------------------------------------DDAADVD-----------------
---------RWEK-----------------------------------------------
------------------------------------------------------------
-IA------------------------------NY-------------------------
------------------------------------------VE-GKSAEEVIKHYEKLL
QDVEAIE-----------------------------C-----------------------
-------------------------------------------GM---------------
---------------------------VPLPQYSA-------TSFMPM------------
------------------------------------------------------------
--------------------W-------------------------------------LL
------------------------------------------------------------
------------------------------------------------------------
----------------------------------------EQQSP-------------QP
------------------------------------------------------------
-------------------I----------------------------TTTATAPPSRTY
EQE-------------RKK--------------G--------------------------
-------------VP---------------------------------------------
------------------------------------------WTEE-----------EHR
K-F-----LL---------------------GLKKY--G---------------------
----------------------------KGD-----------------------------
--------------------WR-----S------ISRNF-----------VV-S------
-RT--P-----------TQVAS--HA------------Q----------KYFL-------
-----R------------------------------------------------------
------------------------------------------------------------
------------------------------------------------------------
------------------------------------------------------------
------------------------------------------------------------
---------------------LSSGNKE------KKRSSIH-------------------
-------------------------DITSAGIAEIKQQ----------------------
---------------------------------------------------------DNA
VATSPPSATSVPPQSMGFPSSPSSPLGANMTNPVVPQIGSGHGMFPPNTSG---SYQT--
------------------------------------------------------------
------------------------------------------------------------
------------------------------------------------------------
------------------------------------------------------------
NGFEPHPLKHGA---------------------------------PNSAMFCVPQVDMSG
NPDAYYV-----------------------------------------------------
------------------------------------------------------------
------------------------------------------------------------
-----------------------------GNLMSRD------------------------
------------------------------------------------------------
------------------------------------------------------------
------------------------------------------------------------
------------------------------------------------------------
--------
>W.mirabilis.07935  [mRNA] [translate_table: standard]
------------------------------------------------------------
------------------------------------------------------------
------------------------------------------------------------
------------------------------------------------------------
------------------------------------------------------------
------------------------------------------------------------
------------------------------------------------------------
------------------------------------------------------------
----------------------------MK------------------------------
------------------------------------------------------------
------------------------------------------------------------
------------------------------------------------------------
------------------------------------------------------------
------------------------------------------------------------
------------------------------------------------------------
------------------------------------------------------------
--------------------------------------------MVG-------------
------------------------------------------------------------
-------------------S----------------------------------------
------------------------------------------------------------
----------------------------------------------W-------------
SAE-------------------------------------------------------QN
-------KF-----------------------FEE----------------ALAL-----
------------------------------------------------F-----------
------------------------------------------------------------
-------------------------N--------EDSV----D-----------------
---------RWQN-----------------------------------------------
---------------------------------------------------------IAN
YVP------------------------------DK-------------------------
------------------------TAEEVRRHYEILLEDVQAIESG---------LVSLP
Q-----------------------------------Y-----------------------
-------------------------------------------SE---------------
---------------------------------SS-------YVPD--------------
------------------------------------------------------------
--------------------W-------------------------------------LS
------------------------------------------------------------
------------------------------------------------------------
----------------------------------------EP----------------QP
------------------------------------------------------------
---E--------------------------------------------P-----------
---------------------------------S--------------------------
--------------T---------------------------------------------
------------------------------------------TTSS-----------SPS
H-------VS---------------------ARSPS--H---------------------
-----------------------------SN-----------------------------
--------------------FS-----F------KANC------------NP-S------
-KS-FE-----------QERKKGVPW-----------------------TEEE------H
R-----------------------------------------------------------
------------------------------------------------------------
------------------------------------------------------------
------------------------------------------------------------
------------------------------------------------------------
---------------------LFLLGLNKYGKGDWRSISRN-------------------
-------------------------FVVSRTPTQVASH----------------------
---------------------------------------------------AQKYFLRLS
SANKEKKRSSIHDITSAGVTDIKQQSPVQQTSSFNNNPATTPTSSAPSLGY---------
------------------------------------------------------------
----------------------SSLGATVTNPVSSQMNSSLMQLSSHTLGSYP-------
------------------------------------------------------------
------------------------------------------------------------
PHSFEPQSSRHI---------------------------------ASTGPFCVPQGEQSE
NHDAYYV-----------------------------------------------------
------------------------------------------------------------
------------------------------------------------------------
-----------------------------GNLMSME------------------------
------------------------------------------------------------
------------------------------------------------------------
------------------------------------------------------------
------------------------------------------------------------
--------
>LOC_Os01g04930.1.MSUv7.0
------------------------------------------------------------
------------------------------------------------------------
------------------------------------------------------------
------------------------------------------------------------
------------------------------------------------------------
------------------------------------------------------------
------------------------------------------------------------
------------------------------------------------------------
---MMMRDVCMEVLPPMDHYASRGNWFMAR------------------------------
------------------------------------------------------------
------------------------------------------------------------
------------------------------------------------------------
------------------------------------------------------------
------------------------------------------------------------
------------------------------------------------------------
------------------------------------------------------------
--------------------------------------------K---------------
------------------------------------------------------------
------------------------------------------------------------
------------------------------------------------------------
----------------------------------------------W-------------
SPE-------------------------------------------------------EN
-------KQ-----------------------FER----------------ALAG-----
------------------------------------------------L-----------
------------------------------------------------------------
-------------------------D--------LRC-----P-----------------
---------DWDR-----------------------------------------------
------------------------------------------------------------
-VA------------------------------RA-------------------------
------------------------------------------IP-GRSALEVMNHFRDLE
LDVQQIE-----------------------------N-----------------------
-------------------------------------------GM---------------
---------------------------VPFPVYGAAAAGGAFTLQ---------------
------------------------------------------------------------
--------------------W---------------------------DGAHGVGDFRNA
------------------------------------------------------------
------------------------------------------------------------
----------------------------------------YRFGGGGGGKRHFGRTPEQE
------------------------------------------------------------
---R--------------------------------------------K-----------
------------------K--------------G--------------------------
-------------VP---------------------------------------------
------------------------------------------WTEE-----------EHK
L-F-----LL---------------------GLKKY--G---------------------
----------------------------KGD-----------------------------
--------------------WR-----N------ISRNF-----------VQ-T------
-RT--P-----------TQVAS--HA------------Q----------KYFI-------
-----R------------------------------------------------------
------------------------------------------------------------
------------------------------------------------------------
------------------------------------------------------------
------------------------------------------------------------
---------------------LNSGGKD-------KRRSSI-------------------
-------------------------HDITTVN----------------------------
-------------------------------------------------------LTDDR
PPSPSQSSLISNQSNTSTLTAAVAPFSSTADVKPQNAANASFNSPSRTLGM---------
------------------------------------------------------------
------------------------------------------------------------
------------------------------------------------------------
------------------------------------------------------------
AGYGMGLQDQGL---------------------------------QCGGP---LHDQLAA
SRSILF------------------------------------------------------
------------------------------------------------------------
------------------------------------------------------------
------------------------------------------------------------
------------------------------------------------------------
------------------------------------------------------------
------------------------------------------------------------
------------------------------------------------------------
--------
>Zm00001d039893_T001.RefGen_V4
------------------------------------------------------------
------------------------------------------------------------
------------------------------------------------------------
------------------------------------------------------------
------------------------------------------------------------
------------------------------------------------------------
------------------------------------------------------------
------------------------------------------------------------
---------------------------MMR------------------------------
------------------------------------------------------------
------------------------------------------ETYM--------------
------------------------------------------------------------
------------------------------------------------------------
------------------------------------------------------------
------------------------------------------------------------
------------------------------------------------------------
------------------------------------------------------------
------------------------------------------------------------
-------------------D----------------------------------------
------------------------------------------------------------
----------------------------------------------V-------------
LPP-------------------------------------------------------VD
---------------------------------------------------HIAA-----
------------------------------------------------S-----------
------------------------------------------------------------
-------------------------R--------S-------G-----------------
---------GW-------------------------------------------------
------------------------------------------------------------
-FP---------------------------------------------------------
---------------------------------------------G--------------
------------------------------------------------------------
------------------------------------------------------------
---------------------------------AA-------RL----------------
------------------------------------------------------------
--------------------W-------------------------------------TA
------------------------------------------------------------
------------------------------------------------------------
----------------------------------------------------------AE
------------------------------------------------------------
---N--------------------------------------------K-----------
------------------Q-----------------------------------------
------------------------------------------------------------
------------------------------------------FERA-----------LAG
LDL-----CR--------------------------------------------------
-----------------------------PD-----------------------------
--------------------WE-----K------VARA------------IP-G------
-RT--V-----------REVVS--HF------------K----------SLQV------D
V----Q------------------------------------------------------
------------------------------------------------------------
------------------------------------------------------------
------------------------------------------------------------
------------------------------------------------------------
---------------------QIESGLVPMPVYGAGAGSFT-------------------
-------------------------LQWDGCYGPADSRHNGYRFGSGGCGRRHHG-----
---------------------------------------------------------RTP
EQDRKKGVPWTEEEHRLFLLGLKKYGKGDWRNISRNYVQTRTPTQVASHAQ---KYFI--
------------------------------------------------------------
----------------------RLNSGGKDKRRSSIHDITTVNLTDDERAPSPSRSSLI-
------------------------------------------------------------
------------------------------------------------------------
TTTSQPNAPAPA---------------------------------AAVIGGPFSSAAAAE
AKQHQHG-----------------------------------------------------
------------------------------------------------------------
------------------------------------------------------------
-----------------------------AGNLPPN------------------------
-----------------------------------------------------RTSVVPA
VYRMDDSQDHGLQCGPLRHQLVASHHSVLF------------------------------
------------------------------------------------------------
------------------------------------------------------------
--------
>Zm00001d012337_T001.RefGen_V4
------------------------------------------------------------
------------------------------------------------------------
------------------------------------------------------------
------------------------------------------------------------
------------------------------------------------------------
------------------------------------------------------------
------------------------------------------------------------
------------------------------------------------------------
--------------------------MMAE------------------------------
------------------------------------------------------------
------------------------------------------------------------
------------------------------------------------------------
------------------------------------------------------------
------------------------------------------------------------
------------------------------------------------------------
------------------------------------------------------------
------------------------------------------------------------
------------------------------------------------------------
-------------------A----------------------------------------
------------------------------------------------------------
----------------------------------------------W-------------
TPV---------------------------------------------------------
---------------------------------------------------LLPA-----
------------------------------------------------T-----------
------------------------------------------------------------
-------------------------A--------P-------C-----------------
---------FWQQ-----------------------------------------------
------------------------------------------------------------
---------------------------------DT-------------------------
------------------------------------------------------------
------H-----------------------------------------------------
------------------------------------------------------------
------------------------------------------SVL---------------
------------------------------------------------------------
--------------------W---------------------------------------
------------------------------------------------------------
------------------------------------------------------------
------------------------------------------------------------
------------------------------------------------------------
------------------------------------------------R-----------
------------------R--------------G--------------------------
--------------D---------------------------------------------
-----------------------------------------AWTAE-----------ENK
L-F-----EK---------------------ALAQIDRN---------------------
---------------------------APDR-----------------------------
--------------------WE-----K------VAAV------------LP-W------
-KT--V-----------DDVRS--HY------------H----------AL--------E
KDVGV-------------------------------------------------------
------------------------------------------------------------
------------------------------------------------------------
------------------------------------------------------------
------------------------------------------------------------
---------------------IEAGGLVPFPRYSGSVPPPS-------------------
-------------------------GFALEDWGGGDRG----------------------
---------------------------------------------------FRRARGSEE
MQERKKGVPWTEEEHKLFLMGLRKYGRGDWRNISRKYVTTRTPTQVASHAQ---KYFI--
------------------------------------------------------------
----------------------RLSSGGKDKRRSSIHDI---------------------
------------------------------------------------------------
------------------------------------------------------------
TTVNLPGDAPRS---------------------------------SPPAATTNPSAGALV
VDVKPFV-----------------------------------------------------
------------------------------------------------------------
------------------------------------------------------------
------------------------------------------------------------
------------------------------------------------------------
------------------------------------------------------------
------------------------------------------------------------
------------------------------------------------------------
--------
>Zm00001d042830_T002.RefGen_V4
------------------------------------------------------------
------------------------------------------------------------
------------------------------------------------------------
------------------------------------------------------------
------------------------------------------------------------
------------------------------------------------------------
------------------------------------------------------------
------------------------------------------------------------
--------------------------MMAE------------------------------
------------------------------------------------------------
------------------------------------------------------------
------------------------------------------------------------
------------------------------------------------------------
------------------------------------------------------------
------------------------------------------------------------
------------------------------------------------------------
------------------------------------------------------------
------------------------------------------------------------
-------------------A----------------------------------------
------------------------------------------------------------
----------------------------------------------W-------------
TP----------------------------------------------------------
-------VP------------------------------------------FPPT-----
------------------------------------------------------------
------------------------------------------------------------
-------------------------A--------P-------C-----------------
---------FWLH-----------------------------------------------
------------------------------------------------------------
-DT------------------------------HS-------------------------
------------------------------------------V------------F----
W-----R-----------------------------------------------------
-------------------------------------------GG---------------
---------------------------------DA-------------------------
------------------------------------------------------------
--------------------W-------------------------------------TA
------------------------------------------------------------
------------------------------------------------------------
----------------------------------------------------------AE
------------------------------------------------------------
---N--------------------------------------------K-----------
------------------------------------------------------------
--------------L---------------------------------------------
------------------------------------------FEKA--------------
--L-----AQ---------------------IDRNA--P---------------------
-----------------------------DR-----------------------------
--------------------WE-----K------VAEV------------VR-T------
-KT--V-----------DDVRN--HY-----------------------HD-L------E
NDVG--------------------------------------------------------
------------------------------------------------------------
------------------------------------------------------------
------------------------------------------------------------
------------------------------------------------------------
---------------------FIEAGLVPFPHYSGSVPSFG-------------------
-------------------------FTHEDWDGGFRRG----------------------
---------------------------------------------------YCLKRARGS
DPERKKGVPWTEEEHKLFLMGLKKYGRGDWRNISRKYVTTRTPTQVASHAQ---KYFI--
------------------------------------------------------------
----------------------RLNSGGKDKRRSSIHDITTVNLPDEDRGN---------
------------------------------------------------------------
------------------------------------------------------------
APPSAVTTTTNP---------------------------------SVALVDMKPFVAPSL
GVPHPYG-----------------------------------------------------
------------------------------------------------------------
------------------------------------------------------------
-----------------------------DVKLEPK------------------------
------------------------------------------------------------
---------SSLVAGLGFNDSVLLMHCGQL------------------------------
------------------------------------------------------------
------------------------------------------------------------
--------
>LOC_Os05g37730.1.MSUv7.0
------------------------------------------------------------
------------------------------------------------------------
------------------------------------------------------------
------------------------------------------------------------
------------------------------------------------------------
------------------------------------------------------------
------------------------------------------------------------
------------------------------------------------------------
------MMKESYMEVLPPAPAHYFVGQAAA------------------------------
----AGGWFLP----------------------------------------D--------
------------------------------------------------------------
------------------------------------------------------------
------------------------------------------------------------
------------------------------------------------------------
------------------------------------------------------------
------------------------------------------------------------
--------------------------------------------RRG-------------
------------------------------------------------------------
-------------------G----------------------------------------
-----------------------------------------------GGA----------
----------------------------------------------W-------------
SQE-------------------------------------------------------EN
-------KV-----------------------FEQ----------------ALAA-----
------------------------------------------------L-----------
------------------------------------------------------------
------------------------DR--------NDP-----E-----------------
---------RWER-----------------------------------------------
---------------------------------------------------------VAL
LLP------------------------------GK-------------------------
------------------------TVADVMTHYDDLENDVCFIEAG---------LVPFP
HYGAAGG-----------------------------G-----------------------
-------------------------------------------GG---------------
---------------------------------SGF------TLD---------------
------------------------------------------------------------
--------------------W------------------------DGGDDPAGLGFKRSC
------------------------------------------------------------
------------------------------------------------------------
----------------------------------------YMVGGKRAR---------GP
------------------------------------------------------------
---DQER-----------------------------------------K-----------
------------------K--------------G--------------------------
-------------VP---------------------------------------------
------------------------------------------WTEE-----------EHK
L-F-----LM---------------------GLKKY--G---------------------
----------------------------RGD-----------------------------
--------------------WR-----N------ISRNF-----------VT-S------
-RT--P-----------TQVAS--HA------------Q----------KYFI------R
L----N------------------------------------------------------
------------------------------------------------------------
------------------------------------------------------------
------------------------------------------------------------
------------------------------------------------------------
------------------------------------------------------------
-------------------------SGGKDKRRSSIHD----------------------
---------------------------------------------------------ITT
VNLPDDDHGNPSPSPPPSVLTAHSSSSAAAVSEQFGVLVDGKPPPPPLGRG---AGHH--
------------------------------------------------------------
------------------------------------------------------------
------------------------------------------------------------
------------------------------------------------------------
HFMPHPYAQVKI---------------------------------EAGNSHVAGGGRLDD
SVLVQMQ-------C---------------------------------------------
---------------G--------------------------------------------
------------------------------------------------------------
-----------------------------QLMQPLG------------------------
------------------------------------------------------------
------------------------------------------------------------
------------------------------------------------------------
------------------------------------------------------------
--------
>Zm00001d038270_T001.RefGen_V4
------------------------------------------------------------
------------------------------------------------------------
------------------------------------------------------------
------------------------------------------------------------
------------------------------------------------------------
------------------------------------------------------------
------------------------------------------------------------
------------------------------------------------------------
---------------------------MTE------------------------------
------------------------------------------------------------
------------------------------------------------------------
------------------------------------------------------------
------------------------------------------------------------
------------------------------------------------------------
------------------------------------------------------------
------------------------------------------------------------
------------------------------------------------------------
------------------------------------------------------------
-------------------L----------------------------------------
------------------------------------------------------------
----------------------------------------------W-------------
----------------------------------------------------------ME
-------VL-----------------------PPP----------------YFAG-----
------------------------------------------------Q-----------
------------------------------------------------------------
-------------------------A--------A-------G-----------------
---------GWF------------------------------------------------
------------------------------------------------------------
-LP------------------------------DR-------------------------
------------------------------------------------------------
------R-----------------------------A-----------------------
-------------------------------------------GP---------------
---------------------------------GA-------------------------
------------------------------------------------------------
--------------------W---------------------------------------
------------------------------------------------------------
------------------------------------------------------------
----------------------------------------TL----------------EE
------------------------------------------------------------
---N--------------------------------------------K-----------
------------------------------------------------------------
--------------M---------------------------------------------
------------------------------------------FERA--------------
--L-----AR---------------------VDWDA--P---------------------
-----------------------------DR-----------------------------
--------------------WE-----R------VAAL------------LP-G------
-RT--A-----------SDVAA--HY-----------------------DD-L-------
------------------------------------------------------------
------------------------------------------------------------
------------------------------------------------------------
------------------------------------------------------------
------------------------------------------------------------
---------------------ECDVGCIEAGFVPFPCYGSG-------------------
-------------------------GGASQSAGFTFDWDAGGLGFKRSCYVVGGG-----
------------------------------------------------------KRERGP
DQERKKGVPWTEEEHKQFLMGLKKYGRGDWRNISRNFVTSRTPTQVASHAQ---KYFI--
------------------------------------------------------------
----------------------RLNSGGKDKRRSSIHDITTVNLPDDDAGGTASASPPSV
------------------------------------------------------------
------------------------------------------------------------
LTSASAPSSTGG---------------------------------GGPVVSEQFGVLVDS
KPPAPHH-------H---------------------------------------------
------------------------------------------------------------
------------------------------------------------------------
-----------------------------FVPHPYG------------------------
----------------------------------------------------------NV
KLEPVSSHHGGFLDDSVLMQMHCGQLQPLG------------------------------
------------------------------------------------------------
------------------------------------------------------------
--------
>PP1S13_201V6.2_Php
------------------------------------------------------------
------------------------------------------------------------
------------------------------------------------------------
------------------------------------------------------------
------------------------------------------------------------
------------------------------------------------------------
------------------------------------------------------------
------------------------------------------------------------
---------------------------MAD------------------------------
----SQSSLTT-------------------------------------------------
------------------------------------------------------------
------------------------------------------------------------
------------------------------------------------------------
------------------------------------------------------------
------------------------------------------------------------
------------------------------------------------------------
--------------------------------------------ASG-------------
------------------------------------------------------------
-------------------S----------------------------------------
-----------------------------------------------V------------
----------------------------------------------W-------------
TRE-------------------------------------------------------QD
-------KE-----------------------FEN----------------ALNT-----
------------------------------------------------Y-----------
------------------------------------------------------------
-------------------------G--------EDTP----N-----------------
---------RWEE-----------------------------------------------
------------------------------------------------------------
-IA------------------------------SQ-------------------------
------------------------------------------VT-GKDAAEVKRHYEILQ
EDINLID-----------------------------S-----------------------
-------------------------------------------GR---------------
---------------------------------IALP-----SYR---------------
------------------------------------------------------------
----------------------------------------------------------FS
------------------------------------------------------------
------------------------------------------------------------
----------------------------------------SLSLSEEGAASD------SP
------------------------------------------------------------
---GVKKGASFSAQVSGPNVNTNGNANGNGNAASGGKGVSSKTSDQERR-----------
------------------K--------------G--------------------------
-------------IP---------------------------------------------
------------------------------------------WSEE-----------EHR
L-F-----LL---------------------GLAKF--G---------------------
----------------------------KGD-----------------------------
--------------------WR-----S------ISRNF-----------VI-S------
-RT--P-----------TQVAS--HA------------Q----------KYFI------R
L-----------------------------------------------------------
------------------------------------------------------------
------------------------------------------------------------
------------------------------------------------------------
------------------------------------------------------------
------------------------------------------------------------
-------------------------NSINKDKRRSSIH----------------------
---------------------------------------------------------DIT
SVNNGDAAQQGQGPITGQPGPGSAAGQPIQGGMQSGIYPRQQMIGQPPAVG---APVM--
------------------------------------------------------------
------------------------------------------------------------
------------------------------------------------------------
------------------------------------------------------------
LPPPGHVSYGSR---------------------------------GHLPRPVMPGQQIGM
APHMSYP-------M---------------------------------------------
------------------------------------------------------------
------------------------------------------------------------
-----------------------------SQPGMHH------------------------
------------------------------------------------------------
------------------------------------------------------------
------------------------------------------------------------
------------------------------------------------------------
--------
>LOC_Os01g64360.1.MSUv7.0
------------------------------------------------------------
------------------------------------------------------------
------------------------------------------------------------
------------------------------------------------------------
------------------------------------------------------------
------------------------------------------------------------
------------------------------------------------------------
------------------------------------------------------------
------------------------------------------------------------
------------------------------------------------------------
------------------------------------------------------------
------------------------------------------------------------
------------------------------------------------------------
------------------------------------------------------------
------------------------------------------------------------
------------------------------------------------------------
------------------------------------------------------------
------------------------------------------------------------
------------------------------------------------------------
------------------------------------------------------------
----------------------------------------------M-------------
------------------------------------------------------------
-------DL---------------------------------------------------
------------------------------------------------Y-----------
------------------------------------------------------------
-------------------------G----------------------------------
------------------------------------------------------------
------------------------------------------------------------
-AA---------------------------------------------------------
------------------------------------------A--G--------------
------------------------------------G-----------------------
-------------------------------------------GP---------------
---------------------------------VA-------RRP---------------
------------------------------------------------------------
--------------------W-------------------------------------SK
------------------------------------------------------------
------------------------------------------------------------
----------------------------------------------------------VE
------------------------------------------------------------
---D--------------------------------------------K-----------
------------------------------------------------------------
--------------V---------------------------------------------
------------------------------------------F--------------ESA
L-V-----LC---------------------PEDVP------------------------
-----------------------------DR-----------------------------
--------------------WA-----L------VAAQ------------LP-G------
-RT--P-----------QEALE--HY------------Q---------------------
------------------------------------------------------------
------------------------------------------------------------
------------------------------------------------------------
------------------------------------------------------------
------------------------------------------------------------
---------------------VLVADIDLIMRGAVDAPGSW-------------------
-------------------------DDNDGNDRRGGGG----------------------
---------------------------------------------------------KPR
GEERRRGVPWSEDEHRLFLEGLDRYGRGDWRNISRFSVRTRTPTQVASHAQ---------
------------------------------------------------------------
------------------------------------------------------------
------------------------------------------------------------
------------------------------------------------------------
KYFIRQANAGAR---------------------------------DSKRKSIHDITTP--
------------------------------------------------------------
------------------------------------------------------------
------------------------------------------------------------
------------------------------------------------------------
------------------------------------------------------------
------------------------------------------------------------
------------------------------------------------------------
------------------------------------------------------------
--------
>LOC_Os05g37060.1.MSUv7.0
------------------------------------------------------------
------------------------------------------------------------
------------------------------------------------------------
------------------------------------------------------------
------------------------------------------------------------
------------------------------------------------------------
------------------------------------------------------------
------------------------------------------------------------
------------------------------------------------------------
------------------------------------------------------------
------------------------------------------------------------
------------------------------------------------------------
------------------------------------------------------------
------------------------------------------------------------
------------------------------------------------------------
------------------------------------------------------------
------------------------------------------------------------
------------------------------------------------------------
------------------------------------------------------------
------------------------------------------------------------
----------------------------------------------M-------------
------------------------------------------------------------
-------AF------------------------------------------YLGS-----
------------------------------------------------M-----------
------------------------------------------------------------
-------------------------G------GSP-------S-----------------
---------SWGV-----------------------------------------------
-----------------------------------------------------------A
EVP---------------------------------------------------------
------------------------------------------VPSS--------------
------R-----------------------------P-----------------------
------------------------------------------------------------
------------------------------------------------------------
------------------------------------------------------------
--------------------W-------------------------------------SK
------------------------------------------------------------
------------------------------------------------------------
----------------------------------------------------------AE
------------------------------------------------------------
---D--------------------------------------------K-----------
------------------------------------------------------------
--------------V---------------------------------------------
------------------------------------------FESA--------------
--L-----VA---------------------FPEHT--H---------------------
-----------------------------NR-----------------------------
--------------------WA-----L------VASR------------LP-G------
-RSAHE------------------VW-----------------------EH--------Y
Q-----------------------------------------------------------
------------------------------------------------------------
------------------------------------------------------------
------------------------------------------------------------
------------------------------------------------------------
---------------------VLVDDVDLIERGMVASPGCW-------------------
-------------------------DDDNNSAGHGRGS----------------------
-----------------------------------------------------------G
GDERRRGVPWTEEEHRLFLEGLEKYGRGDWRNISRWSVKTRTPTQVASHAQ---------
------------------------------------------------------------
------------------------------------------------------------
------------------------------------------------------------
------------------------------------------------------------
KFFIRQANASSR---------------------------------GDSKRKSIHDITAP-
------------------------------------------------------------
------------------------------------------------------------
------------------------------------------------------------
------------------------------------------------------------
------------------------------------------------------------
------------------------------------------------------------
------------------------------------------------------------
------------------------------------------------------------
--------
>AT5G04760.1.TAIR10
------------------------------------------------------------
------------------------------------------------------------
------------------------------------------------------------
------------------------------------------------------------
------------------------------------------------------------
------------------------------------------------------------
------------------------------------------------------------
------------------------------------------------------------
-------------------------MASSQ------------------------------
------------------------------------------------------------
------------------------------------------------------------
------------------------------------------------------------
------------------------------------------------------------
------------------------------------------------------------
------------------------------------------------------------
------------------------------------------------------------
------------------------------------------------------------
------------------------------------------------------------
------------------------------------------------------------
------------------------------------------------------------
----------------------------------------------W-------------
TRS-------------------------------------------------------ED
-------KM-------------------FEQALVL----------------FPEG-----
------------------------------------------------------------
------------------------------------------------------------
-------------------------S--------P-------N-----------------
---------RWER-----------------------------------------------
------------------------------------------------------------
-IA------------------------------DQ-------------------------
-------------------------------------------------------L----
H-----K-----------------------------S-----------------------
-------------------------------------------AG---------------
---------------------------------EV-------REH---------------
------------------------------------------------------------
----------------------------------------------------------YE
------------------------------------------------------------
------------------------------------------------------------
----------------------------------------VL----------------VH
------------------------------------------------------------
---D---------------V----------------------------------------
------------------------------------------------------------
------------------------------------------------------------
------------------------------------------FEID-----------SGR
VDVPDYMDDS---------------------AAAAA--G---------------------
------------------------------------------------------------
--------------------WD------------SAGQ------------ISFG------
-SKHGE-----------SERKRGTPW-----------------------TENE------H
K-----------------------------------------------------------
------------------------------------------------------------
------------------------------------------------------------
------------------------------------------------------------
------------------------------------------------------------
---------------------LFLIGLKRYGKGDWRSISRN-------------------
------------------------------------------------------------
------------------------------------------------------------
-VVVTRTPTQVASHAQKYFLRQNSVKKERKRSSIHDITTVDATLAMPGSNM---DWTG--
------------------------------------------------------------
------------------------------------------------------------
------------------------------------------------------------
------------------------------------------------------------
QHGSPVQAPQQQ---------------------------------QIMSEFGQQLNPGHF
EDFGFRM-----------------------------------------------------
------------------------------------------------------------
------------------------------------------------------------
------------------------------------------------------------
------------------------------------------------------------
------------------------------------------------------------
------------------------------------------------------------
------------------------------------------------------------
--------
>Solyc05g055240.3.1.ITAG3.2
------------------------------------------------------------
------------------------------------------------------------
------------------------------------------------------------
------------------------------------------------------------
------------------------------------------------------------
------------------------------------------------------------
------------------------------------------------------------
------------------------------------------------------------
---------------------------MST------------------------------
------------------------------------------------------------
------------------------------------------------------------
------------------------------------------------------------
------------------------------------------------------------
------------------------------------------------------------
------------------------------------------------------------
------------------------------------------------------------
------------------------------------------------------------
------------------------------------------------------------
------------------------------------------------------------
------------------------------------------------------------
----------------------------------------------W-------------
TRD-------------------------------------------------------DD
-------KL-----------------------FEH----------------GLVL-----
------------------------------------------------Y-----------
------------------------------------------------------------
------------------------PE--------NSA-----D-----------------
---------RWQL-----------------------------------------------
------------------------------------------------------------
-IA------------------------------DH-------------------------
------------------------------------------VP-GKTADDIMAHYDDLV
HDVYEID-----------------------------S-----------------------
-------------------------------------------GR---------------
------------------IDLPSYTDDPVELEGDC-------QIT---------------
------------------------------------------------------------
----------------------------------------------------SGSNKKSN
------------------------------------------------------------
------------------------------------------------------------
----------------------------------------EI------------------
------------------------------------------------------------
---E---------------R----------------------------K-----------
------------------K--------------G--------------------------
-------------TP---------------------------------------------
------------------------------------------WTED-----------EHR
L-F-----LI---------------------GLDKY--G---------------------
----------------------------KGD-----------------------------
--------------------WR-----S------ISRNV-----------VV-S------
-RT--P-----------TQVAS--HA------------Q----------KYFI------R
Q----Q------------------------------------------------------
------------------------------------------------------------
------------------------------------------------------------
------------------------------------------------------------
------------------------------------------------------------
---------------------AMKKERK--------------------------------
------------------------------------------------------------
------------------------------------------------------------
------------------------------------------------------------
------------------------------------------------------------
------------------------------------------------------------
------------------------------------------------------------
------------------------------------------------------------
RSSIHDITTAVD---------------------------------TNPVPPQSSFQNQSG
SQNFNFA-------M---------------------------------------------
------------------------------------------------------------
------------------------------------------------------------
------------------------------------------------------------
------------------------------------------------------------
------------------------------------------------------------
------------------------------------------------------------
------------------------------------------------------------
--------
>Solyc11g006720.2.1.ITAG3.2
------------------------------------------------------------
------------------------------------------------------------
------------------------------------------------------------
------------------------------------------------------------
------------------------------------------------------------
------------------------------------------------------------
------------------------------------------------------------
------------------------------------------------------------
----------------------MMYPANNR------------------------------
------------------------------------------------------------
------------------------------------------------------------
------------------------------------------------------------
------------------------------------------------------------
------------------------------------------------------------
------------------------------------------------------------
------------------------------------------------------------
------------------------------------------------------------
------------------------------------------------------------
------------------------------------------------------------
------------------------------------------------------------
----------------------------------------------W-------------
------------------------------------------------------------
--------------------------------LI--------------------------
------------------------------------------------------------
------------------------------------------------------------
-------------------------G--------E-------------------------
------------------------------------------------------------
------------------------------------------------------------
-SP------------------------------AM-------------------------
-------------------------------------------------------I----
------H-----------------------------------------------------
-------------------------------------------PN---------------
---------------------------------ST-------------------------
------------------------------------------------------------
--------------------W-------------------------------------TR
------------------------------------------------------------
------------------------------------------------------------
----------------------------------------FE------------------
------------------------------------------------------------
---D--------------------------------------------K-----------
------------------------------------------------------------
--------------L---------------------------------------------
------------------------------------------F--------------EQA
L-V-----MY---------------------SENDI------------------------
-----------------------------ER-----------------------------
--------------------WQ-----K------IANH------------VP-G------
-RT--P-----------EDVMA--HY------------D----------AL-V-------
------------------------------------------------------------
------------------------------------------------------------
------------------------------------------------------------
------------------------------------------------------------
------------------------------------------------------------
---------------------HDVFEIDSGRVEPPSYPDDL-------------------
-------------------------FDWESDCKTNQIS----------------------
-----------------------------------------------------FGTNKKH
EVERKKGTPWTEEEHRLFLIGLDKYGKGDWRSISRNVVVTRTPTQVASHAQ---KYYL--
------------------------------------------------------------
----------------------RQQSMKKE------------------------------
------------------------------------------------------------
------------------------------------------------------------
RKRSSIHDITTA---------------------------------VDTKMVPPQNCLQNQ
GGYQNFN-----------------------------------------------------
------------------------------------------------------------
------------------------------------------------------------
-----------------------------FPM----------------------------
------------------------------------------------------------
------------------------------------------------------------
------------------------------------------------------------
------------------------------------------------------------
--------
>evm_27.model.AmTr_v1.0_scaffold00106.41.v1.0
------------------------------------------------------------
------------------------------------------------------------
------------------------------------------------------------
------------------------------------------------------------
------------------------------------------------------------
------------------------------------------------------------
------------------------------------------------------------
------------------------------------------------------------
------------------------------------------------------------
------------------------------------------------------------
------------------------------------------------------------
------------------------------------------------------------
------------------------------------------------------------
------------------------------------------------------------
------------------------------------------------------------
------------------------------------------------------------
--------------------------------------------MVG-------------
------------------------------------------------------------
-------------------G----------------------------------------
------------------------------------------------------------
----------------------------------------------W-------------
SRE-------------------------------------------------------EE
-------KT-----------------------FER----------------GLAE-----
------------------------------------------------Y-----------
------------------------------------------------------------
-------------------------S--------EDTI----H-----------------
---------RWEK-----------------------------------------------
------------------------------------------------------------
-IA------------------------------QT-------------------------
-------------------------------------------------------L----
------P-----------------------------------------------------
-------------------------------------------GK---------------
---------------------------------TVEEVKKHYDLL---------------
------------------------------------------------------------
----------------------------------------------------------IE
------------------------------------------------------------
------------------------------------------------------------
----------------------------------------DV----------------NS
------------------------------------------------------------
-------------------I----------------------------E-----------
------------------S--------------G--------------------------
--------------K---------------------------------------------
------------------------------------VPIPCYASDD-----------FTE
LRAFENGGVA---------------------KKGALSGG---------------------
-----------------------------SL-----------------------------
--------------------YS-----N------FMGETNG---------LPKG------
-ASKAE-----------QERKKGTPW-----------------------TEEE------H
R-----------------------------------------------------------
------------------------------------------------------------
------------------------------------------------------------
------------------------------------------------------------
------------------------------------------------------------
---------------------LFLLGLDKFGKGDWRSISRN-------------------
-------------------------YVITRTPTQVASH----------------------
---------------------------------------------------AQKYFIRLN
SMNRDRRRSSIHDITSVNTSGVSSPHGPITGQSGSSIGTTNKHPLHNSGVV---------
------------------------------------------------------------
--------------------------RGGASMMGGHYPHIVPA-----------------
------------------------------------------------------------
------------------------------------------------------------
AVGTPVIIPPPP---------------------------------GYGAPPYIVPVAYPV
PPNMMHQ-----------------------------------------------------
------------------------------------------------------------
------------------------------------------------------------
------------------------------------------------------------
------------------------------------------------------------
------------------------------------------------------------
------------------------------------------------------------
------------------------------------------------------------
--------
>W.mirabilis.02458  [mRNA] [translate_table: standard]
------------------------------------------------------------
------------------------------------------------------------
------------------------------------------------------------
------------------------------------------------------------
------------------------------------------------------------
------------------------------------------------------------
------------------------------------------------------------
------------------------------------------------------------
-------------------------MPANM------------------------------
------------------------------------------------------------
------------------------------------------------------------
------------------------------------------------------------
------------------------------------------------------------
------------------------------------------------------------
------------------------------------------------------------
------------------------------------------------------------
--------------------------------------------PTD-------------
------------------------------------------------------------
------------------------------------------------------------
------------------------------------------------------------
----------------------------------------------W-------------
SKE-------------------------------------------------------QD
-------KA-------------------FETALAK----------------FWNE-----
------------------------------------------------------------
------------------------------------------------------------
-------------------------S--------K-------E-----------------
---------KWEK-----------------------------------------------
------------------------------------------------------------
-IA------------------------------AE-------------------------
------------------------------------------VS-G--------------
------K-----------------------------T-----------------------
-------------------------------------------AT---------------
---------------------------------DV-------KLH---------------
------------------------------------------------------------
----------------------------------------------------------FD
------------------------------------------------------------
------------------------------------------------------------
----------------------------------------VLVSDVEAIDGGI-----IP
------------------------------------------------------------
-------------------L----------------------------P-----------
------------------H-----------------------------------------
------------------------------------------------------------
------------------------------------------YSDE-----------NNG
TEV-----TD---------------------SVNGSQKG---------------------
-----------------------------NT-----------------------------
---------------------------P------LSSSSFVPQQGNGANKAG-S------
-KS--E-----------QERRKGVPW------------S----------EQ--------E
H----K------------------------------------------------------
------------------------------------------------------------
------------------------------------------------------------
------------------------------------------------------------
------------------------------------------------------------
---------------------LFLLGLEKYGKGDWRSISRN-------------------
-------------------------FVVTRTPTQVASH----------------------
---------------------------------------------------AQKYFIRLN
SMNRDRRRSSIHDITSVNGNDVSSPQAPITGQGNHPAGAASQPSGHSSPAG---------
------------------------------------------------------------
----------------------LPSVSVYGAPVGQPIAG---------------------
------------------------------------------------------------
------------------------------------------------------------
PIGSAVGTPVML---------------------------------PPGHAPPYIPVAYPM
PQPNMHR-----------------------------------------------------
------------------------------------------------------------
------------------------------------------------------------
------------------------------------------------------------
------------------------------------------------------------
------------------------------------------------------------
------------------------------------------------------------
------------------------------------------------------------
--------
>TnS000471965t04
------------------------------------------------------------
------------------------------------------------------------
------------------------------------------------------------
------------------------------------------------------------
------------------------------------------------------------
------------------------------------------------------------
------------------------------------------------------------
------------------------------------------------------------
------------------------------------------------------------
------------------------------------------------------------
------------------------------------------------------------
------------------------------------------------------------
------------------------------------------------------------
------------------------------------------------------------
------------------------------------------------------------
------------------------------------------------------------
--------------------------------------------MPS-------------
------------------------------------------------------------
-------------------E----------------------------------------
------------------------------------------------------------
----------------------------------------------W-------------
SKE-------------------------------------------------------QD
-------KA-------------------FEIALAK----------------YWDE-----
-----------------------------------------------AN-----------
------------------------------------------------------------
-------------------------G--------K-------G-----------------
---------KWEK-----------------------------------------------
------------------------------------------------------------
-IA------------------------------EE-------------------------
------------------------------------------VP-G--------------
------K-----------------------------G-----------------------
-------------------------------------------AT---------------
---------------------------------EV-------KLH---------------
------------------------------------------------------------
----------------------------------------------------------YD
------------------------------------------------------------
------------------------------------------------------------
----------------------------------------TL----------------KH
------------------------------------------------------------
---DVDA------------I----------------------------D-----------
------------------G--------------G--------------------------
---------VVAPPH---------------------------------------------
------------------------------------------YSDD--------------
--------YQ---------------------LAAAE--G---------------------
-----------------------------AD-----------------------------
---------------------------T------QNGS------------HK-G------
-----N-----------AQFSNSAYA------------A-------------L------Q
A-----------------------------------------------------------
------------------------------------------------------------
------------------------------------------------------------
------------------------------------------------------------
------------------------------------------------------------
---------------------NANGGSAAAAGGKGGSKSEQ-------------------
-------------------------ERRKGVPWSEHEHKLFLLGLEKYGKGDWRS-----
-------------------------------------------------ISRNFVVTRTP
TQVASHAQKYFIRLNSMNRDRRRSSIHDITTVNGTDTASPQTPITGQGNQS---------
------------------------------------------------------------
----------------------AAAASTHSSQSGALQNVSMYGAPVGQ------------
------------------------------------------------------------
------------------------------------------------------------
PVAGPGPASMAS---------------------------------AVGTPVMLPPGHTPS
YIPVAYP-----------------------------------------------------
------------------------------------------------------------
------------------------------------------------------------
-----------------------------MPQPNMHL-----------------------
------------------------------------------------------------
------------------------------------------------------------
------------------------------------------------------------
------------------------------------------------------------
--------
>W.mirabilis.08927  [mRNA] [translate_table: standard]
------------------------------------------------------------
------------------------------------------------------------
------------------------------------------------------------
------------------------------------------------------------
------------------------------------------------------------
------------------------------------------------------------
------------------------------------------------------------
------------------------------------------------------------
-------------------------MPASM------------------------------
------------------------------------------------------------
------------------------------------------------------------
------------------------------------------------------------
------------------------------------------------------------
------------------------------------------------------------
------------------------------------------------------------
------------------------------------------------------------
--------------------------------------------PTE-------------
------------------------------------------------------------
------------------------------------------------------------
------------------------------------------------------------
----------------------------------------------W-------------
TKE-------------------------------------------------------QD
-------KA-------------------FETALAK----------------YWDE-----
------------------------------------------------------------
------------------------------------------------------------
-------------------------S--------K-------D-----------------
---------KWRK-----------------------------------------------
------------------------------------------------------------
-IA------------------------------EE-------------------------
------------------------------------------VP-G--------------
------K-----------------------------S-----------------------
-------------------------------------------PT---------------
---------------------------------DV-------KLH---------------
------------------------------------------------------------
----------------------------------------------------------YD
------------------------------------------------------------
------------------------------------------------------------
----------------------------------------AL----------------VD
------------------------------------------------------------
---D---------------V----------------------------QSIDGGVVPAPV
YSD-------------ENL--------------G--------------------------
--------------G---------------------------------------------
------------------------------------------VDSA-----------DAG
NGI-----LK---------------------GNGQF-SG---------------------
-----------------------------SG-----------------------------
--------------------YS-----A------LPSN------------SG-GGGVGGK
GSSKAE-----------QERRKGVPW-----------------------TEQE------H
K-----------------------------------------------------------
------------------------------------------------------------
------------------------------------------------------------
------------------------------------------------------------
------------------------------------------------------------
---------------------LFLLGLEKFGKGDWRSISRN-------------------
-------------------------FVITRTPTQVASH----------------------
--------------------------------------------------------AQKY
FIRLNSTNSVNRDRRRSSIHDITSVNSTDASPQQTPITGQGTQSADAASQP---PTHS--
------------------------------------------------------------
----------------------SQAGLQSVSMYGPTVGQPMTG-----------------
------------------------------------------------------------
------------------------------------------------------------
PIGSAVGTPVML---------------------------------PPGHAPPYMPVAYPM
PQPNMHR-----------------------------------------------------
------------------------------------------------------------
------------------------------------------------------------
------------------------------------------------------------
------------------------------------------------------------
------------------------------------------------------------
------------------------------------------------------------
------------------------------------------------------------
--------
>Solyc03g119740.3.1.ITAG3.2
------------------------------------------------------------
------------------------------------------------------------
------------------------------------------------------------
------------------------------------------------------------
------------------------------------------------------------
------------------------------------------------------------
------------------------------------------------------------
------------------------------------------------------------
----------------------MSPSDSSS------------------------------
------------------------------------------------------------
------------------------------------------------------------
------------------------------------------------------------
------------------------------------------------------------
------------------------------------------------------------
------------------------------------------------------------
------------------------------------------------------------
--------------------------------------------SSV-------------
------------------------------------------------------------
-------------------V----------------------------------------
------------------------------------------------------------
----------------------------------------------W-------------
SRE-------------------------------------------------------EE
-------KA-----------------------FEN----------------AIAQ-----
------------------------------------------------H-----------
------------------------------------------------------------
---------------------WVEDS--------E-------Q-----------------
---------QWEQ-----------------------------------------------
---------------------------------------------------------FAS
MVP------------------------------TK-------------------------
------------------------------------------TIDE---------L----
------K-----------------------------E-----------------------
------------------------------------------------------------
---------------------------------HY-------QLL---------------
------------------------------------------------------------
----------------------------------------------------------LE
------------------------------------------------------------
------------------------------------------------------------
----------------------------------------DV----------------AA
------------------------------------------------------------
-------------------I----------------------------E-----------
------------------A--------------G--------------------------
---------QVPIPN---------------------------------------------
------------------------------------------YKGE-----------EAS
S-S-----ST---------------------KEVNL--G---------------------
------------------------------------------------------------
--------------------------------------------------YP-G------
-SV--D-----------GRRSN--CG------------Y----------AN---------
-----G------------------------------------------------------
------------------------------------------------------------
------------------------------------------------------------
------------------------------------------------------------
------------------------------------------------------------
---------------------FSGTNHDPIGHGGKGNSRSE-------------------
-------------------------QERRKGIPWTEEEHRLFLLGLDKFGKGDWR-----
-------------------------------------------------------SISRN
FVISRTPTQVASHAQKYFIRLNSMNRDRRRSSIHDITSINNGGDVSTHQAP---ITGQ--
------------------------------------------------------------
----------------------QVNPNPSNPAALGPSVKHRTQPNMHSMGMYGAPMGH--
------------------------------------------------------------
------------------------------------------------------------
PVAAPPSHLASA---------------------------------VGTPVMLPHGHHPPY
VLPLAYP-----------------------------------------------------
------------------------------------------------------------
------------------------------------------------------------
--------------------------IPPPPPPMHQ------------------------
------------------------------------------------------------
------------------------------------------------------------
------------------------------------------------------------
------------------------------------------------------------
--------
>Solyc04g008870.3.1.ITAG3.2
------------------------------------------------------------
------------------------------------------------------------
------------------------------------------------------------
------------------------------------------------------------
------------------------------------------------------------
------------------------------------------------------------
------------------------------------------------------------
------------------------------------------------------------
------------------------MTVDKS------------------------------
------------------------------------------------------------
------------------------------------------------------------
------------------------------------------------------------
------------------------------------------------------------
------------------------------------------------------------
------------------------------------------------------------
------------------------------------------------------------
--------------------------------------------RSS-------------
------------------------------------------------------------
-------------------I----------------------------------------
------------------------------------------------------------
----------------------------------------------W-------------
SRE-------------------------------------------------------QD
-------IE-----------------------FEN----------------ALAT-----
------------------------------------------------Y-----------
------------------------------------------------------------
----------------------------------PEDCV---D-----------------
---------RWEK-----------------------------------------------
------------------------------------------------------------
-IA------------------------------AD-------------------------
------------------------------------------VQ-GKTLQEVKNHYEILL
DDVSRIE-----------------------------S-----------------------
-------------------------------------------G----------------
---------------------------------YV-------PLP---------------
------------------------------------------------------------
--------------------W-------------------------------------YN
------------------------------------------------------------
------------------------------------------------------------
----------------------------------------------------------ST
------------------------------------------------------------
-------------------F----------------------------D-----------
------------------R-----------------------------------------
--------------S---------------------------------------------
------------------------------------------LCND--------------
--V----------------------------GGERI--G---------------------
-----------------------------KK-----------------------------
--------------------SG------------VSGR------------LN-SESNDGG
KSTKLE-----------QDRRKGVAW-----------------------TEDE------H
R-----------------------------------------------------------
------------------------------------------------------------
------------------------------------------------------------
------------------------------------------------------------
------------------------------------------------------------
---------------------LFLLGLEKYGKGDWRSISRN-------------------
-------------------------FVVTRTPTQVASH----------------------
---------------------------------------------------AQKYFIRLN
SMNKDRRRTSIHDITSVNNGDVSVPRVPITGQTIGSSGKSNKLSPTAPIAPIGVGIYG--
------------------------------------------------------------
------------------------------------------------------------
------------------------------------------------------------
------------------------------------------------------------
ATTIGQPVTGPM---------------------------------VNVVDQRQIQDLDIM
GSSLGYY-----------------------------------------------------
------------------------------------------------------------
------------------------------------------------------------
--------------------------------YDQP------------------------
------------------------------------------------------------
------------------------------------------------------------
------------------------------------------------------------
------------------------------------------------------------
--------
>Zm00001d001837_T001.RefGen_V4
------------------------------------------------------------
------------------------------------------------------------
------------------------------------------------------------
------------------------------------------------------------
------------------------------------------------------------
------------------------------------------------------------
------------------------------------------------------------
------------------------------------------------------------
------------------MAVDEASSSGGG------------------------------
------------------------------------------------------------
------------------------------------------EEGC--------------
------------------------------------------------------------
------------------------------------------------------------
------------------------------------------------------------
------------------------------------------------------------
------------------------------------------------------------
----------------------------------------------G-------------
------------------------------------------------------------
-------------------S----------------------------------------
------------------------------------------------------------
----------------------------------------------W-------------
TRE-------------------------------------------------------QE
-------KA-----------------------FEN----------------AVAT-----
-------------------------------------------MGGEED-----------
------------------------------------------------------------
-------------------------G--------D-------A-----------------
---------RWEK-----------------------------------------------
------------------------------------------------------------
-LA------------------------------EA-------------------------
------------------------------------------VE-G--------------
------K-----------------------------T-----------------------
-------------------------------------------PE---------------
---------------------------------EV-------RRH---------------
------------------------------------------------------------
----------------------------------------------------------YE
------------------------------------------------------------
------------------------------------------------------------
----------------------------------------LL----------------VE
------------------------------------------------------------
---D---------------V----------------------------D-----------
---------------------------------G--------------------------
--------------I---------------------------------------------
---------------------------------------------------------ESG
R-------VP---------------------LPAYAADG---------------------
-----------------------------AA-----------------------------
---------------------------EEGGGGGKKGS------------GG-G------
-GTHGDKGSAKSAE---QERRKGIAW-----------------------TEDE------H
R-----------------------------------------------------------
------------------------------------------------------------
------------------------------------------------------------
------------------------------------------------------------
------------------------------------------------------------
---------------------LFLLGLEKYGKGDWRSISRN-------------------
-------------------------FVISRTPTQVASH----------------------
---------------------------------------------------AQKYFIRLN
SMNRERRRSSIHDITSVNNGDPSTAQGPITGQTNGQAANPGKPSKQSPQPANTPPGVD--
------------------------------------------------------------
----------------------AYGTTIGQPVGGPLVSAVGTPVTL--------------
------------------------------------------------------------
------------------------------------------------------------
PVSAPPHLAYGM---------------------------------RAPVPGAVVPGAPVN
IAPMPYP-----------------------------------------------------
------------------------------------------------------------
------------------------------------------------------------
-----------------------------MPPPPSHG-----------------------
------------------------------------------------------------
------------------------------------------------------------
------------------------------------------------------------
------------------------------------------------------------
--------
>AT5G08520.1.TAIR10
------------------------------------------------------------
------------------------------------------------------------
------------------------------------------------------------
------------------------------------------------------------
------------------------------------------------------------
------------------------------------------------------------
------------------------------------------------------------
------------------------------------------------------------
--------------------MTVEEVSDGS------------------------------
------------------------------------------------------------
------------------------------------------------------------
------------------------------------------------------------
------------------------------------------------------------
------------------------------------------------------------
------------------------------------------------------------
------------------------------------------------------------
------------------------------------------------------------
------------------------------------------------------------
-------------------V----------------------------------------
------------------------------------------------------------
----------------------------------------------W-------------
SRE-------------------------------------------------------DD
IAFE---RA-----------------------LAN----------------NTDE-----
------------------------------------------------------------
------------------------------------------------------------
-------------------------S--------E-------E-----------------
---------RWEK-----------------------------------------------
---------------------------------------------------------IAA
DVP------------------------------GK-------------------------
---------------------------------------------SVEQIKEHYEL----
LVEDVTR-----------------------------I-----------------------
-------------------------------------------ES---------------
---------------------------------GC--------VP---------------
------------------------------------------------------------
--------------------L-------------------------------------PA
------------------------------------------------------------
------------------------------------------------------------
----------------------------------------YG----------------SP
------------------------------------------------------------
---E--------------------------------------------------------
---------------------------------G--------------------------
--------------S---------------------------------------------
------------------------------------------NGHA-----------GDE
G-A----------------------------SSKKG--G---------------------
-----------------------------NS-----------------------------
--------------------HA------------GESN------------QA-G------
-KSKSD-----------QERRKGIAW-----------------------TEDE------H
R-----------------------------------------------------------
------------------------------------------------------------
------------------------------------------------------------
------------------------------------------------------------
------------------------------------------------------------
---------------------LFLLGLDKYGKGDWRSISRN-------------------
-------------------------FVVTRTPTQVASH----------------------
---------------------------------------------------AQKYFIRLN
SMNKDRRRSSIHDITSVGNADVSTPQGPITGQNNSNNNNNNNNNNSSPAVAGGGNKSA--
------------------------------------------------------------
----------------------KQAVSQAPPGPPMYGTPAIGQPAVGTPVN---------
------------------------------------------------------------
------------------------------------------------------------
LPAPPHMAYGVH---------------------------------AAPVPGSVVPGAAMN
IGQMPYT-----------------------------------------------------
------------------------------------------------------------
------------------------------------------------------------
-----------------------------MPRTPTAHR----------------------
------------------------------------------------------------
------------------------------------------------------------
------------------------------------------------------------
------------------------------------------------------------
--------
>Lchi01531_Lch
------------------------------------------------------------
------------------------------------------------------------
------------------------------------------------------------
------------------------------------------------------------
------------------------------------------------------------
------------------------------------------------------------
------------------------------------------------------------
------------------------------------------------------------
---------------------------MSA------------------------------
------------------------------------------------------------
------------------------------------------DETS--------------
------------------------------------------------------------
------------------------------------------------------------
------------------------------------------------------------
------------------------------------------------------------
------------------------------------------------------------
--------------------------------------------SRS-------------
------------------------------------------------------------
-------------------L----------------------------------------
------------------------------------------------------------
----------------------------------------------W-------------
SRE-------------------------------------------------------QD
-------KL-------------------FEEALVS----------------YPED-----
------------------------------------------------C-----------
------------------------------------------------------------
-------------------------S----------------D-----------------
---------RWEK-----------------------------------------------
------------------------------------------------------------
-IA------------------------------AA-------------------------
------------------------------------------VP-G--------------
------K-----------------------------T-----------------------
-------------------------------------------ID---------------
---------------------------------EI-------KHH---------------
------------------------------------------------------------
----------------------------------------------------------YE
------------------------------------------------------------
------------------------------------------------------------
----------------------------------------LL----------------VE
------------------------------------------------------------
---D---------------V----------------------------NNIDAGLVPLPC
YAS-------------SSE--------------G--------------------------
------------------------------------------------------------
------------------------------------------SADH-----------EGE
GGA-----GR---------------------KAAHF--G---------------------
-----------------------------NL-----------------------------
---------------------------Q------NESS------------HG-GKAS---
-RS--D-----------QERRKGIAW-----------------------TEDE------H
R-----------------------------------------------------------
------------------------------------------------------------
------------------------------------------------------------
------------------------------------------------------------
------------------------------------------------------------
---------------------LFLLGLDKYGKGDWRSISRN-------------------
-------------------------FVVSRTPTQVASH----------------------
---------------------------------------------------AQKYFIRLN
SMNKDRRRSSIHDITSVGNGDVSVPQGPITGQSNAPTGTASKSVKQSSQPP---SGAS--
------------------------------------------------------------
----------------------GVGMYGTTTIGQPIGGSLVSAVGTPV------------
------------------------------------------------------------
------------------------------------------------------------
NLPAPPHMAYGV---------------------------------RAPVAGAVVPGTPMN
MPPVTYP-----------------------------------------------------
------------------------------------------------------------
------------------------------------------------------------
-----------------------------MPHTSAHR-----------------------
------------------------------------------------------------
------------------------------------------------------------
------------------------------------------------------------
------------------------------------------------------------
--------
>W.mirabilis.18784  [mRNA] [translate_table: standard]
------------------------------------------------------------
------------------------------------------------------------
------------------------------------------------------------
------------------------------------------------------------
------------------------------------------------------------
------------------------------------------------------------
------------------------------------------------------------
-------------------------------------------------------MIMIS
RQSKTKKTEVLSSSRRRKKPSRARQKRRGA------------------------------
------------------------------------------------------------
--------------------------------VIVSDHRNRMSRSL--------------
------------------------------------------------------------
------------------------------------------------------------
------------------------------------------------------------
------------------------------------------------------------
------------------------------------------------------------
--------------------------------------------QRP-------------
------------------------------------------------------------
-------------------P----------------------------------------
------------------------------------------------------------
----------------------------------------------P-------------
LPL-------------------------------------------------------TT
-------SQ-----------------------IVGG---------------FLKM-----
------------------------------------------------R-----------
------------------------------------------------------------
-------------------------E--------D-------Q-----------------
---------DWLS-----------------------------------------------
--------------------------------------------------------RWEE
ELPSPDDLMPLNQNLITPDLAAAFKIHQNSTDSGS-------------------------
------------------------------------------GFPG--------------
------S-----------------------------V-----------------------
-------------------------------------------QN---------------
---------------------------------SISISNPQQTLQ---------------
------------------------------------------------------------
------------------------------------------------------------
------------------------------------------------------------
------------------------------------------------------------
----------------------------------------------------------RP
------------------------------------------------------------
---G---------------I----------------------------E-----------
---------------------------------G--------------------------
-----GGVGGGVSKR---------------------------------------------
------------------------------------------LELE-----------EEE
SSVGAGPPAT---------------------AAAEN--G---------------------
-----------------------------GS-----------------------------
---------------------------S------VGGSGE----------EP-A------
-RT--L-----------KRPRL--VW-----------------------TPQL------H
KRFVDA------------------------------------------------------
------------------------------------------------------------
------------------------------------------------------------
------------------------------------------------------------
------------------------------------------------------------
---------------------VGQLGIKNAVPKTIMQLMNVDGLTRENVASHLQKYRLY-
-------------------------LKRVQGFSSEGPSSCDHLFASTPVPSHFLPREDVV
VPLVPMLGHAHLVSPGPSPAQAHHHHPHHYAGFDPRFLGALPRQAPNPAQQQQQQQQQRI
LSAAMTRAEYVVDDMTPRGGVGGGVSKRLELEEEESSVGAGPPATAAAENGGSSVGGS--
------------------------------------------------------------
----------------------GEEPARTLKRPRLVWTPQLHKRFVDAVGQLGIKNAVPK
TIMQLMNVDGLT------------------------------------------------
------------------------------------------------------------
RENVASHLQKYR---------------------------------LYLKRVQGFSSEGPS
SCDHLFA-----------------------------------------------------
------------------------------------------------------------
------------------------------------------------------------
-----------------------------STPVPSH------------------------
-------------------------------FLPREDVVVPLVPMLGHAHLVSPGPSPAQ
AHHHHPHHYAGFDPRFLGALPRQAPNPAQQQQQQQQQRILSAAMTRAEYVVDDMTPVSSP
PPRQVLTLFPTGDN----------------------------------------------
------------------------------------------------------------
--------
>Zm00001d024538_T001.RefGen_V4
------------------------------------------------------------
------------------------------------------------------------
------------------------------------------------------------
------------------------------------------------------------
------------------------------------------------------------
------------------------------------------------------------
------------------------------------------------------------
------------------------------------------------------------
---------------------------MEF------------------------------
------------------------------------------------------------
--------------------------------ID--------------------------
------------------------------------------------------------
------------------------------------------------------------
------------------------------------------------------------
------------------------------------------------------------
------------------------------------------------------------
------------------------------------------------------------
------------------------------------------------------------
-------------------P----------------------------------------
------------------------------------------------------------
----------------------------------------------W-------------
DSQ-------------------------------------------------------SR
-------AR------------------------------------------VVHS-----
------------------------------------------------------------
------------------------------------------------------------
-------------------------G--------ANS-----T-----------------
---------SFSS-----------------------------------------------
------------------------------------------------------------
-ST------------------------------AK-------------------------
------------------------------------------APLS---------L----
------R-----------------------------H-----------------------
-------------------------------------------AA---------------
---------------------------------SC-------AAA---------------
------------------------------------------------------------
----------------------------------------------------------AV
------------------------------------------------------------
------------------------------------------------------------
----------------------------------------AL------------------
------------------------------------------------------------
-------------------L----------------------------A-----------
---------------------------------A--------------------------
--------------A---------------------------------------------
------------------------------------------FY----------------
--L-----LP---------------------TYQIL--S---------------------
-----------------------------SL-----------------------------
------------------LIWI------------ASSL------------LL-A------
-----P----------------------------------------------F------A
P-----------------------------------------------------------
------------------------------------------------------------
------------------------------------------------------------
------------------------------------------------------------
------------------------------------------------------------
---------------------LSATGGDISVGRGRVVPAPE-------------------
-------------------------PAPEPTPEPTPAP----------------------
----------------------------------------------------RRGRRQNP
VPTPTKPSDPGTPPVQSAASLHPLQKATTADGAVVDGGEREEDAGEWTDQE---LELL--
------------------------------------------------------------
----------------------RRQMVKHPAGEPQRWEKIAAVFGGRRTPENVIRAAKSG
APAAGGSSF---------------------------------------------------
------------------------------------------------------------
EQFLRKRKPLDP---------------------------------RAEAAVTADDAGGAE
SADAAWS-----------------------------------------------------
------------------------------------------------------------
------------------------------------------------------------
-------------------AGDDRALLNALKEFPKD------------------------
-------------------------------------------------TAMRWEKVAAS
VPGKTKAVCMKRITELKRDFRSTKTASEAAS-----------------------------
------------------------------------------------------------
------------------------------------------------------------
--------
>PP1S108_81V6.1_Php
------------------------------------------------------------
------------------------------------------------------------
------------------------------------------------------------
------------------------------------------------------------
------------------------------------------------------------
------------------------------------------------------------
------------------------------------------------------------
------------------------------------------------------------
----MKKVMAKAVVGPVRGVLKMPSMIVGQ------------------------------
------------------------------------------------------------
--------------------------------ENRLARRFESKNALVEDPVGMERE----
------------------------------------------------------------
------------------------------------------------------------
------------------------------------------------------------
------------------------------------------------------------
------------------------------------------------------------
--------------------------------------------RKS-------------
------------------------------------------------------------
-----------------MNP----------------------------------------
------------------------------------------------------------
----------------------------------------------W-------------
SWEEKRVFLEKFAVYNKNFSKIASHLELKTTADCVEFYYRNQKS--------------ED
F------ER-----------------------IRRRQQLKKRRDYSRVGGSFLSTGLQTS
SQRREANGHGRTEGANVQTVGAVVGVSHISVGTKAARSSMQQKPVERQR-----------
------------------------------------------------------------
---------VSSALEPGSLPGAVEIG--------K-GVSGKEN-----------------
---------KWCG-----------------------------------------------
------------------------------TGGVSGSAAGRGGIFGMVLSGATVSCGLSS
AVA------------------------------GA-------------------------
------------------------------------------VKIGRERSSVKTMVDAGL
VVA---R-----------------------------C-----------------------
-------------------------------------------GQ---------------
------------------------------YEPNCFGAKGTRSIHPPLG-----------
------------------------------------------------------------
--------------------L-------------------------------------EN
------------------------------------------------------------
------------------------------------------------------------
----------------------------------------FA----------------KE
------------------------------------------------------------
---E--------------------------------------------G-----------
------------------D--------------A--------------------------
--------------Q---------------------------------------------
------------------------------------------WTDR-----------ERE
L-F-----TE---------------------GVRLF--G---------------------
-----------------------------KD-----------------------------
--------------------FE-----R------IAVHVGSTKSVGQCKAFF-C------
-KTRKRLGLDKLVEKYEDSLKV--RY-GGVMAESLECADVGRGEAAGMVAEDL------R
TSSLFE------------------------------------------------------
------------------------------------------------------------
------------------------------------------------------------
------------------------------------------------------------
------------------------------------------------------------
---------------------CSCPGMEVESHGDKGDENEKSVEAVVPVDVQEMEAVEVE
AVEGVRVEGVVVEVQSVESEVVQDVAIADDALVNGDVEPRGIEGFVAEDDASQELMSKDE
AIEKSVEDTGFEIAVVVASAADADVDKASSNASVEVTAFNEALRDETVEDAAVEQVVVSE
CLDAAAGILENENLAVEGSIVLEQVGTDGHPDEGRGVGGVAVETSNGVCEE---GNGD--
--------------------------------------------------------AVGA
TSVVVISKDVLLGSFVCLKEDTAIVDSACPADREPVASTPAVDASGAEDPVCVRTDAVNV
PNDASVEAVKVDAAEDVFTGNKSTDLAAGCTIREGDPADVVKVAESGLESSKCVAAVGVD
KAVFPVTKMSTQVA----------------------------------------------
DEPEAKASPKVD---------------------------------VKSEPGSPQVATSVS
TDSASFTSAAAAVSHSGEPVFSTTSSMQGREKVGRVGGGETKSRREPTSWTQEEK-----
------------------------------------------------------------
------------------------------------------------------------
-------------------EKFADIIRNHGKDWTRLHECLPSKSLTQIKTYFQNSKAKLG
LLNAEGVNVPGGRVAGSRKRKVDEAENGSNNVSCLSSGNELKGGGVSASDMDGVCQNVKA
AVGGVPSMNPSMGMGSGPSGLESMLYPFLGQRVEDQIALQNFVRMYSANGLAQNIAGGVN
PFVQQYGFPMFPNAGHQRASQLSLQQQLAASLAQKSGQAKGLQQQELQGFGSVQQSGQAS
VQQKVAHQLQSAQVGRGGWLRS--------------------------------------
--------
>PP1S143_44V6.1_Php
------------------------------------------------------------
------------------------------------------------------------
------------------------------------------------------------
------------------------------------------------------------
------------------------------------------------------------
------------------------------------------------------------
------------------------------------------------------------
----------------------------------MSGPKGARSVNIRRGLTTSAGEETDA
QWTDKERELFTEAVRLFRRDFESIAAHVGSTKSEGQCKSFFSKTRKRLRLDQLVEKHQAA
LNFSADAAVAESPECIDVQMEEVPGAAAEVVLVASLEANIYPSLGEEKVWNEATESGKVE
EVANDVSIQATEAVEAEMCEDIAAEKTVEEESCEDVVVAKAVEEGLCEGVAIERAGKEEI
FDNAAVHKAVEEVLSEDVKVEMAVKEETVEDVAIVMAVEDALSEVVSDEKAVEEVLSEDL
LDEKAMEDGSIEEKAGEDGSIEEKAGEDGSVEVKTVENEGVVRKAVEHGAVKDVVVDDET
VDDVA-------------------------------------------------------
------------------------------------------------------------
------------------------------------------------------------
--------------------------------------------EEGVVGVIEVVETVDF
VGVSMDLTVESAVCPLESPDIVENLEKAEADVGAGACSMNECDTGEAEDVVAACIKAEPV
VVDEGVVSEPLTVDAGEELPAGNSSGSSADCGMQEEGDAVEVAKGAESVVESVKREVDAG
DDKGLGTVVATSILASEEQIVEASGAVDVKHQAGSPQMAVSTGTESGSCAIGAEGACHSG
KAAYATTSSMHGSQQCREKSGRVGSGEAKSRREPTS----------W-------------
TQE-------------------------------------------------------EK
-------EV-----------------------FAD----------------IIRN-----
------------------------------------------------H-----------
------------------------------------------------------------
-------------------------G----------------K-----------------
---------DWTR-----------------------------------------------
---------------------------------------------------------LHE
CLP------------------------------TK-------------------------
-----------------------------SLTQIKTYFQNSKAKLG--------LVNSEG
VSVGGGRGSGSRKRKAEEVDNMSNNVGCVNGRIESKC-----------------------
-------------------------------------------GS---------------
-------------------------------VSGGDVDGGGQKVKGGMGDPPSMSVSAGM
GTIPVGLEGLAYPFFGQRVEDQMALHQ---------------------------------
--------------------F-------------------------------------IR
------------------------------------------------------------
------------------------------------------------------------
----------------------------------------QLQLCNPNGFPQNIPPMLHP
------------------------------------------------------------
---L---------------L----------------------------Q-----------
------------------QQGLGVFPDPGLQRAG--------------------------
--------------P---------------------------------------------
--------------------------------PNLQQQFAASMSQK-----------TSQ
S-MGLQLALQGPGVGQQSGAVDLHQQGAHQLLNSQVWRG---------------------
------------------------------------------------------------
--------------------WQ------------IMDL------------AA-A------
-RSQQQLLANMMQQQAAAQLQQQQHP------------CSKSVVHSLQQAVLLQPGQVAQ
R----Q------------------------------------------------------
------------------------------------------------------------
------------------------------------------------------------
------------------------------------------------------------
------------------------------------------------------------
---------------------QQQLMSPQVVHHSQAHQAGGQHQQYQALLQHQQFQQTVQ
HFQQQQDHVQAQALIHQHHSSHAPLPPSLVSSSKSIAVMPLPQHLSKIPLAPVLQQGIAV
HEERNGAGVTSSRVNEGSAGSSHCEDASIQQVESGELRGSCSNGGPRGQDFSRAEFHQLS
GAVQRAPPSQTAVPLRPSPISATESPQTRPGDVKLFGQSLLSQPTCSAGLQSAARAAP--
------------------------------------------------------------
--CATDKVSLQQSPVHTMTLSSTTGTSVPAATVSKVYGSETSFGGMSSMSDGRQSIWPSL
GNLGSIETRNIANGMHLQAGPLWKSKERESKLHNMQESRMFREAR---------------
------------------------------------------------------------
DAEPGQSTPTNS---------------------------------YKLQPLEHSRNIQEH
SRSEGFPSLNNPGFYLNEQGGGGGFSVSSVEASRPELERRNESSSIGSSGCERGP-----
------------------------------------------------------------
------------------------------------------------------------
-------------------STCGRSSRGQMDSFAMKAAGLLANGPQVPRTMMNSLMAVAD
LHQSRSLLSGIGSPRLEDHQCGNFIRQAANGAAVDTLKADASVGLAGPLAAPQAHLSGGD
LLQQCVRDSGMYFTQHYSHLADHPGVSPGAWYAGTGLMHPSDVQRMLVNPALNPFLLGAL
SRAPSAAEEHLGSIESRDPDNGGSGLR---------------------------------
------------------------------------------------------------
--------
>PP1S143_55V6.1_Php
------------------------------------------------------------
-----------------------------------------------MYSPGRGDARATA
PPNARDSSTSMPIDHSSAWQREPYNRDVRLDRGDRDRTIGGKREWSSDRASPGAPYQRGF
GGLHSVNGNLGPPNKRRLNGRHSGFHTENRRYGSAGYRGEPPFGSIVPLDNGLARKLDRD
SFYPGSGCLVTNTGFSNGPGIDHRSKELEEKLKLGSFLSSGNGRDGGASGGHDQNGRPFP
SQVLTEVENTSWERERSKGLVGNGWESSQRSEREHRERLLGKAESYSRREGKFSQFEGGK
DSSQVDQDLELRKLDRCGSSSWDSFSGDTVCESKLSVHGLDWRRKERSTSDCLSRSASYV
ASNGGTKESMVRSQGLDVSGRASSPHRSPKSKPPSARVEVSRDDGNHPSPPKRPRLGWGQ
GLAKYEKKKVVETDENVVSGSVGSVSGGGR--SSITSVISGPTTEVVQTQDLQMAEDSTV
SVVSKLAPSPSLTPSVSLLPQTLESVSKPCLESPGVTREDLNKSYVKAANGIDLPTLTAT
SPGSRVEDSVTNADLFAATECSLELSVRQSDSCEPVERPTALKESSSCRASPAAPCSVEQ
CCGLEVTQEVCSTGDTTWWSKEDILQRVEKLESEIEQVERELATLEQFRSLKNDAPTPVP
ETFEDSADKDTGTELEPGKNGHHVMGQDAVVLHAGSMECRDDSQPLLASSPNRICSVSPE
CISHSVSSLETGAAVGAGPPMCNQAMGSKHRSIENEFLVMEEGQSHEGEKEATSDQTMVE
SEGEGSLVSSPSAEVYLPHMTHRERAGVKVRMSKSAIAEKESSDAAMVVGDVEAVARGLI
GENKDQARHASEAFLHLLSQGGRGEGKVYSCPVEAPVWKENVERHVRNQEKMLEKIAERR
QSARFVEQVLTIKFRALKDAWRQEQFGTSQQQRGTKPVRRWEAEKRG--------GTAGC
HRSSLRLRPVQAGGGKLEAQSEESMKRVMVEPVVGPLRPALKMPAMILGERERLARRFES
NNALVEDPVRVESERKSMNP----------------------------------------
------------------------------------------------------------
----------------------------------------------W-------------
SAEERRVFLEKFAVYNKNFSKIASHLEYKTTADCVEFYCRNQKS--------------ED
F------EK-----------------------IRRRQQLQKRRDCSRLGGSFLST-----
------------------------------------------------------------
------------------------------------------------------------
-------------------------GLQPNSRQREANIDARSE-----------------
---------GWNM-----------------------------------------------
--------------------QTSGAVSTVCQITVGAKAARSSTHHKPLERQRTSSSLDPG
SLPAVVEIAKSTSGKESRPSGIPPLPSGAAGSGTT-------------------------
---------------------------------------------GSCSLSSATAASVKV
S-----R-----------------------------ERTSVKSNWNGGSAVARSGTKEQQ
MSGPKGARSVNIRRGLTTSAGEEANAQWTDKERELFTEAVSLFGK---------------
-----------------DFESIAAHVGSTKSEGQCKSFFSKTRKRLRLDQLVEKYQAALN
FRADAAVAESPEFIDVQMEEVPGAAAEVVLVASLEANIYPSLGEEKV-------------
--------------------WNEATESGKVEEVANDVSVQATEAVEAEMCKDIAAEKTVE
EESYEDVVVAKAVEEGLCEGVAIERAGKEEIFDNAAVHKAVEEVLSEDVGVEKAVEDRSV
EAKGVEVECTPGKGVEHQAVKDEVVDDETVEDVAEEGVVGVIEVVETVDFVGVSMDLTVE
SAVCPPESPDIVEDVKKAEADVGAGACSMNECDTGEAEDVFAACIKAEPVVVDEEVVSEP
----------------------LTVDAGEELPAGNSSGSSADCGMQEEGDAVEVAKGAES
VVESVKREVDAGDDKGLGTVVATSTLAAEEQLVEASGAVDVKHEAGSPQVAVSTGTESGS
CAI-------------GAE--------------GACHSGKAAYATTSSMHGSQQCREKSG
RVGSGEAKPRREPTS---------------------------------------------
------------------------------------------WTQE-----------EKE
V-F-----AD---------------------IIRNY--G---------------------
-----------------------------KD-----------------------------
--------------------WT-----R------LHEC------------LP-T------
-KS--L-----------TQIKT--YF------------QNSKAKLGLVNSEGVSVGGGRG
SGSRKR------------------------------------------------------
------------------------------------------------------------
------------------KAEEVDNMSNNVGCVSGGNESKCGSVSGGDVDGGGQKVKGGM
GDPPSMSVSAGMGTIPVGLEGLAYPFFGQRAEDQMALHQFMRQLQLCNPNGLPQNIPPML
YPLLQQQGLGVFPYPGLQRAGPPNLQQQFAASMSQKTSQSMGLQLALQGPGVGQQSGAVD
LHQQGAHQLQNSQAARSQQQLLANMMQQAAAQQAAAQLQQQQYQYSKSVVHPQQQVMVLQ
PGQVSQRQQQLVSQQVGHHPQVQQVCQAQESSSVHPVGSESLGVNHPDQLTFHLKQLHEQ
QQQQAYIQQPQFQRAVHLVQKQQQQQHSQHDLAESNSQGHIHQHHSCHTSPVPSVAVPKP
KGLMISPQQPTATFSAPLLQQGGSIHRQDQQPQHGVSMTLFSGNGGSSLSG---NVGDVS
NYHGELGELRENCSDEGAAKAREFSRADLHQMSAAVQRVKPLQAAVPPVPSSTPATESPQ
SRPVDVKLFGQSLLSQPTCSGALQSAARASLPTADKVSLRESAVYTTSSSPVTSMSVPAA
TGSKAYAKEASFSGVPAMP-----------------------------------------
------------------------------------------------------------
DGRQGGWPSTGY---------------------------------SVITEARKNVNGMRP
QVGPVWK-------SKEGELELHNIQEGRMSRGARRAEPEQNVPTITHKLYDHEQSRSDL
------------------------------------------------------------
------------------------------------------------------------
-------------------MHSRSEAHLSVNNFGDSANEQGGGFPSSSGEGLGADYERKS
ESTVLDSDGCERGSTMCSRGSRALADSFAMQTIGSLANGSQISRTVMNALVAFADLQSRN
LQSFSSTGSPRLEDHQWESLVRQAAHGAAVESLKAHPSVGRGGPSGAPQAHLSGGDLLQQ
CVRDGGMYFTQHYPRLASQPGVSSGAWNAGAGLMNPSDVQRVLVSPAFSSFLPGALSRAP
PAAEEHLGSTKSRDPDNGGGGLR-------------------------------------
--------
>W.mirabilis.18800  [mRNA] [translate_table: standard]
------------------------------------------------------------
------------------------------------------------------------
------------------------------------------------------------
------------------------------------------------------------
------------------------------------------------------------
------------------------------------------------------------
------------------------------------------------------------
---------------------------------------------------MISFVPTSA
AGGFSSHAEMAEEGDRVYESKKHIEPHSQR------------------------------
------------------------------------------------------------
--------------------------SLLYHDSNANSSSSDTSLVL--------------
------------------------------------------------------------
------------------------------------------------------------
------------------------------------------------------------
------------------------------------------------------------
------------------------------------------------------------
--------------------------------------------STD-------------
------------------------------------------------------------
-------------------PKPRLR-----------------------------------
------------------------------------------------------------
----------------------------------------------W-------------
TSD-------------------------------------------------------LH
-------ER-----------------------FVD----------------AVTL-----
------------------------------------------------L-----------
------------------------------------------------------------
-------------------------G----------------G-----------------
---------PDKA-----------------------------------------------
------------------------------------------------------------
-TP------------------------------KS-------------------------
-------------------------------------VLRIMGVKG-------LTLYHLK
SHLQKYR-----------------------------L-----------------------
-------------------------------------------GK---------------
--------------------------------QPH-------KDK---------------
------------------------------------------------------------
--------------------M-------------------------------------IS
------------------------------------------------------------
------------------------------------------------------------
----------------------------------------FV----------------PT
------------------------------------------------------------
---S---------------A----------------------------A-----------
---------------------------------G--------------------------
--------------G---------------------------------------------
------------------------------------------FSSHAEMAEEGDRVYESK
K-H-----IE---------------------PHSQR--S---------------------
---LLYHDSNANSSSSDTSLVLSTDPKPRLR-----------------------------
--------------------WTSDLHERFVDAVTLLGG-------------PDKATPKSV
LRI--------------MGVKGLTLY------------H-------------L------K
S----H------------------------------------------------------
------------------------------------------------------------
------------------------------------------------------------
------------------------------------------------------------
------------------------------------------------------------
---------------------LQKYRLGKQPHKDVSLDSSK-------------------
-------------------------DAYGSTSCRVTEAQGACTSVSSAIPPNTPYALQIT
EALRLQMEVQRRLHEQLEVQRHLQLRIEAQGKYLQSILEKARETLEGHNLSSIGLEATRT
ELSELASKVKSECIGSAFPSVSFPSMPEITVLPPESHSQLMHQQTQATDCSAYSCLTS--
------------------------------------------------------------
----------------------IETQERGHPDDMQSCARKRPRTVLDTKVHLWQDDYGQE
VI----------------------------------------------------------
------------------------------------------------------------
GEDNISSPSSRT---------------------------------KDPAMLFSSDGSPAE
DNVHSFA-----------------------------------------------------
------------------------------------------------------------
------------------------------------------------------------
-----------------------------DPKGTEH------------------------
-----------------------VKKRAYFIGPSTPVSTALSLRECTERFERRKQGFSNL
PDGLDLNIKGDTLEASKERQLDLNCLSWSR------------------------------
------------------------------------------------------------
------------------------------------------------------------
--------
>evm_27.model.AmTr_v1.0_scaffold00108.27.v1.0
------------------------------------------------------------
------------------------------------------------------------
------------------------------------------------------------
------------------------------------------------------------
------------------------------------------------------------
------------------------------------------------------------
-------------------------------------------------MFSLKFTSGGI
SAGNLTLVPTSEVVDFTSRLLSDFLIKKYRNNLKMPALFMDEKEKRYSRFVSWNGLVEDP
IAVEKERATINPWTAKEKEVFMEMLAMFGK--DFSKIASFLEHKTTADCVEFYYKNQKSE
SFEKIKKRLELKKQDRSFLTNTYLVTSGKKWHNEANAASLDVLGAASIVAACADDGKNTS
SSSRHKHLGRSIMGSYYSSSKILRPDDKLLERSGDVGAVSKNERESPATDLLAGICCALS
SEAMRSCITNSVTPGGHE------------------------------------------
------------------------------------------------------------
------------------------------------------------------------
------------------------------------------------------------
------------------------------------------------------------
--------------------------------------------RRF-------------
------------------------------------------------------------
-------------------PLRTAERPLTPVTTTADLIVQNSIEEEVEDTCSEDSCIELD
------------------------------------------------------------
----------------------------------------------W-------------
TDE-------------------------------------------------------EK
-------AV-----------------------FVT----------------AVRT-----
------------------------------------------------Y-----------
------------------------------------------------------------
-------------------------G----------------K-----------------
---------DFTS-----------------------------------------------
------------------------------------------------------------
-VS------------------------------HC-------------------------
------------------------------------------V--GSRSRDQCRIFFSKA
R-----K-----------------------------CLGLDVICPVGLGNEGSDADEEEE
EGHSSDTDGVTTCAVEMDSALGS--------------------AR---------------
---------------------------------SCS------KMD---------------
------------------------------------------------------------
----------------------------------------------------------MD
------------------------------------------------------------
------------------------------------------------------------
---------------------------------------MDL----------------EP
------------------------------------------------------------
---T---------------L----------------------------P-----------
------------------R-LKTLYEATSVSEMG--------------------------
--------------Q---------------------------------------------
------------------SEHDAEEVVEKQNTVLDKSQVESVFADQ-----------DEG
L-VIKGDEEQ---------------------LNVSL--A---------------------
-----------------------------NE-----------------------------
---------------------------QKNEEVGFSHS------------AP-Q------
-QHSEDEDLGG------RSVDDEAEWRETDHEEEACDSD----------AQ-LGAGVGYK
ESSCMM------------------------------------------------------
------------------------------------------------------------
------------------------------------------------------------
------------------------------------------------------------
------------------------------------------------------------
-----------SSPSGSNGGVDLKQKIDFDGCKPSGLKTDDSPLRQSSPSMSYMVSAMPP
VEQPVGDMKKCVSSCGDVADMQTCSGSISGWHCSNVLHDTETTAPFGSGPVSGHHVLDDG
IFKVGVTSLPHLKQPKTQIISWQQENFSLSGFSGGNAISVAKDHNRAPTQNSNCQGLPAT
SGNGAGSKQQHRQQQDASDRVQQQPVVAGMGSLDFYKQHQQRSPSYHQQLDSPSMHMILR
GHPLLQVTSNGDIASSMVALDSKKPKQLILRCDQPSLQSVRKENGSSISLSFTDRTVTQL
PNPQQQQQYHKRQSNGSSSDTLFLRPNREVPSCGSQHLLTCPPKVAGKQAHSSGESGEDL
VRSGDLKLFGKNILV---------------------------------------------
------------------------------------------------------------
PSQQSSSPESAG---------------------------------SKSAESLVPRAHENG
IGLSHFN-----------------------------------------------------
------------------------------------------------------------
------------------------------------------------------------
-------------------SSTKHNSSCGFSGMVESSSSRLGGAKVPPPSPPESGISMLS
SKYLVALDDQQQPPIFTSAMVVNRNDSSGRGGGLVSKKELNAAAEFHHQLYKGGYDSVAM
QPFTILSELQKRSSGVFQGSMANKKRGMSMNMNVGQGLVGGVGDNTVVSDPVAAMKMHFA
DQFVGVQAGFIGREEEVWRGDKTR------------------------------------
------------------------------------------------------------
--------
>Sacu_v1.1_s0061.g015282
------------------------------------------------------------
------------------------------------------------------------
------------------------------------------------------------
------------------------------------------------------------
------------------------------------------------------------
------------------------------------------------------------
------------------------------------------------------------
------------------------------------------------------------
-------------------MSTLSASPSAA------------------------------
------------------------------------------------------------
--------------------------------CS--------------------------
------------------------------------------------------------
------------------------------------------------------------
------------------------------------------------------------
------------------------------------------------------------
------------------------------------------------------------
--------------------------------------------TTS-------------
------------------------------------------------------------
-------------------P----------------------------------------
------------------------------------------------------------
----------------------------------------------E-------------
SPS-------------------------------------------------------EA
-------QP------------------------------------------YTDY-----
------------------------------------------------------------
------------------------------------------------------------
-------------------------S----------------N-----------------
---------AWTR-----------------------------------------------
------------------------------------------------------------
---------------------------------EQ-------------------------
------------------------------------------------------------
------E-----------------------------------------------------
------------------------------------------------------------
------------------------------------------KL----------------
------------------------------------------------------------
--------------------F-------------------------------------EN
------------------------------------------------------------
------------------------------------------------------------
----------------------------------------AL------------------
------------------------------------------------------------
---S---------------V----------------------------------------
------------------H-----------------------------------------
------------------------------------------------------------
---------------------------------------------------------DED
T-------------------------------------A---------------------
-----------------------------DR-----------------------------
--------------------WE-----N------VAAA------------VP-G------
-KD--A-----------DAVKR--HY------------E-------------L-------
------------------------------------------------------------
------------------------------------------------------------
------------------------------------------------------------
------------------------------------------------------------
------------------------------------------------------------
---------------------LVEDVKNIDSGKIILPSYSA-------------------
-------------------------SSDGGQDPVVGSGESSYAKNGALGNGTSNG-----
--------------------------------------------SNGNGGSGKVGNHKSS
DQERRKGIPWTEEEHRLFLLGLEKFGKGDWRSISRNFVISRTPTQVASHAQKYFIRLN--
------------------------------------------------------------
----------------------SLNKDRRRSSIHDITSVNNNGDVTQSSQGPITGQGTVG
PPL---------------------------------------------------------
------------------------------------------------------------
SHAPSGLSGATV---------------------------------YGAPVGQPIVGPGGS
TIGTPVA-----------------------------------------------------
------------------------------------------------------------
------------------------------------------------------------
-----------------------------LPPHGVA------------------------
--------------------------------------------------GPYIARGPSP
GPGLPGPPVSGVPVVYSVPQQPVSQPAVHR------------------------------
------------------------------------------------------------
------------------------------------------------------------
--------
>Azfi_s0108.g045225
MYSAGSIAPSNARDFPSSMPPDHTSPVSASSAQNPWERQSYSNSNNNTNSISRDRFPSSG
KKELWGSEHRSSSQRSSSSFSSNNKRRAPGFTGRHGAVENGRYGVAVSRPLDSSSIRSSE
NGKAERDTFTLSGGYISSPNADKHIKDTDGLHFRDTHISPVDVRTVSSPHYDPSPRNGNQ
NSFEILGSREGERLKSSSSHYSWGVSHRDQEFREKNVGRPDHYRRACPLPKLDSSREWSV
ENRELLEGRIDRYGSASNREPLFSEVCKDQSRHEWRNRDRGLYGGLSSRMPTYPSKSHPR
DIGIASARSEALGVISPKEETMVQNSQMHELNAEDSLSNSKKRPRLTWGQGLAKYEKEKI
EEDPLTQKTYENMKISEKDPLGQKIFDEVKTWDNSLTEKKGEVDTEERCKQNGDLQSQLS
LSHNEQLVDSENNDVHLEQGDTQEQCKQNEGLQSQFNVAPNEHIIMTDTKENDIQGEHCH
IQGLCKQNGVLQSQLNISVDEHIVIEVTGKNIVQGELCHTPSQELTIDCRTEEFVMDTLV
RKHSDFSKSGNSAEGFLRDSSLATDSTEPSNLQCVQSFMERCQGTIPNVSKVVLMQYVKK
VEVEIDSLEKQIIKLEDEQGISTGYEEKMDVEIDVGKEIPKQNDDFDAVIIHSRDSGVNS
SLELPERFLDSPLPSIQQAFPEASSVSQSGNVPIEELPNPSCSILEESVQKQRLENEMCQ
DLNEIIEQDRSLVKEIVVSIPSAISSDSASHIMQRNAEDIRDTNRNGEGMVSSLLLSNQE
TAQKASDALAHLYPACINLMFNERRIYGVPEEADIWKYNAESHKKKRKVLESKVAEEKKS
AVFGELALVIRNRTKKELWKRGLVRCLNKDRSMDPQLCIPEQKIIDASIQPCSVKPGCTT
TEASPEEVQVAKKLLSVLPIK---------------------------------------
--------------------------------------------ERG-------------
---------------------------------------FLRMPSMILGKDQRKHHNFET
NNALVEDPVAAERERKIMNP----------------------------------------
------------------------------------------------------------
----------------------------------------------W-------------
SAE-------------------------------------------------------EK
-------KIFLEKYLLLGKNLRRIATFLEYKTVADCVQFYYLNQKSEDFEKVHRK-----
------------------------------------------------H-----------
--LLKKRRDSRSSALYLATTISSNRQCEADAACLEGLSLVAAAAAAMSSTRVVRASPVAS
SKVYRERTLNKQVLGTCALTGMAGNG--------EQIVSKTPR-----------------
---------SWNS-----------------------------------------------
------------------------------------------------------------
-RS------------------------------HR-------------------------
------------------------------------------GLNGDSESQWTDNERELF
L-----K-----------------------------AVPMF-------------------
-------------------------------------------GK---------------
------------------DFHNISLYIGTKNQGQCKSFFSKARKRLALDQLVEMYKAAIE
AENEQKANTECGTKVDGVVKHAKAQKSSPDVDMQSPFLVSEIECVTPRKEPD--------
--------------------W-------------------------------------GN
TCASSDMKPLGEP-----------------------------------------------
------------------------------------------------------------
----------------------------------------KF----------------HP
------------------------------------------------------------
---D---------------L----------------------------REAEDVKTGLNI
DAA-------------NKQ--------------G-----------------PTPDVDSAG
ISCANQKIPMFEESQVCGELKPDLLNVKAEPLVSSNSTNVSSSNATSSLVHVIALPVSAP
VLAPTTPSVSSVVPSTHITQPTHIKEKSSKGTETRTRREPTSWTQD-----------EKD
I-F-----ID---------------------VLRTH--G---------------------
-----------------------------KN-----------------------------
--------------------WE-----R------LRER------------LP-A------
-KS--L-----------TQIKT--YFQNSKAKLTLECEGVVTCNGRATLGK--------K
KADDSD------------------------------------------------------
------------------------------------------------------------
------------------------------------------------------------
------------------------------------------------------------
-------------------------------SSTNPLSGGQSAARKASTPSEEGSLKVCP
SVPDSGGNTTHVEALTFTGKKFVEESINAHKSLQSVGLASHTSATGMLPMLSAPVFGMPS
TQHSYVSMIMPPPQQLLPSIIVTHPASPSGISQPHQLEQQQPMVRSHAELLPMPPHLSNF
QQSQTNQQPSLQQLQQLRGIADLGPQPIQWQQQQLQLAIDQVSHNLRHVLNQQQQLQSNQ
PISSQALNQLSLTSSQGVGSHFASAKFSPSAQQSDLHQSQLYQIQSNPQLLPQQQEQALQ
LQLMQLHWQQQQSQLQQVQSQALMEVQAQARIQTEETQAQSHHKIYVPMNEQQQMVPFKE
FMHSSPRDETIRQCELDCPSLIKSHHSISEDAHVSQSSETLNTAQTIQDVHHVKLFGQSL
FLQTDSCNQQPNSKVTPTSP----------------------------------------
------------------------------------------------------------
PALISGRSQTDD---------------------------------TRTKVSTNALNLGHT
PPQNSWS-----------------------------------------------------
------------------------------------------------------------
------------------------------------------------------TPSVNG
GLIGKFEHQHQEMTSPRMSNKVTHLHDTDENRISDVSFSNPNPVEENQCDSGALENGILF
DPANSSSIQPTEMSDMTVNKKVLQDSSNSTKILNGQPIVTQALPRVIDALVALAEWRLQN
SSGGSGKLTDEFLSQSWEALQRDPSAFLEAGKASESLAQLCSGGAEMLQQLKDGFIHRNA
DVSGTIKARDVDEKPRAPSE----------------------------------------
------------------------------------------------------------
--------
>Solyc04g049120.3.1.ITAG3.2
------------------------------------------------------------
------------------------------------------------------------
------------------------------------------------------------
------------------------------------------------------------
------------------------------------------------------------
------------------------------------------------------------
---------------------------------------------------------MPP
EPLPWDRKDFFKERKHDRWREPTPHHHYTSSRWNPDYRSRATSGHGGKQGSYHMCPEEPG
HGFMPSRSNDKIVEDESNRPSRGDGGRYGRNSRENRSFGQRDWRGGHSWEAASPSGSARQ
NDATNDQRSMDIAVPHSLSHPHSEHVNTCDQSHSREQHNKSGSINGTASVGQRFERESSL
GSIEWRPLKWTRSGSLSSRGSLSHSGSSKSMGVD--------SNETKPELQLGNSKAVKS
LTGDATACVTSATPSEETSS----------------------------------------
------------------------------------------------------------
------------------------------------------------------------
------------------------------------------------------------
------------------------------------------------------------
--------------------------------------------RKK-------------
------------------------------------------------------------
-------------------P----------------------------------------
-----------------------------------------------RLG----------
----------------------------------------------WGEGLAKYEKKKVE
GPEDNAVKVGASISGDSAEPGHSQPLNLADRSPRVAVFPDCPSPATPSSVACSSSPGLED
-------KQ-----------------------LVKATNIDQDVGNLCGSPSVVSQ-----
------------------------------------------------Y-----------
------------------------------------------------------------
-------------------------Y--------SEGSGFNLE-----------------
---------NWDLAQISNLNSSINELLLSEDPNSVDSGFMRSTAVNKLIVWKSDITKALE
KTEVEIDSLENELKTFISGPENNQLVPSASCSPPKDCYANSQEDQGATSNTASRPAPLLV
DIPDDLMGQEEADIHGNEPAEVKVEDIDSPGSATSKFVQLPSEKSVEPVVSMRHGGMLIS
DDSMSRRLNVNMCSITEEKAKSRSSDLKLCNFNEEKARDAIAC--GESSQPTANHSDSSS
NGSS--N-----------------------------C-----------------------
-------------------------------------------GKDALYNLIIAANKDSA
ERAFEVFKNQLPASKCSFDFSRAVRGSSFQIDPAV-------KERFVKRKQFQQFKEKII
ALKFRVHQHL--------------------------------------------------
--------------------W-------------------------------------KE
DIRMLSVRKFRAKSQKKFDF----------------------------------------
------------------------------------------------------------
----------------------------------------SL----------------RP
-----------------VQIGHQKHRSTIRSRFSATVGSLSLVPSSEILNFASRLLS---
---E---------------LGAKVYRNTLRMPALILDKKERKMSRFISK---NSLVADPC
AVE-------------EER--------------G--------------------------
-----------LINP---------------------------------------------
------------------------------------------WTPE-----------ERE
N-F-----ID---------------------KLAAF--G---------------------
-----------------------------KD-----------------------------
--------------------FR-----K------IASF------------LD-H------
-KT--T-----------ADCIE--FY------------YKNHKSDCFERTR--------K
KSEYSK------------------------------------------------------
---------------------------------------QAKVCSANTYLVASSGKRWNR
EANSVSLDILGAASALAANVEDSIEIQPKGMSKYSVRMVNEYKASRLNEL----------
------------------------------------------------------------
------------------------------------------------------------
---------------------ERSNSLDVCHSERETVAADVLAGICGSLSSEAMSSCITS
SVDPGEGNQEWKHLKVGLSTRLPRTPEVTQRVDDETCSDDSCGEMEPTDWTDEEKSTFVQ
AVSAYGKDFVMVSGCVGTRSRDQCKIFFSKARKCLGLDKILPGSGNLDRLDMNGGSDPDA
CVMETKKSSLMLENVSDLCMDAGILKPDLTSSDDRDEAGELDSVDTELVSK---NSVQ--
------------------------------------------------------------
----VNCHVDKQEVDFNRDCEIQIGVCIGSGQGDEDLITVSREGVEIDGDASEIGLPYIP
CEVSTKPLGEEIRGVVSSPVHDLKNRKAEKTEVSRSNCSLEDRKPNMVLFGNNSRLAAAR
GGGLCPLNGSRNMTQLESDSECKLDVNYLESNISFQRKQISEASNADKLSELELENVGDK
QCENATQSAEQP---------------------------------LSSTSRSAQVESCQI
LGSYLLG-------ESTLTENGDPGCRASAALQEVQVGRNLQLD----------------
------------------------------------------------------------
------------------------------------------------------------
-------------------TFSTTCFLQKCNGTNRGGCSVSDLVPNREQTGSSSSVVEKP
CRNGDVKLFGQILSKPCPKANPSSNAEPIDGSNQMLKVGSNSFSASHSLEGNSATAKFER
NNFLGSENHPLRSFGFWDGSRIQTGFSSLPDSAILLAKYPAAFGSYGLSSTKMEQPSLHG
VVKTTERNLNSPPVFAARDSSSNSAVAGSDYQVYRNRDVQPFTIEMKQRQDAVFSEMQRR
NGFDVVGIPQQARGVVVGRGGILQCSGVVSDPVAAIKMHYAKAEQFSGQAGSIMREDDSW
RSKGDVSR
>W.mirabilis.00019  [mRNA] [translate_table: standard]
------------------------------------------------------------
------------------------------------------------------------
------------------------------------------------------------
------------------------------------------------------------
------------------------------------------------------------
------------------------------------------------------------
------------------------------------------------------------
------------------------------------------------------------
---------------------------MGA------------------------------
------------------------------------------------------------
------------------------------------------------------------
------------------------------------------------------------
------------------------------------------------------------
------------------------------------------------------------
------------------------------------------------------------
------------------------------------------------------------
--------------------------------------------PKR-------------
------------------------------------------------------------
-------------------R----------------------------------------
------------------------------------------------------------
----------------------------------------------W-------------
TEE-------------------------------------------------------EK
-------SA-----------------------LLC----------------GLTR-----
------------------------------------------------Y-----------
------------------------------------------------------------
-------------------------G--------P-------G-----------------
---------KWHA-----------------------------------------------
------------------------------------------------------IINDTE
LAP------------------------------KL-------------------------
------------------------------------------S--A--------------
------R-----------------------------T-----------------------
-------------------------------------------NT---------------
---------------------------------DL-------KDK---------------
------------------------------------------------------------
--------------------W-----------------------------------RNLN
------------------------------------------------------------
------------------------------------------------------------
----------------------------------------FLRACEREMG--------AP
------------------------------------------------------------
------------------------------------------------K-----------
------------------R-----------------------------------------
--------------R---------------------------------------------
------------------------------------------WTEE-----------EKS
A-L-----LC---------------------GLARY--G---------------------
----------------------------PGK-----------------------------
--------------------WH-----AIINDPELAPK------------LS-A------
-RT--N-----------TDLKD--KW-----------RN----------LNFL------R
A----C------------------------------------------------------
------------------------------------------------------------
------------------------------------------------------------
------------------------------------------------------------
------------------------------------------------------------
---------------------ERGKGRGRSSTKSLSKANSR-------------------
-------------------------PTSLAAANKQVRNPIPGISNACPFANKNAR-----
-------------------------------------IAGNSANSNASRHNSAAGVASEP
APFIVIPPNGIPRLQGLILEAVEALEGPTENSIRYYIEENHFVNANIMKIF---PFVL--
------------------------------------------------------------
----------------------ESMSADSQILRQGIYYLPFNHSSDKALAELQSFSINEF
KEHSESAESLDVDE----------------------------------------------
------------------------------------------------------------
FKEYSESVKAQN---------------------------------EFKVHLESAEIQDEK
EMVEEYS-----------------------------------------------------
------------------------------------------------------------
------------------------------------------------------------
-----------------------------EADFEAE------------------------
---------------------------------------INRLLGMGAEDAAKVAAEAAR
DAEAALTTEEKALQEVKAAKQELEDAKAALAPKSRKKNRRNTSK----------------
------------------------------------------------------------
------------------------------------------------------------
--------
>TnS000095825t01
------------------------------------------------------------
------------------------------------------------------------
------------------------------------------------------------
------------------------------------------------------------
------------------------------------------------------------
-------------------------------------------------------MGSLP
WDSDCDDEFQYEDGDENDDKYNQYHFANDDDDQLNEDLDALKNICKLTGKDSIDALAVVA
QEHNDDNDDDGCDDDAKFLEQVQNKLHSTGNSNLQISLLARSSMEERQIEDDEDEDDADI
LRAIRNRFSMPGLLNMENASISHDEDVYGRDRQGRESKEFGFNDSSFLEPTAKQNVGVNV
NGEGDTDANNSFDIIIANDVPLHAIEAPKCSTIPQYARVLINALIKNRS--C------QR
ALRNKFVHIELKMKENTEFTSRVKCLVDFQADCK--------------------------
------------------RKLRKCFLRDNDFAEKLICHARSRSKKAKESADNPVASQSCG
PPENKDVKKYILVQKMFPDSHERKPWSNKDRENLLNGLKQQLQENAVHEAMENLSQENTD
NFSLLENQLSAFSRVEVTPEAIRFFLAKVDWERVAATYVSGHSSADCQSRWLNVDDPLI-
------------------------------------------------------------
------------------------------------------------------------
--------------------------------------------NHS-------------
------------------------------------------------------------
-------------------P----------------------------------------
------------------------------------------------------------
----------------------------------------------W-------------
SKD-------------------------------------------------------ED
-------KK-----------------------LLM----------------ILQQNGIHD
WIHISNLMGTNRTPSQCLTRYQRSLNANIMRKEWTEEEDEQLRTLVETY-----------
------------------------------------------------------------
-------------------------G--------END-----------------------
----------WQM-----------------------------------------------
------------------------------------------------------------
-VA------ANLEGRTNSQCLERWYKSLHPDRKKS-------------------------
---------------------------------------------GRWTVDEDKRLKLAV
M-----V-----------------------------Y-----------------------
-------------------------------------------GP---------------
-----------------KTWKKIAAAVSGRTVAQC-------RER---------------
------------------------------------------------------------
--------------------W-------------------------------------CN
------------------------------------------------------------
------------------------------------------------------------
----------------------------------------VL----------------DP
------------------------------------------------------------
---S---------------L----------------------------K-----------
------------------L--------------D--------------------------
--------------R---------------------------------------------
------------------------------------------WTEE-----------EDA
K-L-----KE---------------------AVSIH--G---------------------
----------------------------FRS-----------------------------
--------------------WS-----K------VALA------------LE-N------
-RT--D-----------NQCWR--RW------------K----------AL-H------P
K----E------------------------------------------------------
------------------------------------------------------------
------------------------------------------------------------
------------------------------------------------------------
------------------------------------------------------------
---------------------LAAAQMD--GKIRKKALMCN-------------------
---------FVGRKK----------EKPEIGPSDFSIE-------QEDLLSLKTLKEADE
NVNKEAKCSKRNTTETRTCRTNIHEGAEKGSSQNLSENANIRDNALEGNIKRRAIKRKID
DGTANDSSQNLSECGKKSRSSKGSTRRQRGSKKEVDDGAIQEAIQNLSIAP---SVQNVE
ENEQNMGTSANNICRSINLCDKTEKKASRRRPTHSKKSLNNNCKDRNATNESAAARPVSC
MDNKSLQIDGHQQTTLCSLKLSDKNATSSKRKTRERNMTATQNISYAGVAQPSTPPLYWV
NQTLTGKTASTNHDLVQLL-----------------------------------------
------------------------------------------------------------
HNVVDDNSTVSG---------------------------------NKVGNNCSNHSLPPK
EAGPRMR-------GALKKSCIFKKGTDFVETLRKMQSSLKEPCTMTQERSIFESGPRTP
SINN-------------------------DSHMPTSSEN---------------------
------------------------------------------------------------
-------------------LCDGRGRQYIDLQVEEGSRTRGESDADVPLHELVSSAIRDS
ETSNSKDFNPSEVLNLRESNALETMLGLGKERMSKVKDKQSSTSNVNDNSVLLCDVQRTS
VRTGSKIHQNQDTNAHFTVENSVSNVEDKQPRRPRRNTRADINYKDLSEGNYFF------
------------------------------------------------------------
------------------------------------------------------------
--------
>TnS000129661t05
------------------------------------------------------------
------------------------------------------------------------
------------------------------------------------------------
------------------------------------------------------------
------------------------------------------------------------
------------------------------------------------------------
------------------------------------------------------------
----------MGWDDVEYYGDEYYDEPDYGDEYHDKPDYDENSYDDQFQNDLEDLKQACK
FTEDEEEKIEENEEEKHTDDDGTPTVTKYRVKSEDKVNSEKRNDDDVKFADSLRSHKTLN
SIAVQLSQKEPEDGEDEVEADIQHEFRKRFSTDIDLEGSQIENSARALIKAIVKNRSCQR
NLRCKSLQIETRMKLNAEFQNRVKCLVDFQRDCSKKLRKVFLKDSDCVGKLICAGKKHRR
NVDESRPLPL--------------------------------------------------
------------------------------------------------------------
------------------------------------------------------------
------------------------------------------------------------
------------------------------------------------------------
--------------------------------------------QYG-------------
------------------------------------------------------------
-------------------PGENTDVCRYNLVQKTFPDSHERKRWSNAELQRLANGLKQQ
LQEKKVNEALENPIGDVDQKLSEFSSQEVRDEDVRRFLPFVDWDRLASDSVGGSHTSEDC
RAR-------------------------------------------WMSCEDPLINHSRW
SKD-------------------------------------------------------EE
-------KK-----------------------LLA----------------IIQE-----
------------------------------------------------H-----------
------------------------------------------------------------
-------------------------G--------L-------H-----------------
---------DWVR-----------------------------------------------
------------------------------------------------------------
-IA------------------------------EM-------------------------
------------------------------------------L--G--------------
GNRTAWQ-----------------------------CLTRFQRSLNANVMKKEWSKEEDE
QLKIAVALYGDDWNLVAETME----------------------GR---------------
------------------------------TNVQC-------LER---------------
------------------------------------------------------------
--------------------W-------------------------------------TK
------------------------------------------------------------
------------------------------------------------------------
----------------------------------------RL----------------NP
------------------------------------------------------------
-------------------I----------------------------R-----------
------------------K------------RVG--------------------------
--------------R---------------------------------------------
------------------------------------------WSIE-----------EDK
R-------LK---------------------LAVMVCGP---------------------
-----------------------------KN-----------------------------
--------------------WT-----K------IAEA------------VG-G------
-RT--E-----------VQCRE--RW-----------------------CDSLDPALKFD
R-----------------------------------------------------------
------------------------------------------------------------
------------------------------------------------------------
------------------------------------------------------------
------------------------------------------------------------
---------------------WTQEEDNKLNEAVSVHGLCW-------------------
-------------------------AKVALDMDGRTDNQCWRRWKALHPKELAAM-----
-------------------------------QRAGKIKKTALLTNFAGRKKERPEIGPSD
FITEDNNDATTEKTSGSTATPIKVQKSSRGRRTRGQIGKKRKLDSVTGEETSETVDKS--
------------------------------------------------------------
----------------------TEKKLDCSIKRVSSSKGKTRERTRACRRNRSDDVAAEE
TGDT--------------------------------------------------------
------------------------------------------------------------
AYVDDETLANLL---------------------------------KRVRPSKKKKLDDAK
GNQSSWA-----------------------------------------------------
------------------------------------------------------------
------------------------------------------------------------
-----------------------------ISTNCRE------------------------
---------------------------------------KCDSSVTGTVESVQNVDNDID
EGSSFSINRADNTSIHPEKRKSTNDNINTL------------------------------
------------------------------------------------------------
------------------------------------------------------------
--------
>Solyc03g119050.3.1.ITAG3.2
------------------------------------------------------------
------------------------------------------------------------
------------------------------------------------------------
------------------------------------------------------------
------------------------------------------------------------
------------------------------------------------------------
-----------------------------------------MRDKMMQTEARLEELKKLT
ERVKILKSFQLTCKKRMGRALSQKRDARVQLISLPKQRFSSKGKKLSATHCGPPENSHVA
SYREALTHFAVSLSRKEWSKEESENLVKGL-----------KQQFQEMLLQRSVNLLSDE
DGCSRESGDLDDVIASIRDLAITPETMRLFLPKVNWDQVASMYLPGRSGAECQSRWLNWE
DPLIKHEGWDLLEEKNLLQVVQQKKMSDWVDIST--------SLGVCRTPFQCLSHYQRS
LNASII------------------------------------------------------
------------------------------------------------------------
------------------------------------------------------------
------------------------------------------------------------
------------------------------------------------------------
--------------------------------------------RRE-------------
------------------------------------------------------------
------------------------------------------------------------
------------------------------------------------------------
----------------------------------------------W-------------
TDE-------------------------------------------------------ED
-------IK-----------------------LSA----------------AVET-----
------------------------------------------------F-----------
------------------------------------------------------------
-------------------------G--------E-------S-----------------
---------NWQF-----------------------------------------------
------------------------------------------------------------
-VASVIEG-------------------------RT-------------------------
---------------------------------------------GTQCSNRWIKS----
IHPAMKR-----------------------------C-----------------------
-------------------------------------------GKWSADEDKRLKVAVML
FYPKTWRNVVQSVPWRTPIWKKVAQYVPGRTHVQC-------RER---------------
------------------------------------------------------------
--------------------W-------------------------------------VN
------------------------------------------------------------
------------------------------------------------------------
----------------------------------------SL----------------DP
------------------------------------------------------------
---S---------------L----------------------------K-----------
------------------L--------------D--------------------------
--------------E---------------------------------------------
------------------------------------------WTEE-----------EDL
K-L-----KS---------------------AIDEH--G---------------------
-----------------------------YS-----------------------------
--------------------WS-----K------VAAC------------IP-P------
-RT--D-----------NQCRR--RWIVLFPDEVSMLKE----------AKKI------R
REAFIS------------------------------------------------------
------------------------------------------------------------
------------------------------------------------------------
------------------------------------------------------------
------------------------------------------------------------
---------------------NFVDREDERPALRPNDIVPT-------------------
-------------------------QKLSSRAGRETTSVNKKRKLRPRATKDDMAPRCDT
MSEMEKPHAEGSEGPESSHLLKSSLLPSRDQGCNDAMKNKRPSKLRRRKTKKSTPNDKVP
EASASTDSTIADGNICKRRRRSTSSLVKKKSRTVPSASSMVESTTADGNIC---KRRR--
------------------------------------------------------------
----------------------RASSLVKPKSRESSSSLPNLSSSMAVVEEAESLVQDSR
KAKNVMDKCNSASEYDDPC-----------------------------------------
------------------------------------------------------------
ISPQGHPLAHPH---------------------------------LDEGTADLNVGENEN
ASATGFQ-------DYSLLLQRNAVVCTDENASQFEASATPGTREGEDCGASVCHKLNKC
NQL---------------------------------------------------------
------------------------------------------------------------
-------------------ENNVKSSLDYLPQTADD------------------------
-----------------------GMTLASFVCKLRAKVSSSSSTKVARLHSGKAPSKAMS
GDHCSRSCISGGHDGMEKRSKQECTSSNQTSGTKVEDDMPLSSFIGRVKKRECTEVGDDM
LLSLFVGRLKRERH----------------------------------------------
------------------------------------------------------------
--------
>Gb_30719
------------------------------------------------------------
------------------------------------------------------------
------------------------------------------------------------
------------------------------------------------------------
------------------------------------------------------------
------------------------------------------------------------
------------------------------------------------------------
---------------------MVRVPFKYAGIPEYARVLIEALKKNRLCQKVLRSKVIQI
ETKVEENKELKNRVKCLVDFQAACKRRLGQLLTQDSDPSVKLISRSKCRVSSAKLKESAD
DRVVCKFFGPPENSDVAKYKMVQKSFPTTVEKKKWSKKECVNLGNGIKQQVQETLVRHAM
DLLISQENLEDASLLDEEISAISQTEISAEDIRTFLPEVDWERLASTYVAGHSGADCEAR
WLNDEDPLI---------------------------------------------------
------------------------------------------------------------
------------------------------------------------------------
------------------------------------------------------------
------------------------------------------------------------
--------------------------------------------NHG-------------
------------------------------------------------------------
-------------------P----------------------------------------
------------------------------------------------------------
----------------------------------------------W-------------
TKD-------------------------------------------------------ED
-------KK-----------------------LLI----------------IVQNNGLHN
WVHISNVLGSNRTPAQCLSRYQRSLNAHIMRKEWTEEEDEQLRAVVEAF-----------
------------------------------------------------------------
-------------------------G--------E-------N-----------------
---------DWQI-----------------------------------------------
------------------------------------------------------------
-VA-------ANMEGRTGAQCLNRWCKSIHPDRKK-------------------------
------------------------------------------V--GRWKVEEDKRLKLAV
MVYGP-R-----------------------------TWKKIAAFVP--------------
-------------------------------------------GR---------------
------------------------------TEVQC-------RER---------------
------------------------------------------------------------
--------------------W-------------------------------------CN
------------------------------------------------------------
------------------------------------------------------------
----------------------------------------VL----------------DP
------------------------------------------------------------
---S---------------L----------------------------K-----------
------------------L--------------D--------------------------
--------------E---------------------------------------------
------------------------------------------WTEE-----------EDT
K-L-----KE---------------------AISLY--G---------------------
-----------------------------YC-----------------------------
--------------------WS-----K------VAIF------------VP-P------
-RT--D-----------NQCRR--RWKILHPQELAAAQK----------AGKI------R
KTALIS------------------------------------------------------
------------------------------------------------------------
------------------------------------------------------------
------------------------------------------------------------
-----------------------------------NFVGRKKERPTIGPSDFIPEQEGGS
SSEAMITSTNVDGEEEPSNLPRKKRGRPPRIKDSCVTKRKRIRCAVGQGEPVKFSEAFGQ
LASKRTRSSCEKIPMKAT-------TLLEGHHSERRHREENFESHSDGMPIVSKRGEVPS
CGNIDKRVKGKKSKSVQKKKIVNQKMDDGNIDKKVKGRKSKSVQKKKIVNLKMDDRGTTH
FVTSVALEEESIQLASANLRTDRLHSVSDNLGEAEESFRAITNQGGSMPLRCSTSDKRGT
RKQTKSRCKATSVQRKRGDPDKVQLTVPILKESVNSDFVAITEGDEARSSCFKSEKRQKA
KHTKLKKKARIVNQKKEDHEKRQVMIPTVPEDESIQFGRVDVIICKSILNTHAQNANSSL
IGSEEIPLDGIKSDKRVKEKQTESVEIGMSASHKSTNLGTMELMMPSIAQHVNLHGMPVL
S-----------------------------------------------------------
AEDEDVPACCVK---------------------------------VDKQVKVKHNELIQE
DRIANWK-KDDQGKIQILMPAVPNNENCAEVDFRNARLEMPNTRSQMDGVSSAVSDKGGN
ISLGCEISDKRLKGNQTKSANKVGDAQCNGDDQEIMQRTMNTATEHDRLDWMPVISGETV
EVPSCRFKSEKTMKVNQSNSLPKPKTSHQKKDNPGKRQFAMPCIPLARAHSTSEKFETIS
DTEGKINDDSCAFDSMVEAVADCCRCNRHLNAEEALALPAEPEFHSCQVHDTGIESGQAT
IQTSTGNETMGFQLPDSSSQLHTEADIGGKDDEAVVLATKAILSWPFYFSLQDILREKRE
EMKYHGHSSEERLENIWKLVGDVQQTDGLVSATCRRSIERLENGQNKNQMLPLPNENIML
KKDKESEGWTKRETNIKENINEQVEEQADDLQLRRSKRATRSHINYKELLKGNIRTHPHK
T-----------------------------------------------------------
--------
>W.mirabilis.22170  [mRNA] [translate_table: standard]
------------------------------------------------------------
------------------------------------------------------------
------------------------------------------------------------
------------------------------------------------------------
------------------------------------------------------------
------------------------------------------------------------
------------------------------------------------------------
-------------------------------------------------MGRSPAARRLT
PTKAPGPKKKMSASLPISRRTAKAAGALSR------------------------------
------------------------------------------------------------
------------------------------------------RPQV--------------
------------------------------------------------------------
------------------------------------------------------------
------------------------------------------------------------
------------------------------------------------------------
------------------------------------------------------------
--------------------------------------------GDA-------------
------------------------------------------------------------
-------------------P----------------------------------------
------------------------------------------------------------
----------------------------------------------Y-----------YE
SPA-------------------------------------------------------AA
CL-----HLQLRTSNSVDYLLCAIFFIGFLFFLLS----------------LAKQ-----
------------------------------------------------S-----------
------------------------------------------------------------
------------------------LG--------L-------E-----------------
---------SWGD-----------------------------------------------
------------------------------------------------------------
-PP---------------------------------------------------------
------------------------------------------AARR---------LTPTK
A-----P-----------------------------------------------------
-------------------------------------------GP---------------
---------------------------------KK-------KMS---------------
------------------------------------------------------------
----------------------------------------------------------AS
------------------------------------------------------------
------------------------------------------------------------
----------------------------------------------------------LP
------------------------------------------------------------
-------------------I----------------------------S-----------
------------------R-----------------------------------------
------------------------------------------------------------
------------------------------------------RTAK-----------AAG
A-LSRRPQFT---------------------LFVGF--D---------------------
-----------------------------PR-----------------------------
--------------------WS-----L------IAGR------------LP-G------
-RT--D-----------NEIKN--YW------------N----------TH-I------K
R----K------------------------------------------------------
------------------------------------------------------------
------------------------------------------------------------
------------------------------------------------------------
------------------------------------------------------------
---------------------LLSRGLDPQTHRPLNQKTTA-------------------
-------------------------SNTSSTAPARPASTPRSASPPETAEFFPAS----E
SSAATSDEGSSSSPTELKVALDLSIGLPSRSASAQTNVAFPAFETKTEPNGFDFDLNCER
EVCWHICLGGCISCQKGSISSPNSLSQHGLRFYGKTKSNPSTLDCKRAKYYSCSSFLF--
------------------------------------------------------------
----------------------FVDVFTLFVGFDPRWSLIAGRLPGRTDNEIKNYWNTHI
KRKLLSRGLDPQTHRPL-------------------------------------------
------------------------------------------------------------
NQKTTASNTSST---------------------------------APARPASTPRSASPP
ETAEFFP-----------------------------------------------------
------------------------------------------------------------
------------------------------------------------------------
-----------------------------ASESSAA------------------------
-----------------TSDEGSSSSPTELKVALDLSIGLPSRSASAQTNVAFPAFETKT
EPNGFDFDLNCEREVCWHICLGGCISCQKGSISSPNSLSQHGLRFYGKNEE---------
------------------------------------------------------------
------------------------------------------------------------
--------
>Azfi_s0254.g060469
------------------------------------------------------------
------------------------------------------------------------
------------------------------------------------------------
------------------------------------------------------------
------------------------------------------------------------
------------------------------------------------------------
------------------------------------------------------------
------------------------------------------------------------
--------------------MSPEKSTSDR------------------------------
------------------------------------------------------------
------------------------------------------------------------
------------------------------------------------------------
------------------------------------------------------------
------------------------------------------------------------
------------------------------------------------------------
------------------------------------------------------------
--------------------------------------------HFV-------------
------------------------------------------------------------
-------------------T----------------------------------------
------------------------------------------------------------
----------------------------------------------W-------------
TKE-------------------------------------------------------ED
-------DV-----------------------LRQ----------------AVAR-----
------------------------------------------------Y-----------
------------------------------------------------------------
-------------------------G--------E-------D-----------------
---------NWNT-----------------------------------------------
------------------------------------------------------------
------------------------------------------------------------
------------------------------------------------------------
------------------------------------------------------------
------------------------------------------------------------
------------------------------------------------------------
------------------------------------------------------------
------------------------------------------------------------
------------------------------------------------------------
------------------------------------------------------------
----------------------------------------YL----------------SI
------------------------------------------------------------
---D---------------C----------------------------K-----------
------------------K--------------G--------------------------
--------------G---------------------------------------------
------------------------------------------WTPE-----------EDR
I-L-----LQ---------------------AHRKF--G---------------------
-----------------------------NR-----------------------------
--------------------WT-----E------IAKV------------VP-G------
-RT--D-----------NAVKN--RF-----------------------CA-LGKKKAKK
PNDLFN------------------------------------------------------
------------------------------------------------------------
------------------------------------------------------------
------------------------------------------------------------
------------------------------------------------------------
---------------------QNSAGQGHLAPKPGVLEQNH-------------------
-------------------------SITNKRTRGDDIQLMACQSFHQEQRQCNSQ-----
------------------------------------LKTWPSDQRMAHRAHLYTTHRTVP
LSTNIRTQFSPQDKLSISTSIVHQGSGSFSDNISPPRLAALTRTAALLDSLVERRDAR--
------------------------------------------------------------
------------------------LKLWGNIDTDDTWRSFDRLMTEEGGKTLQSRYDQ--
------------------------------------------------------------
------------------------------------------------------------
DCLSDNVKDAFY---------------------------------RGKENYPRPSQSSCE
RPSHPLE-----------------------------------------------------
------------------------------------------------------------
------------------------------------------------------------
-----------------------------IVAEAGL------------------------
------------------------------------------------------------
---ARTERAIGYSRAPVPVPVSVPFLWSTH------------------------------
------------------------------------------------------------
------------------------------------------------------------
--------
>Azfi_s2035.g108729
------------------------------------------------------------
------------------------------------------------------------
------------------------------------------------------------
------------------------------------------------------------
------------------------------------------------------------
------------------------------------------------------------
------------------------------------------------------------
------------------------------------------------------------
-----------MSPDEYDCDGDDVLWGLGF------------------------------
------------------------------------------------------------
--------------------------------DHIIHAMSPEKSTS--------------
------------------------------------------------------------
------------------------------------------------------------
------------------------------------------------------------
------------------------------------------------------------
------------------------------------------------------------
--------------------------------------------DRH-------------
------------------------------------------------------------
-----------------FVT----------------------------------------
------------------------------------------------------------
----------------------------------------------W-------------
TKE-------------------------------------------------------ED
-------DV-----------------------LRQ----------------AVAR-----
------------------------------------------------Y-----------
------------------------------------------------------------
-------------------------G--------E-------D-----------------
---------NWNT-----------------------------------------------
------------------------------------------------------------
------------------------------------------------------------
------------------------------------------------------------
------------------------------------------------------------
------------------------------------------------------------
------------------------------------------------------------
------------------------------------------------------------
------------------------------------------------------------
------------------------------------------------------------
------------------------------------------------------------
----------------------------------------YL----------------SI
------------------------------------------------------------
---D---------------C----------------------------K-----------
------------------K--------------G--------------------------
--------------G---------------------------------------------
------------------------------------------WTPE-----------EDR
I-L-----LQ---------------------AHRKF--G---------------------
-----------------------------NR-----------------------------
--------------------WT-----E------IAKV------------VP-G------
-RT--D-----------NAVKN--RF-----------------------CA-LGKKKAKK
PNDLFN------------------------------------------------------
------------------------------------------------------------
------------------------------------------------------------
------------------------------------------------------------
------------------------------------------------------------
---------------------QNSAGQGHLAPKPGVLEQNH-------------------
-------------------------SITNKRTRGDDIQLMACQSFHQEQRQCNSQLKTWP
SDQRMAHRAHLYTTVPLSTNIRTQFSPQDKPSISTSIVHQGSGSFSDNISPPRLAALTRT
AALLDSLVERRDARLKLWGNIDTDDTWRSFDRLMMEEGGKTLQSRYDQDCLSDNVKDA--
------------------------------------------------------------
--------FYRGKENYPRPSQSSCESSMLPNAHHNDLYQKDDSECCGSDYSAIKYNIMMD
DHNADCATLENDPSCDQVNQTIP-------------------------------------
------------------------------------------------------------
TDQYDFEIGFDA---------------------------------VIEDGTDPITSFLGT
IPQISWD-----------------------------------------------------
------------------------------------------------------------
------------------------------------------------------------
-------------------------SHVSMDEIPTP------------------------
--------------------------------------------------EFSDIVSYSF
LTFVSLHTPLTYPRDVYVHESHTYVPMDMD------------------------------
------------------------------------------------------------
------------------------------------------------------------
--------
>W.mirabilis.00995  [mRNA] [translate_table: standard]
------------------------------------------------------------
------------------------------------------------------------
------------------------------------------------------------
------------------------------------------------------------
------------------------------------------------------------
------------------------------------------------------------
------------------------------------------------------------
------------------------------------------------------------
-------------MHLQLAKSFRLMILFAG------------------------------
------------------------------------------------------------
--------------------------------CS--------HMGV--------------
------------------------------------------------------------
------------------------------------------------------------
------------------------------------------------------------
------------------------------------------------------------
------------------------------------------------------------
--------------------------------------------PKQ-------------
------------------------------------------------------------
-------------------K----------------------------------------
------------------------------------------------------------
----------------------------------------------W-------------
TNE-------------------------------------------------------EE
-------AA-----------------------LRA----------------GVEK-----
------------------------------------------------Y-----------
------------------------------------------------------------
-------------------------G--------P-------G-----------------
---------KWRA-----------------------------------------------
------------------------------------------------------------
-IL------------------------------KD-------------------------
------------------------------------------P--V---------L----
STRLAIR-----------------------------S-----------------------
------------------------------------------------------------
---------------------------------NV-------DLK---------------
------------------------------------------------------------
----------------------------------------------------------MG
------------------------------------------------------------
------------------------------------------------------------
----------------------------------------------------------VP
------------------------------------------------------------
------------------------------------------------K-----------
------------------Q-----------------------------------------
--------------K---------------------------------------------
------------------------------------------WTNE-----------EEA
A-L-----RA---------------------GVEKY--G---------------------
----------------------------PGK-----------------------------
--------------------WR-----AILKDPVLSTR------------LA-I------
-RS--N-----------VDLKD--KW------------RNMSVTANGWGSREK------A
RLALKR------------------------------------------------------
------------------------------------------------------------
------------------------------------------------------------
------------------------------------------------------------
------------------------------------------------------------
---------------------SKHLTKQSGRHLVLSTLNNG-------------------
-------------------------NNDNSIVDAKPVSVINTCMQSSNLRTTGSR-----
---------------------------------------------LERLIFDALSSLKEP
NGSSKSTIAAYIEENYRAPANFRRLLSAKLRSLASSGRLSKIRQNYKLGSA---VSSA--
------------------------------------------------------------
----------------------IEDDVKSEEDGKVDLAVINSLSKKEEEEAATECIHDIS
GAAE--------------------------------------------------------
------------------------------------------------------------
KRRKMNAEEAAK---------------------------------TAALAVVEAEVAIAA
AEKAAHE-----------------------------------------------------
------------------------------------------------------------
------------------------------------------------------------
-----------------------------LEAAEAE------------------------
------------------------------------------------------------
AVAAELFAEAAKSAMMALTNSRSCTPACVI------------------------------
------------------------------------------------------------
------------------------------------------------------------
--------
>Sacu_v1.1_s0031.g010615
------------------------------------------------------------
------------------------------------------------------------
------------------------------------------------------------
------------------------------------------------------------
------------------------------------------------------------
---------------------------------MGQVTSSRDEDYWIYSDPERSRKPQGL
QLSEDKRCGLAVDAAGLDDAGFLHEYIDRQGLMAIGDIMPALADDGDEDMMMFAATEQTQ
THVAEMETDGLIVNNHLDGGLICSDVINYLDTTAPIRSIGSNQNAIHPQLDYNLSRSDNN
QVAASSDPIASHHVHHVMRQSGFNQGSWDR--------------------HLHHRLSDRP
SSVDCNGMINFGEGCIAEGYGGFMSSQGLVTPGSYSTNNNVCSATSSDEGINIEHINVKK
KKMDADLRMNVLLPNDPAAAAVVSANYSMRSRSDSNSNYFHKRAGI--------------
------------------------------------------------------------
------------------------------------------------------------
------------------------------------------------------------
------------------------------------------------------------
------------------------------------------------------------
--------------------------------------------TKG-------------
------------------------------------------------------------
-------------------Q----------------------------------------
------------------------------------------------------------
----------------------------------------------W-------------
TPE-------------------------------------------------------ED
-------RY-----------------------LKQ----------------LVGQ-----
------------------------------------------------Y-----------
------------------------------------------------------------
-------------------------G--------E-------R-----------------
---------KWSV-----------------------------------------------
------------------------------------------------------------
-IA------------------------------QH-------------------------
------------------------------------------LQ-G--------------
------R-----------------------------I-----------------------
-------------------------------------------GK---------------
---------------------------------QC-------RER---------------
------------------------------------------------------------
--------------------W-------------------------------------QN
------------------------------------------------------------
------------------------------------------------------------
----------------------------------------HL----------------RP
------------------------------------------------------------
---D---------------I----------------------------K-----------
------------------R--------------E--------------------------
--------------C---------------------------------------------
------------------------------------------WTVE-----------EEE
L-L-----IN---------------------LHRQM--G---------------------
-----------------------------SK-----------------------------
--------------------WA-----A------IAKL------------IP-G------
-RT--E-----------NNIKN--VW------------N----------AT--------K
RRKDSR------------------------------------------------------
------------------------------------------------------------
------------------------------------------------------------
------------------------------------------------------------
------------------------------------------------------------
---------------------KKSNKSALLTNSTAAPASSS-------------------
-------------------------CRSISTKSAADCSTDTGRPRSVLREYILHTEAQKK
LQKQQQQRQQLDSSKPVNHRDFGFTTSVTNGVALKFTDGDSIINFTNCNDGCCSSSSASD
HDHRRLAASKNCGLINDGSCSITDRSGPLITDRNPLATTSNVTMELAATYCRNGSKSH--
-------------------------------------------LDCDPAAANGCRSRSNY
QIDADEQQRQQDVSRKPSDQSDGSNVNPTEPISGAQLSGSIGNNKRGSYADEVQTLMNAA
RESAAATVDNLILSTNQQLLSAQRFYLYNQAHQLLTNIGGTKQSTINNKSENPAENWCNE
LRSDC-------------------------------------------------------
NGGGQILSAHDH---------------------------------SMTSSIHSSSSSDDS
NSNSNWAPPDSQMSQLHHFRLSAIAATLRVPSSTDHNLHSAAAVDDNNSNNAGIQQPPII
RDGLGEYMVEEE------------------------------------------------
------------------------------------------------------------
-----------------------------MVIISDGGGGERTEEARNRAGEEIDGGEEEE
ELTVFLARRAAEQQQSKNSGVVEGRSRDRMKWEMGNKIGGEVTNVNVEGIICDQQVMRGG
NYNGSSYLSGAAAAGVWEISASTNSSDVYADLAATASQIGMHELDEHPNYKNGVKLPTVT
AKCESYNYGECHLGEVVDHSEYYWPTKLSHHHNEDDASNFGLPQSSSQIEVDLYEMLSVS
KAT---------------------------------------------------------
--------
>Solyc01g009070.3.1.ITAG3.2
------------------------------------------------------------
------------------------------------------------------------
------------------------------------------------------------
------------------------------------------------------------
------------------------------------------------------------
------------------------------------------------------------
------------------------------------------------------------
------------------------------------------------------------
MSIKSETEERMTSKVDMDSPDEASGGDLGE------------------------------
------------------------------------------------------------
------------------------------------------SVPL--------------
------------------------------------------------------------
------------------------------------------------------------
------------------------------------------------------------
------------------------------------------------------------
------------------------------------------------------------
--------------------------------------------KKG-------------
------------------------------------------------------------
-------------------P----------------------------------------
------------------------------------------------------------
----------------------------------------------W-------------
TSA-------------------------------------------------------ED
-------VI-----------------------LVD----------------YVMT-----
------------------------------------------------H-----------
------------------------------------------------------------
-------------------------G--------E-------G-----------------
---------NWNA-----------------------------------------------
------------------------------------------------------------
-VQ------------------------------RH-------------------------
------------------------------------------S--G---------L----
A-----R-----------------------------C-----------------------
-------------------------------------------GK---------------
---------------------------------SC-------RLR---------------
------------------------------------------------------------
--------------------W-------------------------------------AN
------------------------------------------------------------
------------------------------------------------------------
----------------------------------------HL----------------RP
------------------------------------------------------------
---D---------------L----------------------------K-----------
------------------K--------------G--------------------------
--------------A---------------------------------------------
------------------------------------------FTPE-----------EEQ
R-I-----VE---------------------LHAKM--G---------------------
-----------------------------NK-----------------------------
--------------------WA-----R------MAVE------------LP-G------
-RT--D-----------NEIKN--YW------------N----------TR-I------K
R-----------------------------------------------------------
------------------------------------------------------------
------------------------------------------------------------
------------------------------------------------------------
------------------------------------------------------------
---------------------RQRAGLPIYPADISFMASQN-------------------
-------------------------KQNEELGAFSSADAQNPDVLGINNFEIPAVEFKKL
ELTHLLYPPQLADIPARSLLNDPVSNFLSQGHRAPYSSTYFLSTTYPAKRIRGSESVFSG
SNGDLLNSLQYQNDGSLLAQAQAQPLDFSSYNHNLTYDDQRAISNIVPGGHAYLNGNS--
------------------------------------------------------------
---------------SSEPTWAMKLELPSLQNQTENWGSPHSALPSLDSVDILIQSPPAG
HSESGSLSPSNSGLLDAVLHESQ-------------------------------------
------------------------------------------------------------
TMKASNDNSYQG---------------------------------NETSGNAVNNSCPDL
KGCDIYGHPVSPLSQFSASVFSDYAPINESSLHEFPSMATMPGGEIKQEIGD--------
------------------------------------------------------------
------------------------------------------------------------
-----------------------------LSPLDDE------------------------
-----------------DNTSNQTIFSSPKTQHANNHLASKDPFGSCFFDDCDWDCKQIH
AVTTSSGQANGHNSCSWDAISAMEATGRMRL-----------------------------
------------------------------------------------------------
------------------------------------------------------------
--------
>Solyc06g073640.3.1.ITAG3.2
------------------------------------------------------------
------------------------------------------------------------
------------------------------------------------------------
------------------------------------------------------------
------------------------------------------------------------
------------------------------------------------------------
------------------------------------------------------------
---------------------------------------------------------MSM
TSESDDRMTSQDGVDSPSAEEACGGGNTGG------------------------------
------------------------------------------------------------
------------------------------------------GLPL--------------
------------------------------------------------------------
------------------------------------------------------------
------------------------------------------------------------
------------------------------------------------------------
------------------------------------------------------------
--------------------------------------------KKG-------------
------------------------------------------------------------
-------------------P----------------------------------------
------------------------------------------------------------
----------------------------------------------W-------------
TSA-------------------------------------------------------ED
-------AI-----------------------LVE----------------YVTK-----
------------------------------------------------H-----------
------------------------------------------------------------
-------------------------G--------E-------G-----------------
---------NWNA-----------------------------------------------
------------------------------------------------------------
-VQ------------------------------KH-------------------------
------------------------------------------S--G---------L----
A-----R-----------------------------C-----------------------
-------------------------------------------GK---------------
---------------------------------SC-------RLR---------------
------------------------------------------------------------
--------------------W-------------------------------------AN
------------------------------------------------------------
------------------------------------------------------------
----------------------------------------HL----------------RP
------------------------------------------------------------
---D---------------L----------------------------K-----------
------------------K--------------G--------------------------
--------------A---------------------------------------------
------------------------------------------FTPE-----------EER
H-I-----IE---------------------LHAKM--G---------------------
-----------------------------NK-----------------------------
--------------------WA-----R------MAAE------------LP-G------
-RT--D-----------NEIKN--YW------------N----------TR-I------K
R-----------------------------------------------------------
------------------------------------------------------------
------------------------------------------------------------
------------------------------------------------------------
------------------------------------------------------------
---------------------RQRAGLPIYPSDICFQSITE-------------------
-------------------------NKQNEELGTFSSADSQYPDFFPMNYEIPAVEFKRL
EFNQHLCPPALLDIPTGGILDIPGRSLLAQGLNSAYYSRSFLSTTPPAKRIRGSESLFSG
LNGDCSPSKNDVSFSTCHQHQDDGSLLAQSMGFSSSFNQNLTSDYHPSSLGVIPGSHA--
------------------------------------------------------------
--------LLNGHTSSSEPSWAKKLELPSLQSTIASWGLVTSPLPSLDSVDTLIQSPPTE
HTESCNLSPRNSGLLDAVLH----------------------------------------
------------------------------------------------------------
ESQTMKASKSIL---------------------------------HQENSGDVVDNSCPD
LHMTEWG-----------------------------------------------------
------------------------------------------------------------
------------------------------------------------------------
------------------------QHGDPISPLGHS------------------------
----------------------------------AASVFSEYTPTSGSSSEEPQLVTMPA
CKVKQEKFDYGPYDGKDDASNLICPRPDFLLESNCFGHMQNTVRSIWY------------
------------------------------------------------------------
------------------------------------------------------------
--------
>TnS000271017t07
------------------------------------------------------------
------------------------------------------------------------
------------------------------------------------------------
------------------------------------------------------------
------------------------------------------------------------
------------------------------------------------------------
------------------------------------------------------------
------------------------------------------------------------
--------MKMNKLGLMPEDAGCSSSSSNS------------------------------
------------------------------------------------------------
--------------------------------SSSGVNNNNSNSGL--------------
------------------------------------------------------------
------------------------------------------------------------
------------------------------------------------------------
------------------------------------------------------------
------------------------------------------------------------
--------------------------------------------KKG-------------
------------------------------------------------------------
-------------------P----------------------------------------
------------------------------------------------------------
----------------------------------------------W-------------
TAA-------------------------------------------------------ED
-------AI-----------------------LIA----------------YVKE-----
------------------------------------------------H-----------
------------------------------------------------------------
-------------------------G--------E-------G-----------------
---------NWNS-----------------------------------------------
------------------------------------------------------------
-VQ------------------------------KH-------------------------
------------------------------------------S--G---------L----
S-----R-----------------------------C-----------------------
-------------------------------------------GK---------------
---------------------------------SC-------RLR---------------
------------------------------------------------------------
--------------------W-------------------------------------AN
------------------------------------------------------------
------------------------------------------------------------
----------------------------------------HL----------------RP
------------------------------------------------------------
---N---------------L----------------------------K-----------
------------------K--------------G--------------------------
--------------A---------------------------------------------
------------------------------------------FSAE-----------EER
L-I-----ID---------------------LHGKL--G---------------------
-----------------------------NK-----------------------------
--------------------WA-----R------MAAL------------MP-G------
-RT--D-----------NEIKN--YW------------N----------TR-I------K
R-----------------------------------------------------------
------------------------------------------------------------
------------------------------------------------------------
------------------------------------------------------------
------------------------------------------------------------
---------------------RMRAGLSLYPPEIPSSDRSL-------------------
-------------------------PRRCNINSLSEMNIKLSSNNSAENFLRIPQ-----
PSFEPYRDASASRDFTGNLIIKQPPDAGVPCSDASSFGLGISELPSSQRDSHFSSKYPDS
SYTSSLGLPEAGNDSKLLDALLQENYIKAAAKAEIPHMDISVPNAVAEYGMNYRNSGL--
------------------------------------------------------------
----------------------ETCSFPAFPVQSMPIDDNLKEKKLENQAPCNNILEYSA
DADTEEEFKTLLDFAKPLTA----------------------------------------
------------------------------------------------------------
SCMINPDWYTSS---------------------------------SPLYANNHGLSIPDL
SGSANFN-----------------------------------------------------
------------------------------------------------------------
------------------------------------------------------------
-----------------------------LESLEMN------------------------
------------------------------------PEESFYCQNLSNNGNSLLVPPAGA
AGSHYYYMCEALGSCPWANMPGVSDHNHQNNPLPLHTETPIIMDDVPESSSSRRAIFT--
------------------------------------------------------------
------------------------------------------------------------
--------
>W.mirabilis.00817  [mRNA] [translate_table: standard]
------------------------------------------------------------
------------------------------------------------------------
------------------------------------------------------------
------------------------------------------------------------
------------------------------------------------------------
------------------------------------------------------------
------------------------------------------------------------
------------------------------------------------------------
---MKMKRGCFAGEETGGCSSSSSNSNSTS------------------------------
------------------------------------------------------------
--------------------------------CG--------SAGL--------------
------------------------------------------------------------
------------------------------------------------------------
------------------------------------------------------------
------------------------------------------------------------
------------------------------------------------------------
--------------------------------------------KKG-------------
------------------------------------------------------------
-------------------P----------------------------------------
------------------------------------------------------------
----------------------------------------------W-------------
TAA-------------------------------------------------------ED
-------AI-----------------------LIA----------------YVKE-----
------------------------------------------------H-----------
------------------------------------------------------------
-------------------------G--------E-------G-----------------
---------NWNS-----------------------------------------------
------------------------------------------------------------
-VQ------------------------------RH-------------------------
------------------------------------------S--G---------L----
S-----R-----------------------------C-----------------------
-------------------------------------------GK---------------
---------------------------------SC-------RLR---------------
------------------------------------------------------------
--------------------W-------------------------------------AN
------------------------------------------------------------
------------------------------------------------------------
----------------------------------------HL----------------RP
------------------------------------------------------------
---N---------------L----------------------------K-----------
------------------K--------------C--------------------------
--------------A---------------------------------------------
------------------------------------------FSAD-----------EER
L-I-----ID---------------------LHAKL--G---------------------
-----------------------------NK-----------------------------
--------------------WA-----R------MAAL------------MP-G------
-RT--D-----------NEIKN--YW------------N----------TR-I------K
R-----------------------------------------------------------
------------------------------------------------------------
------------------------------------------------------------
------------------------------------------------------------
------------------------------------------------------------
---------------------RMRAGLSLYPPEISTSGRSFSRRCSISALSEMNIKLSGG
QDSGFVGKA----------------SQGFECFGESSAAASQDLKPLAIKQPEDSLPLMSG
AADGSNSGPNPSPSAFGVNFELPSSQREVNLSNFPDSSSDSKLLDAVVQENYMKSRAETP
QMNLSALNSADYGTCLMNAANENSETCAFSAFSGESMLIDRKRTEIKEEKSNEVPNVL--
------------------------------------------------------------
------EYSADAETEEELRTLLDFARPLTPAAIIPDWYNSSPLSSFCEGIYPNGLGLPII
DIAGAAPFDCLE------------------------------------------------
------------------------------------------------------------
VPSEEHQNPNPN---------------------------------GISLAATNSYYMSEV
LGSCCWT-----------------------------------------------------
------------------------------------------------------------
------------------------------------------------------------
----------------------------NMPGVSDN------------------------
---------------------------------------------------------QYE
CPPQVINVATTADGLIQDELVESCCRALFA------------------------------
------------------------------------------------------------
------------------------------------------------------------
--------
>AT5G06100.2.TAIR10
------------------------------------------------------------
------------------------------------------------------------
------------------------------------------------------------
------------------------------------------------------------
------------------------------------------------------------
------------------------------------------------------------
------------------------------------------------------------
------------------------------------------------------------
---------MSYTSTDSDHNESPAADDNGS------------------------------
------------------------------------------------------------
-------------------------------DCR----SRWDGHAL--------------
------------------------------------------------------------
------------------------------------------------------------
------------------------------------------------------------
------------------------------------------------------------
------------------------------------------------------------
--------------------------------------------KKG-------------
------------------------------------------------------------
-------------------P----------------------------------------
------------------------------------------------------------
----------------------------------------------W-------------
SSA-------------------------------------------------------ED
-------DI-----------------------LID----------------YVNK-----
------------------------------------------------H-----------
------------------------------------------------------------
-------------------------G--------E-------G-----------------
---------NWNA-----------------------------------------------
------------------------------------------------------------
-VQ------------------------------KH-------------------------
------------------------------------------T--S---------L----
F-----R-----------------------------C-----------------------
-------------------------------------------GK---------------
---------------------------------SC-------RLR---------------
------------------------------------------------------------
--------------------W-------------------------------------AN
------------------------------------------------------------
------------------------------------------------------------
----------------------------------------HL----------------RP
------------------------------------------------------------
---N---------------L----------------------------K-----------
------------------K--------------G--------------------------
--------------A---------------------------------------------
------------------------------------------FSQE-----------EEQ
L-I-----VE---------------------LHAKM--G---------------------
-----------------------------NR-----------------------------
--------------------WA-----R------MAAH------------LP-G------
-RT--D-----------NEIKN--YW------------N----------TR-I------K
R-----------------------------------------------------------
------------------------------------------------------------
------------------------------------------------------------
------------------------------------------------------------
------------------------------------------------------------
---------------------RQRAGLPLYPPEMHVEALEWSQEYAK-------------
-------------------------SRVMGEDRRHQDFLQLGSCESNVFFDTLNFTDMVP
GTFDLADMTAYKNMGNCASSPRYENFMTPTIPSSKRLWESELLYPGCSSTIKQEFSSPEQ
FRNTSPQTISKTCSFSVPCDVEHPLYGNRHSPVMIPDSHTPTDGIVPYSKPLYGAVKL--
------------------------------------------------------------
----------------------ELPSFQYSETTFDQWKKSSSPPHSDLLDPFDTYIQSPP
PPTGGEESDLYSNFDTGLLDMLLLEAKIRN------------------------------
------------------------------------------------------------
NSTKNNLYRSCA---------------------------------STIPSADLGQVTVSQ
TKSEEFDNSLKSFLVHSEMSTQNADETPPRQREKKRKPLLDITRPDVLL-----------
------------------------------------------------------------
------------------------------------------------------------
-----------------------------ASSWLDH------------------------
----------------------------------GLGIVKETGSMSDALAVLLGDDIGND
YMNMSVGASSGVGSCSWSNMPPVCQMTELP------------------------------
------------------------------------------------------------
------------------------------------------------------------
--------
>AT3G11440.1.TAIR10
------------------------------------------------------------
------------------------------------------------------------
------------------------------------------------------------
------------------------------------------------------------
------------------------------------------------------------
------------------------------------------------------------
------------------------------------------------------------
-----------------------------------------------------MSYTTAT
ADSDDGMHSSIHNESPAPDSISNGCRSRGK------------------------------
------------------------------------------------------------
------------------------------------------RSVL--------------
------------------------------------------------------------
------------------------------------------------------------
------------------------------------------------------------
------------------------------------------------------------
------------------------------------------------------------
--------------------------------------------KKG-------------
------------------------------------------------------------
-------------------P----------------------------------------
------------------------------------------------------------
----------------------------------------------W-------------
TST-------------------------------------------------------ED
-------GI-----------------------LID----------------YVKK-----
------------------------------------------------H-----------
------------------------------------------------------------
-------------------------G--------E-------G-----------------
---------NWNA-----------------------------------------------
------------------------------------------------------------
-VQ------------------------------KH-------------------------
------------------------------------------TSLA--------------
------R-----------------------------C-----------------------
-------------------------------------------GK---------------
---------------------------------SC-------RLR---------------
------------------------------------------------------------
--------------------W-------------------------------------AN
------------------------------------------------------------
------------------------------------------------------------
----------------------------------------HL----------------RP
------------------------------------------------------------
---N---------------L----------------------------K-----------
------------------K--------------G--------------------------
--------------A---------------------------------------------
------------------------------------------FSQE-----------EEQ
L-I-----VE---------------------MHAKM--G---------------------
-----------------------------NK-----------------------------
--------------------WA-----Q------MAEH------------LP-G------
-RT--D-----------NEIKN--YW------------N----------TR-I------K
R-----------------------------------------------------------
------------------------------------------------------------
------------------------------------------------------------
------------------------------------------------------------
------------------------------------------------------------
---------------------RQRAGLPLYPPEIYVDDLHWSEEYTKSNIIRVDRRRRHQ
DFLQLGNSKDNVLF-----------DDLNFAASLLPAASDLSDLVACNMLGTGASSSRYE
SYMPPILPSPKQIWESGSRFPMCSSNIKHEFQSPEHFQNTAVQKNPRSCSISPCDVDHHP
YENQHSSHMMMVPDSHTVTYGMHPTSKPLFGAVKLELPSFQYSETSAFDQWKTTPSPP--
------------------------------------------------------------
----------------HSDLLDSVDAYIQSPPPSQVEESDCFSSCDTGLLDMLLHEAKIK
TSAKHSLLMSSPQKSFSSTTCTTNVTQNVPRGSENLIKSGEYEDSQKYLG----------
------------------------------------------------------------
RSEITSPSQLSA---------------------------------GGFSSAFAGNVVKTE
ELDQVWE-----------------------------------------------------
------------------------------------------------------------
------------------------------------------------------------
----------------PKRVDITRPDVLLASSWLDQ------------------------
------------------------------GCYGIVSDTSSMSDALALLGGDDIGNSYVT
VGSSSGQAPRGVGSYGWTNMPPVWSL----------------------------------
------------------------------------------------------------
------------------------------------------------------------
--------
>W.mirabilis.24341  [mRNA] [translate_table: standard]
------------------------------------------------------------
------------------------------------------------------------
------------------------------------------------------------
------------------------------------------------------------
------------------------------------------------------------
------------------------------------------------------------
------------------------------------------------------------
------------------------------------------------------------
---------------------FIYLFVMAH------------------------------
------------------------------------------------------------
--------------------------------------------QL--------------
------------------------------------------------------------
------------------------------------------------------------
------------------------------------------------------------
------------------------------------------------------------
------------------------------------------------------------
--------------------------------------------RRD-------------
------------------------------------------------------------
-------------------P----------------------------------------
------------------------------------------------------------
------------------------------------------------------------
----------------------------------------------------------QQ
--------------------------------IAT-------------------------
------------------------------------------------Y-----------
------------------------------------------------------------
------------------------------------------------------------
------------------------------------------------------------
------------------------------------------------------------
-LP------------------------------SR-------------------------
------------------------------------------------------------
------R-----------------------------------------------------
-------------------------------------------GK---------------
---------------------------------QC-------QER---------------
------------------------------------------------------------
--------------------W-------------------------------------QN
------------------------------------------------------------
------------------------------------------------------------
----------------------------------------HL-----------------P
------------------------------------------------------------
---D---------------I----------------------------K-----------
------------------K--------------E--------------------------
--------------G---------------------------------------------
------------------------------------------WSLE-----------EEC
L-L-----VQ---------------------LHKQY--G---------------------
-----------------------------NK-----------------------------
--------------------WA-----L------FARK------------LP-G------
-RP--E-----------NAIKN--HW------------N----------ST-L------R
R----K------------------------------------------------------
------------------------------------------------------------
------------------------------------------------------------
------------------------------------------------------------
------------------------------------------------------------
---------------------NRRQPRKVGQDAPSVLHDYI-------------------
------------------------------------------------------------
-----------------------------------------------------QTIHNTP
TITQVTGNSSLDNSSMPASTSASTSEALPFRALAWNEALQIFPLEDTAPSS---------
------------------------------------------------------------
------------------------------------------------------------
------------------------------------------------------------
------------------------------------------------------------
GQISENCFFSTV---------------------------------LGSVNNSNVAS----
------------------------------------------------------------
------------------------------------------------------------
------------------------------------------------------------
------------------------------------------------------------
------------------------------------------------------------
------------------------------------------------------------
------------------------------------------------------------
------------------------------------------------------------
--------
>Solyc11g072060.2.1.ITAG3.2
------------------------------------------------------------
------------------------------------------------------------
------------------------------------------------------------
------------------------------------------------------------
------------------------------------------------------------
------------------------------------------------------------
------------------------------------------------------------
------------------------------------------------------------
-----------MTSEVGMNSTSVEEANAGG------------------------------
----NIRRGTPL------------------------------------------------
------------------------------------------------------------
------------------------------------------------------------
------------------------------------------------------------
------------------------------------------------------------
------------------------------------------------------------
------------------------------------------------------------
--------------------------------------------KKG-------------
------------------------------------------------------------
-------------------P----------------------------------------
------------------------------------------------------------
----------------------------------------------W-------------
LKA-------------------------------------------------------ED
-------AI-----------------------LRD----------------YVAE-----
------------------------------------------------Y-----------
------------------------------------------------------------
-------------------------G--------E-------G-----------------
---------NWSS-----------------------------------------------
------------------------------------------------------------
-VH------------------------------RR-------------------------
------------------------------------------T--G---------L----
A-----R-----------------------------C-----------------------
-------------------------------------------GK---------------
---------------------------------SC-------RLR---------------
------------------------------------------------------------
--------------------W-------------------------------------SN
------------------------------------------------------------
------------------------------------------------------------
----------------------------------------HL----------------KP
------------------------------------------------------------
---Y---------------L----------------------------K-----------
------------------K--------------G--------------------------
--------------A---------------------------------------------
------------------------------------------FTQE-----------EEQ
L-I-----VA---------------------MHAQI--G---------------------
-----------------------------NK-----------------------------
--------------------WA-----R------IASE------------FP-G------
-RT--D-----------NDIKN--FW------------N----------TR-L------K
R----Q------------------------------------------------------
------------------------------------------------------------
------------------------------------------------------------
------------------------------------------------------------
------------------------------------------------------------
---------------------RREEKYMLSPGVFFGEFSED-------------------
-------------------------KQNKELATSSSANSLPHLLPNNNVEIPTAENRNFE
PSQQLYPPRLLNNDFSSFLGTPATSLRDQGLNSSWNTHSVPSTVHSSKRTQGLESWFSNR
NVDLSQAHHQYQNDGSFFTQSLGFSSLCTHNLTSNYHRSSASEIPGIQASS---SEHR--
------------------------------------------------------------
--------------------LKGKLELPSFQTPMTSWDSASSVPSIESSSTFIQSPPNEY
TDSCSLSPQSSDLLHAILY-----------------------------------------
------------------------------------------------------------
GSQTPKASSSNS---------------------------------YQETSRDVVPDSCPV
LRQIQWG-------TNPDAITPSGHAITSVFSE---------------------------
------------------------------------------------------------
------------------------------------------------------------
-----------------------------YTPSSGG------------------------
---------------------------------------SLEDHQSIAPFIGCNVNQEMA
NFTPTAGNNDTSNDDLFSETDMYFSPSDWLRDLE--------------------------
------------------------------------------------------------
------------------------------------------------------------
--------
>W.mirabilis.23576  [mRNA] [translate_table: standard]
------------------------------------------------------------
------------------------------------------------------------
------------------------------------------------------------
------------------------------------------------------------
------------------------------------------------------------
------------------------------------------------------------
------------------------------------------------------------
------------------------------------------------------------
----MSESSSRSKEKEKELQNQEAEGNGGA------------------------------
---------ASLKKGPWTSAEDAILVDYVKKHGIPSCSLAIPAGDRFLGADCLEFRIVVH
KPTVSQRQSEMTRIAWAWHLGMAMAAAEGMESCRSHDDGDDGNGGDGHSIEIAEEMGWEG
PRAFIDWAETVLRLWEKREVVLCVWCSEIRPGLGVQGRVRGGDVWVAGRMSESSSRSKEK
EKELQNQEAEGNGGAASL------------------------------------------
------------------------------------------------------------
------------------------------------------------------------
------------------------------------------------------------
--------------------------------------------KKG-------------
------------------------------------------------------------
-------------------P----------------------------------------
------------------------------------------------------------
----------------------------------------------W-------------
TSA-------------------------------------------------------ED
-------AI-----------------------LVD----------------YVKK-----
------------------------------------------------H-----------
------------------------------------------------------------
-------------------------G--------E-------G-----------------
---------NWNA-----------------------------------------------
------------------------------------------------------------
-VQ------------------------------KH-------------------------
------------------------------------------S--G---------L----
S-----R-----------------------------C-----------------------
-------------------------------------------GK---------------
---------------------------------SC-------RLR---------------
------------------------------------------------------------
--------------------W-------------------------------------AN
------------------------------------------------------------
------------------------------------------------------------
----------------------------------------HL----------------RP
------------------------------------------------------------
---N---------------L----------------------------K-----------
------------------K--------------G--------------------------
--------------A---------------------------------------------
------------------------------------------FTPE-----------EEQ
L-I-----IE---------------------LHAKL--G---------------------
-----------------------------NK-----------------------------
--------------------WA-----R------MASQ------------LP-G------
-RT--D-----------NEIKN--YW------------N----------TR-I------K
R-----------------------------------------------------------
------------------------------------------------------------
------------------------------------------------------------
------------------------------------------------------------
------------------------------------------------------------
---------------------RQRQGLPLYPPDLHLQHPGDNQQNQQPNISETDNAIKGN
RPHDYFCGSSKLDIPHVSFDAIKPGHHPLTYPSSVPALSEVSMNSILNQALGYSQGYRMI
NPSIQRFKRVRETEPVISPPFAATRMTSFGEYLNGTAPGKMLGEPCFKSVRISPFDEPGR
LEAYTHPSRLDANMASAFSYDANPSIKNPSADNPSSFGASILGSHALLNGTFSASMPL--
----------------------------------------------------SGVKLELP
SSQLAESVQNTGTDTLLETESIAPRAYAMSPTSPPPLNADCFSPHNSGLLEALLHESQAM
GGAKKQLSSETVTRIPADLSDCKLNDSAMPSSLD--------------------------
------------------------------------------------------------
TVCEEYNDPITP---------------------------------LGGPAASVFSENTPP
LSSGPWE-----------------------------------------------------
------------------------------------------------------------
------------------------------------------------------------
-------------------ESSSVHSASGINPSSAE------------------------
----------------------HNEFISNANCGDEELSNILNLARLFNLKTNLGPWLLPL
EQYAWGHTNFRESLRIWTSLFLKNFHMGNRGIVKAFIDSIILRLTTLVAG----------
------------------------------------------------------------
------------------------------------------------------------
--------
>Gb_11536
------------------------------------------------------------
------------------------------------------------------------
------------------------------------------------------------
------------------------------------------------------------
------------------------------------------------------------
------------------------------------------------------------
------------------------------------------------------------
------------------------------------------------------------
---------MSTATNESGATKEQAFEEVGG------------------------------
------------------------------------------------------------
------------------------------------------AGSL--------------
------------------------------------------------------------
------------------------------------------------------------
------------------------------------------------------------
------------------------------------------------------------
------------------------------------------------------------
--------------------------------------------KKG-------------
------------------------------------------------------------
-------------------P----------------------------------------
------------------------------------------------------------
----------------------------------------------W-------------
TSA-------------------------------------------------------ED
-------AI-----------------------LVE----------------YVKK-----
------------------------------------------------H-----------
------------------------------------------------------------
-------------------------G--------E-------G-----------------
---------NWNA-----------------------------------------------
------------------------------------------------------------
-VQ------------------------------KH-------------------------
------------------------------------------S--G---------L----
F-----R-----------------------------C-----------------------
-------------------------------------------GK---------------
---------------------------------SC-------RLR---------------
------------------------------------------------------------
--------------------W-------------------------------------AN
------------------------------------------------------------
------------------------------------------------------------
----------------------------------------HL----------------RP
------------------------------------------------------------
---N---------------L----------------------------K-----------
------------------K--------------G--------------------------
--------------A---------------------------------------------
------------------------------------------FTAE-----------EEQ
I-I-----IE---------------------LHAKL--G---------------------
-----------------------------NK-----------------------------
--------------------WA-----R------MAAQ------------LP-G------
-RT--D-----------NEIKN--YW------------N----------TR-I------K
R-----------------------------------------------------------
------------------------------------------------------------
------------------------------------------------------------
------------------------------------------------------------
------------------------------------------------------------
---------------------RQRQGLPLYPPDLHLQQSNE-------------------
-------------------------NQQNQQPINGGDASQHHHEFLPTSTKLEIPNVTFD
SLKPSQHALTYPSFPALNDVSMSSILNQALGPSQGYSMINPIQRAKRMRDNESMLSFSTG
GGGISPFPQLVDDSSKSIMEPCFKVRRSYAQPARMDGFAHGFPYDPDPQNKSTNSNPP--
------------------------------PYGGVLMGSHAFLNGNFSASTPLPGVKLEL
PSSQFAESVHNTGTPLETVSTNNHHAFTLSPPAVPPTHLDCFSPHNNGLLEALLHEAQAM
GGGGVKQSSEMITQLPPVSSTTNPVNRVVASQCD--------------------------
------------------------------------------------------------
TEWGEHSDPITP---------------------------------LGGPAASVFSESTPP
LSNSPWDESSSAQSPVGVNTKTEDPNEFMSSGNCGDEEFSTLLNFARPDVSP--------
------------------------------------------------------------
------------------------------------------------------------
-----------------------------VSDWYDS------------------------
-----------------------------HTAVAKEQSAVSDALATLFNDDFCVDIQQLT
SVPSTSNQAWGLGSCSWNNMPGVCQIADLP------------------------------
------------------------------------------------------------
------------------------------------------------------------
--------
>Lchi27955_Lch
------------------------------------------------------------
------------------------------------------------------------
------------------------------------------------------------
------------------------------------------------------------
------------------------------------------------------------
------------------------------------------------------------
------------------------------------------------------------
----------------------------------MVRLIGSARPAAMGSGTKFEQMSRTT
TNESDDGMLAKDQADSPSMDESSCGGGIGG------------------------------
------------------------------------------------------------
------------------------------------------AGVL--------------
------------------------------------------------------------
------------------------------------------------------------
------------------------------------------------------------
------------------------------------------------------------
------------------------------------------------------------
--------------------------------------------KKG-------------
------------------------------------------------------------
-------------------P----------------------------------------
------------------------------------------------------------
----------------------------------------------W-------------
TSA-------------------------------------------------------ED
-------AI-----------------------LMD----------------YVKK-----
------------------------------------------------H-----------
------------------------------------------------------------
-------------------------G--------E-------G-----------------
---------NWNA-----------------------------------------------
------------------------------------------------------------
-VQ------------------------------KH-------------------------
------------------------------------------S--G---------L----
S-----R-----------------------------C-----------------------
-------------------------------------------GK---------------
---------------------------------SC-------RLR---------------
------------------------------------------------------------
--------------------W-------------------------------------AN
------------------------------------------------------------
------------------------------------------------------------
----------------------------------------HL----------------RP
------------------------------------------------------------
---N---------------L----------------------------K-----------
------------------K--------------G--------------------------
--------------A---------------------------------------------
------------------------------------------FTAD-----------EER
M-I-----IE---------------------LHAKM--G---------------------
-----------------------------NK-----------------------------
--------------------WA-----R------MAAH------------GL-G------
-PS-----------------QN--YS--------------------------L-------
------------------------------------------------------------
------------------------------------------------------------
------------------------------------------------------------
------------------------------------------------------------
------------------------------------------------------------
------------------------------------------------------------
------------------------------------------------------------
----------------------------------------------------------AP
PMHRLKRLRESETLFPGFPGGVTNPFQNDTCPEIKIEKVEHVSAPGGGGDK---ESFP--
------------------------------------------------------------
----------------------RLDFTRPDALLSGDWFEQS-------------------
------------------------------------------------------------
------------------------------------------------------------
SECANHLAALLN---------------------------------EDFCGDYKHMATGPS
TLSQGWG-----------------------------------------------------
------------------------------------------------------------
------------------------------------------------------------
------------------------------------------------------------
------------------------------------------------------------
-----------LGSCPWNNMPAVCQMSEFP------------------------------
------------------------------------------------------------
------------------------------------------------------------
--------
>evm_27.model.AmTr_v1.0_scaffold00038.91.v1.0
------------------------------------------------------------
------------------------------------------------------------
------------------------------------------------------------
------------------------------------------------------------
------------------------------------------------------------
------------------------------------------------------------
------------------------------------------------------------
------------------------------------------------------------
-------------MGLKDRSSSPSLDESGG------------------------------
------------------------------------------------------------
--------------------------------CG--------SGGGGVL-----------
------------------------------------------------------------
------------------------------------------------------------
------------------------------------------------------------
------------------------------------------------------------
------------------------------------------------------------
--------------------------------------------KKG-------------
------------------------------------------------------------
-------------------P----------------------------------------
------------------------------------------------------------
----------------------------------------------W-------------
TSA-------------------------------------------------------ED
-------AV-----------------------LIE----------------YVKK-----
------------------------------------------------H-----------
------------------------------------------------------------
-------------------------G--------E-------G-----------------
---------NWNA-----------------------------------------------
------------------------------------------------------------
-VQ------------------------------KH-------------------------
------------------------------------------S--G---------L----
S-----R-----------------------------C-----------------------
-------------------------------------------GK---------------
---------------------------------SC-------RLR---------------
------------------------------------------------------------
--------------------W-------------------------------------AN
------------------------------------------------------------
------------------------------------------------------------
----------------------------------------HL----------------RP
------------------------------------------------------------
---N---------------L----------------------------K-----------
------------------K--------------G--------------------------
--------------A---------------------------------------------
------------------------------------------FTAD-----------EER
L-I-----IE---------------------LHAKI--G---------------------
-----------------------------NK-----------------------------
--------------------WA-----R------MASQ------------LP-G------
-RT--D-----------NEIKN--YW------------N----------TR-I------K
R----R------------------------------------------------------
------------------------------------------------------------
------------------------------------------------------------
------------------------------------------------------------
------------------------------------------------------------
---------------------QRAGLPLYPPDLHLQATGEGQQSENIGEFTLNENHHSDF
LQSNKLDFPHVSFEALKPNPETLTLPFVPPFSEAPNGGILTRSLGPHQAYTPFIPPSLVH
PPKRLRGGESSLLSTFPNGIIPMSPLNQFQSENYRKNQFHVETNEKFHRPFSLGHHPFDP
DPIEKNNALLGSVVTGSHALLNGTFSTSKPLCGAVKMELPSLQYQDLSDLK---GWGV--
------------------------------------------------------------
------------CPSGPPNIEAVESYIQSPPSMAPPTQNECFSPRSSGLLDALLHESHAL
GSSASKSP----------------------------------------------------
------------------------------------------------------------
ASSEVVGPPPRA---------------------------------SSVGPIAGLSEHRRV
NTCEEWG-------GFRDPISPLGQSAAICLSESTPPLSTTSLLEEIAPAKASPCALVKT
EAVEHFSDSDGEDRF---------------------------------------------
------------------------------------------------------------
-------------------MDFDRRETSLISDWYEQ------------------------
------------------------------------SWESGKEPSGVTDAITSLLSEDFC
NEYKQLSTESSASNQAWTLGSCLWNNMPPVCQSDILDNA---------------------
------------------------------------------------------------
------------------------------------------------------------
--------
>LOC_Os03g25550.1.MSUv7.0
------------------------------------------------------------
------------------------------------------------------------
------------------------------------------------------------
------------------------------------------------------------
------------------------------------------------------------
------------------------------------------------------------
------------------------------------------------------------
------------------------------------------------------------
---------------------------MAK------------------------------
-------------------------------------------------QSC--------
--------------------------------CH--------KKKL--------------
------------------------------------------------------------
------------------------------------------------------------
------------------------------------------------------------
------------------------------------------------------------
------------------------------------------------------------
--------------------------------------------RRG-------------
------------------------------------------------------------
-------------------L----------------------------------------
------------------------------------------------------------
----------------------------------------------W-------------
SPE-------------------------------------------------------ED
-------EK-----------------------LMN----------------HIAK-----
------------------------------------------------Y-----------
------------------------------------------------------------
-------------------------G--------H-------G-----------------
---------CWSS-----------------------------------------------
------------------------------------------------------------
-VP------------------------------KL-------------------------
------------------------------------------A--G---------L----
E-----R-----------------------------C-----------------------
-------------------------------------------GK---------------
---------------------------------SC-------RLR---------------
------------------------------------------------------------
--------------------W-------------------------------------IN
------------------------------------------------------------
------------------------------------------------------------
----------------------------------------YL----------------RP
------------------------------------------------------------
---D---------------L----------------------------K-----------
------------------R--------------G--------------------------
--------------T---------------------------------------------
------------------------------------------FSQE-----------EED
L-I-----IQ---------------------LHSML--G---------------------
-----------------------------NK----------------YVLYSSSTHICQS
LSRSVPSLTMAAATATALARWS-----Q------IAAQ------------LP-G------
-RT--D-----------NEVKN--FW------------N----------SY-I------K
K----K------------------------------------------------------
------------------------------------------------------------
------------------------------------------------------------
------------------------------------------------------------
------------------------------------------------------------
---------------------LRDRGIDPATHKPLAADSSA-------------------
-------------------------TPTNTTAAAASRSTATCRAVFSDAELQIPT-----
----------------------------------------AAAVQQQQQAPLVGAMQLVD
GIKMPLDDYWPAAAAAAAPSSSTTTFSAYHHALSMQQQAAAGCGAAAAFDM---DALS--
------------------------------------------------------------
----------------------HCGVVVAPSASSSSTLTSMAGLSPAAADAAEQSANVAA
AA----------------------------------------------------------
------------------------------------------------------------
AATTTNLPWLDL---------------------------------GHANPIATMDHYAGV
LDELRWS-------D---------------------------------------------
------------------------------------------------------------
------------------------------------------------------------
-----------------------------YFDGAYQ------------------------
-----------------------------------------------AATTATQGGALQG
QCLYDGGGGGGKDVDDAVQFVDVHSLSNWC------------------------------
------------------------------------------------------------
------------------------------------------------------------
--------
>LOC_Os07g44090.3.MSUv7.0
------------------------------------------------------------
------------------------------------------------------------
------------------------------------------------------------
------------------------------------------------------------
------------------------------------------------------------
------------------------------------------------------------
------------------------------------------------------------
------------------------------------------------------------
----------------------MAKRAGGA------------------------------
------------------------------------------------------------
------------------------------------------RKKL--------------
------------------------------------------------------------
------------------------------------------------------------
------------------------------------------------------------
------------------------------------------------------------
------------------------------------------------------------
--------------------------------------------RRG-------------
------------------------------------------------------------
-------------------L----------------------------------------
------------------------------------------------------------
----------------------------------------------W-------------
SPE-------------------------------------------------------ED
-------EK-----------------------LMN----------------HIAK-----
------------------------------------------------Y-----------
------------------------------------------------------------
-------------------------G--------H-------G-----------------
---------CWSS-----------------------------------------------
------------------------------------------------------------
-VP------------------------------KL-------------------------
------------------------------------------A--G---------L----
E-----R-----------------------------C-----------------------
-------------------------------------------GK---------------
---------------------------------SC-------RLR---------------
------------------------------------------------------------
--------------------W-------------------------------------IN
------------------------------------------------------------
------------------------------------------------------------
----------------------------------------YL----------------RP
------------------------------------------------------------
---D---------------L----------------------------K-----------
------------------R--------------G--------------------------
--------------A---------------------------------------------
------------------------------------------FSQE-----------EED
L-I-----IH---------------------LHSML--G---------------------
-----------------------------NK-----------------------------
--------------------WS-----Q------IAAQ------------LP-G------
-RT--D-----------NEVKN--FW------------N----------SY-I------K
K----K------------------------------------------------------
------------------------------------------------------------
------------------------------------------------------------
------------------------------------------------------------
------------------------------------------------------------
---------------------LRQRGIDPATHKPLAEVVAA-------------------
-------------------------AACARTPAVFSDAELILSSIGAQPPPESYD-----
-----------------------------------------------------GSRYSTE
CGAASVGGDGSLSSLSGYSQATAEFAVDGASASALLHCGGGGPTSSGGGAP---PAPT--
------------------------------------------------------------
----------------------AAVIPSVSSSSTLNSMVGLSPAATTTTTTTDEQYGNTN
HL----------------------------------------------------------
------------------------------------------------------------
PWLELGPSTTTP---------------------------------SSSAAAATFDHYGAA
LDELKWS-----------------------------------------------------
------------------------------------------------------------
------------------------------------------------------------
--------------------------DYVFDGYNHQ------------------------
-----------------------------------------------------------L
PPYNHGGIYGGGDSKDTAVHFDAHALGNWC------------------------------
------------------------------------------------------------
------------------------------------------------------------
--------
>Zm00001d022259_T002.RefGen_V4
------------------------------------------------------------
------------------------------------------------------------
------------------------------------------------------------
------------------------------------------------------------
------------------------------------------------------------
------------------------------------------------------------
------------------------------------------------------------
------------------------------------------------------------
----------------------MARRTSGP------------------------------
------------------------------------------------------------
------------------------------------------KKKL--------------
------------------------------------------------------------
------------------------------------------------------------
------------------------------------------------------------
------------------------------------------------------------
------------------------------------------------------------
--------------------------------------------RRG-------------
------------------------------------------------------------
-------------------L----------------------------------------
------------------------------------------------------------
----------------------------------------------W-------------
SPE-------------------------------------------------------ED
-------DK-----------------------LVN----------------HIAK-----
------------------------------------------------Y-----------
------------------------------------------------------------
-------------------------G--------H-------G-----------------
---------CWSS-----------------------------------------------
------------------------------------------------------------
-VP------------------------------KL-------------------------
------------------------------------------A--G---------L----
E-----R-----------------------------C-----------------------
-------------------------------------------GK---------------
---------------------------------SC-------RLR---------------
------------------------------------------------------------
--------------------W-------------------------------------IN
------------------------------------------------------------
------------------------------------------------------------
----------------------------------------YL----------------RP
------------------------------------------------------------
---D---------------L----------------------------K-----------
------------------R--------------G--------------------------
--------------A---------------------------------------------
------------------------------------------FSQE-----------EED
L-I-----IH---------------------LHSMM--G---------------------
-----------------------------NK-----------------------------
--------------------WS-----Q------IASQ------------LP-G------
-RT--D-----------NEVKN--FW------------N----------SY-V------K
K----K------------------------------------------------------
------------------------------------------------------------
------------------------------------------------------------
------------------------------------------------------------
------------------------------------------------------------
---------------------LRQRGIDPATHKPLPLAAEG-------------------
-------------------------ISSRTAVFSDAELILSSSAAAAAAGRHMPP-----
---------------------------------------------PPVAASAAESYVYSY
SHSSGGASDGSLQSLSGYNSNSKQTAADHLGAAAAAGYLQQEQDPAAAAAA---ADAL--
------------------------------------------------------------
----------------------HCGPSGAPAVVLPSVSSSSTLNSMAGLSPAATTTDEQC
TN----------------------------------------------------------
------------------------------------------------------------
NCSSCSFHSGLE---------------------------------PWLELGSTSGYYGAA
LDELKWS-----------------------------------------------------
------------------------------------------------------------
------------------------------------------------------------
-----------------------------DYVFDGG------------------------
----------------------------------------------------------YG
GQPGQGIYGDSKDAVQFVDANALSSSSWCLN-----------------------------
------------------------------------------------------------
------------------------------------------------------------
--------
>PP1S141_40V6.1_Php
------------------------------------------------------------
------------------------------------------------------------
------------------------------------------------------------
------------------------------------------------------------
------------------------------------------------------------
------------------------------------------------------------
------------------------------------------------------------
------------------------------------------------------------
---------------------------MTR------------------------------
-------LSTP-------------------------------------------------
------------------------------------------YEDV--------------
------------------------------------------------------------
------------------------------------------------------------
------------------------------------------------------------
------------------------------------------------------------
------------------------------------------------------------
--------------------------------------------RKG-------------
------------------------------------------------------------
-------------------A----------------------------------------
------------------------------------------------------------
----------------------------------------------W-------------
TAE-------------------------------------------------------ED
-------EK-----------------------LRK----------------HVET-----
------------------------------------------------Y-----------
------------------------------------------------------------
-------------------------G--------T-------G-----------------
---------HWRS-----------------------------------------------
------------------------------------------------------------
-VG------------------------------KL-------------------------
------------------------------------------A--G---------L----
Q-----R-----------------------------C-----------------------
-------------------------------------------GK---------------
---------------------------------SC-------RLR---------------
------------------------------------------------------------
--------------------W-------------------------------------TN
------------------------------------------------------------
------------------------------------------------------------
----------------------------------------YL----------------RP
------------------------------------------------------------
---D---------------I----------------------------R-----------
------------------H--------------G--------------------------
--------------S---------------------------------------------
------------------------------------------FSSE-----------EEN
L-I-----VK---------------------LHEAH--G---------------------
-----------------------------SR-----------------------------
--------------------WS-----L------IAAQ------------MP-G------
-RT--D-----------NDIKN--HW------------N----------TR-L------K
K----K------------------------------------------------------
------------------------------------------------------------
------------------------------------------------------------
------------------------------------------------------------
------------------------------------------------------------
---------------------LCDMGIDPVTHKRIADVLKEL------------------
-------------------------AGTMAHPTGQGNQVEEEAKRRFRREFGSIHHSLAF
KFMPYQSLNDLRRHNLHDTDALPRSELPSGDESQKSSINSGSYNMDESSCSTEVAPSPSP
TSPLSSIDMEQSNQNSYYGADAKHYQSNILQCMTGTVVEGSADPTLYLSLPRMTETIM--
-----------------------------------------------AHLTETGDSVPSS
FQLPMLSLQSTSSEQFVFPTTRYENASNGFHPSAPIYDTSESAEEQQSVDYTRWLASTSA
FPQDADILNSRVSTAVHLPLSHFNSEPH--------------------------------
------------------------------------------------------------
NCLGEDQATISY---------------------------------LHGSDMSKLRRNATA
GELDVWI-----------------------------------------------------
------------------------------------------------------------
------------------------------------------------------------
-----------------------------NLGFNQQ------------------------
--------------------RSIKENVSYSSLREQSSTSPNGITGSIADITTQHTFSGCT
GHFANSISPNLNITGVHSPFASTPAAMRLYECPVPTPRMVLWNMQE--------------
------------------------------------------------------------
------------------------------------------------------------
--------
>evm_27.model.AmTr_v1.0_scaffold00022.393.v1.0
------------------------------------------------------------
------------------------------------------------------------
------------------------------------------------------------
------------------------------------------------------------
------------------------------------------------------------
------------------------------------------------------------
------------------------------------------------------------
------------------------------------------------------------
-----MRKPDSPAKVCNNINNNGNSNTNGN------------------------------
----SNNNNNS-------------------------------------------------
------------------------------------------NKRL--------------
------------------------------------------------------------
------------------------------------------------------------
------------------------------------------------------------
------------------------------------------------------------
------------------------------------------------------------
--------------------------------------------RKG-------------
------------------------------------------------------------
-------------------L----------------------------------------
------------------------------------------------------------
----------------------------------------------W-------------
SPE-------------------------------------------------------ED
-------EK-----------------------LMR----------------YMMG-----
------------------------------------------------N-----------
------------------------------------------------------------
-------------------------G--------Q-------G-----------------
---------CWSD-----------------------------------------------
------------------------------------------------------------
-VA------------------------------RN-------------------------
------------------------------------------A--G---------L----
Q-----R-----------------------------C-----------------------
-------------------------------------------GK---------------
---------------------------------SC-------RLR---------------
------------------------------------------------------------
--------------------W-------------------------------------IN
------------------------------------------------------------
------------------------------------------------------------
----------------------------------------YL----------------RP
------------------------------------------------------------
---D---------------L----------------------------K-----------
------------------R--------------G--------------------------
--------------A---------------------------------------------
------------------------------------------FSPQ-----------EEE
L-I-----VH---------------------LHSIL--G---------------------
-----------------------------NR-----------------------------
--------------------WS-----Q------IAMR------------LP-G------
-RT--D-----------NEIKN--FW------------N----------ST-I------K
K----R------------------------------------------------------
------------------------------------------------------------
------------------------------------------------------------
------------------------------------------------------------
------------------------------------------------------------
---------------------LKSNQSAPAKPESPQAGLMA-------------------
-------------------------MHDSNTSMHDCDMAMAMAMTMCMESLSSSL-----
-----------------------------------------------------SSSSSSS
SMPSTCNRTSQSAGVENCYGMTGLAGYFQMPTCLNDLGFDNGVLEVGQMGD---GDLS--
------------------------------------------------------------
----------------------LEGDLFVPSLESISLDEDINNNHENDSNNNTKNNSNNY
------------------------------------------------------------
------------------------------------------------------------
DNITNSNYSIVN---------------------------------CNANSNNLGNNCESL
NNGNYWG-----------------------------------------------------
------------------------------------------------------------
------------------------------------------------------------
-------------------------GEMRMGEWGLE------------------------
------------------------------------------------------------
-----------DIVGGSSFSFPYLDFQLE-------------------------------
------------------------------------------------------------
------------------------------------------------------------
--------
>Solyc01g087130.3.1.ITAG3.2
------------------------------------------------------------
------------------------------------------------------------
------------------------------------------------------------
------------------------------------------------------------
------------------------------------------------------------
------------------------------------------------------------
------------------------------------------------------------
------------------------------------------------------------
------MRKPEHNNTTMKEKEKEKVNKLGK------------------------------
------------------------------------------------------------
---------------------------------------------L--------------
------------------------------------------------------------
------------------------------------------------------------
------------------------------------------------------------
------------------------------------------------------------
------------------------------------------------------------
--------------------------------------------RKG-------------
------------------------------------------------------------
-------------------L----------------------------------------
------------------------------------------------------------
----------------------------------------------W-------------
SPE-------------------------------------------------------ED
-------EK-----------------------LMS----------------YMLR-----
------------------------------------------------N-----------
------------------------------------------------------------
-------------------------G--------Q-------G-----------------
---------CWSD-----------------------------------------------
------------------------------------------------------------
-IA------------------------------RN-------------------------
------------------------------------------A--G---------L----
Q-----R-----------------------------C-----------------------
-------------------------------------------GK---------------
---------------------------------SC-------RLR---------------
------------------------------------------------------------
--------------------W-------------------------------------IN
------------------------------------------------------------
------------------------------------------------------------
----------------------------------------YL----------------RP
------------------------------------------------------------
---D---------------L----------------------------K-----------
------------------R--------------G--------------------------
--------------A---------------------------------------------
------------------------------------------FSLQ-----------EEE
L-I-----VH---------------------LHSIL--G---------------------
-----------------------------NR-----------------------------
--------------------WS-----Q------IAAR------------LP-G------
-RT--D-----------NEIKN--FW------------N----------ST-I------K
K----R------------------------------------------------------
------------------------------------------------------------
------------------------------------------------------------
------------------------------------------------------------
------------------------------------------------------------
------------------------------------------------------------
-------------------------SKNNNNSTPSPNT----------------------
----------------------------------------------------------SD
SSIGGIFPMQGHDVNNVMATLCMDNSSSTTSGSSMQAMVPFNPFPQLDSTS---YDIS--
------------------------------------------------------------
-------------------------GLVGPVNLGQF------------------------
------------------------------------------------------------
------------------------------------------------------------
GCSGGDGGFLDY---------------------------------GVVETYSMMGLGSDE
FSIPSLE-----------------------------------------------------
------------------------------------------------------------
------------------------------------------------------------
------------------------------------------------------------
------------------------------------------------------------
------------------------------------------------------------
------------------------------------------------------------
------------------------------------------------------------
--------
>Lchi22393_Lch
------------------------------------------------------------
------------------------------------------------------------
------------------------------------------------------------
------------------------------------------------------------
------------------------------------------------------------
------------------------------------------------------------
------------------------------------------------------------
------------------------------------------------------------
------------MMKKPDQPAKHNHNENNH------------------------------
------------------------------------------------------------
------------------------------------------LKKL--------------
------------------------------------------------------------
------------------------------------------------------------
------------------------------------------------------------
------------------------------------------------------------
------------------------------------------------------------
--------------------------------------------RKG-------------
------------------------------------------------------------
-------------------L----------------------------------------
------------------------------------------------------------
----------------------------------------------W-------------
SPE-------------------------------------------------------ED
-------DK-----------------------LVN----------------YMLR-----
------------------------------------------------N-----------
------------------------------------------------------------
-------------------------G--------Q-------G-----------------
---------CWSD-----------------------------------------------
------------------------------------------------------------
-VA------------------------------RN-------------------------
------------------------------------------A--G---------L----
Q-----R-----------------------------C-----------------------
-------------------------------------------GK---------------
---------------------------------SC-------RLR---------------
------------------------------------------------------------
--------------------W-------------------------------------IN
------------------------------------------------------------
------------------------------------------------------------
----------------------------------------YL----------------RP
------------------------------------------------------------
---D---------------L----------------------------K-----------
------------------R--------------G--------------------------
--------------A---------------------------------------------
------------------------------------------FSSH-----------EQD
L-I-----IH---------------------LHSIL--G---------------------
-----------------------------NR-----------------------------
--------------------WS-----Q------IATR------------LP-G------
-RT--D-----------NEIKN--FW------------N----------ST-I------K
K----R------------------------------------------------------
------------------------------------------------------------
------------------------------------------------------------
------------------------------------------------------------
------------------------------------------------------------
---------------------LRNSSASSPKHSDSSDPREV-------------------
-------------------------MGGLTSIHDHDIM----------------------
---------------------------------------------------TMCMDSSSS
SSSSLTSTSSSTSTHCITLSNRFSPLPAFDMAGLAADYFQVPPCVTQAGFE---HMLY--
------------------------------------------------------------
----------------------GDHGVMDGAHMGAQVGMFVPPLECVSFEENTTTNNTNE
TNA---------------------------------------------------------
------------------------------------------------------------
NNNNNYNVNNTT---------------------------------INNNNNTNNEGENQV
GNGNGWE-----------------------------------------------------
------------------------------------------------------------
------------------------------------------------------------
------------------------GENSRMGEWDFG------------------------
------------------------------------------------------------
--------------NLMEDISFPFLDFQVE------------------------------
------------------------------------------------------------
------------------------------------------------------------
--------
>Lchi06127_Lch
------------------------------------------------------------
------------------------------------------------------------
------------------------------------------------------------
------------------------------------------------------------
------------------------------------------------------------
------------------------------------------------------------
------------------------------------------------------------
------------------------------------------------------------
---------------MRKPDQSPKNTHTQN------------------------------
------------------------------------------------------------
------------------------------------------NTKL--------------
------------------------------------------------------------
[truncated: 3,551,785 more chars]
