# Supplementary material for: The Welwitschia genome reveals a unique biology underpinning extreme longevity in deserts
Source: Nat Commun. 2021 Jul 12;12:4247. doi: 10.1038/s41467-021-24528-4 (PMC8275611; doi:10.1038/s41467-021-24528-4)
Supplement: Supplementary file 6 — Source Data [file 41467_2021_24528_MOESM6_ESM.zip › Figure 2f.gypsy.txt]

Atr	3.33611111111111
Atr	2.6
Atr	16.1194444444444
Atr	2.01944444444444
Atr	2.5
Atr	2.01666666666667
Atr	0
Atr	1.51111111111111
Atr	2.38611111111111
Atr	1.56666666666667
Atr	33.5722222222222
Atr	20.825
Atr	0.872222222222222
Atr	2.05833333333333
Atr	3.39166666666667
Atr	3.08333333333333
Atr	17.5333333333333
Atr	1.35
Atr	23.5916666666667
Gbi	11.0227272727273
Gbi	12.75
Gbi	145.318181818182
Gbi	11.5681818181818
Gbi	35.6590909090909
Gbi	23.8636363636364
Gbi	31.0227272727273
Gbi	34.5454545454545
Gbi	18.7272727272727
Gbi	22.9772727272727
Gbi	16.4090909090909
Gbi	7.34090909090909
Gbi	12.9545454545455
Gbi	160.840909090909
Gbi	78.8181818181818
Gbi	0
Gbi	142.25
Gbi	13.9772727272727
Gbi	21.5
Gbi	17.25
Gbi	143.068181818182
Gbi	157.25
Gbi	8.54545454545454
Gbi	143.454545454545
Gbi	141.75
Gbi	130.272727272727
Gbi	126.25
Gbi	23.5681818181818
Gbi	165.886363636364
Gbi	23.1136363636364
Gbi	143.931818181818
Gbi	18.9545454545455
Gbi	33.1590909090909
Gbi	21.5909090909091
Gbi	18.3636363636364
Gbi	19.0909090909091
Gbi	143.863636363636
Gbi	136.318181818182
Gbi	17.9772727272727
Gbi	142.227272727273
Gbi	21.8636363636364
Gbi	8.54545454545454
Gbi	21.8181818181818
Gbi	26.5681818181818
Gbi	148.272727272727
Gbi	10.3863636363636
Gbi	15.9545454545455
Gbi	137.659090909091
Gbi	130.477272727273
Gbi	7.84090909090909
Gbi	164.340909090909
Gbi	150.818181818182
Gbi	20.3181818181818
Gbi	13.6818181818182
Gbi	19.0681818181818
Gbi	161.727272727273
Gbi	24.6590909090909
Gbi	26.8409090909091
Gbi	19.9545454545455
Gbi	20.8181818181818
Gbi	120.318181818182
Gbi	22.8181818181818
Gbi	144.727272727273
Gbi	136.386363636364
Gbi	132.068181818182
Gbi	23.1818181818182
Gbi	9.31818181818182
Gbi	20.0227272727273
Gbi	12.3409090909091
Gbi	18.0227272727273
Gbi	10.2272727272727
Gbi	9.11363636363636
Gbi	14.25
Gbi	138.113636363636
Gbi	24.4772727272727
Gbi	14.6363636363636
Gbi	19.8636363636364
Gbi	11.9545454545455
Gbi	22.5681818181818
Gbi	7.75
Gbi	11.7045454545455
Gbi	143.409090909091
Gbi	7.38636363636364
Gbi	4.13636363636364
Gbi	13.1590909090909
Gbi	167.636363636364
Gbi	143.681818181818
Gbi	11.8863636363636
Gbi	150.931818181818
Gbi	13.1136363636364
Gbi	17.5909090909091
Gbi	25.5681818181818
Gbi	8.43181818181818
Gbi	23.8636363636364
Gbi	15.2727272727273
Gbi	13.4545454545455
Gbi	7.52272727272727
Gbi	15.6590909090909
Gbi	22.2954545454545
Gbi	8.38636363636364
Gbi	9.79545454545455
Gbi	6.75
Gbi	15.4772727272727
Gbi	10.4772727272727
Gbi	7.90909090909091
Gbi	11.8863636363636
Gbi	7.79545454545455
Gbi	14.9772727272727
Gbi	11.8863636363636
Gbi	9.5
Gbi	10.0454545454545
Gbi	9.61363636363637
Gbi	21.5227272727273
Gbi	8.59090909090909
Gbi	16.2954545454545
Gbi	14.2045454545455
Gbi	142.909090909091
Gbi	6.95454545454546
Gbi	17.8181818181818
Gbi	6.31818181818182
Gbi	18.9090909090909
Gbi	5.86363636363636
Gbi	16.3863636363636
Gbi	129.181818181818
Gbi	149.340909090909
Gbi	153.931818181818
Gbi	17.4090909090909
Gbi	15.5454545454545
Gbi	17.6590909090909
Gbi	8.95454545454546
Gbi	5.70454545454545
Gbi	15.3636363636364
Gbi	23.9090909090909
Gbi	23.2727272727273
Gbi	14.8636363636364
Gbi	9.45454545454546
Gbi	19.5909090909091
Gbi	15.5
Gbi	12.6818181818182
Gbi	15.1590909090909
Gbi	17.0909090909091
Gbi	23.7954545454545
Gbi	17.2272727272727
Gbi	23.0681818181818
Gbi	10.75
Gbi	5.93181818181818
Gbi	20.5227272727273
Gbi	23
Gbi	27.5454545454545
Gbi	21.5
Gbi	18.2272727272727
Gbi	143.568181818182
Gbi	14.1136363636364
Gbi	16.6590909090909
Gbi	11.0454545454545
Gbi	32.5681818181818
Gbi	5.56818181818182
Gbi	152.090909090909
Gbi	18.75
Gbi	1.31818181818182
Gbi	216.454545454545
Gbi	11.3409090909091
Gbi	18.0681818181818
Gbi	19.5454545454545
Gbi	12.6363636363636
Gbi	21.4090909090909
Gbi	18.6590909090909
Gbi	4.79545454545454
Gbi	10.4090909090909
Gbi	130.022727272727
Gbi	21.1818181818182
Gbi	23.7727272727273
Gbi	10.9545454545455
Gbi	6.88636363636364
Gbi	20.2727272727273
Gbi	16.8181818181818
Gbi	147.272727272727
Gbi	25.5909090909091
Gbi	18.4090909090909
Gbi	16.3409090909091
Gbi	11.4545454545455
Gbi	10.1818181818182
Gbi	139.5
Gbi	19.4318181818182
Gbi	10.3409090909091
Gbi	29.1818181818182
Gbi	33.4318181818182
Gbi	33.4090909090909
Gbi	10.4545454545455
Gbi	12.0454545454545
Gbi	18.9772727272727
Gbi	23.9318181818182
Gbi	8.63636363636364
Gbi	19.4772727272727
Gbi	15.4318181818182
Gbi	157
Gbi	22.8863636363636
Gbi	8.68181818181818
Gbi	9.29545454545454
Gbi	11.6363636363636
Gbi	29.9545454545455
Gbi	12.8409090909091
Gbi	34.8863636363636
Gbi	16.1818181818182
Gbi	6.38636363636364
Gbi	24.9772727272727
Gbi	21.0681818181818
Gbi	9.81818181818182
Gbi	12.5909090909091
Gbi	21.4318181818182
Gbi	11.7727272727273
Gbi	19.1590909090909
Gbi	15.0909090909091
Gbi	27.8636363636364
Gbi	167.818181818182
Gbi	20.25
Gbi	23.0681818181818
Gbi	15.6590909090909
Gbi	18.6136363636364
Gbi	11.2045454545455
Gbi	10.1136363636364
Gbi	6.95454545454546
Gbi	24.7954545454545
Gbi	34.8636363636364
Gbi	8.31818181818182
Gbi	23.5
Gbi	14.9545454545455
Gbi	22.6136363636364
Gbi	12.5909090909091
Gbi	14.1363636363636
Gbi	11.6136363636364
Gbi	149.5
Gbi	17.9772727272727
Gbi	15.6818181818182
Gbi	22.2727272727273
Gbi	9.77272727272727
Gbi	170.568181818182
Gbi	3.11363636363636
Gbi	30.5909090909091
Gbi	168.386363636364
Gbi	11.9318181818182
Gbi	20.0227272727273
Gbi	14.1136363636364
Gbi	126.318181818182
Gbi	10.1363636363636
Gbi	0
Gbi	0
Gbi	18.2045454545455
Gbi	6.95454545454546
Gbi	28.75
Gbi	14.7272727272727
Gbi	15.9772727272727
Gbi	13.6136363636364
Gbi	35.6136363636364
Gbi	8.40909090909091
Gbi	21.6818181818182
Gbi	8.88636363636364
Gbi	13
Gbi	154.477272727273
Gbi	142.954545454545
Gbi	16.2272727272727
Gbi	0
Gbi	10.9318181818182
Gbi	23.7045454545455
Gbi	23.5681818181818
Gbi	8.25
Gbi	7.04545454545455
Gbi	28.9772727272727
Gbi	15.8181818181818
Gbi	22.75
Gbi	24.2045454545455
Gbi	15.6136363636364
Gbi	14.4318181818182
Gbi	14.75
Gbi	9.22727272727273
Gbi	18.6363636363636
Gbi	17.1590909090909
Gbi	9.81818181818182
Gbi	13.7272727272727
Gbi	154.477272727273
Gbi	9.72727272727273
Gbi	12.9090909090909
Gbi	22.9545454545455
Gbi	12.9090909090909
Gbi	7.40909090909091
Gbi	9.56818181818182
Gbi	8.45454545454546
Gbi	25.0681818181818
Gbi	30.8863636363636
Gbi	17.6136363636364
Gbi	14.4090909090909
Gbi	18.5681818181818
Gbi	28.8636363636364
Gbi	22.6590909090909
Gbi	17.8636363636364
Gbi	13.0909090909091
Gbi	30.1590909090909
Gbi	11.4090909090909
Gbi	143.386363636364
Gbi	18.75
Gbi	161.75
Gbi	26.9545454545455
Gbi	180.659090909091
Gbi	19.9090909090909
Gbi	24.8409090909091
Gbi	19.3409090909091
Gbi	181
Gbi	16.2954545454545
Gbi	16.0227272727273
Gbi	14.5454545454545
Gbi	18.0227272727273
Gbi	9.52272727272728
Gbi	12.6590909090909
Gbi	171.227272727273
Gbi	5.11363636363636
Gbi	16.3181818181818
Gbi	13.8409090909091
Gbi	164.977272727273
Gbi	21.4545454545455
Gbi	23.9772727272727
Gbi	13.4772727272727
Gbi	25.2727272727273
Gbi	4.13636363636364
Gbi	10.0909090909091
Gbi	28.2272727272727
Gbi	13.9318181818182
Gbi	17.5
Gbi	7.13636363636364
Gbi	159.022727272727
Gbi	20.9772727272727
Gbi	15.4318181818182
Gbi	9.02272727272727
Gbi	12.1363636363636
Gbi	3.25
Gbi	46.1818181818182
Gbi	16
Gbi	14.75
Gbi	11.2272727272727
Gbi	26.6818181818182
Gbi	16.4772727272727
Gbi	23.5681818181818
Gbi	18.5454545454545
Gbi	7.75
Gbi	14.6136363636364
Gbi	18.7272727272727
Gbi	25.5909090909091
Gbi	7.27272727272727
Gbi	14.9772727272727
Gbi	11.3863636363636
Gbi	29.7727272727273
Gbi	7.56818181818182
Gbi	16.3863636363636
Gbi	141.977272727273
Gbi	12.5681818181818
Gbi	133.227272727273
Gbi	27.8409090909091
Gbi	16.4090909090909
Gbi	17.2954545454545
Gbi	21.2954545454545
Gbi	9.93181818181818
Gbi	13.5454545454545
Gbi	23.6590909090909
Gbi	27.6818181818182
Gbi	18.0681818181818
Gbi	10.4772727272727
Gbi	166.227272727273
Gbi	10.8409090909091
Gbi	18.9318181818182
Gbi	25.1590909090909
Gbi	19.1818181818182
Gbi	11.25
Gbi	21.6136363636364
Gbi	11.2727272727273
Gbi	5.45454545454546
Gbi	18.8636363636364
Gbi	144.568181818182
Gbi	26.3636363636364
Gbi	21.8636363636364
Gbi	5.95454545454546
Gbi	11.2954545454545
Gbi	11.3863636363636
Gbi	16.3636363636364
Gbi	16.75
Gbi	18.4090909090909
Gbi	26.8409090909091
Gbi	22.6590909090909
Gbi	18.75
Gbi	25.8636363636364
Gbi	21.1590909090909
Gbi	8.72727272727273
Gbi	11.2045454545455
Gbi	157.840909090909
Gbi	11.7272727272727
Gbi	10.7272727272727
Gbi	9.95454545454546
Gbi	10.6818181818182
Gbi	170.522727272727
Gbi	16.0227272727273
Gbi	18.7727272727273
Gbi	17.3636363636364
Gbi	10.5909090909091
Gbi	164.068181818182
Gbi	18.0454545454545
Gbi	7.59090909090909
Gbi	6.84090909090909
Gbi	17.0909090909091
Gbi	19.0909090909091
Gbi	11.2045454545455
Gbi	24.3863636363636
Gbi	7.84090909090909
Gbi	7.88636363636364
Gbi	11.0909090909091
Gbi	13.7045454545455
Gbi	7.88636363636364
Gbi	13.0681818181818
Gbi	166.204545454545
Gbi	20
Gbi	20.4090909090909
Gbi	13
Gbi	151.295454545455
Gbi	1.52272727272727
Gbi	11.9772727272727
Gbi	18.9318181818182
Gbi	15.1590909090909
Gbi	142.931818181818
Gbi	14.9772727272727
Gbi	19.4318181818182
Gbi	13.4090909090909
Gbi	15.4090909090909
Gbi	24.3863636363636
Gbi	30.3636363636364
Gbi	17.0454545454545
Gbi	18.3409090909091
Gbi	9.27272727272727
Gbi	139.068181818182
Gbi	27.5
Gbi	160.863636363636
Gbi	18.5909090909091
Gbi	25.5
Gbi	23.0681818181818
Gbi	10.9772727272727
Gbi	22.9090909090909
Gbi	164.477272727273
Gbi	160.568181818182
Gbi	161.590909090909
Gbi	13.6363636363636
Gbi	9.45454545454546
Gbi	9.47727272727273
Gbi	7.54545454545455
Gbi	154.886363636364
Gbi	16.7727272727273
Gbi	11.3636363636364
Gbi	20.0227272727273
Gbi	6.79545454545455
Gbi	31.5
Gbi	18.5909090909091
Gbi	26.5909090909091
Gbi	25.1590909090909
Gbi	18.5681818181818
Gbi	21.1818181818182
Gbi	25.4090909090909
Gbi	37.8181818181818
Gbi	18
Gbi	16.2954545454545
Gbi	14.4318181818182
Gbi	165.25
Gbi	19.5227272727273
Gbi	9.5
Gbi	150.727272727273
Gbi	11.5681818181818
Gbi	17.5681818181818
Gbi	148.886363636364
Gbi	118.295454545455
Gbi	17.6136363636364
Gbi	146.568181818182
Gbi	22.9545454545455
Gbi	130.113636363636
Gbi	9.40909090909091
Gbi	5.40909090909091
Gbi	22.2272727272727
Gbi	16.0909090909091
Gbi	17.4318181818182
Gbi	17.2954545454545
Gbi	18.7045454545455
Gbi	17.0454545454545
Gbi	20.0454545454545
Gbi	19.3409090909091
Gbi	26.7045454545455
Gbi	30.9772727272727
Gbi	30.3409090909091
Gbi	22.3863636363636
Gbi	155.681818181818
Gbi	14.7954545454545
Gbi	19.5681818181818
Gbi	128.545454545455
Gbi	11.75
Gbi	6.40909090909091
Gbi	13.9772727272727
Gbi	12.6363636363636
Gbi	141.477272727273
Gbi	19.9318181818182
Gbi	7.20454545454546
Gbi	7.81818181818182
Gbi	22.6136363636364
Gbi	17.3863636363636
Gbi	14.1818181818182
Gbi	17.9318181818182
Gbi	25.8863636363636
Gbi	9.63636363636364
Gbi	21.2954545454545
Gbi	17.9545454545455
Gbi	15.8409090909091
Gbi	17.0454545454545
Gbi	27.2045454545455
Gbi	4.93181818181818
Gbi	10.1590909090909
Gbi	28.7727272727273
Gbi	19.0454545454546
Gbi	13.8409090909091
Gbi	12.5
Gbi	19.3863636363636
Gbi	15.1590909090909
Gbi	19.5909090909091
Gbi	19.9318181818182
Gbi	22.9772727272727
Gbi	14.6136363636364
Gbi	21.3863636363636
Gbi	25.1818181818182
Gbi	154.704545454545
Gbi	23.0227272727273
Gbi	15.1136363636364
Gbi	9.11363636363636
Gbi	8.56818181818182
Gbi	18
Gbi	12.3636363636364
Gbi	22.7045454545455
Gbi	28.5454545454546
Gbi	10.3863636363636
Gbi	17.7727272727273
Gbi	19.7954545454546
Gbi	147.477272727273
Gbi	24.6136363636364
Gbi	17.2727272727273
Gbi	8.38636363636364
Gbi	15
Gbi	124.227272727273
Gbi	33.5909090909091
Gbi	16.6363636363636
Gbi	16.0909090909091
Gbi	27.5909090909091
Gbi	13.1818181818182
Gbi	123.363636363636
Gbi	19.9318181818182
Gbi	14.5227272727273
Gbi	116.5
Gbi	14.0454545454545
Gbi	30.1136363636364
Gbi	26
Gbi	19.2954545454545
Gbi	16.1818181818182
Gbi	8.22727272727273
Gbi	7.93181818181818
Gbi	140
Gbi	15.5454545454545
Gbi	6.93181818181818
Gbi	11.4545454545455
Gbi	14.0454545454545
Gbi	9.11363636363636
Gbi	8.31818181818182
Gbi	16.0909090909091
Gbi	27.0454545454546
Gbi	136.5
Gbi	17.1363636363636
Gbi	9.31818181818182
Gbi	17.0227272727273
Gbi	16.8181818181818
Gbi	27.0227272727273
Gbi	13.8863636363636
Gbi	11.4772727272727
Gbi	27.4090909090909
Gbi	149.681818181818
Gbi	29.9090909090909
Gbi	10.8636363636364
Gbi	15.75
Gbi	10.9545454545455
Gbi	22.8636363636364
Gbi	23.1590909090909
Gbi	15.3409090909091
Gbi	135.340909090909
Gbi	23.9545454545455
Gbi	15.0454545454545
Gbi	13.2272727272727
Gbi	9.20454545454546
Gbi	20.4090909090909
Gbi	12.0227272727273
Gbi	153.477272727273
Gbi	12.9545454545455
Gbi	14.6590909090909
Gbi	6.54545454545455
Gbi	13.75
Gbi	25.9090909090909
Gbi	24.6363636363636
Gbi	20.3181818181818
Gbi	141.568181818182
Gbi	18.2272727272727
Gbi	18.75
Gbi	19.4318181818182
Gbi	25.7954545454545
Gbi	19.0909090909091
Gbi	28.8636363636364
Gbi	10.5454545454545
Gbi	21.8409090909091
Gbi	19
Gbi	147.931818181818
Gbi	18.3409090909091
Gbi	20.2272727272727
Gbi	12.7272727272727
Gbi	27.1590909090909
Gbi	7.04545454545455
Gbi	18.7954545454545
Gbi	6.15909090909091
Gbi	13.2954545454545
Gbi	20.0909090909091
Gbi	19.8409090909091
Gbi	16.5227272727273
Gbi	9.22727272727273
Gbi	147.681818181818
Gbi	11
Gbi	9.63636363636364
Gbi	8.15909090909091
Gbi	12.2045454545455
Gbi	15.5227272727273
Gbi	14.3636363636364
Gbi	9.63636363636364
Gbi	16.3409090909091
Gbi	17.2727272727273
Gbi	20.5
Gbi	21.7045454545455
Gbi	133.113636363636
Gbi	13.75
Gbi	1.81818181818182
Gbi	4.65909090909091
Gbi	145.068181818182
Gbi	9.31818181818182
Gbi	14.1818181818182
Gbi	16.4090909090909
Gbi	21.8181818181818
Gbi	16.1363636363636
Gbi	25
Gbi	19.4545454545455
Gbi	24.0454545454545
Gbi	137.295454545455
Gbi	10.6136363636364
Gbi	23.8409090909091
Gbi	21.2045454545455
Gbi	8.88636363636364
Gbi	15.25
Gbi	12.4772727272727
Gbi	19.1818181818182
Gbi	11.2954545454545
Gbi	11.0227272727273
Gbi	20.2272727272727
Gbi	11.2954545454545
Gbi	16.9545454545455
Gbi	23.2954545454545
Gbi	9.25
Gbi	183.045454545455
Gbi	7.79545454545455
Gbi	23.6363636363636
Gbi	25.5909090909091
Gbi	143.386363636364
Gbi	11.5
Gbi	14.6136363636364
Gbi	142
Gbi	9.20454545454546
Gbi	10.1590909090909
Gbi	6.34090909090909
Gbi	8.40909090909091
Gbi	6.47727272727273
Gbi	35.9318181818182
Gbi	13.0454545454545
Gbi	10.8863636363636
Gbi	20.5909090909091
Gbi	19.75
Gbi	9.25
Gbi	12.6590909090909
Gbi	16.9318181818182
Gbi	14.3181818181818
Gbi	11.25
Gbi	9.34090909090909
Gbi	12.9318181818182
Gbi	14.4318181818182
Gbi	14.2954545454545
Gbi	11.2727272727273
Gbi	19.5227272727273
Gbi	12.6818181818182
Gbi	165.727272727273
Gbi	7.06818181818182
Gbi	175.863636363636
Gbi	19.6818181818182
Gbi	23.1590909090909
Gbi	12.8863636363636
Gbi	18.6818181818182
Gbi	156.681818181818
Gbi	32.7954545454545
Gbi	164.795454545455
Gbi	25.2954545454546
Gbi	23.8409090909091
Gbi	19.1590909090909
Gbi	22.0227272727273
Gbi	31.7272727272727
Gbi	18.7954545454545
Gbi	51.5227272727273
Gbi	72.4545454545455
Gbi	9.31818181818182
Gbi	27.1590909090909
Gbi	4.93181818181818
Gbi	11.9772727272727
Gbi	28.3181818181818
Gbi	14.2954545454545
Gbi	20.1590909090909
Gbi	20.75
Gbi	22.7272727272727
Gbi	10.5227272727273
Gbi	25.5909090909091
Gbi	14.2045454545455
Gbi	18.8409090909091
Gbi	21.5227272727273
Gbi	158.136363636364
Gbi	155.704545454545
Gbi	18.7727272727273
Gbi	20.7272727272727
Gbi	20.5454545454545
Gbi	15.1363636363636
Gbi	19.8636363636364
Gbi	16.1818181818182
Gbi	9.22727272727273
Gbi	15.5
Gbi	10.1818181818182
Gbi	6.02272727272727
Gbi	7.40909090909091
Gbi	15.9772727272727
Gbi	8.75
Gbi	26.1818181818182
Gbi	21.8863636363636
Gbi	15.7045454545455
Gbi	23.8181818181818
Gbi	12.9772727272727
Gbi	164.318181818182
Gbi	10.4545454545455
Gbi	27.0227272727273
Gbi	15.0227272727273
Gbi	175.840909090909
Gbi	140.75
Gbi	170.113636363636
Gbi	171.227272727273
Gbi	156.340909090909
Gbi	89.75
Gbi	8.68181818181818
Gbi	19.3863636363636
Gbi	9.56818181818182
Gbi	17.8409090909091
Gbi	13.0227272727273
Gbi	8.34090909090909
Gbi	19.6590909090909
Gbi	14.8409090909091
Gbi	7.59090909090909
Gbi	148.386363636364
Gbi	16.1136363636364
Gbi	22.1590909090909
Gbi	29.6590909090909
Gbi	27.7954545454546
Gbi	23.5909090909091
Gbi	13.2954545454545
Gbi	10.4772727272727
Gbi	11.1818181818182
Gbi	109.909090909091
Gbi	13.8636363636364
Gbi	6.47727272727273
Gbi	18.0681818181818
Gbi	16.8863636363636
Gbi	21.5454545454546
Gbi	6.77272727272727
Gbi	17.7045454545455
Gbi	11.5227272727273
Gbi	151.386363636364
Gbi	23.7954545454545
Gbi	148.477272727273
Gbi	23.9772727272727
Gbi	16.3409090909091
Gbi	134.863636363636
Gbi	11.7954545454545
Gbi	126.204545454545
Gbi	18.8181818181818
Gbi	14.9090909090909
Gbi	13.7272727272727
Gbi	12.1136363636364
Gbi	18.6136363636364
Gbi	13.25
Gbi	141.227272727273
Gbi	14.6363636363636
Gbi	16.0681818181818
Gbi	153.704545454545
Gbi	15.1818181818182
Gbi	20.2954545454545
Gbi	6.90909090909091
Gbi	26.2727272727273
Gbi	31.0454545454545
Gbi	11.2954545454545
Gbi	16.25
Gbi	16.3181818181818
Gbi	11.6818181818182
Gbi	11.8181818181818
Gbi	145.681818181818
Gbi	13.4090909090909
Gbi	4.77272727272727
Gbi	22.6590909090909
Gbi	110.75
Gbi	9.97727272727273
Gbi	18.3863636363636
Gbi	6.90909090909091
Gbi	29.9090909090909
Gbi	27.7272727272727
Gbi	8.31818181818182
Gbi	15.3409090909091
Gbi	12.4318181818182
Gbi	13.75
Gbi	30.1363636363636
Gbi	15.1818181818182
Gbi	23.7727272727273
Gbi	49.9318181818182
Gbi	8.29545454545455
Gbi	25.8863636363636
Gbi	10.8863636363636
Gbi	14.2954545454545
Gbi	8.54545454545454
Gbi	23.7045454545455
Gbi	24.0227272727273
Gbi	22.6136363636364
Gbi	23.8409090909091
Gbi	20.1363636363636
Gbi	155.295454545455
Gbi	23.4772727272727
Gbi	15.7954545454545
Gbi	13.2954545454545
Gbi	10.9545454545455
Gbi	168.159090909091
Gbi	20.5227272727273
Gbi	6.54545454545455
Gbi	13.6590909090909
Gbi	137.340909090909
Gbi	10.0909090909091
Gbi	144.954545454545
Gbi	5.5
Gbi	145.022727272727
Gbi	20.1590909090909
Gbi	10.1818181818182
Gbi	19.5909090909091
Gbi	189.659090909091
Gbi	11.25
Gbi	8.88636363636364
Gbi	7.29545454545454
Gbi	140.227272727273
Gbi	14.7954545454545
Gbi	12.4772727272727
Gbi	19.9318181818182
Gbi	17.6590909090909
Gbi	19.2272727272727
Gbi	27.2727272727273
Gbi	159.795454545455
Gbi	151.704545454545
Gbi	174.886363636364
Gbi	14.9545454545455
Gbi	10.1363636363636
Gbi	0
Gbi	12.3636363636364
Gbi	12.0227272727273
Gbi	24.8863636363636
Gbi	32.75
Gbi	8.52272727272727
Gbi	17.1590909090909
Gbi	16.1818181818182
Gbi	10.7272727272727
Gbi	17.25
Gbi	7.22727272727273
Gbi	148.818181818182
Gbi	7.70454545454546
Gbi	8.79545454545454
Gbi	20.8863636363636
Gbi	5.68181818181818
Gbi	28.4545454545455
Gbi	154.681818181818
Gbi	11.2727272727273
Gbi	23.8863636363636
Gbi	23.0227272727273
Gbi	23.1590909090909
Gbi	7.09090909090909
Gbi	6.5
Gbi	171.886363636364
Gbi	4.45454545454546
Gbi	24.8181818181818
Gbi	11.1363636363636
Gbi	27.8863636363636
Gbi	18.1136363636364
Gbi	8.20454545454546
Gbi	155.25
Gbi	146.681818181818
Gbi	136.75
Gbi	11.4545454545455
Gbi	17.9772727272727
Gbi	13.9318181818182
Gbi	7.61363636363636
Gbi	16.75
Gbi	10.8409090909091
Gbi	12.4090909090909
Gbi	118.5
Gbi	8.84090909090909
Gbi	150.545454545455
Gbi	20.3863636363636
Gbi	9.36363636363637
Gbi	132.409090909091
Gbi	143.977272727273
Gbi	12.0909090909091
Gbi	20.9318181818182
Gbi	15.6363636363636
Gbi	7.95454545454546
Gbi	6.06818181818182
Gbi	140.545454545455
Gbi	22.0909090909091
Gbi	136.022727272727
Gbi	21.6363636363636
Gbi	18.7727272727273
Gbi	14.5681818181818
Gbi	18.8409090909091
Gbi	13.5227272727273
Gbi	25.3181818181818
Gbi	31.0909090909091
Gbi	17.3181818181818
Gbi	15.7045454545455
Gbi	24.4090909090909
Gbi	16.0681818181818
Gbi	17.3636363636364
Gbi	27.2727272727273
Gbi	13
Gbi	9.43181818181818
Gbi	17.8409090909091
Gbi	12.1590909090909
Gbi	25
Gbi	114.977272727273
Gbi	9.47727272727273
Gbi	17.25
Gbi	16.2272727272727
Gbi	158.340909090909
Gbi	130.75
Gbi	14.7954545454545
Gbi	8.95454545454546
Gbi	6.29545454545455
Gbi	155.636363636364
Gbi	12.0909090909091
Gbi	15.7954545454545
Gbi	15.6590909090909
Gbi	21.4545454545455
Gbi	19.8863636363636
Gbi	26.0227272727273
Gbi	14.5227272727273
Gbi	15.3181818181818
Gbi	5.93181818181818
Gbi	9.47727272727273
Gbi	9.47727272727273
Gbi	4.43181818181818
Gbi	8.34090909090909
Gbi	12.6363636363636
Gbi	6.11363636363636
Gbi	10.25
Gbi	6.27272727272727
Gbi	17.3636363636364
Gbi	18.3863636363636
Gbi	18.7045454545455
Gbi	13.7727272727273
Gbi	12.0227272727273
Gbi	17.7272727272727
Gbi	130.727272727273
Gbi	14.5681818181818
Gbi	11.3409090909091
Gbi	27.6363636363636
Gbi	23.2045454545455
Gbi	18.0227272727273
Gbi	12.8409090909091
Gbi	27.0227272727273
Gbi	10.0909090909091
Gbi	18.3636363636364
Gbi	21.4318181818182
Gbi	138.727272727273
Gbi	13.7045454545455
Gbi	15.0454545454545
Gbi	15.3863636363636
Gbi	165.363636363636
Gbi	29.7045454545455
Gbi	15.1818181818182
Gbi	9.52272727272728
Gbi	19.4090909090909
Gbi	19.1136363636364
Gbi	13.3181818181818
Gbi	18.9090909090909
Gbi	19.5227272727273
Gbi	3.93181818181818
Gbi	7.27272727272727
Gbi	8.79545454545454
Gbi	8.88636363636364
Gbi	11.7954545454545
Gbi	15.9772727272727
Gbi	167.977272727273
Gbi	12.75
Gbi	16.4545454545455
Gbi	143.545454545455
Gbi	9.18181818181818
Gbi	23.2272727272727
Gbi	11.3863636363636
Gbi	13.2727272727273
Gbi	6.90909090909091
Gbi	9.02272727272727
Gbi	11.0909090909091
Gbi	13.3863636363636
Gbi	21.9318181818182
Gbi	12.7954545454545
Gbi	16.9772727272727
Gbi	17.4545454545455
Gbi	5.65909090909091
Gbi	6.38636363636364
Gbi	18.3181818181818
Gbi	16.5681818181818
Gbi	10.1136363636364
Gbi	150.704545454545
Gbi	4.56818181818182
Gbi	11.2954545454545
Gbi	161.613636363636
Gbi	18.1818181818182
Gbi	21.1818181818182
Gbi	3.86363636363636
Gbi	25.7727272727273
Gbi	15.0681818181818
Gbi	21.4090909090909
Gbi	22.2045454545455
Gbi	13.6363636363636
Gbi	11.4090909090909
Gbi	11.8863636363636
Gbi	7.79545454545455
Gbi	23.8409090909091
Gbi	19.2045454545455
Gbi	11.2727272727273
Gbi	23.3409090909091
Gbi	13.6136363636364
Gbi	12.9545454545455
Gbi	13.4090909090909
Gbi	7.93181818181818
Gbi	9.43181818181818
Gbi	160.022727272727
Gbi	15.5454545454545
Gbi	16.8863636363636
Gbi	14.4090909090909
Gbi	10.7727272727273
Gbi	11.6818181818182
Gbi	16.9090909090909
Gbi	14.5454545454545
Gbi	153.886363636364
Gbi	14.3636363636364
Gbi	9.88636363636364
Gbi	12.2727272727273
Gbi	13.9772727272727
Gbi	13.2045454545455
Gbi	13.4090909090909
Gbi	17.1363636363636
Gbi	11.75
Gbi	19.1590909090909
Gbi	21.9090909090909
Gbi	12.5454545454545
Gbi	16.9545454545455
Gbi	8.13636363636364
Gbi	9.5
Gbi	161.545454545455
Gbi	18.9318181818182
Gbi	9.04545454545455
Gbi	11.8636363636364
Gbi	11.3181818181818
Gbi	123.886363636364
Gbi	16.2954545454545
Gbi	156.136363636364
Gbi	14.8181818181818
Gbi	8.36363636363637
Gbi	8.79545454545454
Gbi	20.8409090909091
Gbi	11.8863636363636
Gbi	12.5227272727273
Gbi	9.88636363636364
Gbi	9.88636363636364
Gbi	29.8181818181818
Gbi	10.6363636363636
Gbi	13.9090909090909
Gbi	19.6818181818182
Gbi	26.4318181818182
Gbi	5.02272727272727
Gbi	29.4090909090909
Gbi	166.795454545455
Gbi	29.4090909090909
Gbi	17.6590909090909
Gbi	14.4772727272727
Gbi	11.4090909090909
Gbi	18.0454545454545
Gbi	15.8181818181818
Gbi	8.54545454545454
Gbi	6.45454545454545
Gbi	24.6818181818182
Gbi	19.1136363636364
Gbi	6.34090909090909
Gbi	18.9090909090909
Gbi	23.4318181818182
Gbi	11.8181818181818
Gbi	22.8181818181818
Gbi	5.06818181818182
Gbi	9.84090909090909
Gbi	18.8409090909091
Gbi	8.43181818181818
Gbi	9
Gbi	15.2272727272727
Gbi	20.8409090909091
Gbi	39.1363636363636
Gbi	25.8636363636364
Gbi	13.5227272727273
Gbi	17.1363636363636
Gbi	13.2272727272727
Gbi	156.704545454545
Gbi	13.6363636363636
Gbi	29.9545454545455
Gbi	11.9318181818182
Gbi	12.7272727272727
Gbi	7.22727272727273
Gbi	19.2272727272727
Gbi	26.7727272727273
Gbi	6.93181818181818
Gbi	19.3409090909091
Gbi	12.9772727272727
Gbi	18.8409090909091
Gbi	17.8636363636364
Gbi	21.7727272727273
Gbi	8.95454545454546
Gbi	15.0454545454545
Gbi	9.22727272727273
Gbi	21.7727272727273
Gbi	11.4545454545455
Gbi	12.1818181818182
Gbi	7.88636363636364
Gbi	12.3409090909091
Gbi	12.5454545454545
Gbi	11.7954545454545
Gbi	18.8863636363636
Gbi	11.7045454545455
Gbi	16.4772727272727
Gbi	13.1590909090909
Gbi	13.75
Gbi	15.7045454545455
Gbi	20.6818181818182
Gbi	17.2272727272727
Gbi	13.9545454545455
Gbi	151.727272727273
Gbi	18.1136363636364
Gbi	14.6363636363636
Gbi	146.25
Gbi	10.7954545454545
Gbi	23.3636363636364
Gbi	27.2272727272727
Gbi	16.6136363636364
Gbi	5.59090909090909
Gbi	9.31818181818182
Gbi	16.3636363636364
Gbi	13.4090909090909
Gbi	17.5454545454545
Gbi	22.8409090909091
Gbi	10.6818181818182
Gbi	13.2045454545455
Gbi	18.6818181818182
Gbi	17.3409090909091
Gbi	31.6590909090909
Gbi	14.3409090909091
Gbi	7.09090909090909
Gbi	7.02272727272727
Gbi	20.4545454545455
Gbi	144.409090909091
Gbi	18.1818181818182
Gbi	15.5227272727273
Gbi	5.36363636363636
Gbi	8.25
Gbi	10.2272727272727
Gbi	3.79545454545455
Gbi	13.1590909090909
Gbi	5.70454545454545
Gbi	136.931818181818
Gbi	10.3409090909091
Gbi	10.6136363636364
Gbi	12.4318181818182
Gbi	9.45454545454546
Gbi	3.90909090909091
Gbi	7.18181818181818
Gbi	14.1590909090909
Gbi	145.545454545455
Gbi	18.9772727272727
Gbi	23.7954545454545
Gbi	19.5681818181818
Gbi	16.5681818181818
Gbi	12.2727272727273
Gbi	13.3863636363636
Gbi	14.4090909090909
Gbi	165.068181818182
Gbi	14.7727272727273
Gbi	20.2045454545455
Gbi	149.75
Gbi	13.1136363636364
Gbi	16.4545454545455
Gbi	15.5909090909091
Gbi	5.20454545454546
Gbi	19.2045454545455
Gbi	11.8863636363636
Gbi	15.25
Gbi	25.2045454545455
Gbi	10.0909090909091
Gbi	10.3409090909091
Gbi	132.431818181818
Gbi	9.72727272727273
Gbi	13.9318181818182
Gbi	13.7954545454545
Gbi	16.2954545454545
Gbi	9.40909090909091
Gbi	12.9318181818182
Gbi	14.3636363636364
Gbi	19.1363636363636
Gbi	9.45454545454546
Gbi	17.1136363636364
Gbi	27.9772727272727
Gbi	21.4090909090909
Gbi	12.7954545454545
Gbi	8.25
Gbi	15.4545454545455
Gbi	9.15909090909091
Gbi	27.7954545454546
Gbi	12.8409090909091
Gbi	20.5681818181818
Gbi	18.8181818181818
Gbi	150.431818181818
Gbi	212.863636363636
Gbi	13.0454545454545
Gbi	13.8636363636364
Gbi	16.8181818181818
Gbi	18.7954545454545
Gbi	11.5
Gbi	11.5454545454545
Gbi	21.7727272727273
Gbi	9.27272727272727
Gbi	180.159090909091
Gbi	13.5
Gbi	133.159090909091
Gbi	18.5
Gbi	30.4545454545455
Gbi	12.5227272727273
Gbi	17.3863636363636
Gbi	17.9545454545455
Gbi	14.8636363636364
Gbi	30.7272727272727
Gbi	19.1136363636364
Gbi	10.9318181818182
Gbi	35.1363636363636
Gbi	13.4772727272727
Gbi	14.6136363636364
Gbi	12.6136363636364
Gbi	163.727272727273
Gbi	14.4090909090909
Gbi	165.454545454545
Gbi	26.5454545454545
Gbi	11.1136363636364
Gbi	17.4772727272727
Gbi	11.1363636363636
Gbi	15.4545454545455
Gbi	6.75
Gbi	20.9090909090909
Gbi	143.386363636364
Gbi	123.25
Gbi	34.7727272727273
Gbi	10.2272727272727
Gbi	4.20454545454546
Gbi	15.3181818181818
Gbi	24.0227272727273
Gbi	131.863636363636
Gbi	34.9318181818182
Gbi	9.02272727272727
Gbi	6.52272727272727
Gbi	14.3409090909091
Gbi	22.2045454545455
Gbi	11.3863636363636
Gbi	10.6363636363636
Gbi	17.1136363636364
Gbi	12.2727272727273
Gbi	14.4545454545455
Gbi	23.2727272727273
Gbi	16.5681818181818
Gbi	12.9090909090909
Gbi	134.113636363636
Gbi	17.2272727272727
Gbi	24.8409090909091
Gbi	17.1136363636364
Gbi	18.0681818181818
Gbi	19.6136363636364
Gbi	24.6363636363636
Gbi	13.1136363636364
Gbi	15.6363636363636
Gbi	9.84090909090909
Gbi	7.15909090909091
Gbi	13.8409090909091
Gbi	18.5454545454545
Gbi	16.7954545454545
Gbi	6.22727272727273
Gbi	19.25
Gbi	18.4090909090909
Gbi	15.6590909090909
Gbi	152.25
Gbi	11.7954545454545
Gbi	5.22727272727273
Gbi	152.363636363636
Gbi	12.1590909090909
Gbi	16.75
Gbi	21.4318181818182
Gbi	9.97727272727273
Gbi	29.0454545454545
Gbi	164.113636363636
Gbi	16.4772727272727
Gbi	6.68181818181818
Gbi	131.636363636364
Gbi	9.52272727272728
Gbi	12.8409090909091
Gbi	16.5454545454545
Gbi	29.3636363636364
Gbi	14.9545454545455
Gbi	12.2045454545455
Gbi	133.977272727273
Gbi	10.1818181818182
Gbi	12.9545454545455
Gbi	137.954545454545
Gbi	9.79545454545455
Gbi	13.9772727272727
Gbi	19.6818181818182
Gbi	148.659090909091
Gbi	17.3409090909091
Gbi	14.8863636363636
Gbi	23.5909090909091
Gbi	157.568181818182
Gbi	157.159090909091
Gbi	153.909090909091
Gbi	9.88636363636364
Gbi	24.5227272727273
Gbi	15.5227272727273
Gbi	23.8863636363636
Gbi	131.75
Gbi	16.2272727272727
Gbi	142.227272727273
Gbi	36.6590909090909
Gbi	130.068181818182
Gbi	14.5454545454545
Gbi	20.75
Gbi	36.7272727272727
Gbi	20.5227272727273
Gbi	16.1136363636364
Gbi	8.11363636363636
Gbi	16.4318181818182
Gbi	18.1590909090909
Gbi	114.795454545455
Gbi	4.95454545454546
Gbi	29.2272727272727
Gbi	6.47727272727273
Gbi	30.3409090909091
Gbi	0.318181818181818
Gbi	16.9318181818182
Gbi	157.431818181818
Gbi	20.6818181818182
Gbi	10.7954545454545
Gbi	17.6818181818182
Gbi	21.9318181818182
Gbi	27.4318181818182
Gbi	9.20454545454546
Gbi	41.8636363636364
Gbi	5.13636363636364
Gbi	18.4545454545455
Gbi	14.25
Gbi	22.8181818181818
Gbi	20.5909090909091
Gbi	15.3181818181818
Gbi	11.6590909090909
Gbi	14.3181818181818
Gbi	13
Gbi	14.7272727272727
Gbi	13.6590909090909
Gbi	22.8181818181818
Gbi	20.4318181818182
Gbi	13.0227272727273
Gbi	11.9318181818182
Gbi	26.1818181818182
Gbi	22.2045454545455
Gbi	11.6590909090909
Gbi	36.5227272727273
Gbi	7.47727272727273
Gbi	147.409090909091
Gbi	15.3863636363636
Gbi	6.47727272727273
Gbi	28.6136363636364
Gbi	10.3863636363636
Gbi	15.7045454545455
Gbi	178.613636363636
Gbi	7.56818181818182
Gbi	19.5681818181818
Gbi	2.86363636363636
Gbi	174.727272727273
Gbi	18.7272727272727
Gbi	15.9090909090909
Gbi	160.75
Gbi	16.1590909090909
Gbi	14.2272727272727
Gbi	20.4545454545455
Gbi	21.8636363636364
Gbi	210.431818181818
Gbi	13.6818181818182
Gbi	137.772727272727
Gbi	157.636363636364
Gbi	17.1363636363636
Gbi	10.5909090909091
Gbi	22.6590909090909
Gbi	16.5681818181818
Gbi	21.3863636363636
Gbi	17.3409090909091
Gbi	20.5909090909091
Gbi	10.2954545454545
Gbi	12.75
Gbi	22.3181818181818
Gbi	21.7045454545455
Gbi	12.6590909090909
Gbi	169.045454545455
Gbi	10.0227272727273
Gbi	15.1363636363636
Gbi	4.95454545454546
Gbi	7.61363636363636
Gbi	12.6363636363636
Gbi	16.5227272727273
Gbi	24.1136363636364
Gbi	15.1818181818182
Gbi	9.20454545454546
Gbi	19.8636363636364
Gbi	9.93181818181818
Gbi	180.136363636364
Gbi	153.545454545455
Gbi	5.56818181818182
Gbi	8.68181818181818
Gbi	18.0227272727273
Gbi	22.6590909090909
Gbi	42.8636363636364
Gbi	4.59090909090909
Gbi	8.88636363636364
Gbi	10.0909090909091
Gbi	22.9772727272727
Gbi	12.0909090909091
Gbi	9.43181818181818
Gbi	13.3636363636364
Gbi	26.7272727272727
Gbi	18.4318181818182
Gbi	9.47727272727273
Gbi	27.25
Gbi	16.75
Gbi	13.8409090909091
Gbi	11.4090909090909
Gbi	14.3863636363636
Gbi	18.1590909090909
Gbi	15.5454545454545
Gbi	20.3636363636364
Gbi	25.8636363636364
Gbi	4.77272727272727
Gbi	11.9545454545455
Gbi	13.6363636363636
Gbi	6.88636363636364
Gbi	14.7727272727273
Gbi	18.0454545454545
Gbi	9.47727272727273
Gbi	155.931818181818
Gbi	5.77272727272727
Gbi	13.6136363636364
Gbi	6.61363636363636
Gbi	9.63636363636364
Gbi	14.2272727272727
Gbi	13.75
Gbi	11.2045454545455
Gbi	1.84090909090909
Gbi	10.75
Gbi	23.8863636363636
Gbi	10.6363636363636
Gbi	2.84090909090909
Gbi	24.0227272727273
Gbi	13.1818181818182
Gbi	43.1818181818182
Gbi	29.5227272727273
Gbi	22.8863636363636
Gbi	29.5681818181818
Gbi	11.5
Gbi	6.93181818181818
Gbi	10.3181818181818
Gbi	16.0909090909091
Gbi	25.5
Gbi	172.977272727273
Gbi	23.9545454545455
Gbi	20.7045454545455
Gbi	18.8863636363636
Gbi	7.59090909090909
Gbi	12.1818181818182
Gbi	21.1363636363636
Gbi	6.11363636363636
Gbi	17.5681818181818
Gbi	13.8181818181818
Gbi	14.1590909090909
Gbi	19.4090909090909
Gbi	18.6136363636364
Gbi	18
Gbi	13.7272727272727
Gbi	131.659090909091
Gbi	5.70454545454545
Gbi	16.0909090909091
Gbi	32.5227272727273
Gbi	27.8181818181818
Gbi	12.7954545454545
Gbi	20.25
Gbi	13.1590909090909
Gbi	19.5681818181818
Gbi	26.5
Gbi	12.4772727272727
Gbi	11.3181818181818
Gbi	15.3181818181818
Gbi	10.9772727272727
Gbi	7.56818181818182
Gbi	5.18181818181818
Gbi	3.13636363636364
Gbi	10.2272727272727
Gbi	20.5454545454545
Gbi	18.4090909090909
Gbi	9.29545454545454
Gbi	26.6590909090909
Gbi	12.75
Gbi	44.9090909090909
Gbi	10.6363636363636
Gbi	162.386363636364
Gbi	5.59090909090909
Gbi	9.15909090909091
Gbi	169.545454545455
Gbi	139.386363636364
Gbi	10.1136363636364
Gbi	12.1136363636364
Gbi	39.6590909090909
Gbi	13.0681818181818
Gbi	17.6818181818182
Gbi	10.6590909090909
Gbi	10.7045454545455
Gbi	8.54545454545454
Gbi	24.7272727272727
Gbi	35
Gbi	8.68181818181818
Gbi	27.9318181818182
Gbi	15.9772727272727
Gbi	13.4772727272727
Gbi	173.340909090909
Gbi	19.6590909090909
Gbi	17.5227272727273
Gbi	83.6590909090909
Gbi	6.29545454545455
Gbi	17.5227272727273
Gbi	12.3863636363636
Gbi	13.7954545454545
Gbi	17.1818181818182
Gbi	25.8636363636364
Gbi	13.0454545454545
Gbi	8.84090909090909
Gbi	151.045454545455
Gbi	13.3181818181818
Gbi	14.4772727272727
Gbi	104.386363636364
Gbi	21.1590909090909
Gbi	151.613636363636
Gbi	6.02272727272727
Gbi	14.4090909090909
Gbi	28.5227272727273
Gbi	9.36363636363637
Gbi	17.6363636363636
Gbi	14.5454545454545
Gbi	7.90909090909091
Gbi	151.272727272727
Gbi	13.2727272727273
Gbi	133.454545454545
Gbi	27.9090909090909
Gbi	24.7954545454545
Gbi	18.7727272727273
Gbi	6.43181818181818
Gbi	5.90909090909091
Gbi	8.43181818181818
Gbi	37
Gbi	161.022727272727
Gbi	144.795454545455
Gbi	18.6818181818182
Gbi	11.7727272727273
Gbi	18.0681818181818
Gbi	22.9090909090909
Gbi	26.0227272727273
Gbi	16.2954545454545
Gbi	155.386363636364
Gbi	8.45454545454546
Gbi	7.34090909090909
Gbi	9.13636363636363
Gbi	9.95454545454546
Gbi	24.6136363636364
Gbi	9.20454545454546
Gbi	32.1136363636364
Gbi	20.75
Gbi	17.4090909090909
Gbi	156.931818181818
Gbi	16.9090909090909
Gbi	31.4090909090909
Gbi	142.840909090909
Gbi	5.86363636363636
Gbi	8.81818181818182
Gbi	11.0454545454545
Gbi	130.318181818182
Gbi	15.4545454545455
Gbi	10.4090909090909
Gbi	7.93181818181818
Gbi	30.3181818181818
Gbi	17.5454545454545
Gbi	10.5454545454545
Gbi	13.4772727272727
Gbi	21.0681818181818
Gbi	9.81818181818182
Gbi	20.3409090909091
Gbi	18.3863636363636
Gbi	14.8863636363636
Gbi	18.6818181818182
Gbi	14.4545454545455
Gbi	26.6363636363636
Gbi	18.6136363636364
Gbi	12.25
Gbi	15.9318181818182
Gbi	14.5
Gbi	1.63636363636364
Gbi	19.1818181818182
Gbi	12.5681818181818
Gbi	9.04545454545455
Gbi	15.1590909090909
Gbi	22.0681818181818
Gbi	11.7727272727273
Gbi	15.1136363636364
Gbi	15.0909090909091
Gbi	20.6136363636364
Gbi	13.3863636363636
Gbi	12.6136363636364
Gbi	158.954545454545
Gbi	15.0681818181818
Gbi	18.25
Gbi	11.6590909090909
Gbi	18.2272727272727
Gbi	22.6136363636364
Gbi	158.340909090909
Gbi	13.7727272727273
Gbi	10.6590909090909
Gbi	25.5
Gbi	26.9318181818182
Gbi	18.5
Gbi	23.8863636363636
Gbi	14.6136363636364
Gbi	9.56818181818182
Gbi	11.7954545454545
Gbi	25.5909090909091
Gbi	11.8636363636364
Gbi	17.4545454545455
Gbi	44.1590909090909
Gbi	8.09090909090909
Gbi	10.4772727272727
Gbi	19.7727272727273
Gbi	28.0909090909091
Gbi	26.9772727272727
Gbi	7.79545454545455
Gbi	10.2727272727273
Gbi	26.9545454545455
Gbi	162.909090909091
Gbi	183.25
Gbi	145.340909090909
Gbi	5.29545454545455
Gbi	14.9772727272727
Gbi	15.5454545454545
Gbi	12.7045454545455
Gbi	21.7954545454545
Gbi	14.2272727272727
Gbi	14.7727272727273
Gbi	15.8181818181818
Gbi	13.0227272727273
Gbi	15.6136363636364
Gbi	21.1590909090909
Gbi	5.84090909090909
Gbi	22.8409090909091
Gbi	15.3636363636364
Gbi	14.5454545454545
Gbi	28.5681818181818
Gbi	12.4772727272727
Gbi	15.4090909090909
Gbi	15.3636363636364
Gbi	15.6590909090909
Gbi	6.13636363636364
Gbi	13.0681818181818
Gbi	11.9090909090909
Gbi	160.840909090909
Gbi	11.9772727272727
Gbi	10.7272727272727
Gbi	12
Gbi	14.6363636363636
Gbi	29.0227272727273
Gbi	10.0227272727273
Gbi	11
Gbi	11.5909090909091
Gbi	25
Gbi	215.727272727273
Gbi	4.47727272727273
Gbi	163.840909090909
Gbi	7.06818181818182
Gbi	15.3181818181818
Gbi	3.45454545454545
Gbi	16.0909090909091
Gbi	12.9318181818182
Gbi	14.6818181818182
Gbi	4.70454545454546
Gbi	2.77272727272727
Gbi	15.2727272727273
Gbi	25.2954545454546
Gbi	13.8636363636364
Gbi	8.18181818181818
Gbi	18.7045454545455
Gbi	4.02272727272727
Gbi	22.4772727272727
Gbi	6.18181818181818
Gbi	11.7727272727273
Gbi	26.4090909090909
Gbi	8.11363636363636
Gbi	18.9545454545455
Gbi	6.25
Gbi	133.681818181818
Gbi	157.181818181818
Gbi	14.7954545454545
Gbi	161.522727272727
Gbi	26.5454545454545
Gbi	12.2272727272727
Gbi	15.4772727272727
Gbi	11.3409090909091
Gbi	15.6590909090909
Gbi	23.3636363636364
Gbi	29.3181818181818
Gbi	10.1136363636364
Gbi	10.25
Gbi	143.75
Gbi	11.2954545454545
Gbi	9.88636363636364
Gbi	13.25
Gbi	10.75
Gbi	10.6818181818182
Gbi	12.2045454545455
Gbi	20.5681818181818
Gbi	187.409090909091
Gbi	23.9772727272727
Gbi	20.9318181818182
Gbi	12.0454545454545
Gbi	21.0909090909091
Gbi	26.8863636363636
Gbi	12
Gbi	131.840909090909
Gbi	20.1363636363636
Gbi	19.8863636363636
Gbi	0
Gbi	13.75
Gbi	142.409090909091
Gbi	6.18181818181818
Gbi	11.8636363636364
Gbi	6.09090909090909
Gbi	8.18181818181818
Gbi	6.31818181818182
Gbi	28.8181818181818
Gbi	16.6136363636364
Gbi	16.8863636363636
Gbi	14.2045454545455
Gbi	4.25
Gbi	149.295454545455
Gbi	28.4090909090909
Gbi	28.2954545454545
Gbi	7.68181818181818
Gbi	8.81818181818182
Gbi	20.7272727272727
Gbi	9.70454545454545
Gbi	8.93181818181818
Gbi	16.5681818181818
Gbi	18.5909090909091
Gbi	16.0227272727273
Gbi	9.29545454545454
Gbi	24.25
Gbi	13.5681818181818
Gbi	14.6818181818182
Gbi	135.113636363636
Gbi	20.2272727272727
Gbi	8.45454545454546
Gbi	137.477272727273
Gbi	9.70454545454545
Gbi	22.8181818181818
Gbi	4.75
Gbi	3.84090909090909
Gbi	169.113636363636
Gbi	8.36363636363637
Gbi	150.590909090909
Gbi	121.840909090909
Gbi	3.90909090909091
Gbi	25.9318181818182
Gbi	14.7045454545455
Gbi	20.8409090909091
Gbi	0
Gbi	8.31818181818182
Gbi	16.0454545454545
Gbi	23.6363636363636
Gbi	19.6818181818182
Gbi	8.5
Gbi	25.0909090909091
Gbi	22.9318181818182
Gbi	10.6818181818182
Gbi	144.431818181818
Gbi	14.2045454545455
Gbi	26.6136363636364
Gbi	132.75
Gbi	12.1136363636364
Gbi	10.1136363636364
Gbi	8.75
Gbi	11.8181818181818
Gbi	18.2954545454545
Gbi	12.2954545454545
Gbi	25.7954545454545
Gbi	16.0227272727273
Gbi	152.227272727273
Gbi	15.9318181818182
Gbi	18.5681818181818
Gbi	158
Gbi	20.4090909090909
Gbi	10.1363636363636
Gbi	138.363636363636
Gbi	11.2045454545455
Gbi	7.31818181818182
Gbi	13.7272727272727
Gbi	16
Gbi	19.8409090909091
Gbi	29.9545454545455
Gbi	15.9772727272727
Gbi	18.5
Gbi	12.9545454545455
Gbi	7.59090909090909
Gbi	11.4318181818182
Gbi	46.7045454545455
Gbi	12.9318181818182
Gbi	19.8636363636364
Gbi	10.0681818181818
Gbi	15.6136363636364
Gbi	29.3181818181818
Gbi	13.0681818181818
Gbi	15.9772727272727
Gbi	20.9545454545455
Gbi	12.4545454545455
Gbi	31
Gbi	12.1136363636364
Gbi	26.8181818181818
Gbi	22.2045454545455
Gbi	12.6818181818182
Gbi	21.4545454545455
Gbi	21.1363636363636
Gbi	3.18181818181818
Gbi	18.3181818181818
Gbi	12.9090909090909
Gbi	18.7727272727273
Gbi	141.340909090909
Gbi	16
Gbi	19.6363636363636
Gbi	17.5
Gbi	20.3181818181818
Gbi	12
Gbi	155.977272727273
Gbi	13.9318181818182
Gbi	29.7954545454545
Gbi	10.2272727272727
Gbi	11.9090909090909
Gbi	10.1818181818182
Gbi	11.7272727272727
Gbi	10.6136363636364
Gbi	12.8181818181818
Gbi	13
Gbi	18.6136363636364
Gbi	26.8409090909091
Gbi	171.318181818182
Gbi	15.7727272727273
Gbi	20.75
Gbi	21.2272727272727
Gbi	15.4318181818182
Gbi	20.4772727272727
Gbi	19.4545454545455
Gbi	8.5
Gbi	11.8181818181818
Gbi	8.86363636363637
Gbi	12.25
Gbi	12.3409090909091
Gbi	28.0681818181818
Gbi	17.8863636363636
Gbi	135.409090909091
Gbi	23.5681818181818
Gbi	18.3181818181818
Gbi	9.79545454545455
Gbi	13.4772727272727
Gbi	19.1136363636364
Gbi	11.6818181818182
Gbi	166.977272727273
Gbi	16.3863636363636
Gbi	5.81818181818182
Gbi	19.7954545454546
Gbi	28.5227272727273
Gbi	17.6818181818182
Gbi	22.0681818181818
Gbi	16.2045454545455
Gbi	10.6136363636364
Gbi	14.0454545454545
Gbi	13.8181818181818
Gbi	17.7272727272727
Gbi	27.8636363636364
Gbi	18.5227272727273
Gbi	15.7045454545455
Gbi	20.5681818181818
Gbi	11.1590909090909
Gbi	9.27272727272727
Gbi	20
Gbi	155.909090909091
Gbi	26.5
Gbi	15.0454545454545
Gbi	7.59090909090909
Gbi	12.9090909090909
Gbi	15.5
Gbi	22.9090909090909
Gbi	15.3181818181818
Gbi	22.2272727272727
Gbi	9.18181818181818
Gbi	21.0909090909091
Gbi	16.4318181818182
Gbi	137.522727272727
Gbi	14.6590909090909
Gbi	169.568181818182
Gbi	4.72727272727273
Gbi	17.4545454545455
Gbi	19.0454545454546
Gbi	164.863636363636
Gbi	135.136363636364
Gbi	164.863636363636
Gbi	9.88636363636364
Gbi	150.818181818182
Gbi	24.1818181818182
Gbi	136.954545454545
Gbi	20.2272727272727
Gbi	16.2045454545455
Gbi	154.159090909091
Gbi	9.06818181818182
Gbi	161.795454545455
Gbi	148.522727272727
Gbi	9.88636363636364
Gbi	28.7727272727273
Gbi	144.295454545455
Gbi	21.75
Gbi	21.7727272727273
Gbi	26.6818181818182
Gbi	23.8863636363636
Gbi	24.2727272727273
Gbi	20.7727272727273
[truncated: 1,291 more rows]
