# Supplementary material for: The Welwitschia genome reveals a unique biology underpinning extreme longevity in deserts
Source: Nat Commun. 2021 Jul 12;12:4247. doi: 10.1038/s41467-021-24528-4 (PMC8275611; doi:10.1038/s41467-021-24528-4)
Supplement: Supplementary file 6 — Source Data [file 41467_2021_24528_MOESM6_ESM.zip › Figure 2f.gypsy.tree.mfa]

>Ath.gypsy.1
--------------------------------------------------------------------------------VIVKKK-NGK-------------------WRVCVDFTDLNKGC-----------------------------------------------------------------------------------------------------------------------------------------------------------------------------------------------------------------------------------------------------------------------------------------------------------------------------------------------------------------------------------------------------------------------------------------------------------------------------------------------------------------------------------------------------------------------------------------------------------------------------------------------------------------------------------------------------------------------------------------------------------------------------------------------------------------------------------------------------------------------------------------------------------------------------------------------------------------------------------------------------------------------------------------------------------------------------------------------------------------------------------------------------------------------------------------------------------------------------------------------------------------------------------------------------------------------------PKDSFPLP-----------------------------------------------------------------------------------------------------------------------------------------HIDRLVESTSGNKLL-S--FMDAFAGYNKIMMNPKDQEK-TAFYTE--QGIF-CYR-VMPFGLKNAGA--TYQGFVN---KI-FALQIGKTMEVYID----DMLVKSMAEKDHIPHLREFSGSLTSTTSNSILQSAASEXD-------------LA--SSS-----G-----------------------------------------------------------------------------------------------------------------------------------------------------------------------------------------------------------------------------------------------------------------------------------------------------------------------------TXSHTA-------ASRQIQ---------------------------------------SKSRHCWEWRHLRTSEKC-----------------SAXPE------ELRPLIVSSLAQ--------------------------------------
>Ath.gypsy.2
--------------------------------------------------------------------------------VIVKKK-NGK-------------------WRVCVDFTDLNKGC-----------------------------------------------------------------------------------------------------------------------------------------------------------------------------------------------------------------------------------------------------------------------------------------------------------------------------------------------------------------------------------------------------------------------------------------------------------------------------------------------------------------------------------------------------------------------------------------------------------------------------------------------------------------------------------------------------------------------------------------------------------------------------------------------------------------------------------------------------------------------------------------------------------------------------------------------------------------------------------------------------------------------------------------------------------------------------------------------------------------------------------------------------------------------------------------------------------------------------------------------------------------------------------------------------------------------------PKDSFPLP-----------------------------------------------------------------------------------------------------------------------------------------HIDRLVESTSGNKLL-S--FMDAFAGYNKIMMNPKDQEK-TAFYTE--QGIF-CYR-VMPFGLKNAGA--TYQGFVN---KI-FALQIGKTMEVYID----DMLVKSMAEKDHIPHLREFSGSLTSTTSNSILQSAASEXD-------------LA--SSS-----G-----------------------------------------------------------------------------------------------------------------------------------------------------------------------------------------------------------------------------------------------------------------------------------------------------------------------------TXSHTA-------ASRQIQ---------------------------------------SKSRHCWEWRHLRTSEKC-----------------SAXPE------ELRPLIVSSLAQ--------------------------------------
>Ath.gypsy.3
--------------------------------------------------------------------------------VIVKKK-NGK-------------------WRVCVDFTDLNKGC-----------------------------------------------------------------------------------------------------------------------------------------------------------------------------------------------------------------------------------------------------------------------------------------------------------------------------------------------------------------------------------------------------------------------------------------------------------------------------------------------------------------------------------------------------------------------------------------------------------------------------------------------------------------------------------------------------------------------------------------------------------------------------------------------------------------------------------------------------------------------------------------------------------------------------------------------------------------------------------------------------------------------------------------------------------------------------------------------------------------------------------------------------------------------------------------------------------------------------------------------------------------------------------------------------------------------------PKDSFPLP-----------------------------------------------------------------------------------------------------------------------------------------HIDRLVESTSGNKLL-S--FMDAFAGYNKIMMNPKDQEK-TAFYTE--QGIF-CYR-VMPFGLKNAGA--TYQGFVN---KI-FALQIGKTMEVYID----DMLVKSMAEKDHIPHLREFSGSLTSTTSNSILQSAASEXD-------------LA--SSS-----G-----------------------------------------------------------------------------------------------------------------------------------------------------------------------------------------------------------------------------------------------------------------------------------------------------------------------------TXSHTA-------ASRQIQ---------------------------------------SKSRHCWEWRHLRTSEKC-----------------SAXPE------ELRPLIVSSLAQ--------------------------------------
>Ath.gypsy.4
--------------------------------------------------------------------------------VIVKKK-NGK-------------------WRVCVDFTDLNKGC-----------------------------------------------------------------------------------------------------------------------------------------------------------------------------------------------------------------------------------------------------------------------------------------------------------------------------------------------------------------------------------------------------------------------------------------------------------------------------------------------------------------------------------------------------------------------------------------------------------------------------------------------------------------------------------------------------------------------------------------------------------------------------------------------------------------------------------------------------------------------------------------------------------------------------------------------------------------------------------------------------------------------------------------------------------------------------------------------------------------------------------------------------------------------------------------------------------------------------------------------------------------------------------------------------------------------------PKDSFPLP-----------------------------------------------------------------------------------------------------------------------------------------HIDRLVESTSGNKLL-S--FMDAFAGYNKIMMNPKDQEK-TAFYTE--QGIF-CYR-VMPFGLKNAGA--TYQGFVN---KI-FALQIGKTMEVYID----DMLVKSMAEKDHIPHLREFSGSLTSTTSNSILQSAASEXD-------------LA--SSS-----G-----------------------------------------------------------------------------------------------------------------------------------------------------------------------------------------------------------------------------------------------------------------------------------------------------------------------------TXSHTA-------ASRQIQ---------------------------------------SKSRHCWEWRHLRTSEKC-----------------SAXPE------ELRPLIVSSLAQ--------------------------------------
>Ath.gypsy.5
-----------------------------------TYRSIKQKRRKLGPKMAKAVHDEVDRLLKIRSIREVKYPNWLANPVVVKKK-NGK-------------------WRVCIDFTDLNKAC-----------------------------------------------------------------------------------------------------------------------------------------------------------------------------------------------------------------------------------------------------------------------------------------------------------------------------------------------------------------------------------------------------------------------------------------------------------------------------------------------------------------------------------------------------------------------------------------------------------------------------------------------------------------------------------------------------------------------------------------------------------------------------------------------------------------------------------------------------------------------------------------------------------------------------------------------------------------------------------------------------------------------------------------------------------------------------------------------------------------------------------------------------------------------------------------------------------------------------------------------------------------------------------------------------------------------------PKDNFTLP-----------------------------------------------------------------------------------------------------------------------------------------HIDRLVEATTGHELL-S--FMDAFSEYNQILMRLDDQKK-TAFITD--RGTY-CYK-VMLFSLKNIGA--TYQRLVN---RM-FADQLGKMMEVYID----DMLVKSAHEKDHVMQLREYFKILN----KFEMKLNPEKCS-------------FG--VPS-----G------------------------------------------------------E----------------------------------------------------------------------------------------------------------------------------------------------------------------------------------------------------------------------------------------------------------------------FLGYLV-------TERG-----------------------------------------------------------------------------------------------------------------------------------------
>Ath.gypsy.6
--------------------------------------------------------------------------------VIVKKK-NGK-------------------WRVCVDFTDLNKGC-----------------------------------------------------------------------------------------------------------------------------------------------------------------------------------------------------------------------------------------------------------------------------------------------------------------------------------------------------------------------------------------------------------------------------------------------------------------------------------------------------------------------------------------------------------------------------------------------------------------------------------------------------------------------------------------------------------------------------------------------------------------------------------------------------------------------------------------------------------------------------------------------------------------------------------------------------------------------------------------------------------------------------------------------------------------------------------------------------------------------------------------------------------------------------------------------------------------------------------------------------------------------------------------------------------------------------PKDSFPLP-----------------------------------------------------------------------------------------------------------------------------------------HIDRLVESTSGNKLL-S--FMDAFAGYNKIMMNPKDQEK-TAFYTE--QGIF-CYR-VMPFGLKNAGA--TYQGFVN---KI-FALQIGKTMEVYID----DMLVKSMAEKDHIPHLREFSGSLTSTTSNSILQSAASEXD-------------LA--SSS-----G-----------------------------------------------------------------------------------------------------------------------------------------------------------------------------------------------------------------------------------------------------------------------------------------------------------------------------TXSHTA-------ASRQIQ---------------------------------------SKSRHCWEWRHLRTSEKC-----------------SAXPE------ELRPLIVSSLAQ--------------------------------------
>Osa.gypsy.1
-----LQEYADIFPKEVPPGLPPIRGIEHQIDLIPGASLPNRAPYRTNPEETKEIQRQVQELLDKGYVRE-SLSPCSVPVLLVRKK-YGS-------------------WRMCVDCRAINNIT-----------------------------------------------------------------------------------------------------------------------------------------------------------------------------------------------------------------------------------------------------------------------------------------------------------------------------------------------------------------------------------------------------------------------------------------------------------------------------------------------------------------------------------------------------------------------------------------------------------------------------------------------------------------------------------------------------------------------------------------------------------------------------------------------------------------------------------------------------------------------------------------------------------------------------------------------------------------------------------------------------------------------------------------------------------------------------------------------------------------------------------------------------------------------------------------------------------------------------------------------------------------------------------------------------------------------------IRYRHPIP-----------------------------------------------------------------------------------------------------------------------------------------RLDDMLDELSGSLVF-S--KIDLRSGYHQIRMKLGDEWK-TAFKTK--FGLY-EWL-VMPFGLTNAPS--TFMRLMN---EV-LRAFIGRFVVVYFD----DILIYSRSIEDHHGHLRAVFDALR----DARLFGNLEKCT-------------FC--TDR-----V------------------------------------------------------S----------------------------------------------------------------------------------------------------------------------------------------------------------------------------------------------------------------------------------------------------------------------FLGYVV-------TPQGIE------------------------------------VDQAKVEAIHSWPVPITITQV-----------------RSFLG----LAGFYRCFVKDFSTIAAPLHELTKRNVTFTW---------------------
>Osa.gypsy.10
------------------------------------------------------VKKQLEELKEKGYIRP-STSPWGAPVIFVEKK-DKT-------------------KRMCVDYKALNEVT-----------------------------------------------------------------------------------------------------------------------------------------------------------------------------------------------------------------------------------------------------------------------------------------------------------------------------------------------------------------------------------------------------------------------------------------------------------------------------------------------------------------------------------------------------------------------------------------------------------------------------------------------------------------------------------------------------------------------------------------------------------------------------------------------------------------------------------------------------------------------------------------------------------------------------------------------------------------------------------------------------------------------------------------------------------------------------------------------------------------------------------------------------------------------------------------------------------------------------------------------------------------------------------------------------------------------------IKNKYPLP-----------------------------------------------------------------------------------------------------------------------------------------RIDDLFDQLKGATVF-S--KIDLRSGYHQLRIREEDIPK-TAFTTH--YGLY-EFT-VMSFGLTNVPA--FFINLMN---KV-FIEYLDKFVVVFID----DILVYSQSEEDHQQHLRLVLGKLR----EHQLYAKLSKCE-------------FW--LSG-----V------------------------------------------------------K----------------------------------------------------------------------------------------------------------------------------------------------------------------------------------------------------------------------------------------------------------------------FLRHVV-------FAKGVA------------------------------------VDPETVTAVTDWKQPKTVTQV-----------------RSFLG----LAGNYRRFIENFS---------------------------------------
>Osa.gypsy.100
------------------------------------TNPIHKRPYRMAANELAEVKRQVDDLLQKGYIRP-STSPWGAPVIFVEKK-DHT-------------------QRMCVDYRALNEVT-----------------------------------------------------------------------------------------------------------------------------------------------------------------------------------------------------------------------------------------------------------------------------------------------------------------------------------------------------------------------------------------------------------------------------------------------------------------------------------------------------------------------------------------------------------------------------------------------------------------------------------------------------------------------------------------------------------------------------------------------------------------------------------------------------------------------------------------------------------------------------------------------------------------------------------------------------------------------------------------------------------------------------------------------------------------------------------------------------------------------------------------------------------------------------------------------------------------------------------------------------------------------------------------------------------------------------IKNKYPLP-----------------------------------------------------------------------------------------------------------------------------------------RIDDLFDQLEGATVF-S--KIDLRSGYHQLRIHEEDIPK-TAFTTR--YDLF-ECT-VMSFGLTNAPA--FFMNLMN---KV-FMEYLDKFVVVFID----DILIYSKTKEEHEEHLRLALEKLR----EHQVYAKFSKCE-------------FW--LSE-----V------------------------------------------------------K----------------------------------------------------------------------------------------------------------------------------------------------------------------------------------------------------------------------------------------------------------------------FLGHVI-------SSGGVA------------------------------------VDPSNVESVLSWKQPKTVSEI-----------------RSFLG----LAGYYRRFIENFSKIARPMTRLLQKEVKYKWTE-------------------
>Osa.gypsy.101
---VQPLLTEFQEVFQEPKGLPPKRYCDHRIPLFPNSKPVFIRPYRHTPGHKDEIERQVQEMLQNGVIQH-SSSAFSSPALLVKKK-VGS-------------------WRVCIDYRQLNNIT-----------------------------------------------------------------------------------------------------------------------------------------------------------------------------------------------------------------------------------------------------------------------------------------------------------------------------------------------------------------------------------------------------------------------------------------------------------------------------------------------------------------------------------------------------------------------------------------------------------------------------------------------------------------------------------------------------------------------------------------------------------------------------------------------------------------------------------------------------------------------------------------------------------------------------------------------------------------------------------------------------------------------------------------------------------------------------------------------------------------------------------------------------------------------------------------------------------------------------------------------------------------------------------------------------------------------------QKGTYPMP-----------------------------------------------------------------------------------------------------------------------------------------VIDELLDELAGARYF-S--KLDLRAGYHQIRMAEGEEHK-TAFQTH--SGHY-EYK-VMSFGLTGAPG--TFQGAMN---DT-LSPVLRKCALVFFD----DILIYSPDLPTHLTHLRQVLQLLS----NHQWKVKLSKCA-------------FA--QEH-----I------------------------------------------------------S----------------------------------------------------------------------------------------------------------------------------------------------------------------------------------------------------------------------------------------------------------------------YLGHII-------SGAGVA------------------------------------KDPSKIQSIVDWVRPTTIKKL-----------------RGFLG----LAGYYRKFIKNFGAISKPLTQLLKKDAPFNW---------------------
>Osa.gypsy.102
------------------------------------------------------AKAEVQKLLKAGVIQEIDHPEWLANSVLVRKS-NGK-------------------WRMCVDFTDLNKAC-----------------------------------------------------------------------------------------------------------------------------------------------------------------------------------------------------------------------------------------------------------------------------------------------------------------------------------------------------------------------------------------------------------------------------------------------------------------------------------------------------------------------------------------------------------------------------------------------------------------------------------------------------------------------------------------------------------------------------------------------------------------------------------------------------------------------------------------------------------------------------------------------------------------------------------------------------------------------------------------------------------------------------------------------------------------------------------------------------------------------------------------------------------------------------------------------------------------------------------------------------------------------------------------------------------------------------PKDDFPLP-----------------------------------------------------------------------------------------------------------------------------------------RIDRLVDSTAGCELM-S--FLDAYSGYHQIRMNPADIPK-TAFITP--FGTF-CHL-RMPFGLRNAGA--TFARLVY---KV-LYKQLGQNVEAYVD----DIVVKSRKAFDHASDLQETFDNLH----AAGMKLNPEKCV-------------FG--VRA-----G------------------------------------------------------K----------------------------------------------------------------------------------------------------------------------------------------------------------------------------------------------------------------------------------------------------------------------LLGFLV-------SERGIE------------------------------------ANPEKIDAIQQIKPPSSVREV-----------------QKLAG----RIAALSRFLSKAA---------------------------------------
>Osa.gypsy.103
------------------------------------------------------VKEEIDRLLKAGFIRPCHYAEWVSSIVPVEKK-GSG------------------KIRVCID---LNKAA-----------------------------------------------------------------------------------------------------------------------------------------------------------------------------------------------------------------------------------------------------------------------------------------------------------------------------------------------------------------------------------------------------------------------------------------------------------------------------------------------------------------------------------------------------------------------------------------------------------------------------------------------------------------------------------------------------------------------------------------------------------------------------------------------------------------------------------------------------------------------------------------------------------------------------------------------------------------------------------------------------------------------------------------------------------------------------------------------------------------------------------------------------------------------------------------------------------------------------------------------------------------------------------------------------------------------------PKDEYPRP-----------------------------------------------------------------------------------------------------------------------------------------IADMMINDASGHKVI-S--FLDGNAGYNQIFMAEEDMYK-TAFRCPGFVGLF-EWV-VMTFGLKNAGA--TYQRAMN---LI-FHDLVGTILEIYID----DIVVKSDGMEGHIADLRLAFERMR----RYGLKMNPLKCA-------------FG--VSA-----G------------------------------------------------------K----------------------------------------------------------------------------------------------------------------------------------------------------------------------------------------------------------------------------------------------------------------------FLGFMV-------DERGVE------------------------------------IDPKKIEKIRDFKAPTCKKEV-----------------QKLLG----KVNYLRRFISNL----------------------------------------
>Osa.gypsy.104
--------------------------------------------------------------LHAGIIYPVPYSEWVSKVQVMPKK--GGMTVVANSQNELIPQRTVTGWRMCIDYRKLNKAT-----------------------------------------------------------------------------------------------------------------------------------------------------------------------------------------------------------------------------------------------------------------------------------------------------------------------------------------------------------------------------------------------------------------------------------------------------------------------------------------------------------------------------------------------------------------------------------------------------------------------------------------------------------------------------------------------------------------------------------------------------------------------------------------------------------------------------------------------------------------------------------------------------------------------------------------------------------------------------------------------------------------------------------------------------------------------------------------------------------------------------------------------------------------------------------------------------------------------------------------------------------------------------------------------------------------------------KKDHFLLP-----------------------------------------------------------------------------------------------------------------------------------------FNDEMLEWLANHSFF-C--FLDGYSGYHQIPIHPEDXSE-TIFTCP--YGTY-AYR-RMSFGLCNAPA--PFQRCMM---SI-FSDMIEDIMEVFMD----DFSVYGKTFGHCLQNLDKVLQRCQ----EKDLVLNWEKCH-------------FM--VRE-----G------------------------------------------------------I----------------------------------------------------------------------------------------------------------------------------------------------------------------------------------------------------------------------------------------------------------------------ILGHRV-------SERGSE------------------------------------VDRAKIDVIDQLPPLVNIKGI-----------------HSFLG----HAGFYRRFIKDFS---------------------------------------
>Osa.gypsy.105
LVSFLRANADVFAWRPADMTGVPREVIEHRLAVRPGARPVRQKVRWQAPERQAFIREEVARLLEARFIQEVIHPEWLANPVVVPKA-NGK-------------------LRMCIDYTDLNKAC-----------------------------------------------------------------------------------------------------------------------------------------------------------------------------------------------------------------------------------------------------------------------------------------------------------------------------------------------------------------------------------------------------------------------------------------------------------------------------------------------------------------------------------------------------------------------------------------------------------------------------------------------------------------------------------------------------------------------------------------------------------------------------------------------------------------------------------------------------------------------------------------------------------------------------------------------------------------------------------------------------------------------------------------------------------------------------------------------------------------------------------------------------------------------------------------------------------------------------------------------------------------------------------------------------------------------------PKDPYPLP-----------------------------------------------------------------------------------------------------------------------------------------RIDQIVDSTAGCDLL-C--FLDAYSGYHQIRMAREDEEK-TAFITP--IGTY-CYT-TMPFGLKNAGP--TFQRTT----RISLGSQIGRNVEAYVD----DLVVKTRNQETLLSDLAETFESLR----TARIKLNPDKCV-------------FG--VPA-----G------------------------------------------------------M----------------------------------------------------------------------------------------------------------------------------------------------------------------------------------------------------------------------------------------------------------------------LLGFLV-------SARGIE------------------------------------ANPEKIRAIERMRPPASLGMC-----------------NASLAVWPPXVGSYRGW--------------------------------------------
>Osa.gypsy.106
-------------------------------------------------------------------------------------------------------------WRMCVDFTDLNKAC-----------------------------------------------------------------------------------------------------------------------------------------------------------------------------------------------------------------------------------------------------------------------------------------------------------------------------------------------------------------------------------------------------------------------------------------------------------------------------------------------------------------------------------------------------------------------------------------------------------------------------------------------------------------------------------------------------------------------------------------------------------------------------------------------------------------------------------------------------------------------------------------------------------------------------------------------------------------------------------------------------------------------------------------------------------------------------------------------------------------------------------------------------------------------------------------------------------------------------------------------------------------------------------------------------------------------------PKDHFPLP-----------------------------------------------------------------------------------------------------------------------------------------QIDQLVDSTAGCELL-S--FLDAYSGYYQISMAKEDEXK-TTFITP--FGVF-CYV-KMPFGLITAGN--TFXRTVQ---GA-LSDQLGNNVEAYVD----DIVVKTKTSDSLIDDLWETFDNLX----RYRLMLNPEKCT-------------FG--VPL-----G------------------------------------------------------K----------------------------------------------------------------------------------------------------------------------------------------------------------------------------------------------------------------------------------------------------------------------LLGFLV-------SGRGIE------------------------------------ANREKIKAIENMKSPTRLKEV-----------------QKLTG--------------------------------------------------------
>Osa.gypsy.107
------------------------------------------------------------------------------------KK-GSG------------------KIRVCIDFRDLNKAT-----------------------------------------------------------------------------------------------------------------------------------------------------------------------------------------------------------------------------------------------------------------------------------------------------------------------------------------------------------------------------------------------------------------------------------------------------------------------------------------------------------------------------------------------------------------------------------------------------------------------------------------------------------------------------------------------------------------------------------------------------------------------------------------------------------------------------------------------------------------------------------------------------------------------------------------------------------------------------------------------------------------------------------------------------------------------------------------------------------------------------------------------------------------------------------------------------------------------------------------------------------------------------------------------------------------------------PKDEYHMP-----------------------------------------------------------------------------------------------------------------------------------------IADMMINDASGHKVI-S--FLYGNDGYNQIFMAEEDMHK-TAFRCLGFVGLF-EWV-VMTFGLKNAGA--TYQRAMN---LI-FHDLLGIILEIYID----DIVVKSDGMEGHIADLMLAFERMC----RYSLKMNPLKCA-------------FG--VSA-----G------------------------------------------------------K----------------------------------------------------------------------------------------------------------------------------------------------------------------------------------------------------------------------------------------------------------------------FLGFMV-------HERRVE------------------------------------IDPKKIEKIRDFKAPTCKKGV-----------------QKLLG----KVNYLRRFISNL----------------------------------------
>Osa.gypsy.108
--------------------------------------------------DWQLLKRQVDDLLQKGYIRP-STSPWGAPVIFVEKK-DHT-------------------KRMCVDYRALNEVT-----------------------------------------------------------------------------------------------------------------------------------------------------------------------------------------------------------------------------------------------------------------------------------------------------------------------------------------------------------------------------------------------------------------------------------------------------------------------------------------------------------------------------------------------------------------------------------------------------------------------------------------------------------------------------------------------------------------------------------------------------------------------------------------------------------------------------------------------------------------------------------------------------------------------------------------------------------------------------------------------------------------------------------------------------------------------------------------------------------------------------------------------------------------------------------------------------------------------------------------------------------------------------------------------------------------------------IKNKYPLP-----------------------------------------------------------------------------------------------------------------------------------------RIDDLFDQLEGATVF-S--KIDLRSGYHQLRIREEDIPK-TAFTTR--YGLF-ECT-VMSFGLTNAPA--FFMNLMN---KM-FMEYLDKFVVVFID----DILIYSKTKEEHEEHLRLALGKLR----EHQLYAKFSKCE-------------FW--LPE-----V------------------------------------------------------K----------------------------------------------------------------------------------------------------------------------------------------------------------------------------------------------------------------------------------------------------------------------FLGHVI-------SAGGVA------------------------------------VDPSNVESVLNWKQPKTVSEI-----------------RSFLG----LAWYYRRFIENFSKIARPMTRLLQKDVKYKW---------------------
>Osa.gypsy.109
--------------------------------------------------------------YDARFIRPCRYAEWVSSIVPVIKK-NGK-------------------VSVCIDFRDLNKAT-----------------------------------------------------------------------------------------------------------------------------------------------------------------------------------------------------------------------------------------------------------------------------------------------------------------------------------------------------------------------------------------------------------------------------------------------------------------------------------------------------------------------------------------------------------------------------------------------------------------------------------------------------------------------------------------------------------------------------------------------------------------------------------------------------------------------------------------------------------------------------------------------------------------------------------------------------------------------------------------------------------------------------------------------------------------------------------------------------------------------------------------------------------------------------------------------------------------------------------------------------------------------------------------------------------------------------PKDEYPMP-----------------------------------------------------------------------------------------------------------------------------------------VANQLVDAASRNKIL-S--FMDGNAGYNQIFMAEEDIHK-TAFRCPGAIGLF-EWV-VMTFGLKSAGA--TYQRAMN---YI-YHDLIGWLVEVYID----DVVVKSKEIGDHIADLRKVFERTR----KYGLKMNPTKCA-------------FG--VSA-----G------------------------------------------------------Q----------------------------------------------------------------------------------------------------------------------------------------------------------------------------------------------------------------------------------------------------------------------FLGFLV-------HERGIE------------------------------------VTQRSVNAIKKIQPPENKTEL-----------------QEMIG----NINFVRRFISNLS---------------------------------------
>Osa.gypsy.11
--------------------------------------------------------------YDAGFIHPCRYAEWVSSIVPVIKK-NGK-------------------VRVCIDFRDLNKAT-----------------------------------------------------------------------------------------------------------------------------------------------------------------------------------------------------------------------------------------------------------------------------------------------------------------------------------------------------------------------------------------------------------------------------------------------------------------------------------------------------------------------------------------------------------------------------------------------------------------------------------------------------------------------------------------------------------------------------------------------------------------------------------------------------------------------------------------------------------------------------------------------------------------------------------------------------------------------------------------------------------------------------------------------------------------------------------------------------------------------------------------------------------------------------------------------------------------------------------------------------------------------------------------------------------------------------PKDEYPMP-----------------------------------------------------------------------------------------------------------------------------------------VADQLADAPSGNKIL-S--FMDGNVGYNQIFMAEEDIHK-TAFRCPGAIGLF-EXA-VMTFGLKSAGA--TYQRAMN---YI-YQDLIGWLVEVYID----DVVVKSKEVEDHIADLRKVFERTR----KYGLKMNPTKCA-------------FG--VLA-----G------------------------------------------------------Q----------------------------------------------------------------------------------------------------------------------------------------------------------------------------------------------------------------------------------------------------------------------FFGFLV-------HERGIE------------------------------------VTQRSVNAIKKIQPPENKTEL-----------------QEMIG----KINFVRRFISNLS---------------------------------------
>Osa.gypsy.110
---------------------------------------------------------------EKGYIRP-STSSWGAPVIFVEKK-DKT-------------------KRMCVDYRALNEVT-----------------------------------------------------------------------------------------------------------------------------------------------------------------------------------------------------------------------------------------------------------------------------------------------------------------------------------------------------------------------------------------------------------------------------------------------------------------------------------------------------------------------------------------------------------------------------------------------------------------------------------------------------------------------------------------------------------------------------------------------------------------------------------------------------------------------------------------------------------------------------------------------------------------------------------------------------------------------------------------------------------------------------------------------------------------------------------------------------------------------------------------------------------------------------------------------------------------------------------------------------------------------------------------------------------------------------IKNKYPLP-----------------------------------------------------------------------------------------------------------------------------------------QIDDLFDQLKGATVF-S--KIDLHSGYHQLRIREEDIPK-TAFTTR--YGLY-EFT-VMSFGLTNAPA--FFMNLMN---KV-FMEYLDKFVVVFID----DILVYSQSEEDHQHYLRLVLGKLR----EHQLYAKLSKCE-------------FW--LSE-----V------------------------------------------------------K----------------------------------------------------------------------------------------------------------------------------------------------------------------------------------------------------------------------------------------------------------------------FLGHVI-------SAKGVA------------------------------------VDPETVTAVTDWKQPKTVTQI-----------------RSFWVWQDTTGGSSRTSP-------------------------------------------
>Osa.gypsy.111
--------------------------------------------------------------YDARFIRPCRYAEWVSSIVPVIKK-NGK-------------------VSVCIDFRDLNKAT-----------------------------------------------------------------------------------------------------------------------------------------------------------------------------------------------------------------------------------------------------------------------------------------------------------------------------------------------------------------------------------------------------------------------------------------------------------------------------------------------------------------------------------------------------------------------------------------------------------------------------------------------------------------------------------------------------------------------------------------------------------------------------------------------------------------------------------------------------------------------------------------------------------------------------------------------------------------------------------------------------------------------------------------------------------------------------------------------------------------------------------------------------------------------------------------------------------------------------------------------------------------------------------------------------------------------------PKDEYPMP-----------------------------------------------------------------------------------------------------------------------------------------VANQLVDAASRNKIL-S--FMDGNAGYNQIFMAEEDIHK-TAFRCPGAIGLF-EWV-VMTFGLKSAGA--TYQRAMN---YI-YHDLIGWLVEVYID----DVVVKSKEIGDHIADLRKVFERTR----KYGLKMNPTKCA-------------FG--VSA-----G------------------------------------------------------Q----------------------------------------------------------------------------------------------------------------------------------------------------------------------------------------------------------------------------------------------------------------------FLGFLV-------HERGIE------------------------------------VTQRSVNAIKKIQPPENKTEL-----------------QEMIG----NINFVRRFISNLS---------------------------------------
>Osa.gypsy.112
------------------------------------------------------IKAEVTRLYDAGFIRPCRYAEWISNIVPVIKK-NGK-------------------LRVCIDFQDLNKAT-----------------------------------------------------------------------------------------------------------------------------------------------------------------------------------------------------------------------------------------------------------------------------------------------------------------------------------------------------------------------------------------------------------------------------------------------------------------------------------------------------------------------------------------------------------------------------------------------------------------------------------------------------------------------------------------------------------------------------------------------------------------------------------------------------------------------------------------------------------------------------------------------------------------------------------------------------------------------------------------------------------------------------------------------------------------------------------------------------------------------------------------------------------------------------------------------------------------------------------------------------------------------------------------------------------------------------PKDEYPMP-----------------------------------------------------------------------------------------------------------------------------------------IADQLVDAASGNKII-S--FMDGNVGYNQIFMVEEDIHN-TAFRCPGAISLY-EWV-VMTFGLKSAGA--TYQRAMN---YI-FHDLIGLLVEVYID----DVVVKSKEVDDHVADLRKVFERTR----KYGLKMNPTKCD-------------FG--VSA-----W------------------------------------------------------Q----------------------------------------------------------------------------------------------------------------------------------------------------------------------------------------------------------------------------------------------------------------------FLGFLV-------HERGIE------------------------------------VTQRSVNAIKKILPPEDKKQL-----------------QKLIG----KVNFIRRFISNL----------------------------------------
>Osa.gypsy.113
--------------------------------------------------------------------------------------------------------------RVCIDFRDLNKAT-----------------------------------------------------------------------------------------------------------------------------------------------------------------------------------------------------------------------------------------------------------------------------------------------------------------------------------------------------------------------------------------------------------------------------------------------------------------------------------------------------------------------------------------------------------------------------------------------------------------------------------------------------------------------------------------------------------------------------------------------------------------------------------------------------------------------------------------------------------------------------------------------------------------------------------------------------------------------------------------------------------------------------------------------------------------------------------------------------------------------------------------------------------------------------------------------------------------------------------------------------------------------------------------------------------------------------PKDEYPMP-----------------------------------------------------------------------------------------------------------------------------------------VADQLVDAASGHKIL-S--FMDGNVGYNQIFMAEEDIHK-TAFRCPGAIGLF-EWV-VMTFGLKSAGV--TYQRAMN---YI-YHDLISWLVELYID----DVVVKSKEIEDHIADLRKVIERTR----KYGLKMNPTKCA-------------FG--VSA-----G------------------------------------------------------Q----------------------------------------------------------------------------------------------------------------------------------------------------------------------------------------------------------------------------------------------------------------------FLGFLV-------HERGIE------------------------------------ITQRSVNAIKKIQPPEDKTEL-----------------QEMIG----KINFVRRFISNLS---------------------------------------
>Osa.gypsy.114
------------------------------------------RPYRMAANELAEVKRQVDDLLQKGYIRP-SSSPWGAPVIFVEKK-DHT-------------------QRMCVDYRALNDVT-----------------------------------------------------------------------------------------------------------------------------------------------------------------------------------------------------------------------------------------------------------------------------------------------------------------------------------------------------------------------------------------------------------------------------------------------------------------------------------------------------------------------------------------------------------------------------------------------------------------------------------------------------------------------------------------------------------------------------------------------------------------------------------------------------------------------------------------------------------------------------------------------------------------------------------------------------------------------------------------------------------------------------------------------------------------------------------------------------------------------------------------------------------------------------------------------------------------------------------------------------------------------------------------------------------------------------IKNKYPLP-----------------------------------------------------------------------------------------------------------------------------------------RIDDLFDQLKGATVF-S--KVDLRSGYHQLRIKEEDIPK-TAFTTR--YGLF-ECT-VMSFGLTNAPA--FFTNLMN---KV-FMEYLDKFVVVFID----DILIYSRTKEEHEEHLRLALEKLX----EHQLYAKFSKCE-------------FW--LSE-----V------------------------------------------------------K----------------------------------------------------------------------------------------------------------------------------------------------------------------------------------------------------------------------------------------------------------------------FLGHVI-------SAGGVA------------------------------------VDPSNVESVTNWKQPKTVSEI-----------------RSFLG----LAGYYRRFIENFSKIAKPMTRLLQKDVKYKWLE-------------------
>Osa.gypsy.115
--------------------------------------------------------AEILKLLKAGVIQVIDHPEWLANPVLVRKS-NGK-------------------WRMCVDFTNLNKAC-----------------------------------------------------------------------------------------------------------------------------------------------------------------------------------------------------------------------------------------------------------------------------------------------------------------------------------------------------------------------------------------------------------------------------------------------------------------------------------------------------------------------------------------------------------------------------------------------------------------------------------------------------------------------------------------------------------------------------------------------------------------------------------------------------------------------------------------------------------------------------------------------------------------------------------------------------------------------------------------------------------------------------------------------------------------------------------------------------------------------------------------------------------------------------------------------------------------------------------------------------------------------------------------------------------------------------PKDDFPLP-----------------------------------------------------------------------------------------------------------------------------------------RIDQLVDSTAGCELM-S--FLDAYSGYHQIRMNPASIPK-TALITP--FGTF-CHL-RMPFGLRNAGA--TFARLVY---KV-LYKQLGRNVEAYVD----DIVVKSRKAFDHASDLQETFDNLR----AAGMKLNPEKCV-------------FG--VRA-----G------------------------------------------------------K----------------------------------------------------------------------------------------------------------------------------------------------------------------------------------------------------------------------------------------------------------------------LLGFLV-------SERGIE------------------------------------ANPEKIDATQQMKPPSSVREV-----------------QKLTG----QIAALSRFLSKAA---------------------------------------
>Osa.gypsy.116
---IPIVREFGDVFPEELPGMPPKREIEFRIDLAPGTTPQYKRPYRMAANELAEVKKQLEELKEKGYIRP-STSPWGAPVIFVEKK-DKT-------------------KRMCVDYRALNEVT-----------------------------------------------------------------------------------------------------------------------------------------------------------------------------------------------------------------------------------------------------------------------------------------------------------------------------------------------------------------------------------------------------------------------------------------------------------------------------------------------------------------------------------------------------------------------------------------------------------------------------------------------------------------------------------------------------------------------------------------------------------------------------------------------------------------------------------------------------------------------------------------------------------------------------------------------------------------------------------------------------------------------------------------------------------------------------------------------------------------------------------------------------------------------------------------------------------------------------------------------------------------------------------------------------------------------------IKNKYPLP-----------------------------------------------------------------------------------------------------------------------------------------RIDDMFDQLKAATVF-S--KIDLRSGYHQLRIREEDIPK-TAFTTR--YGLY-EFT-VMSFGLTNAPA--FFMNLMN---KV-FMEYLDKFVVVFID----DILVYSQSEEEHQHHLSLVLGKLR----EHQLYAKLSKCE-------------FW--LSE-----V------------------------------------------------------K----------------------------------------------------------------------------------------------------------------------------------------------------------------------------------------------------------------------------------------------------------------------FLGHVI-------SAKGVA------------------------------------VDPETVTAVTDWKQPKTVTQI-----------------RSFLG----LVGYYRRFIENFSKIARPMTQLLKKEEKF-----------------------
>Osa.gypsy.117
------------------------------IDLIPGTAPISKRPYRMPVNELEELKKQIRELQEKGFVCP-SSSPWGAPVLFVKKK-DGS-------------------MRMCVNYRSLNEVT-----------------------------------------------------------------------------------------------------------------------------------------------------------------------------------------------------------------------------------------------------------------------------------------------------------------------------------------------------------------------------------------------------------------------------------------------------------------------------------------------------------------------------------------------------------------------------------------------------------------------------------------------------------------------------------------------------------------------------------------------------------------------------------------------------------------------------------------------------------------------------------------------------------------------------------------------------------------------------------------------------------------------------------------------------------------------------------------------------------------------------------------------------------------------------------------------------------------------------------------------------------------------------------------------------------------------------IKNKYPLP-----------------------------------------------------------------------------------------------------------------------------------------RIDDLFDQLKGAKVF-S--KIDLRSGYHQLKIRTGDIPK-TAFSTR--YGLY-EFT-VMSFGLTNASA--YFMNLMN---KV-FMDYLDKFVVVFID----DILIYFKDEEEHAEHLRLVLEKLR----KHKLYAKFSKCE-------------FW--LKE-----V------------------------------------------------------A----------------------------------------------------------------------------------------------------------------------------------------------------------------------------------------------------------------------------------------------------------------------FLGHVI-------SAGGVA------------------------------------VDPAKVEAVTEWKAPKSVTEI-----------------RSFLG----LAGYYRRFIEGFSKIARPMTQLLKKEKEFVW---------------------
>Osa.gypsy.118
------------------------------IDLIPGTAPISKRPYRMPVNELEELKKQIRELQEKGFVCP-SSSPWGAPVLFVKKK-DGS-------------------MRMCVNYRSLNEVT-----------------------------------------------------------------------------------------------------------------------------------------------------------------------------------------------------------------------------------------------------------------------------------------------------------------------------------------------------------------------------------------------------------------------------------------------------------------------------------------------------------------------------------------------------------------------------------------------------------------------------------------------------------------------------------------------------------------------------------------------------------------------------------------------------------------------------------------------------------------------------------------------------------------------------------------------------------------------------------------------------------------------------------------------------------------------------------------------------------------------------------------------------------------------------------------------------------------------------------------------------------------------------------------------------------------------------IKNKYPLP-----------------------------------------------------------------------------------------------------------------------------------------RIDDLFDQLKGAKVF-S--KIDLRSGYHQLKIRTGDIPK-TAFSTR--YGLY-EFT-VMSFGLTNASA--YFMNLMN---KV-FMDYLDKFVVVFID----DILIYFKDEEEHAEHLRLVLEKLR----KHKLYAKFSKCE-------------FW--LKE-----V------------------------------------------------------A----------------------------------------------------------------------------------------------------------------------------------------------------------------------------------------------------------------------------------------------------------------------FLGHVI-------SAGGVA------------------------------------VDPAKVEAVTEWKAPKSVTEI-----------------RSFLG----LAGYYRRFIEGFSKIARPMTQLLKKEKEFVW---------------------
>Osa.gypsy.119
-------------------------------------------------------------------------------------------------------------QRMCVDYRALNDVT-----------------------------------------------------------------------------------------------------------------------------------------------------------------------------------------------------------------------------------------------------------------------------------------------------------------------------------------------------------------------------------------------------------------------------------------------------------------------------------------------------------------------------------------------------------------------------------------------------------------------------------------------------------------------------------------------------------------------------------------------------------------------------------------------------------------------------------------------------------------------------------------------------------------------------------------------------------------------------------------------------------------------------------------------------------------------------------------------------------------------------------------------------------------------------------------------------------------------------------------------------------------------------------------------------------------------------IKNKYPLP-----------------------------------------------------------------------------------------------------------------------------------------RIDDLFDQLKGATVF-S--KIDLRSGYHQLRIKEEDIPK-TAFTTR--YGLF-ECI-VMSFGLTNAPA--FFMNLMN---KV-FMEYLDKFVVVFID----DILIYSRTKEEHEEHLRLALEKLR----EHQLYAKFSKCE-------------FW--LSE-----V------------------------------------------------------K----------------------------------------------------------------------------------------------------------------------------------------------------------------------------------------------------------------------------------------------------------------------FLGHVI-------SAGGVA------------------------------------VDPSNVESVTNWKQPKTVSEI-----------------RSFLG----LTGYYRRFIENFSKIAKPMTRLLQKDVKYKW---------------------
>Osa.gypsy.12
------------------------------IDLIPGTAPISKRPYRMPVNELEELKKQIRELQEKGFVCP-SSSPWGAPVLFVKKK-DGS-------------------MRMCVNYRSLNEVT-----------------------------------------------------------------------------------------------------------------------------------------------------------------------------------------------------------------------------------------------------------------------------------------------------------------------------------------------------------------------------------------------------------------------------------------------------------------------------------------------------------------------------------------------------------------------------------------------------------------------------------------------------------------------------------------------------------------------------------------------------------------------------------------------------------------------------------------------------------------------------------------------------------------------------------------------------------------------------------------------------------------------------------------------------------------------------------------------------------------------------------------------------------------------------------------------------------------------------------------------------------------------------------------------------------------------------IKNKYPLP-----------------------------------------------------------------------------------------------------------------------------------------RIDDLFDQLKGAKVF-S--KIDLRSGYHQLKIRTGDIPK-TAFSTR--YGLY-EFT-VMSFGLTNASA--YFMNLMN---KV-FMDYLDKFVVVFID----DILIYFKDEEEHAEHLRLVLEKLR----KHKLYAKFSKCE-------------FW--LKE-----V------------------------------------------------------A----------------------------------------------------------------------------------------------------------------------------------------------------------------------------------------------------------------------------------------------------------------------FLGHVI-------SAGGVA------------------------------------VDPAKVEAVTEWKAPKSVTEI-----------------RSFLG----LAGYYRRFIEGFSKIARPMTQLLKKEKEFVW---------------------
>Osa.gypsy.120
--------------------------------------------------------------YDASFIHPCRYAEWVSNIVPVIKK-NGK-------------------VRVCIDFRDLNKAT-----------------------------------------------------------------------------------------------------------------------------------------------------------------------------------------------------------------------------------------------------------------------------------------------------------------------------------------------------------------------------------------------------------------------------------------------------------------------------------------------------------------------------------------------------------------------------------------------------------------------------------------------------------------------------------------------------------------------------------------------------------------------------------------------------------------------------------------------------------------------------------------------------------------------------------------------------------------------------------------------------------------------------------------------------------------------------------------------------------------------------------------------------------------------------------------------------------------------------------------------------------------------------------------------------------------------------PKDEYPMP-----------------------------------------------------------------------------------------------------------------------------------------VADQLVDAASGHKIL-S--FVDGNAGYNQIFMAEEDIYK-TAFRCPGAIGLF-EWV-VMTFGLKSVGA--TYQRAMN---YI-FHDLIGWLVEVYID----DVVVKSKEIENHIADLRKVFERTR----KYGLKMNPTKCA-------------FG--VSA-----S------------------------------------------------------Q----------------------------------------------------------------------------------------------------------------------------------------------------------------------------------------------------------------------------------------------------------------------FLGFLV-------HERGID------------------------------------VTKRSINTIKKIQPPEDKKKL-----------------RELIG----KTNFVRRFICNLS---------------------------------------
>Osa.gypsy.121
--------------------------------------------------------------LKAGFIRPCRYVEWVSSIVLVEKKESGK-------------------IRVCIDFRDLNKAT-----------------------------------------------------------------------------------------------------------------------------------------------------------------------------------------------------------------------------------------------------------------------------------------------------------------------------------------------------------------------------------------------------------------------------------------------------------------------------------------------------------------------------------------------------------------------------------------------------------------------------------------------------------------------------------------------------------------------------------------------------------------------------------------------------------------------------------------------------------------------------------------------------------------------------------------------------------------------------------------------------------------------------------------------------------------------------------------------------------------------------------------------------------------------------------------------------------------------------------------------------------------------------------------------------------------------------PKDEYPMP-----------------------------------------------------------------------------------------------------------------------------------------IADMMINDASGHKVI-S--FLDGNAGYNQIFMAEEDMYK-TAFSCPGFVGLF-VLV-VMTFGLKNAGA--TYQRAMN---LI-FHDLLGIILEIYID----DIVVKSDGMEGHIADLRLAFERMR----RYGLKMNPLKCA-------------FG--VSA-----G------------------------------------------------------K----------------------------------------------------------------------------------------------------------------------------------------------------------------------------------------------------------------------------------------------------------------------FLGFMV-------HERGVE------------------------------------IDPKKIEKIRDFKAPSCKKEV-----------------QKLLG----KVNYLRRFISNLA---------------------------------------
>Osa.gypsy.122
------------------------------IDLIPGTAPISKRPYRMPVNELEELKKQIRELQEKGFVCP-SSSPWGAPVLFVKKK-DGS-------------------MRMCVNYRSLNEVT-----------------------------------------------------------------------------------------------------------------------------------------------------------------------------------------------------------------------------------------------------------------------------------------------------------------------------------------------------------------------------------------------------------------------------------------------------------------------------------------------------------------------------------------------------------------------------------------------------------------------------------------------------------------------------------------------------------------------------------------------------------------------------------------------------------------------------------------------------------------------------------------------------------------------------------------------------------------------------------------------------------------------------------------------------------------------------------------------------------------------------------------------------------------------------------------------------------------------------------------------------------------------------------------------------------------------------IKNKYPLP-----------------------------------------------------------------------------------------------------------------------------------------RIDDLFDQLKGAKVF-S--KIDLRSGYHQLKIRTGDIPK-TAFSTR--YGLY-EFT-VMSFGLTNASA--YFMNLMN---KV-FMDYLDKFVVVFID----DILIYFKDEEEHAEHLRLVLEKLR----KHKLYAKFSKCE-------------FW--LKE-----V------------------------------------------------------A----------------------------------------------------------------------------------------------------------------------------------------------------------------------------------------------------------------------------------------------------------------------FLGHVI-------SAGGVA------------------------------------VDPAKVEAVTEWKAPKSVTEI-----------------RSFLG----LAGYYRRFIEGFSKIARPMTQLLKKEKEFVW---------------------
>Osa.gypsy.123
------------------------------------------------------IREELDKLLKAGFIREVLHPEWLANPVMVRKA-NGK-------------------WRMCVDFTDLNKAC-----------------------------------------------------------------------------------------------------------------------------------------------------------------------------------------------------------------------------------------------------------------------------------------------------------------------------------------------------------------------------------------------------------------------------------------------------------------------------------------------------------------------------------------------------------------------------------------------------------------------------------------------------------------------------------------------------------------------------------------------------------------------------------------------------------------------------------------------------------------------------------------------------------------------------------------------------------------------------------------------------------------------------------------------------------------------------------------------------------------------------------------------------------------------------------------------------------------------------------------------------------------------------------------------------------------------------PKDHFPLP-----------------------------------------------------------------------------------------------------------------------------------------RIDQLVDSTAGCKLL-S--FLDAYFGYHQISMAIEDEEK-TAFIMP--FGVF-CYV-KMPFGLITVGN--TFQRTVQ---GA-LSNQLGNNVEAYVD----NIVVKTKTSDSLIDDLREMFDNLR----RYRLMLNPEKCT-------------FG--VPS-----G------------------------------------------------------K----------------------------------------------------------------------------------------------------------------------------------------------------------------------------------------------------------------------------------------------------------------------LLGFLV-------SGRGIE------------------------------------ANPEKIKAIENMKSPTRLKEV-----------------QKLTG----CMEALSRFVARM----------------------------------------
>Osa.gypsy.124
------------------------------IDLIPGTAPISKRPYRMPVNELEELKKQIRELQEKGFVCP-SSSPWGAPVLFVKKK-DGS-------------------MRMCVNYRSLNEVT-----------------------------------------------------------------------------------------------------------------------------------------------------------------------------------------------------------------------------------------------------------------------------------------------------------------------------------------------------------------------------------------------------------------------------------------------------------------------------------------------------------------------------------------------------------------------------------------------------------------------------------------------------------------------------------------------------------------------------------------------------------------------------------------------------------------------------------------------------------------------------------------------------------------------------------------------------------------------------------------------------------------------------------------------------------------------------------------------------------------------------------------------------------------------------------------------------------------------------------------------------------------------------------------------------------------------------IKNKYPLP-----------------------------------------------------------------------------------------------------------------------------------------RIDDLFDQLKGAKVF-S--KIDLRSGYHQLKIRTGDIPK-TAFSTR--YGLY-EFT-VMSFGLTNASA--YFMNLMN---KV-FMDYLDKFVVVFID----DILIYFKDEEEHAEHLRLVLEKLR----KHKLYAKFSKCE-------------FW--LKE-----V------------------------------------------------------A----------------------------------------------------------------------------------------------------------------------------------------------------------------------------------------------------------------------------------------------------------------------FLGHVI-------SAGGVA------------------------------------VDPAKVEAVTEWKAPKSVTEI-----------------RSFLG----LAGYYRRFIEGFSKIARPMTQLLKKEKEFVW---------------------
>Osa.gypsy.125
--------------------------------------------------------------------------------VMVRKA-NGK-------------------WRMCVDFTDLNKAC-----------------------------------------------------------------------------------------------------------------------------------------------------------------------------------------------------------------------------------------------------------------------------------------------------------------------------------------------------------------------------------------------------------------------------------------------------------------------------------------------------------------------------------------------------------------------------------------------------------------------------------------------------------------------------------------------------------------------------------------------------------------------------------------------------------------------------------------------------------------------------------------------------------------------------------------------------------------------------------------------------------------------------------------------------------------------------------------------------------------------------------------------------------------------------------------------------------------------------------------------------------------------------------------------------------------------------PKDHFPLP-----------------------------------------------------------------------------------------------------------------------------------------RIDQLMDSTAGCELL-S--FLDAYSGYHQISMAKEDEEK-TAFITP--FGVF-CYV-KMPFGLITAGD--TFQRTVQ---GA-LCDQLGNNVEGYVD----DIVVKTKTSDSLIDDLRETFDNLR----RYRLMLNPEKYT-------------FG--VPS-----G------------------------------------------------------K----------------------------------------------------------------------------------------------------------------------------------------------------------------------------------------------------------------------------------------------------------------------LLGFLV-------SGRGIE------------------------------------ANPEEIKAIENMKSPTRLKEV-----------------QKLTG----CMAALSRFVARM----------------------------------------
>Osa.gypsy.126
--------------------------------------------------------------------------------VMVRKA-NGK-------------------WRMCVDFTDLNKAC-----------------------------------------------------------------------------------------------------------------------------------------------------------------------------------------------------------------------------------------------------------------------------------------------------------------------------------------------------------------------------------------------------------------------------------------------------------------------------------------------------------------------------------------------------------------------------------------------------------------------------------------------------------------------------------------------------------------------------------------------------------------------------------------------------------------------------------------------------------------------------------------------------------------------------------------------------------------------------------------------------------------------------------------------------------------------------------------------------------------------------------------------------------------------------------------------------------------------------------------------------------------------------------------------------------------------------PKDHFPLP-----------------------------------------------------------------------------------------------------------------------------------------RIDQLMDSTAGCELL-S--FLDAYSGYHQISMAKEDEEK-TAFITP--FGVF-CYV-KMPFGLITAGD--TFQRTVQ---GA-LCDQLGNNVEGYVD----DIVVKTKTSDSLIDDLRETFDNLR----RYRLMLNPEKYT-------------FG--VPS-----G------------------------------------------------------K----------------------------------------------------------------------------------------------------------------------------------------------------------------------------------------------------------------------------------------------------------------------LLGFLV-------SGRGIE------------------------------------ANPEEIKAIENMKSPTRLKEV-----------------QKLTG----CMAALSRFVARM----------------------------------------
>Osa.gypsy.127
-------------------------------------------------------------------------------------------------------------QRMCVDYRALNDVT-----------------------------------------------------------------------------------------------------------------------------------------------------------------------------------------------------------------------------------------------------------------------------------------------------------------------------------------------------------------------------------------------------------------------------------------------------------------------------------------------------------------------------------------------------------------------------------------------------------------------------------------------------------------------------------------------------------------------------------------------------------------------------------------------------------------------------------------------------------------------------------------------------------------------------------------------------------------------------------------------------------------------------------------------------------------------------------------------------------------------------------------------------------------------------------------------------------------------------------------------------------------------------------------------------------------------------IKNKYPLP-----------------------------------------------------------------------------------------------------------------------------------------RIDDLFDQLKGATVF-S--KIDLRSGYHQLRIKEEDIPK-TAFTTR--YGLF-ECT-VMSFGLTNAPA--FFMNLMN---KV-FMEYLDKFVVVFID----DILIYSRTKEEHEEHLRLALEKLR----EHQLYAKFSKCE-------------FW--LSE-----V------------------------------------------------------K----------------------------------------------------------------------------------------------------------------------------------------------------------------------------------------------------------------------------------------------------------------------FLGHVI-------SAEGVA------------------------------------VDPSNVESVTNWKQPKTVPEI-----------------RSFLG----LAGYYRRFIENFSKIAKPMTRLLQKDVKYKW---------------------
>Osa.gypsy.13
------------------------------------------------------IREELDKLLKAGFIREVLHPEWLANPVMVRKA-NGK-------------------WRMCVDFTDLNKAC-----------------------------------------------------------------------------------------------------------------------------------------------------------------------------------------------------------------------------------------------------------------------------------------------------------------------------------------------------------------------------------------------------------------------------------------------------------------------------------------------------------------------------------------------------------------------------------------------------------------------------------------------------------------------------------------------------------------------------------------------------------------------------------------------------------------------------------------------------------------------------------------------------------------------------------------------------------------------------------------------------------------------------------------------------------------------------------------------------------------------------------------------------------------------------------------------------------------------------------------------------------------------------------------------------------------------------PKDHFPLP-----------------------------------------------------------------------------------------------------------------------------------------RIDQLVDSTVGCELL-S--FLDAYSGYHQISMAKEDEEK-TAFITP--FGVF-CFV-KMPFGLITAGN--TFQRTVQ---GA-LSNQLGNNVEAYVD----DIVVKTKTGDSLIDDLRETFDNLR----RYRLMLNPEKCT-------------FG--VPS-----G------------------------------------------------------K----------------------------------------------------------------------------------------------------------------------------------------------------------------------------------------------------------------------------------------------------------------------LLGFLV-------SGRGIE------------------------------------ADLEKIKAIENMKSPTRLKEV-----------------QKLTG----CMATLSRFVARM----------------------------------------
>Osa.gypsy.14
---------------------------------------------------------------------------------------------------------------------------------------------------------------------------------------------------------------------------------------------------------------------------------------------------------------------------------------------------------------------------------------------------------------------------------------------------------------------------------------------------------------------------------------------------------------------------------------------------------------------------------------------------------------------------------------------------------------------------------------------------------------------------------------------------------------------------------------------------------------------------------------------------------------------------------------------------------------------------------------------------------------------------------------------------------------------------------------------------------------------------------------------------------------------------------------------------------------------------------------------------------------------------------------------------------------------------------------------------------------------------------------------------------------------------------------------------------------------------------------------------------------------------------------------------------------------------------------------------------------------------------SGYHQICMAREDEEK-TAFITP--VGTF-CYT-TMPFGLKNAGP--TFQRMTR---IT-LSNQIGCNIEAYVD----DLVVKTRHQDTLLQDLAETFDSIR----STRVKLNPDKCV-------------FG--VPA-----D------------------------------------------------------K----------------------------------------------------------------------------------------------------------------------------------------------------------------------------------------------------------------------------------------------------------------------LLGFLV-------SSRGIE------------------------------------ANPEKICAIERMR-PQQAXGC-----------------AVRHW----MHGRPKSIHIEVG---------------------------------------
>Osa.gypsy.15
------------------------------IDLIPGTAPISKRPYRMPVNELEELKKQIRELQEKGFVCP-SSSPWGAPVLFVKKK-DGS-------------------MRMCVNYRSLNEVT-----------------------------------------------------------------------------------------------------------------------------------------------------------------------------------------------------------------------------------------------------------------------------------------------------------------------------------------------------------------------------------------------------------------------------------------------------------------------------------------------------------------------------------------------------------------------------------------------------------------------------------------------------------------------------------------------------------------------------------------------------------------------------------------------------------------------------------------------------------------------------------------------------------------------------------------------------------------------------------------------------------------------------------------------------------------------------------------------------------------------------------------------------------------------------------------------------------------------------------------------------------------------------------------------------------------------------IKNKYPLP-----------------------------------------------------------------------------------------------------------------------------------------RIDDLFDQLKGAKVF-S--KIDLRSGYHQLKIRTGDIPK-TAFSTR--YGLY-EFT-VMSFGLTNASA--YFMNLMN---KV-FMDYLDKFVVVFID----DILIYFKDEEEHAEHLRLVLEKLR----KHKLYAKFSKCE-------------FW--LKE-----V------------------------------------------------------A----------------------------------------------------------------------------------------------------------------------------------------------------------------------------------------------------------------------------------------------------------------------FLGHVI-------SAGGVA------------------------------------VDPAKVEAVTEWKAPKSVTEI-----------------RSFLG----LAGYYRRFIEGFSKIARPMTQLLKKEKEFVW---------------------
>Osa.gypsy.16
LISFLRANSDVFAWKPSDMPGVPREVIEHRLAVRPDARPVRQKVRRQAPERQTFIREEVARLLEADFIREVIHPEWLANPVVVPKA-NSK-------------------LRMCIDYTDLNKVC-----------------------------------------------------------------------------------------------------------------------------------------------------------------------------------------------------------------------------------------------------------------------------------------------------------------------------------------------------------------------------------------------------------------------------------------------------------------------------------------------------------------------------------------------------------------------------------------------------------------------------------------------------------------------------------------------------------------------------------------------------------------------------------------------------------------------------------------------------------------------------------------------------------------------------------------------------------------------------------------------------------------------------------------------------------------------------------------------------------------------------------------------------------------------------------------------------------------------------------------------------------------------------------------------------------------------------PKDPFPLP-----------------------------------------------------------------------------------------------------------------------------------------RIDQIVDSTAGCDLL-C--FLDAYSGYHQIRMAREDEEK-TAFITP--VGTF-CYT-TMPFGLKNAGP--TFQRMTR---IT-LSNQIGRNVEAYVD----DLVVKTRRQDTLLQHLAETFDSLR----STRVKLNPDKCV-------------FG--VPA-----G------------------------------------------------------K----------------------------------------------------------------------------------------------------------------------------------------------------------------------------------------------------------------------------------------------------------------------LLGFLV-------SSRGIE------------------------------------ANPEKIRVIERMRPPASSGMC-----------------NVSLDAWPPXVDLYQDW--------------------------------------------
>Osa.gypsy.17
------------------------------------------------------VKEEIDRLLKAGFIRPCRYAEWVSSIVPVEKK-GSG------------------KIRVCLDFRDLNKAT-----------------------------------------------------------------------------------------------------------------------------------------------------------------------------------------------------------------------------------------------------------------------------------------------------------------------------------------------------------------------------------------------------------------------------------------------------------------------------------------------------------------------------------------------------------------------------------------------------------------------------------------------------------------------------------------------------------------------------------------------------------------------------------------------------------------------------------------------------------------------------------------------------------------------------------------------------------------------------------------------------------------------------------------------------------------------------------------------------------------------------------------------------------------------------------------------------------------------------------------------------------------------------------------------------------------------------PKDEYPMP-----------------------------------------------------------------------------------------------------------------------------------------IADMMINDALGHKVI-S--FLDGNAGYNQIFMTEEDMYK-TAFRCPGFVGLF-EWV-VMTFGLKSAGA--TYQRAMN---LI-FHDLLGIILEIYID----DIVVKSDGMEGHIADLILAFERMR----RYGLKMNLLKCA-------------FG--VSA-----G------------------------------------------------------K----------------------------------------------------------------------------------------------------------------------------------------------------------------------------------------------------------------------------------------------------------------------FLGFMV-------HERGVE------------------------------------IDPKKIEKIRDFKAPTCKKEV-----------------QKLLG----KVNYLRRFISNL----------------------------------------
>Osa.gypsy.18
------------------------------IDLIPGTAPISKRPYRMPVNELEELKKQIRELQEKGFVCP-SSSPWGAPVLFVKKK-DGS-------------------MRMCVNYRSLNEVT-----------------------------------------------------------------------------------------------------------------------------------------------------------------------------------------------------------------------------------------------------------------------------------------------------------------------------------------------------------------------------------------------------------------------------------------------------------------------------------------------------------------------------------------------------------------------------------------------------------------------------------------------------------------------------------------------------------------------------------------------------------------------------------------------------------------------------------------------------------------------------------------------------------------------------------------------------------------------------------------------------------------------------------------------------------------------------------------------------------------------------------------------------------------------------------------------------------------------------------------------------------------------------------------------------------------------------IKNKYPLP-----------------------------------------------------------------------------------------------------------------------------------------RIDDLFDQLKGAKVF-S--KIDLRSGYHQLKIRTGDIPK-TAFSTR--YGLY-EFT-VMSFGLTNASA--YFMNLMN---KV-FMDYLDKFVVVFID----DILIYFKDEEEHAEHLRLVLEKLR----KHKLYAKFSKCE-------------FW--LKE-----V------------------------------------------------------A----------------------------------------------------------------------------------------------------------------------------------------------------------------------------------------------------------------------------------------------------------------------FLGHVI-------SAGGVA------------------------------------VDPAKVEAVTEWKAPKSVTEI-----------------RSFLG----LAGYYRRFIEGFSKIARPMTQLLKKEKEFVW---------------------
>Osa.gypsy.19
--------------------------------------------------------------YDAGFIRPCRYAEWVSSIVPVIKK-NGK-------------------VRMCINFRDLNKAT-----------------------------------------------------------------------------------------------------------------------------------------------------------------------------------------------------------------------------------------------------------------------------------------------------------------------------------------------------------------------------------------------------------------------------------------------------------------------------------------------------------------------------------------------------------------------------------------------------------------------------------------------------------------------------------------------------------------------------------------------------------------------------------------------------------------------------------------------------------------------------------------------------------------------------------------------------------------------------------------------------------------------------------------------------------------------------------------------------------------------------------------------------------------------------------------------------------------------------------------------------------------------------------------------------------------------------PKDEYPMP-----------------------------------------------------------------------------------------------------------------------------------------VADQLVDAASGNKIL-S--FMDGNASYNQIFMAEEDIHK-TAFRCPGAIGLF-EWV-VMTFGLKSAGA--TYQRAMN---CI-YHDLIGSLVEIYID----DVVVKSKEVADHIADLRKVFERTR----KYGLKMNPTKCA-------------FG--VSA-----G------------------------------------------------------Q----------------------------------------------------------------------------------------------------------------------------------------------------------------------------------------------------------------------------------------------------------------------FLGFLV-------HERGIE------------------------------------VTQRSINAIQRIKPPENKTEL-----------------QEMIG----KINFVRRFISNLS---------------------------------------
>Osa.gypsy.2
------------------------------------------------------VKEEIDRLLKAGFIRPCRYVEWVSSRVLVEKK-GSG------------------KIGVCIYFRDLNKAT-----------------------------------------------------------------------------------------------------------------------------------------------------------------------------------------------------------------------------------------------------------------------------------------------------------------------------------------------------------------------------------------------------------------------------------------------------------------------------------------------------------------------------------------------------------------------------------------------------------------------------------------------------------------------------------------------------------------------------------------------------------------------------------------------------------------------------------------------------------------------------------------------------------------------------------------------------------------------------------------------------------------------------------------------------------------------------------------------------------------------------------------------------------------------------------------------------------------------------------------------------------------------------------------------------------------------------PKDEYPMP-----------------------------------------------------------------------------------------------------------------------------------------IADMMINDASGHKVI-S--FLDGNAGYNQIFMAEEDMYK-MAFRCPGFVGLF-EWV-VMTFGLKNAGA--TYQRTMN---LI-FHDLLGIILEIYID----DIVVKSDGMEGHMADLRLAFERMR----RYGLKMNPLKCA-------------FG--VSA-----G------------------------------------------------------K----------------------------------------------------------------------------------------------------------------------------------------------------------------------------------------------------------------------------------------------------------------------FLGFMV-------YERGVE------------------------------------IDPKKIEKIRDFKAPTCKKEA-----------------QKLLG----KVNYLRRFISNL----------------------------------------
>Osa.gypsy.20
------------------------------------------------------AKTEVQKLLRAGVIEEIDHPEWLANLVLVRKS-NGK-------------------WRMCVDFTDLNKVC-----------------------------------------------------------------------------------------------------------------------------------------------------------------------------------------------------------------------------------------------------------------------------------------------------------------------------------------------------------------------------------------------------------------------------------------------------------------------------------------------------------------------------------------------------------------------------------------------------------------------------------------------------------------------------------------------------------------------------------------------------------------------------------------------------------------------------------------------------------------------------------------------------------------------------------------------------------------------------------------------------------------------------------------------------------------------------------------------------------------------------------------------------------------------------------------------------------------------------------------------------------------------------------------------------------------------------PKDNFPLP-----------------------------------------------------------------------------------------------------------------------------------------RIDQLVDSTAGCELM-S--FLDAYSGYHQIHMNPLDIPK-TSFITP--FGTF-CHL-RMPFGLRNARA--TFARLVY---KV-LGKQLGRNVEAYVD----DIVVKSRKAFDHAFDLQETFDSLR----AAGIKLNPEKCI-------------FG--VRA-----G------------------------------------------------------K----------------------------------------------------------------------------------------------------------------------------------------------------------------------------------------------------------------------------------------------------------------------LLGFLV-------SERGIE------------------------------------ANPEKIDAIQQMKPPSSVHEV-----------------QKLTG----RIAALSRFLSKAA---------------------------------------
>Osa.gypsy.21
------------------------------------------------------------------------------PVIFVEKK-DKT-------------------KRRCVDYRALNEVT-----------------------------------------------------------------------------------------------------------------------------------------------------------------------------------------------------------------------------------------------------------------------------------------------------------------------------------------------------------------------------------------------------------------------------------------------------------------------------------------------------------------------------------------------------------------------------------------------------------------------------------------------------------------------------------------------------------------------------------------------------------------------------------------------------------------------------------------------------------------------------------------------------------------------------------------------------------------------------------------------------------------------------------------------------------------------------------------------------------------------------------------------------------------------------------------------------------------------------------------------------------------------------------------------------------------------------IKNKYPLP-----------------------------------------------------------------------------------------------------------------------------------------RIDDLFDQLKGATVF-S--KIDLRSGYHQLRIREEDIPK-TAFTTX--YGLY-EFT-VMSFGLTNAPA--FFMNLMN---KV-FMEYLDKFVVVFID----DILVYSQSEEDHQHHLRLVLGKLR----QHQLYAKLSKCE-------------FW--LSE-----V------------------------------------------------------K----------------------------------------------------------------------------------------------------------------------------------------------------------------------------------------------------------------------------------------------------------------------FLGHVI-------SAKGVA------------------------------------VDPETVTAVTDWKQPKTVTQI-----------------RSFLG----LAGYYRRFIENFSKIARPMTQLLKKEEKFV----------------------
>Osa.gypsy.22
------------------------------------------------------------KLLREGVIQEIDHPEWLANPVLVRKS-NGK-------------------WRMCVDFTDLNKAC-----------------------------------------------------------------------------------------------------------------------------------------------------------------------------------------------------------------------------------------------------------------------------------------------------------------------------------------------------------------------------------------------------------------------------------------------------------------------------------------------------------------------------------------------------------------------------------------------------------------------------------------------------------------------------------------------------------------------------------------------------------------------------------------------------------------------------------------------------------------------------------------------------------------------------------------------------------------------------------------------------------------------------------------------------------------------------------------------------------------------------------------------------------------------------------------------------------------------------------------------------------------------------------------------------------------------------PKDNFPLP-----------------------------------------------------------------------------------------------------------------------------------------RIDQLVDSTTGCELM-S--FLDAYSGYQQIHMNPLDIPK-TSFITP--FDTF-CHL-RMPFGLRNAGA--TFARLVY---KV-LGKKLGRNVEAYVD----DIVVKSHKAFDHAIDLQETFDSLH----TAGIRLNPEKCV-------------FG--VRT-----G------------------------------------------------------K----------------------------------------------------------------------------------------------------------------------------------------------------------------------------------------------------------------------------------------------------------------------LLGFLV-------SERGIE------------------------------------ANPEKIDAI------------------------------------------------------------------------------------------
>Osa.gypsy.23
LVSFLRANADVFAWRPADMPGVPREVIEHRLAVRPSARPVRQKVRRQAPERQAFIREEVARLLEAGFIREVIHPEWLANPVVVPKA-NGK-------------------LRMCIDYTDLNKAC-----------------------------------------------------------------------------------------------------------------------------------------------------------------------------------------------------------------------------------------------------------------------------------------------------------------------------------------------------------------------------------------------------------------------------------------------------------------------------------------------------------------------------------------------------------------------------------------------------------------------------------------------------------------------------------------------------------------------------------------------------------------------------------------------------------------------------------------------------------------------------------------------------------------------------------------------------------------------------------------------------------------------------------------------------------------------------------------------------------------------------------------------------------------------------------------------------------------------------------------------------------------------------------------------------------------------------PKDPYPLP-----------------------------------------------------------------------------------------------------------------------------------------RIDQIVDSTAGCDLL-C--FLDAYSGYHQIRMAREDEEK-TAFITP--VGTY-CYT-SMPFGLKNAGP--TFQRATR---IS-LGSQLGRNVEAYVD----DLVVKTRNQETLLSDLAETFENLR----SARIKLNPDKCV-------------FG--VPV-----G------------------------------------------------------K----------------------------------------------------------------------------------------------------------------------------------------------------------------------------------------------------------------------------------------------------------------------LLGFLI-------SARGIE------------------------------------ANPEKIRAIKRMRPPVNLGMC-----------------NVSPVAWPPXVGSYRGW--------------------------------------------
>Osa.gypsy.24
--------------------------------------------------------------LKAGFIRPCRYAEWVSSIVPVEKK-GSG------------------KIIVCIDFRDLNKPT-----------------------------------------------------------------------------------------------------------------------------------------------------------------------------------------------------------------------------------------------------------------------------------------------------------------------------------------------------------------------------------------------------------------------------------------------------------------------------------------------------------------------------------------------------------------------------------------------------------------------------------------------------------------------------------------------------------------------------------------------------------------------------------------------------------------------------------------------------------------------------------------------------------------------------------------------------------------------------------------------------------------------------------------------------------------------------------------------------------------------------------------------------------------------------------------------------------------------------------------------------------------------------------------------------------------------------PKDEYPMP-----------------------------------------------------------------------------------------------------------------------------------------IADMMINDASGHKVI-S--FLDGNAGYNQIFMAEEDMYK-TAFRCPGFVGLF-EWV-VMTFGLKNAGA--TYQRAMN---LI-FHDLLGIILEIYID----DIVVKSDGIEGHIANLRLAFERMR----RYGLKMNPLKCA-------------FG--VSA-----G------------------------------------------------------K----------------------------------------------------------------------------------------------------------------------------------------------------------------------------------------------------------------------------------------------------------------------FLGFMV-------HERGVE------------------------------------IDPKKIEKIRDFKAPTCKKKV-----------------QKLLS----KVNYLRRFISNLA---------------------------------------
>Osa.gypsy.25
---------------------------------------------------------------EAGFIREVIHPEWLANLVVVPKA--NG------------------KLRMCIDYTDLNKAC-----------------------------------------------------------------------------------------------------------------------------------------------------------------------------------------------------------------------------------------------------------------------------------------------------------------------------------------------------------------------------------------------------------------------------------------------------------------------------------------------------------------------------------------------------------------------------------------------------------------------------------------------------------------------------------------------------------------------------------------------------------------------------------------------------------------------------------------------------------------------------------------------------------------------------------------------------------------------------------------------------------------------------------------------------------------------------------------------------------------------------------------------------------------------------------------------------------------------------------------------------------------------------------------------------------------------------PKDPYPLP-----------------------------------------------------------------------------------------------------------------------------------------RIDQIVDSTAACDLL-C--FLDAYSGYHQIRMAREDEEK-TAFITP--IGTY-CYT-TMSFGLKNAGP--TFQRTTR---IS-LGSQIGRNVEAYVD----DLVVKTRDRETLLSDLAETFESLR----STCIKLNPDKCV-------------FG--VPA-----G------------------------------------------------------K----------------------------------------------------------------------------------------------------------------------------------------------------------------------------------------------------------------------------------------------------------------------LLGFLV-------SARGIE------------------------------------ANPEKIRAIERMRPPSKLRDV-----------------QCVTG----CMAALSRFISRLG---------------------------------------
>Osa.gypsy.26
LVSFLRAKADVFAWRPADMPGVPREVIEHRLAIRPGARPVRQKVRRQAPERQAFIREEVARLLEAGFIREVIHPEWLANLVVVPKA-NGK-------------------LRMCIDYTDLNKAC-----------------------------------------------------------------------------------------------------------------------------------------------------------------------------------------------------------------------------------------------------------------------------------------------------------------------------------------------------------------------------------------------------------------------------------------------------------------------------------------------------------------------------------------------------------------------------------------------------------------------------------------------------------------------------------------------------------------------------------------------------------------------------------------------------------------------------------------------------------------------------------------------------------------------------------------------------------------------------------------------------------------------------------------------------------------------------------------------------------------------------------------------------------------------------------------------------------------------------------------------------------------------------------------------------------------------------PKDPYPLP-----------------------------------------------------------------------------------------------------------------------------------------RIDQIVDSTAGCDLL-C--FLDAYSGYHQIRMAREDEEK-TTFITP--IGTY-CYT-TMPFGLKNAGP--TFQRTT----RISLGNQLGRNVEAYVD----DLVVKTRNQEMLLSDLAETFESLR----SARIKLNPDKCV-------------FG--VPA-----G------------------------------------------------------K----------------------------------------------------------------------------------------------------------------------------------------------------------------------------------------------------------------------------------------------------------------------LLGFLV-------SARGIE------------------------------------ANPEKIRAIERMRPPANLGMC-----------------NASPVAWPPXVGSYRGW--------------------------------------------
>Osa.gypsy.27
------------------------------------------------------AKVELEKLLKAKVIREVMHPEWLANPVLVKKA-NGK-------------------WRMCIDFTNLNKAC-----------------------------------------------------------------------------------------------------------------------------------------------------------------------------------------------------------------------------------------------------------------------------------------------------------------------------------------------------------------------------------------------------------------------------------------------------------------------------------------------------------------------------------------------------------------------------------------------------------------------------------------------------------------------------------------------------------------------------------------------------------------------------------------------------------------------------------------------------------------------------------------------------------------------------------------------------------------------------------------------------------------------------------------------------------------------------------------------------------------------------------------------------------------------------------------------------------------------------------------------------------------------------------------------------------------------------PKDDFPLP-----------------------------------------------------------------------------------------------------------------------------------------RIDQLVDATAGCELM-S--FLDAYSGYHQVFMMKEDEEK-TSFITS--FGTY-CFI-XMPFGLKSAGA--TFARLIG---KV-LAKQLGRNVEAYVD----DIVVKSKQALTHGKDLQETFENLR----KYSVKLNPEKCV-------------FG--VRV-----G------------------------------------------------------K----------------------------------------------------------------------------------------------------------------------------------------------------------------------------------------------------------------------------------------------------------------------LLGFLV-------SKRGIE------------------------------------ANPDKIAAIHQMEPPKNIREM-----------------QRLTG----RMASLSRFLSKSA---------------------------------------
>Osa.gypsy.28
----------------------------------------------MAANELAVVKKQLEELKEKGYIRP-STSPWGAPVIFVEKK-DKT-------------------KRMCVDYRALNEVT-----------------------------------------------------------------------------------------------------------------------------------------------------------------------------------------------------------------------------------------------------------------------------------------------------------------------------------------------------------------------------------------------------------------------------------------------------------------------------------------------------------------------------------------------------------------------------------------------------------------------------------------------------------------------------------------------------------------------------------------------------------------------------------------------------------------------------------------------------------------------------------------------------------------------------------------------------------------------------------------------------------------------------------------------------------------------------------------------------------------------------------------------------------------------------------------------------------------------------------------------------------------------------------------------------------------------------IKNKYPLP-----------------------------------------------------------------------------------------------------------------------------------------RIDDLFDQLKGATVF-S--KIDLRSGYHQLRIRKEDIPK-TAFTTR--YGLY-EFT-VMSFGLTNAPA--FFMNLMN---KV-FMEYLDKFVVVFID----DILVYSQSEEDHQHHLRLVLGKLR----EHQLYAKLSKCE-------------FW--LSE-----V------------------------------------------------------K----------------------------------------------------------------------------------------------------------------------------------------------------------------------------------------------------------------------------------------------------------------------FLGHMI-------SAKGVA------------------------------------VYPETVTAVTDWKQPKTVTQI-----------------RSFLG----LAGYYRRFIENFSKIARPMTQLLKKEEKFVWS--------------------
>Osa.gypsy.29
--------------------------------------------------------------------------------------------------------------RMCVDYRALNEVT-----------------------------------------------------------------------------------------------------------------------------------------------------------------------------------------------------------------------------------------------------------------------------------------------------------------------------------------------------------------------------------------------------------------------------------------------------------------------------------------------------------------------------------------------------------------------------------------------------------------------------------------------------------------------------------------------------------------------------------------------------------------------------------------------------------------------------------------------------------------------------------------------------------------------------------------------------------------------------------------------------------------------------------------------------------------------------------------------------------------------------------------------------------------------------------------------------------------------------------------------------------------------------------------------------------------------------IKNKYPLP-----------------------------------------------------------------------------------------------------------------------------------------RIDDLFDQLKGTKVF-F--KIDLRSGYHQLRIREEDIPK-TAFTTR--YGLY-ECT-VMSFGLTNAPA--FFMNLMN---KV-FMEFLDKFVVVFID----EILIYSKSEEEHQQHLRLVLEKLQ----EHQLYAKFSKCD-------------FW--LSE-----V------------------------------------------------------K----------------------------------------------------------------------------------------------------------------------------------------------------------------------------------------------------------------------------------------------------------------------FLGHVI-------TAQGVA------------------------------------VDPSNVESVTKWSPPKTVSQI-----------------RSFLG----LAGYYRRFIENFS---------------------------------------
>Osa.gypsy.3
------------------------------IDLIPGTAPISKRPYRMPVNELEELKKQIRELQEKGFVCP-SSSPWGAPVLFVKKK-DGS-------------------MRMCVNYRSLNEVT-----------------------------------------------------------------------------------------------------------------------------------------------------------------------------------------------------------------------------------------------------------------------------------------------------------------------------------------------------------------------------------------------------------------------------------------------------------------------------------------------------------------------------------------------------------------------------------------------------------------------------------------------------------------------------------------------------------------------------------------------------------------------------------------------------------------------------------------------------------------------------------------------------------------------------------------------------------------------------------------------------------------------------------------------------------------------------------------------------------------------------------------------------------------------------------------------------------------------------------------------------------------------------------------------------------------------------IKNKYPLP-----------------------------------------------------------------------------------------------------------------------------------------RIDDLFDQLKGAKVF-S--KIDLRSGYHQLKIRTGDIPK-TAFSTR--YGLY-EFT-VMSFGLTNASA--YFMNLMN---KV-FMDYLDKFVVVFID----DILIYFKDEEEHAEHLRLVLEKLR----KHKLYAKFSKCE-------------FW--LKE-----V------------------------------------------------------A----------------------------------------------------------------------------------------------------------------------------------------------------------------------------------------------------------------------------------------------------------------------FLGHVI-------SAGGVA------------------------------------VDPAKVEAVTEWKAPKSVTEI-----------------RSFLG----LAGYYRRFIEGFSKIARPMTQLLKKEKEFVW---------------------
>Osa.gypsy.30
---------------------------------------------------------------------------------FVEKK-DKT-------------------KRMCVDYRALNEVT-----------------------------------------------------------------------------------------------------------------------------------------------------------------------------------------------------------------------------------------------------------------------------------------------------------------------------------------------------------------------------------------------------------------------------------------------------------------------------------------------------------------------------------------------------------------------------------------------------------------------------------------------------------------------------------------------------------------------------------------------------------------------------------------------------------------------------------------------------------------------------------------------------------------------------------------------------------------------------------------------------------------------------------------------------------------------------------------------------------------------------------------------------------------------------------------------------------------------------------------------------------------------------------------------------------------------------IKNKYPLP-----------------------------------------------------------------------------------------------------------------------------------------RIDDLFDQLKGAKVF-S--KIDLRSGYHQLRIREEDIPK-TAFTTR--YGLY-ECT-VMSFGLTNAPA--FFMNLMN---KV-FIEFLDKFVVVFID----DILIYSKSEEEHEQHLRLVLEKLK----DHQLYAKFSKCD-------------FW--LTE-----V------------------------------------------------------K----------------------------------------------------------------------------------------------------------------------------------------------------------------------------------------------------------------------------------------------------------------------FLGHVI-------TAQGVA------------------------------------VDPSNVESVTKWTPPKTVSQI-----------------RSFLG----LAGYYRRFIENFSRIARPMTQLLKKDEKFK----------------------
>Osa.gypsy.31
---------------------------------------------------------------------------------FVEKK-DKT-------------------KRMCVDYRALNEVT-----------------------------------------------------------------------------------------------------------------------------------------------------------------------------------------------------------------------------------------------------------------------------------------------------------------------------------------------------------------------------------------------------------------------------------------------------------------------------------------------------------------------------------------------------------------------------------------------------------------------------------------------------------------------------------------------------------------------------------------------------------------------------------------------------------------------------------------------------------------------------------------------------------------------------------------------------------------------------------------------------------------------------------------------------------------------------------------------------------------------------------------------------------------------------------------------------------------------------------------------------------------------------------------------------------------------------IKNKYPLP-----------------------------------------------------------------------------------------------------------------------------------------RIDDLFDQLKGAKVF-S--KIDLRSGYHQLRIREEDIPK-TAFTTR--YGLY-ECT-VMSFGLTNAPA--FFMNLMN---KV-FIEFLDKFVVVFID----DILIYSKSEEEHEQHLRLVLEKLK----DHQLYAKFSKCD-------------FW--LTE-----V------------------------------------------------------K----------------------------------------------------------------------------------------------------------------------------------------------------------------------------------------------------------------------------------------------------------------------FLGHVI-------TAQGVA------------------------------------VDPSNVESVTKWTPPKTVSQI-----------------RSFLG----LAGYYRRFIENFSRIARPMTQLLKKDEKFK----------------------
>Osa.gypsy.32
---------------------------------------------------------------------------------FVEKK-DKT-------------------KRMCVDYRALNEVT-----------------------------------------------------------------------------------------------------------------------------------------------------------------------------------------------------------------------------------------------------------------------------------------------------------------------------------------------------------------------------------------------------------------------------------------------------------------------------------------------------------------------------------------------------------------------------------------------------------------------------------------------------------------------------------------------------------------------------------------------------------------------------------------------------------------------------------------------------------------------------------------------------------------------------------------------------------------------------------------------------------------------------------------------------------------------------------------------------------------------------------------------------------------------------------------------------------------------------------------------------------------------------------------------------------------------------IKNKYPLP-----------------------------------------------------------------------------------------------------------------------------------------RIDDLFDQLKGAKVF-S--KIDLRSGYHQLRIREEDIPK-TAFTTR--YGLY-ECT-VMSFGLTNAPA--FFMNLMN---KV-FIEFLDKFVVVFID----DILIYSKSEEEHEQHLRLVLEKLK----DHQLYAKFSKCD-------------FW--LTE-----V------------------------------------------------------K----------------------------------------------------------------------------------------------------------------------------------------------------------------------------------------------------------------------------------------------------------------------FLGHVI-------TAQGVA------------------------------------VDPSNVESVTKWTPPKTVSQI-----------------RSFLG----LAGYYRRFIENFSRIARPMTQLLKKDEKFK----------------------
>Osa.gypsy.33
------------------------------------------------------------------------------------KK-NGK-------------------VRVCIDFRDLNKAK-----------------------------------------------------------------------------------------------------------------------------------------------------------------------------------------------------------------------------------------------------------------------------------------------------------------------------------------------------------------------------------------------------------------------------------------------------------------------------------------------------------------------------------------------------------------------------------------------------------------------------------------------------------------------------------------------------------------------------------------------------------------------------------------------------------------------------------------------------------------------------------------------------------------------------------------------------------------------------------------------------------------------------------------------------------------------------------------------------------------------------------------------------------------------------------------------------------------------------------------------------------------------------------------------------------------------------PKDEYPMP-----------------------------------------------------------------------------------------------------------------------------------------VAVQLVDATSGNRIL-S--FMDGNTMYNQIFMAEEDIHK-TAFRCPGAIVLF-EWV-VMTFGLKSAGA--TYQRAMN---YI-YHDLIGWLVEVYID----DVVVKSKEVKDHIADLRKVFEGTR----KYGLKMNPTKCA-------------FG--VSA-----G------------------------------------------------------Q----------------------------------------------------------------------------------------------------------------------------------------------------------------------------------------------------------------------------------------------------------------------FLEFLV-------HERGIE------------------------------------ITQRSINAIKKIKPPENKTKL-----------------QEMIG----KTNFVRRFISNLS---------------------------------------
>Osa.gypsy.34
---------------------------------------------------------------EAGFIREVIHPEWLAKPVVVPKA--NG------------------KLRMCIDYTDLNKAC-----------------------------------------------------------------------------------------------------------------------------------------------------------------------------------------------------------------------------------------------------------------------------------------------------------------------------------------------------------------------------------------------------------------------------------------------------------------------------------------------------------------------------------------------------------------------------------------------------------------------------------------------------------------------------------------------------------------------------------------------------------------------------------------------------------------------------------------------------------------------------------------------------------------------------------------------------------------------------------------------------------------------------------------------------------------------------------------------------------------------------------------------------------------------------------------------------------------------------------------------------------------------------------------------------------------------------PKDPYPLP-----------------------------------------------------------------------------------------------------------------------------------------RIDQIVDSTAGCDLL-C--FLDAYSGYHQIRMAREDEEK-TAFITP--VGTY-CYT-SMPFGLKNAGP--TFQRTTR---IS-LGSQIGRNVEAYVD----DLVVKTRNQETLLSDLAETFENLR----SARIKLNPDKCV-------------FG--VPA-----G------------------------------------------------------K----------------------------------------------------------------------------------------------------------------------------------------------------------------------------------------------------------------------------------------------------------------------LLGFLV-------SARGIE------------------------------------ANPEKIRAIERIRPPSKLRDV-----------------QCVTG----CMAALSRFISRLG---------------------------------------
>Osa.gypsy.35
------------------------------IDLIPGTAPISKRPYRMPVNELEELKKQIRELQEKGFVRP-SSSPWGAPVLFVKKK-DGS-------------------MRMCVDYRSLNEVT-----------------------------------------------------------------------------------------------------------------------------------------------------------------------------------------------------------------------------------------------------------------------------------------------------------------------------------------------------------------------------------------------------------------------------------------------------------------------------------------------------------------------------------------------------------------------------------------------------------------------------------------------------------------------------------------------------------------------------------------------------------------------------------------------------------------------------------------------------------------------------------------------------------------------------------------------------------------------------------------------------------------------------------------------------------------------------------------------------------------------------------------------------------------------------------------------------------------------------------------------------------------------------------------------------------------------------IKNKYPLP-----------------------------------------------------------------------------------------------------------------------------------------RIDDLFDQLKGAKVF-S--KIDLRSGYHQLKIRTGDIPK-TAFSTR--YGLY-EFT-VLSFGLTNAPA--YFMNLMN---KV-FMDYLDKFVVVFID----DILIYSRDEEEHAEHLRLVLEKLR----KHKLYAKFSKCE-------------FW--LKE-----V------------------------------------------------------A----------------------------------------------------------------------------------------------------------------------------------------------------------------------------------------------------------------------------------------------------------------------FLGHVI-------SAGGVA------------------------------------VDPAKVEAVTEWKAPKSVTEI-----------------RSFLG----LAGYYRRFTEGLSKIARPMRQLLKKEKKFVW---------------------
>Osa.gypsy.36
------------------------------------------------------------------------------------KK-NGK-------------------VRVCIGFRDLNKAT-----------------------------------------------------------------------------------------------------------------------------------------------------------------------------------------------------------------------------------------------------------------------------------------------------------------------------------------------------------------------------------------------------------------------------------------------------------------------------------------------------------------------------------------------------------------------------------------------------------------------------------------------------------------------------------------------------------------------------------------------------------------------------------------------------------------------------------------------------------------------------------------------------------------------------------------------------------------------------------------------------------------------------------------------------------------------------------------------------------------------------------------------------------------------------------------------------------------------------------------------------------------------------------------------------------------------------QKDEYPMP-----------------------------------------------------------------------------------------------------------------------------------------VADQLVDAASGHKIL-S--FMDGNAGYNQIFMAEEDIHK-TAFRCPGAIVLF-EWV-VMTFGLKSAGA--TYQRAMN---YI-YHDLISWLVEVYID----DVVVKSKEIEDHIADLKKVFERTR----KYGLKMNPTKCA-------------FG--VSA-----G------------------------------------------------------Q----------------------------------------------------------------------------------------------------------------------------------------------------------------------------------------------------------------------------------------------------------------------FLGFLV------------------------------------------------------------------------------------------------H---------------------------------------------------
>Osa.gypsy.37
--------------------------------------------------------------LHAGIIHPVPYSEWVSPIQVVPEK-GGM-TAVANAHNELIPQRTVTGWRMCIDYRKLNKAT-----------------------------------------------------------------------------------------------------------------------------------------------------------------------------------------------------------------------------------------------------------------------------------------------------------------------------------------------------------------------------------------------------------------------------------------------------------------------------------------------------------------------------------------------------------------------------------------------------------------------------------------------------------------------------------------------------------------------------------------------------------------------------------------------------------------------------------------------------------------------------------------------------------------------------------------------------------------------------------------------------------------------------------------------------------------------------------------------------------------------------------------------------------------------------------------------------------------------------------------------------------------------------------------------------------------------------KKDHFPLS-----------------------------------------------------------------------------------------------------------------------------------------FIDEMLERLANHSFF-C--FLDGYSGYHQIPIHPEDQSK-TTFTCP--YGTY-AYR-RMSFGLCNAPA--SFQRCMM---SI-FSDMIEDIMEVFMD----DFSVYGKTFGHCLQNLDKVLQRCQ----EKDLVVNWEKCH-------------FM--VRE-----G------------------------------------------------------I----------------------------------------------------------------------------------------------------------------------------------------------------------------------------------------------------------------------------------------------------------------------VLGHRV-------SERGIE------------------------------------VDHAKIDVIDQLPPPVNIKGI-----------------RSILG----HAGFYRRFIKDFS---------------------------------------
>Osa.gypsy.38
---------------------------------------------------------------AAGFIKEVLHPDWLANPVLVRKK-TGQ-------------------WRMCVDYTNLNKSC-----------------------------------------------------------------------------------------------------------------------------------------------------------------------------------------------------------------------------------------------------------------------------------------------------------------------------------------------------------------------------------------------------------------------------------------------------------------------------------------------------------------------------------------------------------------------------------------------------------------------------------------------------------------------------------------------------------------------------------------------------------------------------------------------------------------------------------------------------------------------------------------------------------------------------------------------------------------------------------------------------------------------------------------------------------------------------------------------------------------------------------------------------------------------------------------------------------------------------------------------------------------------------------------------------------------------------PKDPFGLP-----------------------------------------------------------------------------------------------------------------------------------------CIDQVVDSIAGCELL-S--FLDCYSGYHQIRLRESDCLK-TSFITP--FGAY-CYI-TMPFGLKNAGA--TYQRMIQ---RC-FSTQIGRNVEAYVD----DVVVKTKQKDDLIADLEETFASIR----AFRMILNPEKCI-------------FR--VPS-----G------------------------------------------------------K----------------------------------------------------------------------------------------------------------------------------------------------------------------------------------------------------------------------------------------------------------------------LLGFMV-------SQRGIQ------------------------------------ANPEKINAILNMKSPSSQKDV-----------------QKLTG----CMTALSRFISRLG---------------------------------------
>Osa.gypsy.39
-----IVRDYPDVFPDDLPGMPPKRDIEFRIDLVPGTTPIHKRPYRMAANELAEVKRQVDDLLQKGYIRP-SSSPWGAPVIFVEKK-DHT-------------------QRMCVDYRALNEVT-----------------------------------------------------------------------------------------------------------------------------------------------------------------------------------------------------------------------------------------------------------------------------------------------------------------------------------------------------------------------------------------------------------------------------------------------------------------------------------------------------------------------------------------------------------------------------------------------------------------------------------------------------------------------------------------------------------------------------------------------------------------------------------------------------------------------------------------------------------------------------------------------------------------------------------------------------------------------------------------------------------------------------------------------------------------------------------------------------------------------------------------------------------------------------------------------------------------------------------------------------------------------------------------------------------------------------IKNKYPLP-----------------------------------------------------------------------------------------------------------------------------------------RIDDLFDQLKGATVF-S--KIDLRSRYHQLRIKEEDIPK-TAFTTR--YGLF-ECT-VMSFGLTNAPA--FFMNLMN---KV-FMEYLDKFVVVFID----DILIYSRTKEEHEEHLRLALEKLR----EHQLYAKFSKCE-------------FW--LSE-----V------------------------------------------------------K----------------------------------------------------------------------------------------------------------------------------------------------------------------------------------------------------------------------------------------------------------------------FLGHVI-------SAGGVA------------------------------------VDPSNVESVTNWKQSKTVSEI-----------------RSFLG----L---------------------------------------------------
>Osa.gypsy.4
LVSFLRANADVFAWRPADMPGVPREVIEHRLAVRPGARPVRQKVRRQAPERQAFIREEVARLLEAGFIREVIHPEWLANPVVVPKA-NGK-------------------LRMCIDNTDLNKAC-----------------------------------------------------------------------------------------------------------------------------------------------------------------------------------------------------------------------------------------------------------------------------------------------------------------------------------------------------------------------------------------------------------------------------------------------------------------------------------------------------------------------------------------------------------------------------------------------------------------------------------------------------------------------------------------------------------------------------------------------------------------------------------------------------------------------------------------------------------------------------------------------------------------------------------------------------------------------------------------------------------------------------------------------------------------------------------------------------------------------------------------------------------------------------------------------------------------------------------------------------------------------------------------------------------------------------PKDPYPLP-----------------------------------------------------------------------------------------------------------------------------------------RIDQIVDSTAGCDLL-C--FLDAYSGYHQIRMAREDEEK-TAFITP--IGTY-CYT-TMPFGLKNTGP--TFQRTT----RISLGSQIGRNVEAYVD----DLVVKTRNQETLLSDLAETFESLR----SARIKLNPDKCV-------------FG--VPA-----G------------------------------------------------------K----------------------------------------------------------------------------------------------------------------------------------------------------------------------------------------------------------------------------------------------------------------------LLGFLV-------SARGIE------------------------------------ANPEKIRAIERMRPPASLGMC-----------------SASPAAWPPXVGSYRGW--------------------------------------------
>Osa.gypsy.40
-------------------------------------------------------------------------------------------------------------WRMCVDFIDLNKAC-----------------------------------------------------------------------------------------------------------------------------------------------------------------------------------------------------------------------------------------------------------------------------------------------------------------------------------------------------------------------------------------------------------------------------------------------------------------------------------------------------------------------------------------------------------------------------------------------------------------------------------------------------------------------------------------------------------------------------------------------------------------------------------------------------------------------------------------------------------------------------------------------------------------------------------------------------------------------------------------------------------------------------------------------------------------------------------------------------------------------------------------------------------------------------------------------------------------------------------------------------------------------------------------------------------------------------PKDHFPLP-----------------------------------------------------------------------------------------------------------------------------------------RIDQLVDSTAGCELL-S--FLDAYSGYHQISMVKENEEK-TAFITP--FGVF-CYV-KMPFGLITAGN--TFQRTVQ---GA-LSDQLGNNVEAYVD----DIVVKTKTSDSLIDDLRETFDNLR----RYRLMLNPEKCT-------------FG--VPS-----G------------------------------------------------------K----------------------------------------------------------------------------------------------------------------------------------------------------------------------------------------------------------------------------------------------------------------------LLGFLV-------SGRGIE------------------------------------ANPEKIKAIENMKSPQDSKKY-----------------KS-----------------------------------------------------------
>Osa.gypsy.41
---------------------------------------------------------------EAGFIREVIHPEWLANPVVVPKA--NG------------------KLRMCIDYTDLNKSC-----------------------------------------------------------------------------------------------------------------------------------------------------------------------------------------------------------------------------------------------------------------------------------------------------------------------------------------------------------------------------------------------------------------------------------------------------------------------------------------------------------------------------------------------------------------------------------------------------------------------------------------------------------------------------------------------------------------------------------------------------------------------------------------------------------------------------------------------------------------------------------------------------------------------------------------------------------------------------------------------------------------------------------------------------------------------------------------------------------------------------------------------------------------------------------------------------------------------------------------------------------------------------------------------------------------------------PKDPYPLP-----------------------------------------------------------------------------------------------------------------------------------------RIDQIVDSTAGCDLL-C--FLDAYSGYHQIRMAREDEEK-TAFITP--IGTY-CYT-TMPFGLKNAGP--TFQRTTR---IS-LGSQLGRNVEAYVD----DLVVKTHNQETLLSDLAETFESLR----SARIKLNPDKCV-------------FG--VPA-----G------------------------------------------------------K----------------------------------------------------------------------------------------------------------------------------------------------------------------------------------------------------------------------------------------------------------------------LLGFLV-------SARGIE------------------------------------ANPEKIRAIERMRPPSKLRDV-----------------QCITG----CMAALSRFISRLG---------------------------------------
>Osa.gypsy.42
------------------------------------------------------IKEELTKLLAAGFIKEVLHPDWLANPVLVQKK-TGQ-------------------WRMCVDYTDLNKSC-----------------------------------------------------------------------------------------------------------------------------------------------------------------------------------------------------------------------------------------------------------------------------------------------------------------------------------------------------------------------------------------------------------------------------------------------------------------------------------------------------------------------------------------------------------------------------------------------------------------------------------------------------------------------------------------------------------------------------------------------------------------------------------------------------------------------------------------------------------------------------------------------------------------------------------------------------------------------------------------------------------------------------------------------------------------------------------------------------------------------------------------------------------------------------------------------------------------------------------------------------------------------------------------------------------------------------PKDPFGLP-----------------------------------------------------------------------------------------------------------------------------------------RIDQVVDSTAGCELL-S--FLDCYSGYHQIRLKESDCLK-TSFITP--FGAY-CYV-TMPFGLKNAGA--TYQRMIQ---RC-FSTQIGRNVEAYVD----DVVVKTKQKDDLILDLEETFASIR----AFRMKLNPEKCT-------------FG--VPS-----G------------------------------------------------------K----------------------------------------------------------------------------------------------------------------------------------------------------------------------------------------------------------------------------------------------------------------------LLGFMV-------SHRGIQ------------------------------------ANPEKVTAILNMKPPSTQKDV-----------------QKLTG----CMAALSRFVSRL----------------------------------------
>Osa.gypsy.43
------------------------------------------------------------------------------------KK-GSG------------------KIRVCIDFRDLNKAT-----------------------------------------------------------------------------------------------------------------------------------------------------------------------------------------------------------------------------------------------------------------------------------------------------------------------------------------------------------------------------------------------------------------------------------------------------------------------------------------------------------------------------------------------------------------------------------------------------------------------------------------------------------------------------------------------------------------------------------------------------------------------------------------------------------------------------------------------------------------------------------------------------------------------------------------------------------------------------------------------------------------------------------------------------------------------------------------------------------------------------------------------------------------------------------------------------------------------------------------------------------------------------------------------------------------------------PKDEYPMP-----------------------------------------------------------------------------------------------------------------------------------------IADMMINDASGHKVI-S--FLDGNAGYNQIFMTEEDMYK-TAFRCPRFVGLF-EWV-VMTFGLKNAGA--TYQRAMN---LI-FHDLLGIILEIYID----DIVVKSDDMEGHIADLRLAFERMR----RYGLKMNPLKCA-------------FG--VSA-----G------------------------------------------------------K----------------------------------------------------------------------------------------------------------------------------------------------------------------------------------------------------------------------------------------------------------------------FLGFMV------------------------------------------------------------------------------------------------H---------------------------------------------------
>Osa.gypsy.44
-------------------------------------------------------------------------------------------------------------KRMCVDYRALNEVT-----------------------------------------------------------------------------------------------------------------------------------------------------------------------------------------------------------------------------------------------------------------------------------------------------------------------------------------------------------------------------------------------------------------------------------------------------------------------------------------------------------------------------------------------------------------------------------------------------------------------------------------------------------------------------------------------------------------------------------------------------------------------------------------------------------------------------------------------------------------------------------------------------------------------------------------------------------------------------------------------------------------------------------------------------------------------------------------------------------------------------------------------------------------------------------------------------------------------------------------------------------------------------------------------------------------------------IKNKYPLP-----------------------------------------------------------------------------------------------------------------------------------------RIDDLFDXLKSATVF-S--KIDLRSGNHQLRIREEDIPK-TAFTTR--YGLY-EFT-VMSFGLTNAPA--FFMNLMN---KV-FMEYLDKFVVVFID----DILIYSQSEEDHQHHLRLVLGKLR----EHQLYAKLSKCE-------------FW--LSE-----V------------------------------------------------------K----------------------------------------------------------------------------------------------------------------------------------------------------------------------------------------------------------------------------------------------------------------------FLGHVI-------SAKGVA------------------------------------MDPETVTAVTDWKQPKTVTQV-----------------RSFLG----LAGYYRRFIENFSKIARPMTQLLKKEEKF-----------------------
>Osa.gypsy.45
-----------------------------------------------------------------------------------QEK-KGK-------------------LRVCIDFRDLNKAT-----------------------------------------------------------------------------------------------------------------------------------------------------------------------------------------------------------------------------------------------------------------------------------------------------------------------------------------------------------------------------------------------------------------------------------------------------------------------------------------------------------------------------------------------------------------------------------------------------------------------------------------------------------------------------------------------------------------------------------------------------------------------------------------------------------------------------------------------------------------------------------------------------------------------------------------------------------------------------------------------------------------------------------------------------------------------------------------------------------------------------------------------------------------------------------------------------------------------------------------------------------------------------------------------------------------------------PKDEYPMP-----------------------------------------------------------------------------------------------------------------------------------------IADQLIDATSGHKII-S--FMDGNAGYNQIFMAKEDIHK-TAFRCPGAISLF-EWV-VMTFGLKSAGA--TYQKAMN---YI-FHDLIGLLVEVYID----DVVVKSKQVEDHIADLRKVFERTR----KYGLMMNPTTCA-------------FG--VSA-----G------------------------------------------------------Q----------------------------------------------------------------------------------------------------------------------------------------------------------------------------------------------------------------------------------------------------------------------FLGFLI-------HERGIE------------------------------------VSQRSINEIKKIQPPEDKTQL-----------------QSLIG----KINFVRRFISNL----------------------------------------
>Osa.gypsy.46
------------------------------------------RPYRMAANELAEVKRQIEELESKGYVRP-SSSPWGAPVLLVKKK-DGC-------------------ERMVIDYRALNEVT-----------------------------------------------------------------------------------------------------------------------------------------------------------------------------------------------------------------------------------------------------------------------------------------------------------------------------------------------------------------------------------------------------------------------------------------------------------------------------------------------------------------------------------------------------------------------------------------------------------------------------------------------------------------------------------------------------------------------------------------------------------------------------------------------------------------------------------------------------------------------------------------------------------------------------------------------------------------------------------------------------------------------------------------------------------------------------------------------------------------------------------------------------------------------------------------------------------------------------------------------------------------------------------------------------------------------------IKNKYPLP-----------------------------------------------------------------------------------------------------------------------------------------RIDDLFDQLKGARVF-S--KIDLRSGYHQLKIRSEDIPK-TAFSTR--YGLY-EFT-VMSFGLTNAPA--FFMNIMN---KI-FMEYLDQFVVVFID----DILIYSKNEEEHAEHLRLIMEKLR----DHQLFAKFSKCE-------------FW--LDR-----V------------------------------------------------------A----------------------------------------------------------------------------------------------------------------------------------------------------------------------------------------------------------------------------------------------------------------------FLGHVI-------SPNGVE------------------------------------VDPSKVEAVLAWNPPTNVSEI-----------------RSFLG----LAGYYRRFIEGFSKLARPMTELLKKEKKFQWST-------------------
>Osa.gypsy.47
---------------------------------------------------------------EAGFIREVIHPEWLANPVVVPKA--NG------------------KLRMCIDYTDLNKAC-----------------------------------------------------------------------------------------------------------------------------------------------------------------------------------------------------------------------------------------------------------------------------------------------------------------------------------------------------------------------------------------------------------------------------------------------------------------------------------------------------------------------------------------------------------------------------------------------------------------------------------------------------------------------------------------------------------------------------------------------------------------------------------------------------------------------------------------------------------------------------------------------------------------------------------------------------------------------------------------------------------------------------------------------------------------------------------------------------------------------------------------------------------------------------------------------------------------------------------------------------------------------------------------------------------------------------PKDPYPLP-----------------------------------------------------------------------------------------------------------------------------------------RIDQIVDSTAGCDLL-C--FLDAYSGYHQIRMAREDEEK-TAFITP--IGTY-CYT-TMPFGLNNAGP--TFQRTTR---IS-LGSQIGRNVEAYVD----DLVVKTRNQETLLSDLAETFESLR----TARIKLNPDKCV-------------FG--VPA-----G------------------------------------------------------K----------------------------------------------------------------------------------------------------------------------------------------------------------------------------------------------------------------------------------------------------------------------LLGFLI-------SARGIE------------------------------------ANPEKI---------------------------------------------------------------------------------------------
>Osa.gypsy.48
---------------------------------------------------------------------------------FVEKK-DKT-------------------KRMCVDYRALNEVT-----------------------------------------------------------------------------------------------------------------------------------------------------------------------------------------------------------------------------------------------------------------------------------------------------------------------------------------------------------------------------------------------------------------------------------------------------------------------------------------------------------------------------------------------------------------------------------------------------------------------------------------------------------------------------------------------------------------------------------------------------------------------------------------------------------------------------------------------------------------------------------------------------------------------------------------------------------------------------------------------------------------------------------------------------------------------------------------------------------------------------------------------------------------------------------------------------------------------------------------------------------------------------------------------------------------------------IKNKYPLP-----------------------------------------------------------------------------------------------------------------------------------------RIDDLFDQLKGATVF-S--KIDLRSGYHQLRIREEDIPK-TAFTTR--YGLY-EFT-VMSFGLTNAPA--FFMNLMN---KV-FMEYLDKFVVVFID----DILVYSQSEEDHQHHLRLVLGKLR----EHQLYAKLSKCE-------------FW--LSE-----V------------------------------------------------------K----------------------------------------------------------------------------------------------------------------------------------------------------------------------------------------------------------------------------------------------------------------------FLGHVI-------SAKGVA------------------------------------VDPETVTAVTDWKQPKTVTQI-----------------RSFLG----LAGYYRRFIENFSKIARPMTQLLKKEEKFV----------------------
>Osa.gypsy.49
LVSFLRANADVFAWRPADMPGVPREVIEHRLAMRPGARPVRQKVRRQAPERQAFIREEVARLLEAGFIREVIHPEWLANPVVVPKA-NGK-------------------LRMCIDYTDLNKAC-----------------------------------------------------------------------------------------------------------------------------------------------------------------------------------------------------------------------------------------------------------------------------------------------------------------------------------------------------------------------------------------------------------------------------------------------------------------------------------------------------------------------------------------------------------------------------------------------------------------------------------------------------------------------------------------------------------------------------------------------------------------------------------------------------------------------------------------------------------------------------------------------------------------------------------------------------------------------------------------------------------------------------------------------------------------------------------------------------------------------------------------------------------------------------------------------------------------------------------------------------------------------------------------------------------------------------PKDPYPLP-----------------------------------------------------------------------------------------------------------------------------------------RIDQIVDSTAGCDLL-C--FLDAYSGYHQIRMAREDEEK-TAFITP--IGTY-CYT-TMPFGLKNAGP--TFQRTTR---IC-LGSQIGRNVEAYVD----DLVVKTRNQETLLSDLAETFESLR----SARIKLNPDKCV-------------FG--VPA-----G------------------------------------------------------K----------------------------------------------------------------------------------------------------------------------------------------------------------------------------------------------------------------------------------------------------------------------LLGFLV-------SARGIE------------------------------------ANPEKIRAIERMRPPQQAXGC-----------------AVRHR----LHSRHKSVHIEAG---------------------------------------
>Osa.gypsy.5
-------------------------------------------PYRMAANELAEVKKQIEELESKGYVRP-SSSPWGAPVLLVKKK-DGS-------------------ERMVIDYRALNEVT-----------------------------------------------------------------------------------------------------------------------------------------------------------------------------------------------------------------------------------------------------------------------------------------------------------------------------------------------------------------------------------------------------------------------------------------------------------------------------------------------------------------------------------------------------------------------------------------------------------------------------------------------------------------------------------------------------------------------------------------------------------------------------------------------------------------------------------------------------------------------------------------------------------------------------------------------------------------------------------------------------------------------------------------------------------------------------------------------------------------------------------------------------------------------------------------------------------------------------------------------------------------------------------------------------------------------------KKNKYPLP-----------------------------------------------------------------------------------------------------------------------------------------RIDDLFDQLXGAKVF-S--KIDLRSVYHQLKIRYEDIPK-TAFSTR--YGLY-EFT-VMSFGLTNAPA--FFMNLMN---KI-FMEYLDQFVVVFID----DILIYSKNEEEHVEHLRLIMEKLR----DHQLFAKFSKCE-------------FW--LDR-----V------------------------------------------------------A----------------------------------------------------------------------------------------------------------------------------------------------------------------------------------------------------------------------------------------------------------------------FLGHVI-------SSNGVE------------------------------------VDPSKVEAVLAWYPPKNESEI-----------------RSFLG----LAGYYRRFIEGFSKLARPMTELLKKEKKFEWSA-------------------
>Osa.gypsy.50
------------------------------------------------------IREELDKLLKAGFIREVLHPEWLANPVMVRKA-NGK-------------------WRMCVDFTDLNKAC-----------------------------------------------------------------------------------------------------------------------------------------------------------------------------------------------------------------------------------------------------------------------------------------------------------------------------------------------------------------------------------------------------------------------------------------------------------------------------------------------------------------------------------------------------------------------------------------------------------------------------------------------------------------------------------------------------------------------------------------------------------------------------------------------------------------------------------------------------------------------------------------------------------------------------------------------------------------------------------------------------------------------------------------------------------------------------------------------------------------------------------------------------------------------------------------------------------------------------------------------------------------------------------------------------------------------------PKDHFPLP-----------------------------------------------------------------------------------------------------------------------------------------RIDQLVDSTAGCELL-S--FLDAYSGYHQINMAKEDEEK-TAFITP--FGVF-CYV-KMPFGLITAGN--TSQRTVQ---GA-LNDQLGNNVEPYVD----DIVVKTMTSDSLIDDLWETFDNLR----RYRLMLNPKKCT-------------FG--VPP-----G------------------------------------------------------K----------------------------------------------------------------------------------------------------------------------------------------------------------------------------------------------------------------------------------------------------------------------LLGFLV-------SGRGIE------------------------------------ANPEKIKAIKNIKSPTRLKDV-----------------QKLTG----CMAALSIFVARL----------------------------------------
>Osa.gypsy.51
--------------------------------------------------------------------------------VMVRKA-NGK-------------------WRMCADFTDLNKAC-----------------------------------------------------------------------------------------------------------------------------------------------------------------------------------------------------------------------------------------------------------------------------------------------------------------------------------------------------------------------------------------------------------------------------------------------------------------------------------------------------------------------------------------------------------------------------------------------------------------------------------------------------------------------------------------------------------------------------------------------------------------------------------------------------------------------------------------------------------------------------------------------------------------------------------------------------------------------------------------------------------------------------------------------------------------------------------------------------------------------------------------------------------------------------------------------------------------------------------------------------------------------------------------------------------------------------PKDHFPLP-----------------------------------------------------------------------------------------------------------------------------------------RIDQLVDSTAGCELL-S--FLDTYSGYHQISMAKEDEEK-TAFITP--FGVF-CYV-KMPFGLITAGN--TFQRTVQ---GA-LSNQLGNNVEAYVD----DIVVKTKTSDSLIDDLRETFDNLR----RYRLMLNPEKCT-------------FG--VPS-----G------------------------------------------------------K----------------------------------------------------------------------------------------------------------------------------------------------------------------------------------------------------------------------------------------------------------------------LLGFLV-------SGRGIE------------------------------------ANPEKIKAIENMKSPTRLKEV-----------------QKLTG----CMAALSRFVARM----------------------------------------
>Osa.gypsy.52
---------------------------------------------------------------EAGFIREVIHPEWLANPVVVPKA--NG------------------KLRMCIDYTDLNKAC-----------------------------------------------------------------------------------------------------------------------------------------------------------------------------------------------------------------------------------------------------------------------------------------------------------------------------------------------------------------------------------------------------------------------------------------------------------------------------------------------------------------------------------------------------------------------------------------------------------------------------------------------------------------------------------------------------------------------------------------------------------------------------------------------------------------------------------------------------------------------------------------------------------------------------------------------------------------------------------------------------------------------------------------------------------------------------------------------------------------------------------------------------------------------------------------------------------------------------------------------------------------------------------------------------------------------------PKDPYPLP-----------------------------------------------------------------------------------------------------------------------------------------RIDQIVDSTAGCDLL-C--FLDAYSGYHQIRMAREDEEK-TAFITP--IGTY-CYT-TMPFGLNNAGP--TFQRTTR---IS-LGSQIGRNVEAYVD----DLVVKTRNQETLLSDLAETFESLR----TARIKLNPDKCV-------------FG--VPA-----G------------------------------------------------------K----------------------------------------------------------------------------------------------------------------------------------------------------------------------------------------------------------------------------------------------------------------------LLGFLI-------SARGIE------------------------------------ANPEKI---------------------------------------------------------------------------------------------
>Osa.gypsy.53
---------------------------------------------------------------EAGFIREVIHPEWLANPVVVPKA--NG------------------KLRMCIDYTDLNKAC-----------------------------------------------------------------------------------------------------------------------------------------------------------------------------------------------------------------------------------------------------------------------------------------------------------------------------------------------------------------------------------------------------------------------------------------------------------------------------------------------------------------------------------------------------------------------------------------------------------------------------------------------------------------------------------------------------------------------------------------------------------------------------------------------------------------------------------------------------------------------------------------------------------------------------------------------------------------------------------------------------------------------------------------------------------------------------------------------------------------------------------------------------------------------------------------------------------------------------------------------------------------------------------------------------------------------------PKDPYPLP-----------------------------------------------------------------------------------------------------------------------------------------RIDQIVDSTAGCDLL-C--FLDAYSGYHQIRMAREDEEK-TAFITP--IGTY-CYT-TMPFGLKNASP--TSQRTTR---IS-LGSQIGRNVEAYVD----DLVVKTRNQETLLSDLAETFESLR----SARIKLNPDKCV-------------FG--VPA-----G------------------------------------------------------K----------------------------------------------------------------------------------------------------------------------------------------------------------------------------------------------------------------------------------------------------------------------LLGFLV-------SAXGIE------------------------------------ANPEKIRAIERMRPPSKLRDV-----------------QCVTG----CMAALSRFISRLG---------------------------------------
>Osa.gypsy.54
-------------------------------------------------------------------------------------------------------------WRMCVDFTDLNKAC-----------------------------------------------------------------------------------------------------------------------------------------------------------------------------------------------------------------------------------------------------------------------------------------------------------------------------------------------------------------------------------------------------------------------------------------------------------------------------------------------------------------------------------------------------------------------------------------------------------------------------------------------------------------------------------------------------------------------------------------------------------------------------------------------------------------------------------------------------------------------------------------------------------------------------------------------------------------------------------------------------------------------------------------------------------------------------------------------------------------------------------------------------------------------------------------------------------------------------------------------------------------------------------------------------------------------------PKDHFPLP-----------------------------------------------------------------------------------------------------------------------------------------RIDQLVDSTAGCELS----FLNAYSGYHQISMAKEDEEK-TAFNTP--FGVF-CYI-KMPFGLITAGN--TFQRTVQ---GA-LSDHLGNNVEAYID----DIVVKTKTSDSLIDDLRETFDNLR----RYRLMLNPEKCT-------------FG--VPS-----G------------------------------------------------------K----------------------------------------------------------------------------------------------------------------------------------------------------------------------------------------------------------------------------------------------------------------------LLGFLV-------SGRGIE------------------------------------ANPEKIKAIENMKSPTRLKEV-----------------QKLTG--------------------------------------------------------
>Osa.gypsy.55
--------------------------------------------------------------LKAGLIREVLHPEWLANLVMVGKA-NGK-------------------WGMCVDFTDLNKAC-----------------------------------------------------------------------------------------------------------------------------------------------------------------------------------------------------------------------------------------------------------------------------------------------------------------------------------------------------------------------------------------------------------------------------------------------------------------------------------------------------------------------------------------------------------------------------------------------------------------------------------------------------------------------------------------------------------------------------------------------------------------------------------------------------------------------------------------------------------------------------------------------------------------------------------------------------------------------------------------------------------------------------------------------------------------------------------------------------------------------------------------------------------------------------------------------------------------------------------------------------------------------------------------------------------------------------PKDHFPLP-----------------------------------------------------------------------------------------------------------------------------------------RIDQLVDSTAGCELL-S--FLDAYSGYHQISMAKEDKEK-TTFITP--FGVF-CYV-KMPFGLITAGN--TFQRTVQ---GA-LSDXLGNNVDAYVN----DIVVKTKTSDSLIDDLRETFDNLR----QYRLMLNPEKCT-------------FG--VPS-----G------------------------------------------------------K----------------------------------------------------------------------------------------------------------------------------------------------------------------------------------------------------------------------------------------------------------------------LLGFLV-------SGRGIE------------------------------------ANPEKIKAIENMKSPTRLKEV-----------------QKLTG----CMAALSRFVARMG---------------------------------------
>Osa.gypsy.56
-------------------------------------------------------------------------------------------------------------WRMCVDFTDLNKAC-----------------------------------------------------------------------------------------------------------------------------------------------------------------------------------------------------------------------------------------------------------------------------------------------------------------------------------------------------------------------------------------------------------------------------------------------------------------------------------------------------------------------------------------------------------------------------------------------------------------------------------------------------------------------------------------------------------------------------------------------------------------------------------------------------------------------------------------------------------------------------------------------------------------------------------------------------------------------------------------------------------------------------------------------------------------------------------------------------------------------------------------------------------------------------------------------------------------------------------------------------------------------------------------------------------------------------PKNHFPLP-----------------------------------------------------------------------------------------------------------------------------------------RIDQLVDSTAGCELL-S--FLNAYSGYHQISMAKEDEEK-TTFITP--FGVF-CYV-KMPFGLITAGN--TFQRTVQ---GA-LSDQLGNNVEAYVD----NIVVKTKTSDSLIDDLRETFDNLR----XYRLMLNPMKCT-------------FG--VPS-----G------------------------------------------------------K----------------------------------------------------------------------------------------------------------------------------------------------------------------------------------------------------------------------------------------------------------------------LLGFPV-------SGRGIE------------------------------------ANPEKIKAIENMKSPTRLKEV-----------------QKLTG--------------------------------------------------------
>Osa.gypsy.57
----------------------------------------------------------IEELESKGYVRP-SSSPWGAPVLLVKKK-DGS-------------------KRMVIDYRALNEVT-----------------------------------------------------------------------------------------------------------------------------------------------------------------------------------------------------------------------------------------------------------------------------------------------------------------------------------------------------------------------------------------------------------------------------------------------------------------------------------------------------------------------------------------------------------------------------------------------------------------------------------------------------------------------------------------------------------------------------------------------------------------------------------------------------------------------------------------------------------------------------------------------------------------------------------------------------------------------------------------------------------------------------------------------------------------------------------------------------------------------------------------------------------------------------------------------------------------------------------------------------------------------------------------------------------------------------IKNKYPLP-----------------------------------------------------------------------------------------------------------------------------------------QIDDLFDQLKGARVF-S--KIDLRSGYHQLKIRSEDIPK-TAFSTR--YGLY-EFT-VMSFGLTNAPA--FFMNLMN---KI-FMEYLDQFVVVFID----DILIYSKNEEEHAEHLRLIMEKLR----DHQLFAKFSKCE-------------FW--LDR-----V------------------------------------------------------A----------------------------------------------------------------------------------------------------------------------------------------------------------------------------------------------------------------------------------------------------------------------FLGHVI-------SSNGVE------------------------------------VDPSKVEAVLAWNPPKNVSEI-----------------RSFLG----LAGYYRRFIEGFSKLARPMTELLKKEKKFQWSA-------------------
>Osa.gypsy.58
------------------------------------------------------IREELDKLLKAGFIREVLHPEWIANPVMVRKA-NGK-------------------WRICVDFTDLNKAC-----------------------------------------------------------------------------------------------------------------------------------------------------------------------------------------------------------------------------------------------------------------------------------------------------------------------------------------------------------------------------------------------------------------------------------------------------------------------------------------------------------------------------------------------------------------------------------------------------------------------------------------------------------------------------------------------------------------------------------------------------------------------------------------------------------------------------------------------------------------------------------------------------------------------------------------------------------------------------------------------------------------------------------------------------------------------------------------------------------------------------------------------------------------------------------------------------------------------------------------------------------------------------------------------------------------------------PKDHFPLP-----------------------------------------------------------------------------------------------------------------------------------------RIDQLVDSTAGCKLL-S--FLDAYSGYHQISMAKEDEEK-IAFIMP--FGVF-CYV-KMPFGLITAGN--TFQRTVQ---GA-LSDQLGNNVEAYID----DIVVKIKTSDSLIDDLRETFDNLR----RYRLMLNPEKCT-------------FG--VPS-----G------------------------------------------------------K----------------------------------------------------------------------------------------------------------------------------------------------------------------------------------------------------------------------------------------------------------------------LLGFLV-------SGRGIE------------------------------------ANPEKIKAIENMKSPTRLKEV-----------------QKLTG----CMAALSRFVARM----------------------------------------
>Osa.gypsy.59
--------------------------------------------------QKDELERQCDEMLQQGVIRP-SSSAFSSPALLIKKK-DGA-------------------WRFCIDYRALNDKT-----------------------------------------------------------------------------------------------------------------------------------------------------------------------------------------------------------------------------------------------------------------------------------------------------------------------------------------------------------------------------------------------------------------------------------------------------------------------------------------------------------------------------------------------------------------------------------------------------------------------------------------------------------------------------------------------------------------------------------------------------------------------------------------------------------------------------------------------------------------------------------------------------------------------------------------------------------------------------------------------------------------------------------------------------------------------------------------------------------------------------------------------------------------------------------------------------------------------------------------------------------------------------------------------------------------------------IKDKFPIP-----------------------------------------------------------------------------------------------------------------------------------------VAEELFDELRGVKFF-T--KLDMRSGYHQVRMHPDDIHK-TAFRTH--QGLF-EFL-VMPFGLTNAPA--TFQALMN---DV-LLPFLHRFVLVFFD----DILIYRSSWSEHLRHVRTVLQTLQ----DHKLRLKRSKCE-------------FG--LSA-----I------------------------------------------------------S----------------------------------------------------------------------------------------------------------------------------------------------------------------------------------------------------------------------------------------------------------------------YLGHVI-------SAAGVA------------------------------------MDRSKVQAVLDWPQPKNARAV-----------------RGFLG----LAGYYRRLIRDFGTIAVPLTALLRKE-GFRWS--------------------
>Osa.gypsy.6
-------------------------------------------------------------------------------------------------------------QRMCVDYRALNDVT-----------------------------------------------------------------------------------------------------------------------------------------------------------------------------------------------------------------------------------------------------------------------------------------------------------------------------------------------------------------------------------------------------------------------------------------------------------------------------------------------------------------------------------------------------------------------------------------------------------------------------------------------------------------------------------------------------------------------------------------------------------------------------------------------------------------------------------------------------------------------------------------------------------------------------------------------------------------------------------------------------------------------------------------------------------------------------------------------------------------------------------------------------------------------------------------------------------------------------------------------------------------------------------------------------------------------------IKNKYPLP-----------------------------------------------------------------------------------------------------------------------------------------RIDDLFDQLKGATVF-S--KIDLRSGYHQLRIKEEDIPK-TAFTTR--YGLF-ECI-VMSFGLTNAPA--FFMNLMN---KV-FMEYLDKFVVVFID----DILIYSRTKEEHEEHLRLALEKLR----EHQLYAKFSKCE-------------FW--LSE-----V------------------------------------------------------K----------------------------------------------------------------------------------------------------------------------------------------------------------------------------------------------------------------------------------------------------------------------FLGHVI-------SAGGVA------------------------------------VDPSNVESVTNWKQPKTVSEI-----------------RSFLG----LTGYYRRFIENFSKIAKPMTRLLQKDVKYKW---------------------
>Osa.gypsy.60
---------------------------------------------------------------EAGFIREVIHPEWLANPVVVPKA--NG------------------KLRMCIDYTDLNKAC-----------------------------------------------------------------------------------------------------------------------------------------------------------------------------------------------------------------------------------------------------------------------------------------------------------------------------------------------------------------------------------------------------------------------------------------------------------------------------------------------------------------------------------------------------------------------------------------------------------------------------------------------------------------------------------------------------------------------------------------------------------------------------------------------------------------------------------------------------------------------------------------------------------------------------------------------------------------------------------------------------------------------------------------------------------------------------------------------------------------------------------------------------------------------------------------------------------------------------------------------------------------------------------------------------------------------------PKDPYPLP-----------------------------------------------------------------------------------------------------------------------------------------RIDQIVDSTAGCDLL-C--FLDAYSGYHQICMAREDEEK-TAFITP--IGTY-CYT-TMPFGLKNAGP--TFQRTTX---IS-LGSQIGRNVEAYVD----DLVVKTRNQETLLSDLAETFESLR----SARIKLNPDKCV-------------FG--VPA-----G------------------------------------------------------K----------------------------------------------------------------------------------------------------------------------------------------------------------------------------------------------------------------------------------------------------------------------LLGFLV-------SARGIE------------------------------------ANPEKIRAIERMRPPSKLRDV-----------------QCVTG----CKAALSRFISRLG---------------------------------------
>Osa.gypsy.61
------------------------------------------------------IREELDKLLKAGFIREVLHPEWLANLVMVRKA-NGK-------------------WRMCVDFTDLNKAC-----------------------------------------------------------------------------------------------------------------------------------------------------------------------------------------------------------------------------------------------------------------------------------------------------------------------------------------------------------------------------------------------------------------------------------------------------------------------------------------------------------------------------------------------------------------------------------------------------------------------------------------------------------------------------------------------------------------------------------------------------------------------------------------------------------------------------------------------------------------------------------------------------------------------------------------------------------------------------------------------------------------------------------------------------------------------------------------------------------------------------------------------------------------------------------------------------------------------------------------------------------------------------------------------------------------------------PKDHFPLP-----------------------------------------------------------------------------------------------------------------------------------------RIDQLVDSTAGCELL-S--FLDAYSGYHQISMAKEDEEK-TAFITP--FRVF-CYV-KMPFGLITAGN--IFQRTVQ---GA-LSDQLGNNVEAYVD----DIVVKTKTGDSLIADLRQTFDNLR----RYRLMLNPEKCM-------------FG--VPL-----G------------------------------------------------------K----------------------------------------------------------------------------------------------------------------------------------------------------------------------------------------------------------------------------------------------------------------------LLGFLV-------SSKGIE------------------------------------ANPEKIKAIKNMKSPTRLKEV-----------------QKLTG----CMTALSRFIARM----------------------------------------
>Osa.gypsy.62
LVSFLRANADVFAWRPADMPGVPREVIEHRLAVRPSARPVRQKVRRQAPERQAFIREEVARLLEAGFIREVIHPEWLANPVVVPKA-NGK-------------------LRMCIDYTDLNKAC-----------------------------------------------------------------------------------------------------------------------------------------------------------------------------------------------------------------------------------------------------------------------------------------------------------------------------------------------------------------------------------------------------------------------------------------------------------------------------------------------------------------------------------------------------------------------------------------------------------------------------------------------------------------------------------------------------------------------------------------------------------------------------------------------------------------------------------------------------------------------------------------------------------------------------------------------------------------------------------------------------------------------------------------------------------------------------------------------------------------------------------------------------------------------------------------------------------------------------------------------------------------------------------------------------------------------------PKDPYPLP-----------------------------------------------------------------------------------------------------------------------------------------RIDQIVDSTAGCDLL-C--FLDAYSGYHQIRMAREDEEK-TAFITP--VGTY-CYT-SMPFGLKNAGP--TFQRAT----RISLGSQLGRNVEAYVD----DLVVKTRNQETLLSDLAETFENLR----SARIKLNPDKCV-------------FG--VPV-----G------------------------------------------------------K----------------------------------------------------------------------------------------------------------------------------------------------------------------------------------------------------------------------------------------------------------------------LLGFLI-------SARGIE------------------------------------ANPEKIRAIKRMRPPVNLGMC-----------------NVSPVAWPPXVGSYRGW--------------------------------------------
>Osa.gypsy.63
------------------------------------------RPYRMAANELAEVKKQLEELKGKGYIRP-STSPWGAPVIFVEKK-DKT-------------------KRMCVDYRALNEVT-----------------------------------------------------------------------------------------------------------------------------------------------------------------------------------------------------------------------------------------------------------------------------------------------------------------------------------------------------------------------------------------------------------------------------------------------------------------------------------------------------------------------------------------------------------------------------------------------------------------------------------------------------------------------------------------------------------------------------------------------------------------------------------------------------------------------------------------------------------------------------------------------------------------------------------------------------------------------------------------------------------------------------------------------------------------------------------------------------------------------------------------------------------------------------------------------------------------------------------------------------------------------------------------------------------------------------IKNKYPLP-----------------------------------------------------------------------------------------------------------------------------------------RIDDLFDQLKGATVF-S--KIDLRSGYHQLRIREEDIPK-TAFTTQ--YGLY-EFT-VMSFGLTNAPA--FFMNLMN---KV-FMEYLDKFVVVFID----DILVYSQSEEDHQHHLRLVLGKLR----EHQLYAKLSKCE-------------FW--LSE-----V------------------------------------------------------K----------------------------------------------------------------------------------------------------------------------------------------------------------------------------------------------------------------------------------------------------------------------FLGHVI-------SAKGVA------------------------------------VDPETVTAVTDWRQPKTVTQI-----------------RSFLG----LAGYYRRFIENFSKIARPMTQLLKKEEKFVW---------------------
>Osa.gypsy.64
-------------------------------------------------------------------------------------------------------------WRMCVDFTDLNKAC-----------------------------------------------------------------------------------------------------------------------------------------------------------------------------------------------------------------------------------------------------------------------------------------------------------------------------------------------------------------------------------------------------------------------------------------------------------------------------------------------------------------------------------------------------------------------------------------------------------------------------------------------------------------------------------------------------------------------------------------------------------------------------------------------------------------------------------------------------------------------------------------------------------------------------------------------------------------------------------------------------------------------------------------------------------------------------------------------------------------------------------------------------------------------------------------------------------------------------------------------------------------------------------------------------------------------------PKDHFPLP-----------------------------------------------------------------------------------------------------------------------------------------RIDQLVDSTAGCELL-S--FLDAYSGYHQISMAKEDEEK-TTFITP--FGVF-CYV-KMSFGLITAGN--TFQRMVQ---GA-LRDQLGNNVEAYVD----DIVVKTKTGDSLIDDLRQTFDNLR----RYRLMLNPEKCT-------------FG--VPS-----G------------------------------------------------------K----------------------------------------------------------------------------------------------------------------------------------------------------------------------------------------------------------------------------------------------------------------------LLGFLV-------SGRGIE------------------------------------ANLEKIKAIENMKSPTRLKEV-----------------Q------------------------------------------------------------
>Osa.gypsy.65
--------------------------------------------------------------YDAGFICPCRYAEWVSNIVPVIKK-NGK-------------------VRVCIDFRDLNKAT-----------------------------------------------------------------------------------------------------------------------------------------------------------------------------------------------------------------------------------------------------------------------------------------------------------------------------------------------------------------------------------------------------------------------------------------------------------------------------------------------------------------------------------------------------------------------------------------------------------------------------------------------------------------------------------------------------------------------------------------------------------------------------------------------------------------------------------------------------------------------------------------------------------------------------------------------------------------------------------------------------------------------------------------------------------------------------------------------------------------------------------------------------------------------------------------------------------------------------------------------------------------------------------------------------------------------------QKDEYPMP-----------------------------------------------------------------------------------------------------------------------------------------IADQLADAASGHKLL-S--FMDGNVGYNXIFMAEEDIHK-TAFRCPVAIGLF-EWV-VMTFGLKSAGA--TYQRAMN---YI-FHDLIGWLVEVYID----DVVVKSKEIENHIADLRKVFERTR----KYGLKMNPTKCA-------------FG--VSA-----G------------------------------------------------------X----------------------------------------------------------------------------------------------------------------------------------------------------------------------------------------------------------------------------------------------------------------------FFGFLV-------HERGIE------------------------------------VTQRSVNAIQKIQPPEDKKKL-----------------QELIG----KVNFVRTFISTLS---------------------------------------
>Osa.gypsy.66
LVSFLRANADVFAWRPADMPGVPREVIEHRLAVRPGARPVWQKVRRQAPERQAFIREEVARLLEAGFIREVIHPEWLANPVVVPKA-NGK-------------------LRMCIDYTDLNKAC-----------------------------------------------------------------------------------------------------------------------------------------------------------------------------------------------------------------------------------------------------------------------------------------------------------------------------------------------------------------------------------------------------------------------------------------------------------------------------------------------------------------------------------------------------------------------------------------------------------------------------------------------------------------------------------------------------------------------------------------------------------------------------------------------------------------------------------------------------------------------------------------------------------------------------------------------------------------------------------------------------------------------------------------------------------------------------------------------------------------------------------------------------------------------------------------------------------------------------------------------------------------------------------------------------------------------------PKDPYPLP-----------------------------------------------------------------------------------------------------------------------------------------RIDQIVDSIAGCDLL-C--FLDAYSGYHQIRMAREDEEK-TAFITP--IGTY-CXR-QCLSGXRMQVL--LFNVLLE---FL-WVARXDAMLRPML-----MTWLXRRATKRPYSRIXRKLSKVS--APPAXSXTPISVCS-------------AC--LRA------------------------------------------------------------S----------------------------------------------------------------------------------------------------------------------------------------------------------------------------------------------------------------------------------------------------------------------FSGSWS-------LPEASR------------------------------------PTPRRYELXSGCAPPASLGMC-----------------SASPAAWPPXVGSYRGW--------------------------------------------
>Osa.gypsy.67
------------------------------------------------------IREELDKLLKAGFIREVLHPEWLANPVMVRKA-NGK-------------------WRMCVDFTDLNKAC-----------------------------------------------------------------------------------------------------------------------------------------------------------------------------------------------------------------------------------------------------------------------------------------------------------------------------------------------------------------------------------------------------------------------------------------------------------------------------------------------------------------------------------------------------------------------------------------------------------------------------------------------------------------------------------------------------------------------------------------------------------------------------------------------------------------------------------------------------------------------------------------------------------------------------------------------------------------------------------------------------------------------------------------------------------------------------------------------------------------------------------------------------------------------------------------------------------------------------------------------------------------------------------------------------------------------------PKDHFTLP-----------------------------------------------------------------------------------------------------------------------------------------RIDQLMDSTAGCELL-S--FLDAYSGYHQISMAKEDEEK-TAFITP--FGVF-CYV-KMPFGLITTGN--TFQRTVQ---GT-LSDQLGNNVEAYVD----DIVVKTKTGDSLIDDLRKTFDNLR----RYRLLLNPEKCT-------------FG--VPS-----G------------------------------------------------------K----------------------------------------------------------------------------------------------------------------------------------------------------------------------------------------------------------------------------------------------------------------------LLDFLV-------AGRGIE------------------------------------ANPEKIKAIENMKSPTRLKEV-----------------QKLTG----CMAALSRFVARM----------------------------------------
>Osa.gypsy.68
---IPIVREFGDVFPEELPGMPPKREIEFRIDLAPGTTPLYKRPYRMAANELAEVKKQLEELKEKGYIRP-STSPWGAPVIFVEKK-DKT-------------------KRRCVDYRALNEVT-----------------------------------------------------------------------------------------------------------------------------------------------------------------------------------------------------------------------------------------------------------------------------------------------------------------------------------------------------------------------------------------------------------------------------------------------------------------------------------------------------------------------------------------------------------------------------------------------------------------------------------------------------------------------------------------------------------------------------------------------------------------------------------------------------------------------------------------------------------------------------------------------------------------------------------------------------------------------------------------------------------------------------------------------------------------------------------------------------------------------------------------------------------------------------------------------------------------------------------------------------------------------------------------------------------------------------IKNKYPLP-----------------------------------------------------------------------------------------------------------------------------------------RIDDLFDQLKGATVF-S--KIDLRSGYHQLRIREEDIPK-TAFTTR--YGLY-EFT-VMSFGLTNAPA--FFMNLMN---KV-FMEYLDKFVVVFID----DILIYSQSEEDHQHHLRLVLGKLR----EHQLYAKLSKCE-------------FW--LSE-----V------------------------------------------------------K----------------------------------------------------------------------------------------------------------------------------------------------------------------------------------------------------------------------------------------------------------------------FLGHVI-------SAKGVA------------------------------------VDPETVTAVTDWKQPKTVTQV-----------------RSFLG----LAGYYRRFIENFSKIARPMTQLLKKEEKF-----------------------
>Osa.gypsy.69
-----IVREFGDVFPEELPGMPPKREIEFRIDLAPGTTPLYKRPYRMAANELAEVKKQLEELKGKGYIRP-STSPWGAPVIFVEKK-DKT-------------------KRMCVDYRALNEVT-----------------------------------------------------------------------------------------------------------------------------------------------------------------------------------------------------------------------------------------------------------------------------------------------------------------------------------------------------------------------------------------------------------------------------------------------------------------------------------------------------------------------------------------------------------------------------------------------------------------------------------------------------------------------------------------------------------------------------------------------------------------------------------------------------------------------------------------------------------------------------------------------------------------------------------------------------------------------------------------------------------------------------------------------------------------------------------------------------------------------------------------------------------------------------------------------------------------------------------------------------------------------------------------------------------------------------IKNKYPLP-----------------------------------------------------------------------------------------------------------------------------------------RIDDLFDQLKGATVF-S--KIDLRSGYHQLRIREEDIPK-TAFTMR--YGLY-EFT-VMSFGLTNAPA--FFMNLMN---KV-FMEYLDKFVVVFID----DILVYSQSEEDHQQHLCLVLGKLR----EHQLYAKLSKCE-------------FW--LSE-----V------------------------------------------------------K----------------------------------------------------------------------------------------------------------------------------------------------------------------------------------------------------------------------------------------------------------------------FLGHMI-------SAKGVA------------------------------------VDPETVTAVTDWKQPKTVTQI-----------------RSFLG----LAGYYRRFIENFSKIARPMTQLLKKEEKFVW---------------------
>Osa.gypsy.7
-------------------------------------------------------------------------------------------------------------QRMCVDYRALNDVT-----------------------------------------------------------------------------------------------------------------------------------------------------------------------------------------------------------------------------------------------------------------------------------------------------------------------------------------------------------------------------------------------------------------------------------------------------------------------------------------------------------------------------------------------------------------------------------------------------------------------------------------------------------------------------------------------------------------------------------------------------------------------------------------------------------------------------------------------------------------------------------------------------------------------------------------------------------------------------------------------------------------------------------------------------------------------------------------------------------------------------------------------------------------------------------------------------------------------------------------------------------------------------------------------------------------------------IKNKYPLP-----------------------------------------------------------------------------------------------------------------------------------------RIDDLFDQLKGATVF-S--KIDLRSRYHQLRIKEEDIPK-TAFTTR--YGLF-ECT-VMSFGLTNAPA--FFMNLMN---KV-FMEYLDKFVVVFID----DILIYSRTKEEHEEHLRLALEKLR----EHQLYAKFSKCE-------------FW--LSE-----V------------------------------------------------------K----------------------------------------------------------------------------------------------------------------------------------------------------------------------------------------------------------------------------------------------------------------------FLGHVI-------SAGGVA------------------------------------VDPSNVESVTNWKQPKTVSEI-----------------RSFLG----LAGYYRRFIENFSKIAKPMTRLLQKDVKYKW---------------------
>Osa.gypsy.70
-------------------------------------------------------------------------------LVMVRKA-NGK-------------------WRLCVDFTDLNKAY-----------------------------------------------------------------------------------------------------------------------------------------------------------------------------------------------------------------------------------------------------------------------------------------------------------------------------------------------------------------------------------------------------------------------------------------------------------------------------------------------------------------------------------------------------------------------------------------------------------------------------------------------------------------------------------------------------------------------------------------------------------------------------------------------------------------------------------------------------------------------------------------------------------------------------------------------------------------------------------------------------------------------------------------------------------------------------------------------------------------------------------------------------------------------------------------------------------------------------------------------------------------------------------------------------------------------------PKDHFPLP-----------------------------------------------------------------------------------------------------------------------------------------RIDQLVDSTAGCELL-S--FLDAYSGYHQISMSKXDEEK-TAFITP--FGVF-CYF-KMPFGLITAGN--TFQHTVQ---GT-LSNQLGNNVEAYVD----DIVVKTKTSDSLIDDLRETFDNLR----RYRLMLNPEKCT-------------FG--VPS-----G------------------------------------------------------K----------------------------------------------------------------------------------------------------------------------------------------------------------------------------------------------------------------------------------------------------------------------LLGFLV-------SGRGIE------------------------------------ANPEKINAIQNMKSPTRLKEV------------------------------------------------------------------------------
>Osa.gypsy.71
------------------------------------------------------VKEEIDRLLKAGFIRPCRYAEWVSSIVPVEKK-GSG------------------KIRVCIDFRDLNKAT-----------------------------------------------------------------------------------------------------------------------------------------------------------------------------------------------------------------------------------------------------------------------------------------------------------------------------------------------------------------------------------------------------------------------------------------------------------------------------------------------------------------------------------------------------------------------------------------------------------------------------------------------------------------------------------------------------------------------------------------------------------------------------------------------------------------------------------------------------------------------------------------------------------------------------------------------------------------------------------------------------------------------------------------------------------------------------------------------------------------------------------------------------------------------------------------------------------------------------------------------------------------------------------------------------------------------------PKDEYPMP-----------------------------------------------------------------------------------------------------------------------------------------IADMMINDASGHKVI-S--FLDGNAGYNQIFMAEEDMYK-TAFRCLGFVGLF-EWV-VMTFGLKNAGA--TYQRAMN---LI-FHDLLGIILEIYID----DIVVKSDGMEGHTADLRLAFERMR----RYGLKMNPLKCA-------------FG--VSA-----G------------------------------------------------------K----------------------------------------------------------------------------------------------------------------------------------------------------------------------------------------------------------------------------------------------------------------------FLGFMV-------HERGVE------------------------------------IDPKKIEKIRDFKAPTCKTEV-----------------QKLLG----KVNYLRRFISNL----------------------------------------
>Osa.gypsy.72
-----IVREFGDVFPEELPGMPPKREIEFRIDLAPGTTPLYKRPYRMAANELAEVKKQLEELKEKGYIRP-STSPWGAPVIFVEKK-DKT-------------------KRMCVDYRALNEVT-----------------------------------------------------------------------------------------------------------------------------------------------------------------------------------------------------------------------------------------------------------------------------------------------------------------------------------------------------------------------------------------------------------------------------------------------------------------------------------------------------------------------------------------------------------------------------------------------------------------------------------------------------------------------------------------------------------------------------------------------------------------------------------------------------------------------------------------------------------------------------------------------------------------------------------------------------------------------------------------------------------------------------------------------------------------------------------------------------------------------------------------------------------------------------------------------------------------------------------------------------------------------------------------------------------------------------IKNKYPLP-----------------------------------------------------------------------------------------------------------------------------------------RIDDLFDQLKGATVF-S--KIDLRSGYHQLRIREEDIPK-TAFTTR--YGLY-EFT-VMSFGLTNAPA--FFMNLMN---KV-FMEYLDKFVVVFID----DILIYSQSEEDHQHHLRLVLGKLR----EHQLYAKLSKCE-------------FW--LSE-----V------------------------------------------------------K----------------------------------------------------------------------------------------------------------------------------------------------------------------------------------------------------------------------------------------------------------------------FLGHVI-------SVKGVA------------------------------------VDPETVTAVTDWKQPKTVTQV-----------------RSFLG----LAGYYRRFIENFSKIARPMTQLLKKEEKFVW---------------------
>Osa.gypsy.73
---------------------------------------------------------EIDRLLKTGFIRPCRYAECVSSIVPVEKK-GSG------------------KNRVCIDFRDLNKAT-----------------------------------------------------------------------------------------------------------------------------------------------------------------------------------------------------------------------------------------------------------------------------------------------------------------------------------------------------------------------------------------------------------------------------------------------------------------------------------------------------------------------------------------------------------------------------------------------------------------------------------------------------------------------------------------------------------------------------------------------------------------------------------------------------------------------------------------------------------------------------------------------------------------------------------------------------------------------------------------------------------------------------------------------------------------------------------------------------------------------------------------------------------------------------------------------------------------------------------------------------------------------------------------------------------------------------PKNEYPMP-----------------------------------------------------------------------------------------------------------------------------------------IADVMINDTSGHKVI-S--FLDGNAGYNQIFMAEEDMYK-TAFRCPGFVGLF-EWV-VMTFGLKNTGA--TYQRAMN---LI-FHDLLGIILEIYID----DIVVKSDGMEGHIADLRLAFERMR----RYGLKMNPLKCA-------------FG--VSA-----R------------------------------------------------------K----------------------------------------------------------------------------------------------------------------------------------------------------------------------------------------------------------------------------------------------------------------------FLGFMV-------HERGVE------------------------------------IDPKKIEKIRDFKAPTCKKEV-----------------QKLLG----KVNYLRRFISNL----------------------------------------
>Osa.gypsy.74
---------------------------------------------------------------------------------FVEKK-DKT-------------------KRMCVDYRALNEVT-----------------------------------------------------------------------------------------------------------------------------------------------------------------------------------------------------------------------------------------------------------------------------------------------------------------------------------------------------------------------------------------------------------------------------------------------------------------------------------------------------------------------------------------------------------------------------------------------------------------------------------------------------------------------------------------------------------------------------------------------------------------------------------------------------------------------------------------------------------------------------------------------------------------------------------------------------------------------------------------------------------------------------------------------------------------------------------------------------------------------------------------------------------------------------------------------------------------------------------------------------------------------------------------------------------------------------IKNKYPLP-----------------------------------------------------------------------------------------------------------------------------------------RIDDLFDQLKGATVF-S--KIDLRSGYHQLRIREEDIPK-TAFTTR--YGLY-EFT-VMSFGLTNAPA--FFMNLMN---KV-FMEYLDKFVVVFID----DILIYSQSEEDHQHHLRLVLGKLR----EHQLYAKLSKCE-------------FW--LSE-----V------------------------------------------------------K----------------------------------------------------------------------------------------------------------------------------------------------------------------------------------------------------------------------------------------------------------------------FLGHVI-------SAKGVA------------------------------------VDPETVTAVTEWKQPKTVTQI-----------------RSFLG----LAGYYRRFIENFSKIARPMTQLLKKEEKFV----------------------
>Osa.gypsy.75
---------------------------------------------------------------EAGFIREVIHPEWLANPVVVPKA--NG------------------KLRMCIDYTDLNKAC-----------------------------------------------------------------------------------------------------------------------------------------------------------------------------------------------------------------------------------------------------------------------------------------------------------------------------------------------------------------------------------------------------------------------------------------------------------------------------------------------------------------------------------------------------------------------------------------------------------------------------------------------------------------------------------------------------------------------------------------------------------------------------------------------------------------------------------------------------------------------------------------------------------------------------------------------------------------------------------------------------------------------------------------------------------------------------------------------------------------------------------------------------------------------------------------------------------------------------------------------------------------------------------------------------------------------------PKDPYPLP-----------------------------------------------------------------------------------------------------------------------------------------RIDQIVDSTAGCDLL-C--FLDAYSGYHQIRMARENEEK-TAFITP--IGTY-CYT-TMPFGLKNAGP--TFQRTTR---IS-LGSQIGRNVEAYVD----DLVVKTRNQETLLSDLAETFESLR----SARIKLNPDKCV-------------FG--VPA-----G------------------------------------------------------K----------------------------------------------------------------------------------------------------------------------------------------------------------------------------------------------------------------------------------------------------------------------LLGFLV-------SARGIE------------------------------------ANPEKIRAIERMRPPSKLRDV-----------------QCVTG----CMAALSRFISRLG---------------------------------------
>Osa.gypsy.76
----------------------------------------------------------------------------------GEER-QYK-------------------EDVCVDYRALNEVT-----------------------------------------------------------------------------------------------------------------------------------------------------------------------------------------------------------------------------------------------------------------------------------------------------------------------------------------------------------------------------------------------------------------------------------------------------------------------------------------------------------------------------------------------------------------------------------------------------------------------------------------------------------------------------------------------------------------------------------------------------------------------------------------------------------------------------------------------------------------------------------------------------------------------------------------------------------------------------------------------------------------------------------------------------------------------------------------------------------------------------------------------------------------------------------------------------------------------------------------------------------------------------------------------------------------------------IKNKYPLP-----------------------------------------------------------------------------------------------------------------------------------------RIDDLFDQLKGATVF-S--KIDLRSGYHQLRIREEDIPK-TAFTTR--YELY-EFT-VMSFGLTNAPA--FFMNLMN---KV-IMEYLDKFVVVFID----DILVYSQSEEDHQQHLRLVLGKLR----EHQLYAKLSKCE-------------FW--LSE-----V------------------------------------------------------M----------------------------------------------------------------------------------------------------------------------------------------------------------------------------------------------------------------------------------------------------------------------FLGHVI-------SAKGVA------------------------------------VNPETVIAVTDWKQPKTVTQV-----------------RSFLG----LAGYYRRFIENFSKIARPMTQLLKKEEKFV----------------------
>Osa.gypsy.77
-----IVREFGDVFLEELPGMTPKREIEFRIDLAPGTTPLYKRPYRMAANELAEVKRQLEELKEKGYIRS-STSPWGAPVIFVEKK-DKT-------------------KRMCVDYRALNEVT-----------------------------------------------------------------------------------------------------------------------------------------------------------------------------------------------------------------------------------------------------------------------------------------------------------------------------------------------------------------------------------------------------------------------------------------------------------------------------------------------------------------------------------------------------------------------------------------------------------------------------------------------------------------------------------------------------------------------------------------------------------------------------------------------------------------------------------------------------------------------------------------------------------------------------------------------------------------------------------------------------------------------------------------------------------------------------------------------------------------------------------------------------------------------------------------------------------------------------------------------------------------------------------------------------------------------------IKNKYPLP-----------------------------------------------------------------------------------------------------------------------------------------RIDDLFDQLKGATVF-S--KIDLRSGYHQLRIREEDIPK-TAFTTR--YGLY-EFT-VMSFGLTNAPA--FFMNLMN---KV-FMEYLDKFVVVFID----DILVYSQSEEDHQQHLCLVLGKLR----EHHLYAKLSKCE-------------FW--LSE-----V------------------------------------------------------K----------------------------------------------------------------------------------------------------------------------------------------------------------------------------------------------------------------------------------------------------------------------FLGHVI-------SAKGVA------------------------------------VDPETVTAVTDWKQPKTVTQV-----------------RSFLG----LAGYYRRFIENFSKIARPMTQLLKKEEKFVW---------------------
>Osa.gypsy.78
LITFLRDNADVFAWQPSDMPGVPREVIEHKLMVRPDAKPVKQRPRRFAPDRKQAIREELDKLLKAGFIREVLHPEWLANPVMVRKA--NG------------------KWRMCVDFTDLN-----------------------------------------------------------------------------------------------------------------------------------------------------------------------------------------------------------------------------------------------------------------------------------------------------------------------------------------------------------------------------------------------------------------------------------------------------------------------------------------------------------------------------------------------------------------------------------------------------------------------------------------------------------------------------------------------------------------------------------------------------------------------------------------------------------------------------------------------------------------------------------------------------------------------------------------------------------------------------------------------------------------------------------------------------------------------------------------------------------------------------------------------------------------------------------------------------------------------------------------------------------------------------------------------------------------------------------------------------------------------------------------------------------------------------------------------------------------------------------------------------------------------------------------------------------NVE---GT-LSNQLGNNVEAYVD----DIVVKTKTNDSLIDDLRETFDNLR----RYRLMLNPEKCT-------------FG--VPS-----G------------------------------------------------------K----------------------------------------------------------------------------------------------------------------------------------------------------------------------------------------------------------------------------------------------------------------------LLGFLV-------SGRGIE------------------------------------ANPEKIKAIENMKSPTRLKEV-----------------QKLTG----CMAALSRFVTRMG---------------------------------------
>Osa.gypsy.79
------------------------------------------------------------------------------------KK-GSG------------------KIRVCIDFRDLNKAT-----------------------------------------------------------------------------------------------------------------------------------------------------------------------------------------------------------------------------------------------------------------------------------------------------------------------------------------------------------------------------------------------------------------------------------------------------------------------------------------------------------------------------------------------------------------------------------------------------------------------------------------------------------------------------------------------------------------------------------------------------------------------------------------------------------------------------------------------------------------------------------------------------------------------------------------------------------------------------------------------------------------------------------------------------------------------------------------------------------------------------------------------------------------------------------------------------------------------------------------------------------------------------------------------------------------------------PKDEYHMP-----------------------------------------------------------------------------------------------------------------------------------------IADMMINDASGHKVI-S--FLYGNDGYNQIFMAEEDMHK-TAFRCLGFVGLF-EWV-VMTFGLKNAGA--TYQRAMN---LI-FHDLLGIILEIYID----DIVVKSDGMEGHIADLMLAFERMC----RYSLKMNPLKCA-------------FG--VSA-----G------------------------------------------------------K----------------------------------------------------------------------------------------------------------------------------------------------------------------------------------------------------------------------------------------------------------------------FLGFMV-------HERRVE------------------------------------IDPKKIEKIRDFKAPTCKKGV-----------------QKLLG----KVNYLRRFISNL----------------------------------------
>Osa.gypsy.8
------------------------------IELLPGTAPISKRPYRMPINELEELRKQIAELQEKGFIRP-SSSPWGAPVLFVKKK-HGS-------------------LRMCVDYRALNEVT-----------------------------------------------------------------------------------------------------------------------------------------------------------------------------------------------------------------------------------------------------------------------------------------------------------------------------------------------------------------------------------------------------------------------------------------------------------------------------------------------------------------------------------------------------------------------------------------------------------------------------------------------------------------------------------------------------------------------------------------------------------------------------------------------------------------------------------------------------------------------------------------------------------------------------------------------------------------------------------------------------------------------------------------------------------------------------------------------------------------------------------------------------------------------------------------------------------------------------------------------------------------------------------------------------------------------------IKNKYPLP-----------------------------------------------------------------------------------------------------------------------------------------XIDDLFDQLKGASIF-S--KIDLRSGYHQLKIRQEDIPK-TAFVTR--YGLY-EFT-VMAFGLTNAPA--YFMNLMN---KI-FMDYLDQFVVVFID----DILIYSKNEEEHKQHLRLVLEKLR----QHQLYAKFSKCE-------------FW--LDQ-----V------------------------------------------------------A----------------------------------------------------------------------------------------------------------------------------------------------------------------------------------------------------------------------------------------------------------------------FLGHII-------TKEGVV------------------------------------VDPEKIKVVMEWRTQTSVPEI-----------------RSFLG----LAGYYRRFIKDFSAIAKPMTRLLKKDRKFEW---------------------
>Osa.gypsy.80
LVSFLRANADVFAWRPADMPGVPREVIEHRLTVRPGARPVRQKVRRQALERQAFIREEVARLLEAGFIREVIHPEWLANPVVVPKA-NGK-------------------LRMCIDYTDLNKAC-----------------------------------------------------------------------------------------------------------------------------------------------------------------------------------------------------------------------------------------------------------------------------------------------------------------------------------------------------------------------------------------------------------------------------------------------------------------------------------------------------------------------------------------------------------------------------------------------------------------------------------------------------------------------------------------------------------------------------------------------------------------------------------------------------------------------------------------------------------------------------------------------------------------------------------------------------------------------------------------------------------------------------------------------------------------------------------------------------------------------------------------------------------------------------------------------------------------------------------------------------------------------------------------------------------------------------PKDSYPLP-----------------------------------------------------------------------------------------------------------------------------------------HIDQIVDSTAGCDLL-C--FLDAYSGYHQIRMAREDEEK-TAFITP--IGTY-CYT-TMPFGLKNAGP--TFQRTT----RISLGNQLGRNVEAYVD----DLVVKTRNQEMLLSDLAETFESLR----SARIKLNPDKCV-------------FG--VPA-----G------------------------------------------------------K----------------------------------------------------------------------------------------------------------------------------------------------------------------------------------------------------------------------------------------------------------------------LLGFLV-------SARGIE------------------------------------ANPEKIRAIERMRPPANLGMC-----------------NASPVAWPPXVGSYRGW--------------------------------------------
>Osa.gypsy.81
----------------------------------------------------------------------------------------------------------------------------------------------------------------------------------------------------------------------------------------------------------------------------------------------------------------------------------------------------------------------------------------------------------------------------------------------------------------------------------------------------------------------------------------------------------------------------------------------------------------------------------------------------------------------------------------------------------------------------------------------------------------------------------------------------------------------------------------------------------------------------------------------------------------------------------------------------------------------------------------------------------------------------------------------------------------------------------------------------------------------------------------------------------------------------------------------------------------------------------------------------------------------------------------------------------------------------------------------------------------------------------------------------------------------------------------------------------------------------------------------------------------------------------------------------------------------------------------------------------------------LL-S--FLDTYSGYHQISMAKEDEEK-TTFITP--FGAF-CYV-KMPFGLITAGN--TFQRTVQ---GA-LSDQLGNNVEAYVD----DIVVKTKTSDSLIDDLRETFDNLR----LYRLMLNPEKCT-------------FG--VPS-----G------------------------------------------------------K----------------------------------------------------------------------------------------------------------------------------------------------------------------------------------------------------------------------------------------------------------------------LLGFLV-------SSRGIE------------------------------------ANPEKIKAIENMKSPTSLKEV-----------------QKLTG----CMAALSRFVARM----------------------------------------
>Osa.gypsy.82
--------------------------------------------------------------------------------------------------------------RVCIDFRDLNKAT-----------------------------------------------------------------------------------------------------------------------------------------------------------------------------------------------------------------------------------------------------------------------------------------------------------------------------------------------------------------------------------------------------------------------------------------------------------------------------------------------------------------------------------------------------------------------------------------------------------------------------------------------------------------------------------------------------------------------------------------------------------------------------------------------------------------------------------------------------------------------------------------------------------------------------------------------------------------------------------------------------------------------------------------------------------------------------------------------------------------------------------------------------------------------------------------------------------------------------------------------------------------------------------------------------------------------------PKDEYPMP-----------------------------------------------------------------------------------------------------------------------------------------VADQLVDAASGHKIL-S--FMDGNAGYNQIFMAAEDIHK-TAFRCSGAIGLF-EWV-VMTFGLKSAGA--TYQRAMN---YI-YHDLIGWLVEVYID----DVIVKSKEIEDHIADLRKVFERTR----KYGLKMNLTKCA-------------FG--VSA-----G------------------------------------------------------Q----------------------------------------------------------------------------------------------------------------------------------------------------------------------------------------------------------------------------------------------------------------------FLGFLV-------LERGIE------------------------------------VTQRSVNAIKKIQPPEN----------------------------------------------------------------------------------
>Osa.gypsy.83
------------------------------------------------------IREELDKLLKAGFIREVLHPEWLANPVMVRKA-NGK-------------------WRMCVDFTDLNKAC-----------------------------------------------------------------------------------------------------------------------------------------------------------------------------------------------------------------------------------------------------------------------------------------------------------------------------------------------------------------------------------------------------------------------------------------------------------------------------------------------------------------------------------------------------------------------------------------------------------------------------------------------------------------------------------------------------------------------------------------------------------------------------------------------------------------------------------------------------------------------------------------------------------------------------------------------------------------------------------------------------------------------------------------------------------------------------------------------------------------------------------------------------------------------------------------------------------------------------------------------------------------------------------------------------------------------------PKDHFPLP-----------------------------------------------------------------------------------------------------------------------------------------RIDQLVDSTADCELL-S--FLDAYSGYHQISMAKEDKEK-TAFITP--FGVF-CYV-KMPFGLITAGN--TFQRTVQ---GA-LSNQLGNNVEAYVD----DIVVKTKTSDSLIDDLRETFDNLR----RYRLMLNPEKCT-------------FG--VLS-----G------------------------------------------------------K----------------------------------------------------------------------------------------------------------------------------------------------------------------------------------------------------------------------------------------------------------------------LLGFLV-------SGRXIE------------------------------------ANPEKIKAIENMKSPTRLKEV-----------------QKLTG----CMAALSMFIARM----------------------------------------
>Osa.gypsy.84
---------------------------------------------------------------EKGFVRP-SSSPWGAPVLFVKKK-DGS-------------------MRMCVDYRSLNEVT-----------------------------------------------------------------------------------------------------------------------------------------------------------------------------------------------------------------------------------------------------------------------------------------------------------------------------------------------------------------------------------------------------------------------------------------------------------------------------------------------------------------------------------------------------------------------------------------------------------------------------------------------------------------------------------------------------------------------------------------------------------------------------------------------------------------------------------------------------------------------------------------------------------------------------------------------------------------------------------------------------------------------------------------------------------------------------------------------------------------------------------------------------------------------------------------------------------------------------------------------------------------------------------------------------------------------------IKNKYPLP-----------------------------------------------------------------------------------------------------------------------------------------RIDDLFDQLKGAKVF-S--KIDLQSGYHQLKIRTGDIPK-TAFSTH--YGLY-EFT-VISFGLTNAPA--YFMNLMN---KV-FMDYLDKFVVVFID----DILIYSKDEEEHAEHLRLVLEKLR----KHKLYAKFSKWE-------------FW--LKE-----V------------------------------------------------------V----------------------------------------------------------------------------------------------------------------------------------------------------------------------------------------------------------------------------------------------------------------------FLGHVI-------SAGGVA------------------------------------VDPAKVEAVTEWKTPKSMTEI-----------------RSFLG----LAGY------------------------------------------------
>Osa.gypsy.85
----------------------------------------------------------------------------------------------------------------------------------------------------------------------------------------------------------------------------------------------------------------------------------------------------------------------------------------------------------------------------------------------------------------------------------------------------------------------------------------------------------------------------------------------------------------------------------------------------------------------------------------------------------------------------------------------------------------------------------------------------------------------------------------------------------------------------------------------------------------------------------------------------------------------------------------------------------------------------------------------------------------------------------------------------------------------------------------------------------------------------------------------------------------------------------------------------------------------------------------------------------------------------------------------------------------------------------------------------------------------------------------------------------------------------------------------------------------------------------------------------------------------------------------------------------------------------------------------------------------------LM-S--FLDAYYGYHQIHMNPLDIPK-TSFITP--FGTF-CHL-RMPFGLRNAGA--TFARLVY---KV-LGKQLGRNVEAYID----DIVVKSRKAFDHAIDLXETFDSLR----AAGIKLNPKKCV-------------FG--VRA-----G------------------------------------------------------K----------------------------------------------------------------------------------------------------------------------------------------------------------------------------------------------------------------------------------------------------------------------LLGFIV-------FERGIE------------------------------------ANPEKIDAIQQMKPPSSVHEV-----------------QKLAG----RIAALSRFLSKAA---------------------------------------
>Osa.gypsy.86
------------------------------------------------------IREELDKLLKAGFIREVLYLEWLTNLVMVRKA-NGK-------------------WRMCVDFTDLNKAC-----------------------------------------------------------------------------------------------------------------------------------------------------------------------------------------------------------------------------------------------------------------------------------------------------------------------------------------------------------------------------------------------------------------------------------------------------------------------------------------------------------------------------------------------------------------------------------------------------------------------------------------------------------------------------------------------------------------------------------------------------------------------------------------------------------------------------------------------------------------------------------------------------------------------------------------------------------------------------------------------------------------------------------------------------------------------------------------------------------------------------------------------------------------------------------------------------------------------------------------------------------------------------------------------------------------------------PKDHFPLP-----------------------------------------------------------------------------------------------------------------------------------------RIDQLVDSTAGCELL-S--FLDAYSGYYQISMAKEDEEK-TTFITP--FGVF-CYV-KMPFGLITAGN--TFQRTVQ---GA-LSDQLGNNVEAYID----NIVVKTKTSDSLIDDLRETFDNLQ----RYRLMLNPEKCT-------------FG--VPS-----G------------------------------------------------------K----------------------------------------------------------------------------------------------------------------------------------------------------------------------------------------------------------------------------------------------------------------------LLGFLV-------SGRGIE------------------------------------ANPEKIKAIENMKSPTRLKEV-----------------QKLIG----CMAALSRFVARM----------------------------------------
>Osa.gypsy.87
---IPIVREFGDVFPEELPGMPPKREIEFRIDLAPGTTPQYKRPYRMAANELAEVKKQLEELKEKGYIRP-STSPWGAPVIFVEKK-DKT-------------------KRMCVDYRALNEVT-----------------------------------------------------------------------------------------------------------------------------------------------------------------------------------------------------------------------------------------------------------------------------------------------------------------------------------------------------------------------------------------------------------------------------------------------------------------------------------------------------------------------------------------------------------------------------------------------------------------------------------------------------------------------------------------------------------------------------------------------------------------------------------------------------------------------------------------------------------------------------------------------------------------------------------------------------------------------------------------------------------------------------------------------------------------------------------------------------------------------------------------------------------------------------------------------------------------------------------------------------------------------------------------------------------------------------IKNKYPLP-----------------------------------------------------------------------------------------------------------------------------------------RIDDMFDQLKAATVF-S--KIDLRSGYHQLRIREEDIPK-TAFTTR--YGLY-EFT-VMSFGLTNAPA--FFMNLMN---KV-FMEYLDKFVVVFID----DILVYSQSEEEHQHHLSLVLGKLR----EHQLYAKLSKCE-------------FW--LSE-----V------------------------------------------------------K----------------------------------------------------------------------------------------------------------------------------------------------------------------------------------------------------------------------------------------------------------------------FLGHVI-------SAKGVA------------------------------------VDPETVTAVTDWKQPKTVTQI-----------------RSFLG----LVGYYRRFIENFSKIARPMTQLLKKEEKF-----------------------
>Osa.gypsy.88
-------------------------------------------------------------------------------------------------------------KRMCVDYRALNEVT-----------------------------------------------------------------------------------------------------------------------------------------------------------------------------------------------------------------------------------------------------------------------------------------------------------------------------------------------------------------------------------------------------------------------------------------------------------------------------------------------------------------------------------------------------------------------------------------------------------------------------------------------------------------------------------------------------------------------------------------------------------------------------------------------------------------------------------------------------------------------------------------------------------------------------------------------------------------------------------------------------------------------------------------------------------------------------------------------------------------------------------------------------------------------------------------------------------------------------------------------------------------------------------------------------------------------------IKNKYPLP-----------------------------------------------------------------------------------------------------------------------------------------RIDDLFDQLKGASVF-S--KIDLRSGYHQLRIREEDIPK-TAFTTR--YGLY-EFT-VMSFGLTNAPA--FFMNLMN---KV-FMEYLDKFVVVFID----DILVYSQSEKEHQQHLRLVLGKLR----EHQLYAKLSKCE-------------FW--LSE-----V------------------------------------------------------K----------------------------------------------------------------------------------------------------------------------------------------------------------------------------------------------------------------------------------------------------------------------FLGHVI-------SAKGVA------------------------------------VAPETVTAVTDWKQPKTVTQV-----------------HSFLG----LAGYYRRFIENFSKIARPM---------------------------------
>Osa.gypsy.89
LVSFLRANADVFAWRPADMPGVPREVIEHRLAVRPGARPVRQKVRRQAPERQAFIREEVARLLEAGFIREVIHPEWLANPVVVPKA-NGK-------------------LRMCIDYTNLNKAC-----------------------------------------------------------------------------------------------------------------------------------------------------------------------------------------------------------------------------------------------------------------------------------------------------------------------------------------------------------------------------------------------------------------------------------------------------------------------------------------------------------------------------------------------------------------------------------------------------------------------------------------------------------------------------------------------------------------------------------------------------------------------------------------------------------------------------------------------------------------------------------------------------------------------------------------------------------------------------------------------------------------------------------------------------------------------------------------------------------------------------------------------------------------------------------------------------------------------------------------------------------------------------------------------------------------------------PKDPYPLP-----------------------------------------------------------------------------------------------------------------------------------------RIDQIVDSTAGCDLL-C--FLDAYSGYHQIRMAREDEEK-TAFITP--IGTY-CYT-TMPFGLKNVGP--TFQRTT----RISLGSQIGRNVEAYVD----DLVVKTRNQETLLSDLAETFESLR----SARIKLNPDKCV-------------FG--VPA-----G------------------------------------------------------K----------------------------------------------------------------------------------------------------------------------------------------------------------------------------------------------------------------------------------------------------------------------LLGFLV-------SARGIE------------------------------------ANPEKIRAIERMRPPANLGMC-----------------NASPVAWPPXVGSYRGW--------------------------------------------
>Osa.gypsy.9
------------------------------------------------------MEKIIAELIESKEIQV-SNSPYSSPAVMVRKK-DGS-------------------WRLCVDYRQLNAQT-----------------------------------------------------------------------------------------------------------------------------------------------------------------------------------------------------------------------------------------------------------------------------------------------------------------------------------------------------------------------------------------------------------------------------------------------------------------------------------------------------------------------------------------------------------------------------------------------------------------------------------------------------------------------------------------------------------------------------------------------------------------------------------------------------------------------------------------------------------------------------------------------------------------------------------------------------------------------------------------------------------------------------------------------------------------------------------------------------------------------------------------------------------------------------------------------------------------------------------------------------------------------------------------------------------------------------IKNKFPMP-----------------------------------------------------------------------------------------------------------------------------------------IIEDLLDELNGAKVF-S--KLDLRSGYHQIRMSESDVPN-TAFRTH--LGHY-EYQ-VMPFGLTNAPA--TFQSLMN---QV-LAPFLRKFVLVFFD----DILIYSKNRAEHKQHIKFVLEVLR----AHELVIRPKKCA-------------FG--LSS-----V------------------------------------------------------S----------------------------------------------------------------------------------------------------------------------------------------------------------------------------------------------------------------------------------------------------------------------YLGHII-------FQNGVA------------------------------------TDPSKVEKIANWPIPKNVTDL-----------------RKFLG----ITGYYRRFIKGYGLICRPLHDMLKKE-GFQW---------------------
>Osa.gypsy.90
----------------------------------------------------------------------------------------------------------------------------------------------------------------------------------------------------------------------------------------------------------------------------------------------------------------------------------------------------------------------------------------------------------------------------------------------------------------------------------------------------------------------------------------------------------------------------------------------------------------------------------------------------------------------------------------------------------------------------------------------------------------------------------------------------------------------------------------------------------------------------------------------------------------------------------------------------------------------------------------------------------------------------------------------------------------------------------------------------------------------------------------------------------------------------------------------------------------------------------------------------------------------------------------------------------------------------------------------------------------------------------------------------------------------------------------------------------------------------------------------------------------------------------------------------------------------------------------------------------------------LM-S--FLDAYYGYHQIHMNPLDIPK-TSFITP--FGTF-CHL-RMPFGLRNAGA--TFARLVY---KV-LGKQLGRNVEAYID----DIVVKSRKAFDHAIDLXETFDSLR----AAGIKLNPKKCV-------------FG--VRA-----G------------------------------------------------------K----------------------------------------------------------------------------------------------------------------------------------------------------------------------------------------------------------------------------------------------------------------------LLGFIV-------FERGIE------------------------------------ANPEKIDAIQQMKPPSSVHEV-----------------QKLAG----RIAALSRFLSKAA---------------------------------------
>Osa.gypsy.91
------------------------------------------------------------------------------PVIFVEKK-DKT-------------------KRMCVDYRALNEVT-----------------------------------------------------------------------------------------------------------------------------------------------------------------------------------------------------------------------------------------------------------------------------------------------------------------------------------------------------------------------------------------------------------------------------------------------------------------------------------------------------------------------------------------------------------------------------------------------------------------------------------------------------------------------------------------------------------------------------------------------------------------------------------------------------------------------------------------------------------------------------------------------------------------------------------------------------------------------------------------------------------------------------------------------------------------------------------------------------------------------------------------------------------------------------------------------------------------------------------------------------------------------------------------------------------------------------IKNKYPLP-----------------------------------------------------------------------------------------------------------------------------------------RIDDLFDQLKGATVF-S--KIDLRSGYHQLRIREEDIPK-TAFTTR--YGLY-EFT-VMSFGLTNAPA--FFMNLMN---KV-FMEYLDKFVVVFID----DILIYSQSEEDHQHHLRLVLGKLR----EHQLYAKLSKCE-------------FW--LSE-----V------------------------------------------------------K----------------------------------------------------------------------------------------------------------------------------------------------------------------------------------------------------------------------------------------------------------------------FLGHVI-------SAKGVA------------------------------------VDPETVTAVTDWKQPKRVTQV-----------------RSFLG----LAGYYRRFIENFSKIARPMTQLLKKEEKFV----------------------
>Osa.gypsy.92
------------------------------------------------------------------------------PVIFVEKK-DKT-------------------KRMCVDYRALNEVT-----------------------------------------------------------------------------------------------------------------------------------------------------------------------------------------------------------------------------------------------------------------------------------------------------------------------------------------------------------------------------------------------------------------------------------------------------------------------------------------------------------------------------------------------------------------------------------------------------------------------------------------------------------------------------------------------------------------------------------------------------------------------------------------------------------------------------------------------------------------------------------------------------------------------------------------------------------------------------------------------------------------------------------------------------------------------------------------------------------------------------------------------------------------------------------------------------------------------------------------------------------------------------------------------------------------------------IKNKYPLP-----------------------------------------------------------------------------------------------------------------------------------------RIDDLFDQLKGATVF-S--KIDLRSGYHQLRIREEDIPK-TAFTTR--YGLY-EFT-VMSFGLTNAPA--FFMNLMN---KV-FMEYLDKFVVVFID----DILIYSQSEEDHQHHLRLVLGKLR----EHQLYAKLSKCE-------------FW--LSE-----V------------------------------------------------------K----------------------------------------------------------------------------------------------------------------------------------------------------------------------------------------------------------------------------------------------------------------------FLGHVI-------SAKGVA------------------------------------VDPETVTAVTDWKQPKRVTQV-----------------RSFLG----LAGYYRRFIENFSKIARPMTQLLKKEEKFV----------------------
>Osa.gypsy.93
----------EDVFPEELPGMPPKREIEFRIDLAPGTTPLYKRPYRMAANELAEVKKQLEELKEKGYIRP-STSPWGAPVIFVEKK-DKT-------------------KRMCVDYRALNEVT-----------------------------------------------------------------------------------------------------------------------------------------------------------------------------------------------------------------------------------------------------------------------------------------------------------------------------------------------------------------------------------------------------------------------------------------------------------------------------------------------------------------------------------------------------------------------------------------------------------------------------------------------------------------------------------------------------------------------------------------------------------------------------------------------------------------------------------------------------------------------------------------------------------------------------------------------------------------------------------------------------------------------------------------------------------------------------------------------------------------------------------------------------------------------------------------------------------------------------------------------------------------------------------------------------------------------------IKNKYPLP-----------------------------------------------------------------------------------------------------------------------------------------RIDDLFDQLKGATVF-S--KIDLRSGYHQLRIREEDIPK-TAFTTR--YRLY-EFT-VMSFGLTNAPA--FFMNLMN---KV-FMEYLDKFVVVFID----GILVYSRSEEDHQQHLRLVLGKLW----EHQLYAKLSKCE-------------LW--LSE-----V------------------------------------------------------K----------------------------------------------------------------------------------------------------------------------------------------------------------------------------------------------------------------------------------------------------------------------FLGHVI-------SAKGVA------------------------------------VDPETVTAITNWKQPKTVTQA-----------------RSFLG----LAGYYRRFIENFSKIARPM---------------------------------
>Osa.gypsy.94
------------------------------------------RPYRMAANELAEVKRQIEELESKGYVRP-SSSPWGAPVLLVKKK-DGS-------------------ERMVIGYRALNEVP-----------------------------------------------------------------------------------------------------------------------------------------------------------------------------------------------------------------------------------------------------------------------------------------------------------------------------------------------------------------------------------------------------------------------------------------------------------------------------------------------------------------------------------------------------------------------------------------------------------------------------------------------------------------------------------------------------------------------------------------------------------------------------------------------------------------------------------------------------------------------------------------------------------------------------------------------------------------------------------------------------------------------------------------------------------------------------------------------------------------------------------------------------------------------------------------------------------------------------------------------------------------------------------------------------------------------------VKNKYPLP-----------------------------------------------------------------------------------------------------------------------------------------RIDDLFNQLKGARVF-S--KIDLRSGYHQLKIRSEDIPK-TAFSMR--YGLY-EFT-VMSFGLTNAPA--FFMNLMN---KI-FMEYLDQFVVVFID----DILIYSKNEEEHAEHLRLIMEKLR----DHQLFAKFSKYE-------------FW--LDR-----V------------------------------------------------------A----------------------------------------------------------------------------------------------------------------------------------------------------------------------------------------------------------------------------------------------------------------------FLGHVI-------SSNGVK------------------------------------VDPSKVEAVLAWNPPKNVSEI-----------------RSFLG----LAGYYRRFIEGFSKLARPMTELLKKEKKFQWST-------------------
>Osa.gypsy.95
-------------------------------------------------------------------------------------------------------------KRMCVDYRALNEVT-----------------------------------------------------------------------------------------------------------------------------------------------------------------------------------------------------------------------------------------------------------------------------------------------------------------------------------------------------------------------------------------------------------------------------------------------------------------------------------------------------------------------------------------------------------------------------------------------------------------------------------------------------------------------------------------------------------------------------------------------------------------------------------------------------------------------------------------------------------------------------------------------------------------------------------------------------------------------------------------------------------------------------------------------------------------------------------------------------------------------------------------------------------------------------------------------------------------------------------------------------------------------------------------------------------------------------IKNKYPLP-----------------------------------------------------------------------------------------------------------------------------------------RIDDLFDQLKGASVF-S--KIDLRSGYHQLRIREEDIPK-TAFTTR--YGLY-EFT-VMSFGLTNAPA--FFMNLMN---KV-FMEYLDKFVVVFID----DILVYSQSEKEHQQHLRLVLGKLR----EHQLYAKLSKCE-------------FW--LSE-----V------------------------------------------------------K----------------------------------------------------------------------------------------------------------------------------------------------------------------------------------------------------------------------------------------------------------------------FLGHVI-------SAKGVA------------------------------------VAPETVTAVTDWKQPKTVTQV-----------------HSFLG----LAGYYRRFIENFSKIARPM---------------------------------
>Osa.gypsy.96
------------------------------------------------------IKAEVTRLYDAGFIRPCRYAEWISNIVPVIKK-NGK-------------------LRVCIDFQDLNKAT-----------------------------------------------------------------------------------------------------------------------------------------------------------------------------------------------------------------------------------------------------------------------------------------------------------------------------------------------------------------------------------------------------------------------------------------------------------------------------------------------------------------------------------------------------------------------------------------------------------------------------------------------------------------------------------------------------------------------------------------------------------------------------------------------------------------------------------------------------------------------------------------------------------------------------------------------------------------------------------------------------------------------------------------------------------------------------------------------------------------------------------------------------------------------------------------------------------------------------------------------------------------------------------------------------------------------------PKDEYPMP-----------------------------------------------------------------------------------------------------------------------------------------IADQLVDAASGNKII-S--FMDGNVGYNQIFMVEEDIHN-TAFRCPGAISLY-EWV-VMTFGLKSAGA--TYQRAMN---YI-FHDLIGLLVEVYID----DVVVKSKEVDDHVADLRKVFERTR----KYGLKMNPTKCD-------------FG--VSA-----W------------------------------------------------------Q----------------------------------------------------------------------------------------------------------------------------------------------------------------------------------------------------------------------------------------------------------------------FLGFLV-------HERGIE------------------------------------VTQRSVNAIKKILPPEDKKQL-----------------QKLIG----KVNFIRRFISNL----------------------------------------
>Osa.gypsy.97
------------------------------------------------------VKEEIDRLLKVGFIRPCRYAEWVSSIVPVEKK-GSG------------------KIRVCIDFRDLNKAT-----------------------------------------------------------------------------------------------------------------------------------------------------------------------------------------------------------------------------------------------------------------------------------------------------------------------------------------------------------------------------------------------------------------------------------------------------------------------------------------------------------------------------------------------------------------------------------------------------------------------------------------------------------------------------------------------------------------------------------------------------------------------------------------------------------------------------------------------------------------------------------------------------------------------------------------------------------------------------------------------------------------------------------------------------------------------------------------------------------------------------------------------------------------------------------------------------------------------------------------------------------------------------------------------------------------------------PKDEYPMP-----------------------------------------------------------------------------------------------------------------------------------------IADMMINDTSGHKVI-S--LLDSNASYNQIIMLEEDMYK-TAFRCLGFVGLF-EWV-VMTFGLKNAGA--TYQRAMN---LI-FHDLLGIILVIYFD----DIVVKSDGMEGHIADLRLAFWRMR----RYGLKMNPLKCA-------------FG--LLA-----G------------------------------------------------------K----------------------------------------------------------------------------------------------------------------------------------------------------------------------------------------------------------------------------------------------------------------------FLGFMV-------HERGVE------------------------------------IDPKKIEKNRDFKAPTCKKEG-----------------QKLLG----KVSYLRRFISNL----------------------------------------
>Osa.gypsy.98
--------------------------------------------------------------LHAGIIYPIPYSEWVSPVQVVPKK-GGM--------------TVVYRWRMCIDYRKLNKAT-----------------------------------------------------------------------------------------------------------------------------------------------------------------------------------------------------------------------------------------------------------------------------------------------------------------------------------------------------------------------------------------------------------------------------------------------------------------------------------------------------------------------------------------------------------------------------------------------------------------------------------------------------------------------------------------------------------------------------------------------------------------------------------------------------------------------------------------------------------------------------------------------------------------------------------------------------------------------------------------------------------------------------------------------------------------------------------------------------------------------------------------------------------------------------------------------------------------------------------------------------------------------------------------------------------------------------KKDHFPLP-----------------------------------------------------------------------------------------------------------------------------------------FIDEMLERLANHSFF-C--FLDGYSGYHQIPIHPEDQSK-TTFTCP--YGTY-AYR-RMSFGLCNTPA--SFQRCMM---SI-FSDMIEDIMEVFMD----DFSVYGKTLGHCLQNLDKVLQRCQ----EKDLVLNREKCH-------------FM--VRE-----G------------------------------------------------------I----------------------------------------------------------------------------------------------------------------------------------------------------------------------------------------------------------------------------------------------------------------------VLGHRV-------SERGVE------------------------------------VDRAKIDVIDQLPPPMNIKGI-----------------HSFFG----HAGFYRRFIKDFS---------------------------------------
>Osa.gypsy.99
--------------------------------------------------DWQLLKRQVDDLLQKGYIRP-STSPWGAPVIFVEKK-DHT-------------------KRMCVDYRALNEVT-----------------------------------------------------------------------------------------------------------------------------------------------------------------------------------------------------------------------------------------------------------------------------------------------------------------------------------------------------------------------------------------------------------------------------------------------------------------------------------------------------------------------------------------------------------------------------------------------------------------------------------------------------------------------------------------------------------------------------------------------------------------------------------------------------------------------------------------------------------------------------------------------------------------------------------------------------------------------------------------------------------------------------------------------------------------------------------------------------------------------------------------------------------------------------------------------------------------------------------------------------------------------------------------------------------------------------IKNKYPLP-----------------------------------------------------------------------------------------------------------------------------------------RIDDLFDQLEGATVF-S--KIDLRSGYHQLRIREEDIPK-TAFTTR--YGLF-ECT-VMSFGLTNAPA--FFMNLMN---KM-FMEYLDKFVVVFID----DILIYSKTKEEHEEHLRLALGKLR----EHQLYAKFSKCE-------------FW--LPE-----V------------------------------------------------------K----------------------------------------------------------------------------------------------------------------------------------------------------------------------------------------------------------------------------------------------------------------------FLGHVI-------SAGGVA------------------------------------VDPSNVESVLNWKQPKTVSEI-----------------RSFLG----LAWYYRRFIENFSKIARPMTRLLQKDVKYKW---------------------
>Ptr.gypsy.1
--------------------------------------------------------------LDAGVIYPISDSSXVSPVQVVPKK-GGM-TVVRDADNKLILTRTVTGXRICMDYXKLNKAT-----------------------------------------------------------------------------------------------------------------------------------------------------------------------------------------------------------------------------------------------------------------------------------------------------------------------------------------------------------------------------------------------------------------------------------------------------------------------------------------------------------------------------------------------------------------------------------------------------------------------------------------------------------------------------------------------------------------------------------------------------------------------------------------------------------------------------------------------------------------------------------------------------------------------------------------------------------------------------------------------------------------------------------------------------------------------------------------------------------------------------------------------------------------------------------------------------------------------------------------------------------------------------------------------------------------------------RKDHFPLP-----------------------------------------------------------------------------------------------------------------------------------------FIDXMLDRLARHEYY-C--FLDDYSGYNQIAIATEDQEK-TTFTCP--YGTF-ALR-RMPFGLCNAPA--TFXRCMM---AI-FLDMMEQIIEVFMD----DFSIFRTSFDDCLIKLALVLERCE----KTNLILNWEKCH-------------FM--VKK-----G------------------------------------------------------I----------------------------------------------------------------------------------------------------------------------------------------------------------------------------------------------------------------------------------------------------------------------VLGHRI-------SEKXIE------------------------------------VDRAKIKAIDKLLSLTTVKGV-----------------RSFLG----HAGFYRRFIKDFS---------------------------------------
>Ptr.gypsy.10
--------------------------------------------------------------LDAGVIYPISDSSXVSPVQVVPKK-GGM-TVVRDADNKLILTRTVTGXRICMDYXKLNKAT-----------------------------------------------------------------------------------------------------------------------------------------------------------------------------------------------------------------------------------------------------------------------------------------------------------------------------------------------------------------------------------------------------------------------------------------------------------------------------------------------------------------------------------------------------------------------------------------------------------------------------------------------------------------------------------------------------------------------------------------------------------------------------------------------------------------------------------------------------------------------------------------------------------------------------------------------------------------------------------------------------------------------------------------------------------------------------------------------------------------------------------------------------------------------------------------------------------------------------------------------------------------------------------------------------------------------------RKDHFPLP-----------------------------------------------------------------------------------------------------------------------------------------FIDXMLDRLARHEYY-C--FLDDYSGYNQIAIATEDQEK-TTFTCP--YGTF-ALR-RMPFGLCNAPA--TFXRCMM---AI-FLDMMEQIIEVFMD----DFSIFRTSFDDCLIKLALVLERCE----KTNLILNWEKCH-------------FM--VKK-----G------------------------------------------------------I----------------------------------------------------------------------------------------------------------------------------------------------------------------------------------------------------------------------------------------------------------------------VLGHRI-------SEKXIE------------------------------------VDRAKIKAIDKLLSLTTVKGV-----------------RSFLG----HAGFYRRFIKDFS---------------------------------------
>Ptr.gypsy.11
--------------------------------------------------------------LDAGVIYPISDSSXVSPVQVVPKK-GGM-TVVRDADNKLILTRTVTGXRICMDYXKLNKAT-----------------------------------------------------------------------------------------------------------------------------------------------------------------------------------------------------------------------------------------------------------------------------------------------------------------------------------------------------------------------------------------------------------------------------------------------------------------------------------------------------------------------------------------------------------------------------------------------------------------------------------------------------------------------------------------------------------------------------------------------------------------------------------------------------------------------------------------------------------------------------------------------------------------------------------------------------------------------------------------------------------------------------------------------------------------------------------------------------------------------------------------------------------------------------------------------------------------------------------------------------------------------------------------------------------------------------RKDHFPLP-----------------------------------------------------------------------------------------------------------------------------------------FIDXMLDRLARHEYY-C--FLDDYSGYNQIAIATEDQEK-TTFTCP--YGTF-ALR-RMPFGLCNAPA--TFXRCMM---AI-FLDMMEQIIEVFMD----DFSIFRTSFDDCLIKLALVLERCE----KTNLILNWEKCH-------------FM--VKK-----G------------------------------------------------------I----------------------------------------------------------------------------------------------------------------------------------------------------------------------------------------------------------------------------------------------------------------------VLGHRI-------SEKXIE------------------------------------VDRAKIKAIDKLLSLTTVKGV-----------------RSFLG----HAGFYRRFIKDFS---------------------------------------
>Ptr.gypsy.12
--------------------------------------------------------------LDAGVIYPISDSSXVSPVQVVPKK-GGM-TVVRDADNKLILTRTVTGXRICMDYXKLNKAT-----------------------------------------------------------------------------------------------------------------------------------------------------------------------------------------------------------------------------------------------------------------------------------------------------------------------------------------------------------------------------------------------------------------------------------------------------------------------------------------------------------------------------------------------------------------------------------------------------------------------------------------------------------------------------------------------------------------------------------------------------------------------------------------------------------------------------------------------------------------------------------------------------------------------------------------------------------------------------------------------------------------------------------------------------------------------------------------------------------------------------------------------------------------------------------------------------------------------------------------------------------------------------------------------------------------------------RKDHFPLP-----------------------------------------------------------------------------------------------------------------------------------------FIDXMLDRLARHEYY-C--FLDDYSGYNQIAIATEDQEK-TTFTCP--YGTF-ALR-RMPFGLCNAPA--TFXRCMM---AI-FLDMMEQIIEVFMD----DFSIFRTSFDDCLIKLALVLERCE----KTNLILNWEKCH-------------FM--VKK-----G------------------------------------------------------I----------------------------------------------------------------------------------------------------------------------------------------------------------------------------------------------------------------------------------------------------------------------VLGHRI-------SEKXIE------------------------------------VDRAKIKAIDKLLSLTTVKGV-----------------RSFLG----HAGFYRRFIKDFS---------------------------------------
>Ptr.gypsy.13
--------------------------------------------------------------LDAGVIYPISDSSXVSPVQVVPKK-GGM-TVVRDADNKLILTRTVTGXRICMDYXKLNKAT-----------------------------------------------------------------------------------------------------------------------------------------------------------------------------------------------------------------------------------------------------------------------------------------------------------------------------------------------------------------------------------------------------------------------------------------------------------------------------------------------------------------------------------------------------------------------------------------------------------------------------------------------------------------------------------------------------------------------------------------------------------------------------------------------------------------------------------------------------------------------------------------------------------------------------------------------------------------------------------------------------------------------------------------------------------------------------------------------------------------------------------------------------------------------------------------------------------------------------------------------------------------------------------------------------------------------------RKDHFPLP-----------------------------------------------------------------------------------------------------------------------------------------FIDXMLDRLARHEYY-C--FLDDYSGYNQIAIATEDQEK-TTFTCP--YGTF-ALR-RMPFGLCNAPA--TFXRCMM---AI-FLDMMEQIIEVFMD----DFSIFRTSFDDCLIKLALVLERCE----KTNLILNWEKCH-------------FM--VKK-----G------------------------------------------------------I----------------------------------------------------------------------------------------------------------------------------------------------------------------------------------------------------------------------------------------------------------------------VLGHRI-------SEKXIE------------------------------------VDRAKIKAIDKLLSLTTVKGV-----------------RSFLG----HAGFYRRFIKDFS---------------------------------------
>Ptr.gypsy.14
--------------------------------------------------------------LDAGVIYPISDSSXVSPVQVVPKK-GGM-TVVRDADNKLILTRTVTGXRICMDYXKLNKAT-----------------------------------------------------------------------------------------------------------------------------------------------------------------------------------------------------------------------------------------------------------------------------------------------------------------------------------------------------------------------------------------------------------------------------------------------------------------------------------------------------------------------------------------------------------------------------------------------------------------------------------------------------------------------------------------------------------------------------------------------------------------------------------------------------------------------------------------------------------------------------------------------------------------------------------------------------------------------------------------------------------------------------------------------------------------------------------------------------------------------------------------------------------------------------------------------------------------------------------------------------------------------------------------------------------------------------RKDHFPLP-----------------------------------------------------------------------------------------------------------------------------------------FIDXMLDRLARHEYY-C--FLDDYSGYNQIAIATEDQEK-TTFTCP--YGTF-ALR-RMPFGLCNAPA--TFXRCMM---AI-FLDMMEQIIEVFMD----DFSIFRTSFDDCLIKLALVLERCE----KTNLILNWEKCH-------------FM--VKK-----G------------------------------------------------------I----------------------------------------------------------------------------------------------------------------------------------------------------------------------------------------------------------------------------------------------------------------------VLGHRI-------SEKXIE------------------------------------VDRAKIKAIDKLLSLTTVKGV-----------------RSFLG----HAGFYRRFIKDFS---------------------------------------
>Ptr.gypsy.15
--------------------------------------------------------------LDAGVIYPISDSSXVSPVQVVPKK-GGM-TVVRDADNKLILTRTVTGXRICMDYXKLNKAT-----------------------------------------------------------------------------------------------------------------------------------------------------------------------------------------------------------------------------------------------------------------------------------------------------------------------------------------------------------------------------------------------------------------------------------------------------------------------------------------------------------------------------------------------------------------------------------------------------------------------------------------------------------------------------------------------------------------------------------------------------------------------------------------------------------------------------------------------------------------------------------------------------------------------------------------------------------------------------------------------------------------------------------------------------------------------------------------------------------------------------------------------------------------------------------------------------------------------------------------------------------------------------------------------------------------------------RKDHFPLP-----------------------------------------------------------------------------------------------------------------------------------------FIDXMLDRLARHEYY-C--FLDDYSGYNQIAIATEDQEK-TTFTCP--YGTF-ALR-RMPFGLCNAPA--TFXRCMM---AI-FLDMMEQIIEVFMD----DFSIFRTSFDDCLIKLALVLERCE----KTNLILNWEKCH-------------FM--VKK-----G------------------------------------------------------I----------------------------------------------------------------------------------------------------------------------------------------------------------------------------------------------------------------------------------------------------------------------VLGHRI-------SEKXIE------------------------------------VDRAKIKAIDKLLSLTTVKGV-----------------RSFLG----HAGFYRRFIKDFS---------------------------------------
>Ptr.gypsy.16
--------------------------------------------------------------LDAGVIYPISDSSXVSPVQVVPKK-GGM-TVVRDADNKLILTRTVTGXRICMDYXKLNKAT-----------------------------------------------------------------------------------------------------------------------------------------------------------------------------------------------------------------------------------------------------------------------------------------------------------------------------------------------------------------------------------------------------------------------------------------------------------------------------------------------------------------------------------------------------------------------------------------------------------------------------------------------------------------------------------------------------------------------------------------------------------------------------------------------------------------------------------------------------------------------------------------------------------------------------------------------------------------------------------------------------------------------------------------------------------------------------------------------------------------------------------------------------------------------------------------------------------------------------------------------------------------------------------------------------------------------------RKDHFPLP-----------------------------------------------------------------------------------------------------------------------------------------FIDXMLDRLARHEYY-C--FLDDYSGYNQIAIATEDQEK-TTFTCP--YGTF-ALR-RMPFGLCNAPA--TFXRCMM---AI-FLDMMEQIIEVFMD----DFSIFRTSFDDCLIKLALVLERCE----KTNLILNWEKCH-------------FM--VKK-----G------------------------------------------------------I----------------------------------------------------------------------------------------------------------------------------------------------------------------------------------------------------------------------------------------------------------------------VLGHRI-------SEKXIE------------------------------------VDRAKIKAIDKLLSLTTVKGV-----------------RSFLG----HAGFYRRFIKDFS---------------------------------------
>Ptr.gypsy.17
--------------------------------------------------------------LDAGVIYPISDSSXVSPVQVVPKK-GGM-TVVRDADNKLILTRTVTGXRICMDYXKLNKAT-----------------------------------------------------------------------------------------------------------------------------------------------------------------------------------------------------------------------------------------------------------------------------------------------------------------------------------------------------------------------------------------------------------------------------------------------------------------------------------------------------------------------------------------------------------------------------------------------------------------------------------------------------------------------------------------------------------------------------------------------------------------------------------------------------------------------------------------------------------------------------------------------------------------------------------------------------------------------------------------------------------------------------------------------------------------------------------------------------------------------------------------------------------------------------------------------------------------------------------------------------------------------------------------------------------------------------RKDHFPLP-----------------------------------------------------------------------------------------------------------------------------------------FIDXMLDRLARHEYY-C--FLDDYSGYNQIAIATEDQEK-TTFTCP--YGTF-ALR-RMPFGLCNAPA--TFXRCMM---AI-FLDMMEQIIEVFMD----DFSIFRTSFDDCLIKLALVLERCE----KTNLILNWEKCH-------------FM--VKK-----G------------------------------------------------------I----------------------------------------------------------------------------------------------------------------------------------------------------------------------------------------------------------------------------------------------------------------------VLGHRI-------SEKXIE------------------------------------VDRAKIKAIDKLLSLTTVKGV-----------------RSFLG----HAGFYRRFIKDFS---------------------------------------
>Ptr.gypsy.18
--------------------------------------------------------------LDAGVIYPISDSSXVSPVQVVPKK-GGM-TVVRDADNKLILTRTVTGXRICMDYXKLNKAT-----------------------------------------------------------------------------------------------------------------------------------------------------------------------------------------------------------------------------------------------------------------------------------------------------------------------------------------------------------------------------------------------------------------------------------------------------------------------------------------------------------------------------------------------------------------------------------------------------------------------------------------------------------------------------------------------------------------------------------------------------------------------------------------------------------------------------------------------------------------------------------------------------------------------------------------------------------------------------------------------------------------------------------------------------------------------------------------------------------------------------------------------------------------------------------------------------------------------------------------------------------------------------------------------------------------------------RKDHFPLP-----------------------------------------------------------------------------------------------------------------------------------------FIDXMLDRLARHEYY-C--FLDDYSGYNQIAIATEDQEK-TTFTCP--YGTF-ALR-RMPFGLCNAPA--TFXRCMM---AI-FLDMMEQIIEVFMD----DFSIFRTSFDDCLIKLALVLERCE----KTNLILNWEKCH-------------FM--VKK-----G------------------------------------------------------I----------------------------------------------------------------------------------------------------------------------------------------------------------------------------------------------------------------------------------------------------------------------VLGHRI-------SEKXIE------------------------------------VDRAKIKAIDKLLSLTTVKGV-----------------RSFLG----HAGFYRRFIKDFS---------------------------------------
>Ptr.gypsy.19
--------------------------------------------------------------LDAGVIYPISDSSXVSPVQVVPKK-GGM-TVVRDADNKLILTRTVTGXRICMDYXKLNKAT-----------------------------------------------------------------------------------------------------------------------------------------------------------------------------------------------------------------------------------------------------------------------------------------------------------------------------------------------------------------------------------------------------------------------------------------------------------------------------------------------------------------------------------------------------------------------------------------------------------------------------------------------------------------------------------------------------------------------------------------------------------------------------------------------------------------------------------------------------------------------------------------------------------------------------------------------------------------------------------------------------------------------------------------------------------------------------------------------------------------------------------------------------------------------------------------------------------------------------------------------------------------------------------------------------------------------------RKDHFPLP-----------------------------------------------------------------------------------------------------------------------------------------FIDXMLDRLARHEYY-C--FLDDYSGYNQIAIATEDQEK-TTFTCP--YGTF-ALR-RMPFGLCNAPA--TFXRCMM---AI-FLDMMEQIIEVFMD----DFSIFRTSFDDCLIKLALVLERCE----KTNLILNWEKCH-------------FM--VKK-----G------------------------------------------------------I----------------------------------------------------------------------------------------------------------------------------------------------------------------------------------------------------------------------------------------------------------------------VLGHRI-------SEKXIE------------------------------------VDRAKIKAIDKLLSLTTVKGV-----------------RSFLG----HAGFYRRFIKDFS---------------------------------------
>Ptr.gypsy.2
--------------------------------------------------------------LDAGVIYPISDSSXVSPVQVVPKK-GGM-TVVRDADNKLILTRTVTGXRICMDYXKLNKAT-----------------------------------------------------------------------------------------------------------------------------------------------------------------------------------------------------------------------------------------------------------------------------------------------------------------------------------------------------------------------------------------------------------------------------------------------------------------------------------------------------------------------------------------------------------------------------------------------------------------------------------------------------------------------------------------------------------------------------------------------------------------------------------------------------------------------------------------------------------------------------------------------------------------------------------------------------------------------------------------------------------------------------------------------------------------------------------------------------------------------------------------------------------------------------------------------------------------------------------------------------------------------------------------------------------------------------RKDHFPLP-----------------------------------------------------------------------------------------------------------------------------------------FIDXMLDRLARHEYY-C--FLDDYSGYNQIAIATEDQEK-TTFTCP--YGTF-ALR-RMPFGLCNAPA--TFXRCMM---AI-FLDMMEQIIEVFMD----DFSIFRTSFDDCLIKLALVLERCE----KTNLILNWEKCH-------------FM--VKK-----G------------------------------------------------------I----------------------------------------------------------------------------------------------------------------------------------------------------------------------------------------------------------------------------------------------------------------------VLGHRI-------SEKXIE------------------------------------VDRAKIKAIDKLLSLTTVKGV-----------------RSFLG----HAGFYRRFIKDFS---------------------------------------
>Ptr.gypsy.20
--------------------------------------------------------------LDAGVIYPISDSSXVSPVQVVPKK-GGM-TVVRDADNKLILTRTVTGXRICMDYXKLNKAT-----------------------------------------------------------------------------------------------------------------------------------------------------------------------------------------------------------------------------------------------------------------------------------------------------------------------------------------------------------------------------------------------------------------------------------------------------------------------------------------------------------------------------------------------------------------------------------------------------------------------------------------------------------------------------------------------------------------------------------------------------------------------------------------------------------------------------------------------------------------------------------------------------------------------------------------------------------------------------------------------------------------------------------------------------------------------------------------------------------------------------------------------------------------------------------------------------------------------------------------------------------------------------------------------------------------------------RKDHFPLP-----------------------------------------------------------------------------------------------------------------------------------------FIDXMLDRLARHEYY-C--FLDDYSGYNQIAIATEDQEK-TTFTCP--YGTF-ALR-RMPFGLCNAPA--TFXRCMM---AI-FLDMMEQIIEVFMD----DFSIFRTSFDDCLIKLALVLERCE----KTNLILNWEKCH-------------FM--VKK-----G------------------------------------------------------I----------------------------------------------------------------------------------------------------------------------------------------------------------------------------------------------------------------------------------------------------------------------VLGHRI-------SEKXIE------------------------------------VDRAKIKAIDKLLSLTTVKGV-----------------RSFLG----HAGFYRRFIKDFS---------------------------------------
>Ptr.gypsy.21
--------------------------------------------------------------LDAGVIYPISDSSXVSPVQVVPKK-GGM-TVVRDADNKLILTRTVTGXRICMDYXKLNKAT-----------------------------------------------------------------------------------------------------------------------------------------------------------------------------------------------------------------------------------------------------------------------------------------------------------------------------------------------------------------------------------------------------------------------------------------------------------------------------------------------------------------------------------------------------------------------------------------------------------------------------------------------------------------------------------------------------------------------------------------------------------------------------------------------------------------------------------------------------------------------------------------------------------------------------------------------------------------------------------------------------------------------------------------------------------------------------------------------------------------------------------------------------------------------------------------------------------------------------------------------------------------------------------------------------------------------------RKDHFPLP-----------------------------------------------------------------------------------------------------------------------------------------FIDXMLDRLARHEYY-C--FLDDYSGYNQIAIATEDQEK-TTFTCP--YGTF-ALR-RMPFGLCNAPA--TFXRCMM---AI-FLDMMEQIIEVFMD----DFSIFRTSFDDCLIKLALVLERCE----KTNLILNWEKCH-------------FM--VKK-----G------------------------------------------------------I----------------------------------------------------------------------------------------------------------------------------------------------------------------------------------------------------------------------------------------------------------------------VLGHRI-------SEKXIE------------------------------------VDRAKIKAIDKLLSLTTVKGV-----------------RSFLG----HAGFYRRFIKDFS---------------------------------------
>Ptr.gypsy.22
--------------------------------------------------------------LDAGVIYPISDSSXVSPVQVVPKK-GGM-TVVRDADNKLILTRTVTGXRICMDYXKLNKAT-----------------------------------------------------------------------------------------------------------------------------------------------------------------------------------------------------------------------------------------------------------------------------------------------------------------------------------------------------------------------------------------------------------------------------------------------------------------------------------------------------------------------------------------------------------------------------------------------------------------------------------------------------------------------------------------------------------------------------------------------------------------------------------------------------------------------------------------------------------------------------------------------------------------------------------------------------------------------------------------------------------------------------------------------------------------------------------------------------------------------------------------------------------------------------------------------------------------------------------------------------------------------------------------------------------------------------RKDHFPLP-----------------------------------------------------------------------------------------------------------------------------------------FIDXMLDRLARHEYY-C--FLDDYSGYNQIAIATEDQEK-TTFTCP--YGTF-ALR-RMPFGLCNAPA--TFXRCMM---AI-FLDMMEQIIEVFMD----DFSIFRTSFDDCLIKLALVLERCE----KTNLILNWEKCH-------------FM--VKK-----G------------------------------------------------------I----------------------------------------------------------------------------------------------------------------------------------------------------------------------------------------------------------------------------------------------------------------------VLGHRI-------SEKXIE------------------------------------VDRAKIKAIDKLLSLTTVKGV-----------------RSFLG----HAGFYRRFIKDFS---------------------------------------
>Ptr.gypsy.23
--------------------------------------------------------------LDAGVIYPISDSSXVSPVQVVPKK-GGM-TVVRDADNKLILTRTVTGXRICMDYXKLNKAT-----------------------------------------------------------------------------------------------------------------------------------------------------------------------------------------------------------------------------------------------------------------------------------------------------------------------------------------------------------------------------------------------------------------------------------------------------------------------------------------------------------------------------------------------------------------------------------------------------------------------------------------------------------------------------------------------------------------------------------------------------------------------------------------------------------------------------------------------------------------------------------------------------------------------------------------------------------------------------------------------------------------------------------------------------------------------------------------------------------------------------------------------------------------------------------------------------------------------------------------------------------------------------------------------------------------------------RKDHFPLP-----------------------------------------------------------------------------------------------------------------------------------------FIDXMLDRLARHEYY-C--FLDDYSGYNQIAIATEDQEK-TTFTCP--YGTF-ALR-RMPFGLCNAPA--TFXRCMM---AI-FLDMMEQIIEVFMD----DFSIFRTSFDDCLIKLALVLERCE----KTNLILNWEKCH-------------FM--VKK-----G------------------------------------------------------I----------------------------------------------------------------------------------------------------------------------------------------------------------------------------------------------------------------------------------------------------------------------VLGHRI-------SEKXIE------------------------------------VDRAKIKAIDKLLSLTTVKGV-----------------RSFLG----HAGFYRRFIKDFS---------------------------------------
>Ptr.gypsy.24
--------------------------------------------------------------LDAGVIYPISDSSXVSPVQVVPKK-GGM-TVVRDADNKLILTRTVTGXRICMDYXKLNKAT-----------------------------------------------------------------------------------------------------------------------------------------------------------------------------------------------------------------------------------------------------------------------------------------------------------------------------------------------------------------------------------------------------------------------------------------------------------------------------------------------------------------------------------------------------------------------------------------------------------------------------------------------------------------------------------------------------------------------------------------------------------------------------------------------------------------------------------------------------------------------------------------------------------------------------------------------------------------------------------------------------------------------------------------------------------------------------------------------------------------------------------------------------------------------------------------------------------------------------------------------------------------------------------------------------------------------------RKDHFPLP-----------------------------------------------------------------------------------------------------------------------------------------FIDXMLDRLARHEYY-C--FLDDYSGYNQIAIATEDQEK-TTFTCP--YGTF-ALR-RMPFGLCNAPA--TFXRCMM---AI-FLDMMEQIIEVFMD----DFSIFRTSFDDCLIKLALVLERCE----KTNLILNWEKCH-------------FM--VKK-----G------------------------------------------------------I----------------------------------------------------------------------------------------------------------------------------------------------------------------------------------------------------------------------------------------------------------------------VLGHRI-------SEKXIE------------------------------------VDRAKIKAIDKLLSLTTVKGV-----------------RSFLG----HAGFYRRFIKDFS---------------------------------------
>Ptr.gypsy.25
--------------------------------------------------------------LDAGVIYPISDSSXVSPVQVVPKK-GGM-TVVRDADNKLILTRTVTGXRICMDYXKLNKAT-----------------------------------------------------------------------------------------------------------------------------------------------------------------------------------------------------------------------------------------------------------------------------------------------------------------------------------------------------------------------------------------------------------------------------------------------------------------------------------------------------------------------------------------------------------------------------------------------------------------------------------------------------------------------------------------------------------------------------------------------------------------------------------------------------------------------------------------------------------------------------------------------------------------------------------------------------------------------------------------------------------------------------------------------------------------------------------------------------------------------------------------------------------------------------------------------------------------------------------------------------------------------------------------------------------------------------RKDHFPLP-----------------------------------------------------------------------------------------------------------------------------------------FIDXMLDRLARHEYY-C--FLDDYSGYNQIAIATEDQEK-TTFTCP--YGTF-ALR-RMPFGLCNAPA--TFXRCMM---AI-FLDMMEQIIEVFMD----DFSIFRTSFDDCLIKLALVLERCE----KTNLILNWEKCH-------------FM--VKK-----G------------------------------------------------------I----------------------------------------------------------------------------------------------------------------------------------------------------------------------------------------------------------------------------------------------------------------------VLGHRI-------SEKXIE------------------------------------VDRAKIKAIDKLLSLTTVKGV-----------------RSFLG----HAGFYRRFIKDFS---------------------------------------
>Ptr.gypsy.26
------------------------------IPLKEGSQPVNLRPYRYLGLQKDVLEKMVEEMLGTGIIRP-SNNPFASPVVLVKKK-DST-------------------WRLCVDYRALNKLT-----------------------------------------------------------------------------------------------------------------------------------------------------------------------------------------------------------------------------------------------------------------------------------------------------------------------------------------------------------------------------------------------------------------------------------------------------------------------------------------------------------------------------------------------------------------------------------------------------------------------------------------------------------------------------------------------------------------------------------------------------------------------------------------------------------------------------------------------------------------------------------------------------------------------------------------------------------------------------------------------------------------------------------------------------------------------------------------------------------------------------------------------------------------------------------------------------------------------------------------------------------------------------------------------------------------------------IKDKYPIP-----------------------------------------------------------------------------------------------------------------------------------------VVEELLEELVGATIF-S--KIDLRSGYHQIRMGSREEFK-TAFRTH--NGHY-EFL-VMPFGLTNAPA--TFQSLMN---EI-FRTHLMKFILVFFD----DILIYSKTSAAHYEHLQTVFDLLR----IHQLVAKESKCS-------------FG--SEQ-----V------------------------------------------------------E----------------------------------------------------------------------------------------------------------------------------------------------------------------------------------------------------------------------------------------------------------------------YLGHII-------SKYGVA------------------------------------TDPNKIKAIIEWLLPRNLRQL-----------------RGFLG----LTGYYRRFVKGYGSICKPLTQLLKKD-AFGWNL-------------------
>Ptr.gypsy.27
--------------------------------------------------------------LDNGIIYPISDSKWVSPTQVVPKK-SGV-TVITNEKNELIPTRTITDWRMCIDYRKLNSMT-----------------------------------------------------------------------------------------------------------------------------------------------------------------------------------------------------------------------------------------------------------------------------------------------------------------------------------------------------------------------------------------------------------------------------------------------------------------------------------------------------------------------------------------------------------------------------------------------------------------------------------------------------------------------------------------------------------------------------------------------------------------------------------------------------------------------------------------------------------------------------------------------------------------------------------------------------------------------------------------------------------------------------------------------------------------------------------------------------------------------------------------------------------------------------------------------------------------------------------------------------------------------------------------------------------------------------RKDHFPLP-----------------------------------------------------------------------------------------------------------------------------------------FMDQILERVADHEFY-C--FLDSYSSYNQIEIVLEDQEK-TTFTCP--FGTF-AYR-RIPFGLCNAPA--TFQRCML---SI-FSDMVERFLEIFMD----DFSVFGDSFDDCLTNLEKVLSKCE----EKNLVLNLEKYH-------------FI--VIN-----S------------------------------------------------------I----------------------------------------------------------------------------------------------------------------------------------------------------------------------------------------------------------------------------------------------------------------------VLGHIV-------SSKGIE------------------------------------VDKSKIELIANLPTPKSVKDV-----------------RSFLG----HAGFYRRFIKDFS---------------------------------------
>Ptr.gypsy.28
--------------------------------------------------------------LDAGVIYPISDSSXVSPVQVVPKK-GGM-TVVRDADNKLILTRTVTGXRICMDYXKLNKAT-----------------------------------------------------------------------------------------------------------------------------------------------------------------------------------------------------------------------------------------------------------------------------------------------------------------------------------------------------------------------------------------------------------------------------------------------------------------------------------------------------------------------------------------------------------------------------------------------------------------------------------------------------------------------------------------------------------------------------------------------------------------------------------------------------------------------------------------------------------------------------------------------------------------------------------------------------------------------------------------------------------------------------------------------------------------------------------------------------------------------------------------------------------------------------------------------------------------------------------------------------------------------------------------------------------------------------RKDHFPLP-----------------------------------------------------------------------------------------------------------------------------------------FIDXMLDRLARHEYY-C--FLDDYSGYNQIAIATEDQEK-TTFTCP--YGTF-ALR-RMPFGLCNAPA--TFXRCMM---AI-FLDMMEQIIEVFMD----DFSIFRTSFDDCLIKLALVLERCE----KTNLILNWEKCH-------------FM--VKK-----G------------------------------------------------------I----------------------------------------------------------------------------------------------------------------------------------------------------------------------------------------------------------------------------------------------------------------------VLGHRI-------SEKXIE------------------------------------VDRAKIKAIDKLLSLTTVKGV-----------------RSFLG----HAGFYRRFIKDFS---------------------------------------
>Ptr.gypsy.29
-----------------------------------------------------------------------------------PRK-DGT-------------------WRMCV----VNNIT-----------------------------------------------------------------------------------------------------------------------------------------------------------------------------------------------------------------------------------------------------------------------------------------------------------------------------------------------------------------------------------------------------------------------------------------------------------------------------------------------------------------------------------------------------------------------------------------------------------------------------------------------------------------------------------------------------------------------------------------------------------------------------------------------------------------------------------------------------------------------------------------------------------------------------------------------------------------------------------------------------------------------------------------------------------------------------------------------------------------------------------------------------------------------------------------------------------------------------------------------------------------------------------------------------------------------------VKYXHLIP-----------------------------------------------------------------------------------------------------------------------------------------RLDDMQDELHGSCFF-S--KINLKSGYHQIRMKEGDEWE-TAFKTK--HGLY-EWL-VMPFGLTNTPS--MFMCLMN---DV-LRAFIGKFIVVYFD----DILIYNKNLNEHLGHLRNLLSVLR----SEQVFANLKKCT-------------FC--MEK-----I------------------------------------------------------V----------------------------------------------------------------------------------------------------------------------------------------------------------------------------------------------------------------------------------------------------------------------FLGYVV-------T--------------------------------------------------------------------------------------------------------------------------------------------
>Ptr.gypsy.3
--------------------------------------------------------------LDAGVIYPISDSSXVSPVQVVPKK-GGM-TVVRDADNKLILTRTVTGXRICMDYXKLNKAT-----------------------------------------------------------------------------------------------------------------------------------------------------------------------------------------------------------------------------------------------------------------------------------------------------------------------------------------------------------------------------------------------------------------------------------------------------------------------------------------------------------------------------------------------------------------------------------------------------------------------------------------------------------------------------------------------------------------------------------------------------------------------------------------------------------------------------------------------------------------------------------------------------------------------------------------------------------------------------------------------------------------------------------------------------------------------------------------------------------------------------------------------------------------------------------------------------------------------------------------------------------------------------------------------------------------------------RKDHFPLP-----------------------------------------------------------------------------------------------------------------------------------------FIDXMLDRLARHEYY-C--FLDDYSGYNQIAIATEDQEK-TTFTCP--YGTF-ALR-RMPFGLCNAPA--TFXRCMM---AI-FLDMMEQIIEVFMD----DFSIFRTSFDDCLIKLALVLERCE----KTNLILNWEKCH-------------FM--VKK-----G------------------------------------------------------I----------------------------------------------------------------------------------------------------------------------------------------------------------------------------------------------------------------------------------------------------------------------VLGHRI-------SEKXIE------------------------------------VDRAKIKAIDKLLSLTTVKGV-----------------RSFLG----HAGFYRRFIKDFS---------------------------------------
>Ptr.gypsy.30
-----------------------------QIDFVPGASIPNRPAYTSNPEETKELQRQVGELMSKGYIRE-SMSPCSVPMLLVLKK-DKT-------------------WRMCVDCRAINNIT-----------------------------------------------------------------------------------------------------------------------------------------------------------------------------------------------------------------------------------------------------------------------------------------------------------------------------------------------------------------------------------------------------------------------------------------------------------------------------------------------------------------------------------------------------------------------------------------------------------------------------------------------------------------------------------------------------------------------------------------------------------------------------------------------------------------------------------------------------------------------------------------------------------------------------------------------------------------------------------------------------------------------------------------------------------------------------------------------------------------------------------------------------------------------------------------------------------------------------------------------------------------------------------------------------------------------------VKYRHPIP-----------------------------------------------------------------------------------------------------------------------------------------RLDDMLDELHGSKLF-S--KIDLKSGYLQIRMKEGDEWK-TAFKNK--YSLY-EWL-VMPFGLTNAPS--TFMRLMN---HV-LRAFIGKFVVVYFD----DILIYSKEIDEHISHLRQVLDVLR----KESLYVNLKKCD-------------FC--MDR-----I------------------------------------------------------V----------------------------------------------------------------------------------------------------------------------------------------------------------------------------------------------------------------------------------------------------------------------FLGYVV-------SLKGIK------------------------------------MNEAKVKAIQEWPTPKSITKV-----------------RSFHG----LASFYRRFVKDFSTIACPLTEIVKKAVGFKW---------------------
>Ptr.gypsy.31
--------------------------------------------------------------LDAGVIYPISDSSXVSPVQVVPKK-GGM-TVVRDADNKLILTRTVTGXRICMDYXKLNKAT-----------------------------------------------------------------------------------------------------------------------------------------------------------------------------------------------------------------------------------------------------------------------------------------------------------------------------------------------------------------------------------------------------------------------------------------------------------------------------------------------------------------------------------------------------------------------------------------------------------------------------------------------------------------------------------------------------------------------------------------------------------------------------------------------------------------------------------------------------------------------------------------------------------------------------------------------------------------------------------------------------------------------------------------------------------------------------------------------------------------------------------------------------------------------------------------------------------------------------------------------------------------------------------------------------------------------------RKDHFPLP-----------------------------------------------------------------------------------------------------------------------------------------FIDXMLDRLARHEYY-C--FLDDYSGYNQIAIATEDQEK-TTFTCP--YGTF-ALR-RMPFGLCNAPA--TFXRCMM---AI-FLDMMEQIIEVFMD----DFSIFRTSFDDCLIKLALVLERCE----KTNLILNWEKCH-------------FM--VKK-----G------------------------------------------------------I----------------------------------------------------------------------------------------------------------------------------------------------------------------------------------------------------------------------------------------------------------------------VLGHRI-------SEKXIE------------------------------------VDRAKIKAIDKLLSLTTVKGV-----------------RSFLG----HAGFYRRFIKDFS---------------------------------------
>Ptr.gypsy.32
--------------------------------------------------------------LKLGFIRS-STGPFSSPVLLVKKK-DGI-------------------WRFCTDYRALNDVT-----------------------------------------------------------------------------------------------------------------------------------------------------------------------------------------------------------------------------------------------------------------------------------------------------------------------------------------------------------------------------------------------------------------------------------------------------------------------------------------------------------------------------------------------------------------------------------------------------------------------------------------------------------------------------------------------------------------------------------------------------------------------------------------------------------------------------------------------------------------------------------------------------------------------------------------------------------------------------------------------------------------------------------------------------------------------------------------------------------------------------------------------------------------------------------------------------------------------------------------------------------------------------------------------------------------------------IKDRFLIP-----------------------------------------------------------------------------------------------------------------------------------------TIDDMLDERYGAVFF-T--KLDLTVGYHXVRVSPTNIHK-TAFRTH--NGHY-EYL-VMPFGLCNAPS--TFQAIMN---SI-FRPYLRKFVLVFFD----DILIYSPNWTMHLEHVRKTFEILW----QYXFFAKLKKCA-------------FD--WQE-----L------------------------------------------------------E----------------------------------------------------------------------------------------------------------------------------------------------------------------------------------------------------------------------------------------------------------------------YLCHII-------TPNGVK------------------------------------VDQAKIQAMLNWSRPTNISEL-----------------RGFLG----LTGYYRKFVRNYG---------------------------------------
>Ptr.gypsy.33
--------------------------------------------------------------LDAGVIYPISDSSXVSPVQVVPKK-GGM-TVVRDADNKLILTRTVTGXRICMDYXKLNKAT-----------------------------------------------------------------------------------------------------------------------------------------------------------------------------------------------------------------------------------------------------------------------------------------------------------------------------------------------------------------------------------------------------------------------------------------------------------------------------------------------------------------------------------------------------------------------------------------------------------------------------------------------------------------------------------------------------------------------------------------------------------------------------------------------------------------------------------------------------------------------------------------------------------------------------------------------------------------------------------------------------------------------------------------------------------------------------------------------------------------------------------------------------------------------------------------------------------------------------------------------------------------------------------------------------------------------------RKDHFPLP-----------------------------------------------------------------------------------------------------------------------------------------FIDXMLDRLARHEYY-C--FLDDYSGYNQIAIATEDQEK-TTFTCP--YGTF-ALR-RMPFGLCNAPA--TFXRCMM---AI-FLDMMEQIIEVFMD----DFSIFRTSFDDCLIKLALVLERCE----KTNLILNWEKCH-------------FM--VKK-----G------------------------------------------------------I----------------------------------------------------------------------------------------------------------------------------------------------------------------------------------------------------------------------------------------------------------------------VLGHRI-------SEKXIE------------------------------------VDRAKIKAIDKLLSLTTVKGV-----------------RSFLG----HAGFYRRFIKDFS---------------------------------------
>Ptr.gypsy.34
--------------------------------------------------------------MMKGYIRE-SMSPCGLLVLLVPKK-DGT-------------------WRMCVNCRAINNIT-----------------------------------------------------------------------------------------------------------------------------------------------------------------------------------------------------------------------------------------------------------------------------------------------------------------------------------------------------------------------------------------------------------------------------------------------------------------------------------------------------------------------------------------------------------------------------------------------------------------------------------------------------------------------------------------------------------------------------------------------------------------------------------------------------------------------------------------------------------------------------------------------------------------------------------------------------------------------------------------------------------------------------------------------------------------------------------------------------------------------------------------------------------------------------------------------------------------------------------------------------------------------------------------------------------------------------VKYXHPIP-----------------------------------------------------------------------------------------------------------------------------------------RLDDMLDELHRSSSF-S--KIDLKSGYHQIRMKEGDEWK-TAFKTK--HGSY-EWI-VMPFGLTNAPS--TFMHLMN---HVCVRLXVSLLLCILM-----TFXFIARTXMSILIICVMYLVYCV----VSNCMLILRSVP-------------FT--WRQ------------------------------------------------------------L----------------------------------------------------------------------------------------------------------------------------------------------------------------------------------------------------------------------------------------------------------------------CFSAMS-------XLRRV-------------------------------------LRWTRRKLTPSGIGLHQNRXV-----------------RXFSW----TCXFLXKVCEGF----------------------------------------
>Ptr.gypsy.35
--------------------------------------------------------------LDAGVIYPISDSSXVSPVQVVPKK-GGM-TVVRDADNKLILTRTVTGXRICMDYXKLNKAT-----------------------------------------------------------------------------------------------------------------------------------------------------------------------------------------------------------------------------------------------------------------------------------------------------------------------------------------------------------------------------------------------------------------------------------------------------------------------------------------------------------------------------------------------------------------------------------------------------------------------------------------------------------------------------------------------------------------------------------------------------------------------------------------------------------------------------------------------------------------------------------------------------------------------------------------------------------------------------------------------------------------------------------------------------------------------------------------------------------------------------------------------------------------------------------------------------------------------------------------------------------------------------------------------------------------------------RKDHFPLP-----------------------------------------------------------------------------------------------------------------------------------------FIDXMLDRLARHEYY-C--FLDDYSGYNQIAIATEDQEK-TTFTCP--YGTF-ALR-RMPFGLCNAPA--TFXRCMM---AI-FLDMMEQIIEVFMD----DFSIFRTSFDDCLIKLALVLERCE----KTNLILNWEKCH-------------FM--VKK-----G------------------------------------------------------I----------------------------------------------------------------------------------------------------------------------------------------------------------------------------------------------------------------------------------------------------------------------VLGHRI-------SEKXIE------------------------------------VDRAKIKAIDKLLSLTTVKGV-----------------RSFLG----HAGFYRRFIKDFS---------------------------------------
>Ptr.gypsy.36
--------------------------------------------------------------LDAGVIYPISDSSXVSPVQVVPKK-GGM-TVVRDADNKLILTRTVTGXRICMDYXKLNKAT-----------------------------------------------------------------------------------------------------------------------------------------------------------------------------------------------------------------------------------------------------------------------------------------------------------------------------------------------------------------------------------------------------------------------------------------------------------------------------------------------------------------------------------------------------------------------------------------------------------------------------------------------------------------------------------------------------------------------------------------------------------------------------------------------------------------------------------------------------------------------------------------------------------------------------------------------------------------------------------------------------------------------------------------------------------------------------------------------------------------------------------------------------------------------------------------------------------------------------------------------------------------------------------------------------------------------------RKDHFPLP-----------------------------------------------------------------------------------------------------------------------------------------FIDXMLDRLARHEYY-C--FLDDYSGYNQIAIATEDQEK-TTFTCP--YGTF-ALR-RMPFGLCNAPA--TFXRCMM---AI-FLDMMEQIIEVFMD----DFSIFRTSFDDCLIKLALVLERCE----KTNLILNWEKCH-------------FM--VKK-----G------------------------------------------------------I----------------------------------------------------------------------------------------------------------------------------------------------------------------------------------------------------------------------------------------------------------------------VLGHRI-------SEKXIE------------------------------------VDRAKIKAIDKLLSLTTVKGV-----------------RSFLG----HAGFYRRFIKDFS---------------------------------------
>Ptr.gypsy.37
------VREFQDVFPEELPGLPPVREIEVSIETILGVSPIAQSPYRMAPMELAELKVQLQELLDKGFIRP-SNSPWGAPVLFVKKK-DGT-------------------LRLCIDYRQLNKVT-----------------------------------------------------------------------------------------------------------------------------------------------------------------------------------------------------------------------------------------------------------------------------------------------------------------------------------------------------------------------------------------------------------------------------------------------------------------------------------------------------------------------------------------------------------------------------------------------------------------------------------------------------------------------------------------------------------------------------------------------------------------------------------------------------------------------------------------------------------------------------------------------------------------------------------------------------------------------------------------------------------------------------------------------------------------------------------------------------------------------------------------------------------------------------------------------------------------------------------------------------------------------------------------------------------------------------VKNRYPLP-----------------------------------------------------------------------------------------------------------------------------------------RIDDLFDQLKGARVF-S--KIDLRSGYHQLRIKEQDIQK-TAFRTR--YGHY-EFL-VMPFGLTNAPA--MFMDLMN---RV-FRPYLDQYVVVFID----DILVYSNSHLEHEQHLRVVLQTLR----ENQLYAKLDKCE-------------FW--LEE-----V------------------------------------------------------V----------------------------------------------------------------------------------------------------------------------------------------------------------------------------------------------------------------------------------------------------------------------FLGHVI-------SAEGIF------------------------------------VDLRKVEVVLKWERPTNVTEI-----------------QSFLG----LAGYYRRFIEGFSTIASPLTKLTRKEVRFVW---------------------
>Ptr.gypsy.38
--------------------------------------------------------------LDAGVIYPISDSSXVSPVQVVPKK-GGM-TVVRDADNKLILTRTVTGXRICMDYXKLNKAT-----------------------------------------------------------------------------------------------------------------------------------------------------------------------------------------------------------------------------------------------------------------------------------------------------------------------------------------------------------------------------------------------------------------------------------------------------------------------------------------------------------------------------------------------------------------------------------------------------------------------------------------------------------------------------------------------------------------------------------------------------------------------------------------------------------------------------------------------------------------------------------------------------------------------------------------------------------------------------------------------------------------------------------------------------------------------------------------------------------------------------------------------------------------------------------------------------------------------------------------------------------------------------------------------------------------------------RKDHFPLP-----------------------------------------------------------------------------------------------------------------------------------------FIDXMLDRLARHEYY-C--FLDDYSGYNQIAIATEDQEK-TTFTCP--YGTF-ALR-RMPFGLCNAPA--TFXRCMM---AI-FLDMMEQIIEVFMD----DFSIFRTSFDDCLIKLALVLERCE----KTNLILNWEKCH-------------FM--VKK-----G------------------------------------------------------I----------------------------------------------------------------------------------------------------------------------------------------------------------------------------------------------------------------------------------------------------------------------VLGHRI-------SEKXIE------------------------------------VDRAKIKAIDKLLSLTTVKGV-----------------RSFLG----HAGFYRRFIKDFS---------------------------------------
>Ptr.gypsy.39
--------------------------------------------------------------LDAGVIYPISDSSXVSPVQVVPKK-GGM-TVVRDADNKLILTRTVTGXRICMDYXKLNKAT-----------------------------------------------------------------------------------------------------------------------------------------------------------------------------------------------------------------------------------------------------------------------------------------------------------------------------------------------------------------------------------------------------------------------------------------------------------------------------------------------------------------------------------------------------------------------------------------------------------------------------------------------------------------------------------------------------------------------------------------------------------------------------------------------------------------------------------------------------------------------------------------------------------------------------------------------------------------------------------------------------------------------------------------------------------------------------------------------------------------------------------------------------------------------------------------------------------------------------------------------------------------------------------------------------------------------------RKDHFPLP-----------------------------------------------------------------------------------------------------------------------------------------FIDXMLDRLARHEYY-C--FLDDYSGYNQIAIATEDQEK-TTFTCP--YGTF-ALR-RMPFGLCNAPA--TFXRCMM---AI-FLDMMEQIIEVFMD----DFSIFRTSFDDCLIKLALVLERCE----KTNLILNWEKCH-------------FM--VKK-----G------------------------------------------------------I----------------------------------------------------------------------------------------------------------------------------------------------------------------------------------------------------------------------------------------------------------------------VLGHRI-------SEKXIE------------------------------------VDRAKIKAIDKLLSLTTVKGV-----------------RSFLG----HAGFYRRFIKDFS---------------------------------------
>Ptr.gypsy.4
--------------------------------------------------------------LDAGVIYPISDSSXVSPVQVVPKK-GGM-TVVRDADNKLILTRTVTGXRICMDYXKLNKAT-----------------------------------------------------------------------------------------------------------------------------------------------------------------------------------------------------------------------------------------------------------------------------------------------------------------------------------------------------------------------------------------------------------------------------------------------------------------------------------------------------------------------------------------------------------------------------------------------------------------------------------------------------------------------------------------------------------------------------------------------------------------------------------------------------------------------------------------------------------------------------------------------------------------------------------------------------------------------------------------------------------------------------------------------------------------------------------------------------------------------------------------------------------------------------------------------------------------------------------------------------------------------------------------------------------------------------RKDHFPLP-----------------------------------------------------------------------------------------------------------------------------------------FIDXMLDRLARHEYY-C--FLDDYSGYNQIAIATEDQEK-TTFTCP--YGTF-ALR-RMPFGLCNAPA--TFXRCMM---AI-FLDMMEQIIEVFMD----DFSIFRTSFDDCLIKLALVLERCE----KTNLILNWEKCH-------------FM--VKK-----G------------------------------------------------------I----------------------------------------------------------------------------------------------------------------------------------------------------------------------------------------------------------------------------------------------------------------------VLGHRI-------SEKXIE------------------------------------VDRAKIKAIDKLLSLTTVKGV-----------------RSFLG----HAGFYRRFIKDFS---------------------------------------
>Ptr.gypsy.40
--------------------------------------------------------------LDAGVVYPITGSKWVAPIHMVPKK-TGI-TLVKNKNGDLIPTRISSGWRMCVDYRKLNLAT-----------------------------------------------------------------------------------------------------------------------------------------------------------------------------------------------------------------------------------------------------------------------------------------------------------------------------------------------------------------------------------------------------------------------------------------------------------------------------------------------------------------------------------------------------------------------------------------------------------------------------------------------------------------------------------------------------------------------------------------------------------------------------------------------------------------------------------------------------------------------------------------------------------------------------------------------------------------------------------------------------------------------------------------------------------------------------------------------------------------------------------------------------------------------------------------------------------------------------------------------------------------------------------------------------------------------------RKDHFPLP-----------------------------------------------------------------------------------------------------------------------------------------FMDHMLERLAGKSFY-C--FLDGYSGYNHIVINPEDQEK-TTFTCP--FGTY-TYR-RMPFGLCNAPA--TFQRCMM---SI-FFXLCXKNNXGFHG----XLHGVSXFFXXMSRKFIFDLEKVH----XNXPYLKLXKVL-------------FYGRTRN-----G-----------------------------------------------------------------------------------------------------------------------------------------------------------------------------------------------------------------------------------------------------------------------------------------------------------------------------SWACCV-----FTWIRGX-------------------------------------XSXNICYFIIALPLLREGNSF-------------------FSWPCRFLSMLYQRFL-------------------------------------------
>Ptr.gypsy.41
---------------------------------------IAQQPYRMAPTELNELKTQLQELLDKGFIRP-SNSPWGAPVLFVRKK-DGT-------------------HRLCIDYQQLNKIT-----------------------------------------------------------------------------------------------------------------------------------------------------------------------------------------------------------------------------------------------------------------------------------------------------------------------------------------------------------------------------------------------------------------------------------------------------------------------------------------------------------------------------------------------------------------------------------------------------------------------------------------------------------------------------------------------------------------------------------------------------------------------------------------------------------------------------------------------------------------------------------------------------------------------------------------------------------------------------------------------------------------------------------------------------------------------------------------------------------------------------------------------------------------------------------------------------------------------------------------------------------------------------------------------------------------------------MKNKYQLP-----------------------------------------------------------------------------------------------------------------------------------------RIDDLFDQLKGARAF-S--KIDLRSGYYQMKIKEADVAK-TAFRTR--YGHY-EFL-VLPFGLTNSPA--LFMDLMN---RV-FQPYLDKFVVIFID----DILVYSNSFEEHEEHLRQTLQTLR----DHQLYAKLSKCE-------------LW--LKR-----V------------------------------------------------------T----------------------------------------------------------------------------------------------------------------------------------------------------------------------------------------------------------------------------------------------------------------------FLGQVI-------SVEGVF------------------------------------RRPPKSQSSLEMGKTDFGHQN-----------------TXLPGTCRILSXIYRRFFPDYN----PFDPANSGTEGF-----------------------
>Ptr.gypsy.42
--------------------------------------------------------------LDAGVIYPISDSSXVSPVQVVPKK-GGM-TVVRDADNKLILTRTVTGXRICMDYXKLNKAT-----------------------------------------------------------------------------------------------------------------------------------------------------------------------------------------------------------------------------------------------------------------------------------------------------------------------------------------------------------------------------------------------------------------------------------------------------------------------------------------------------------------------------------------------------------------------------------------------------------------------------------------------------------------------------------------------------------------------------------------------------------------------------------------------------------------------------------------------------------------------------------------------------------------------------------------------------------------------------------------------------------------------------------------------------------------------------------------------------------------------------------------------------------------------------------------------------------------------------------------------------------------------------------------------------------------------------RKDHFPLP-----------------------------------------------------------------------------------------------------------------------------------------FIDXMLDRLARHEYY-C--FLDDYSGYNQIAIATEDQEK-TTFTCP--YGTF-ALR-RMPFGLCNAPA--TFXRCMM---AI-FLDMMEQIIEVFMD----DFSIFRTSFDDCLIKLALVLERCE----KTNLILNWEKCH-------------FM--VKK-----G------------------------------------------------------I----------------------------------------------------------------------------------------------------------------------------------------------------------------------------------------------------------------------------------------------------------------------VLGHRI-------SEKXIE------------------------------------VDRAKIKAIDKLLSLTTVKGV-----------------RSFLG----HAGFYRRFIKDFS---------------------------------------
>Ptr.gypsy.43
------VREFQDVFPEELPGLPPVREIEVSIETIPGVSPIAQSPYRMAPMELAELKVQLQELLDKGFIRP-SNSPWGAPILFVKKK-DGT-------------------LRLCIDYRQLNKVT-----------------------------------------------------------------------------------------------------------------------------------------------------------------------------------------------------------------------------------------------------------------------------------------------------------------------------------------------------------------------------------------------------------------------------------------------------------------------------------------------------------------------------------------------------------------------------------------------------------------------------------------------------------------------------------------------------------------------------------------------------------------------------------------------------------------------------------------------------------------------------------------------------------------------------------------------------------------------------------------------------------------------------------------------------------------------------------------------------------------------------------------------------------------------------------------------------------------------------------------------------------------------------------------------------------------------------VKNRYPLP-----------------------------------------------------------------------------------------------------------------------------------------RIDDLFDQLKSARVF-S--KIDLRFGYHQLRIKEQDIQK-TAFRTR--YGHY-EFS-VMPFGLTNAPA--MFMDLMN---RV-FRHYLDQYVVVFID----DILVYSNSHLEHEQHLRVVLQTLR----ENQLYTKLDKCE-------------FW--LEE-----V------------------------------------------------------V----------------------------------------------------------------------------------------------------------------------------------------------------------------------------------------------------------------------------------------------------------------------FLGHVI-------SAEGIF------------------------------------VDPRKVEAVLKWERPTNVTEI-----------------WSFLG----LAGYYRRFIEGFSIIASPLTKLTRKEVRFVW---------------------
>Ptr.gypsy.44
------------------------------------------------------------------------------------KK-GGK-------------------IRVCVDYRDLNKTN-----------------------------------------------------------------------------------------------------------------------------------------------------------------------------------------------------------------------------------------------------------------------------------------------------------------------------------------------------------------------------------------------------------------------------------------------------------------------------------------------------------------------------------------------------------------------------------------------------------------------------------------------------------------------------------------------------------------------------------------------------------------------------------------------------------------------------------------------------------------------------------------------------------------------------------------------------------------------------------------------------------------------------------------------------------------------------------------------------------------------------------------------------------------------------------------------------------------------------------------------------------------------------------------------------------------------------PKYDFPLP-----------------------------------------------------------------------------------------------------------------------------------------HINILVDNVVXNSTY-S--FMDGFSGYGQIKMTNKDKEK-TTFIIP--XGTF-CYK-VMPFGLKNVEA--TYQRAMV---TL-FHDMMHKXIELCVD----DIIAKSKRIEDHYXTLKKQFERLR----KYQLKPNPVKCL-------------FG--VKS-----R------------------------------------------------------K----------------------------------------------------------------------------------------------------------------------------------------------------------------------------------------------------------------------------------------------------------------------LLEFMI-------STQGIE------------------------------------IEPYKVKPIQDMPTPKSEREV-----------------RGFLG----RLNYIARFISQMT---------------------------------------
>Ptr.gypsy.45
------VREFQDVFPEELPGLPPVREIEVFIETIPGVSPIAQSPYKMAPMELAELKVQLQELLDKGFIRP-SNSPWGAPVLFVKKK-DGT-------------------LRLCIDYRQLNKVT-----------------------------------------------------------------------------------------------------------------------------------------------------------------------------------------------------------------------------------------------------------------------------------------------------------------------------------------------------------------------------------------------------------------------------------------------------------------------------------------------------------------------------------------------------------------------------------------------------------------------------------------------------------------------------------------------------------------------------------------------------------------------------------------------------------------------------------------------------------------------------------------------------------------------------------------------------------------------------------------------------------------------------------------------------------------------------------------------------------------------------------------------------------------------------------------------------------------------------------------------------------------------------------------------------------------------------VKNRYPLP-----------------------------------------------------------------------------------------------------------------------------------------XIDDLFDQLKGARVF-S--KIDLRSGYHQLRIKEQDIQK-TAFRTR--YGHY-EFS-VMPFGLTNAPT--MFMDLMN---RV-FRPYLDQYVVVFIY----DILVYSNSHLEHEQHLRVVLQTLR----ENQLYAKLDKCE-------------FW--LEE-----V------------------------------------------------------V----------------------------------------------------------------------------------------------------------------------------------------------------------------------------------------------------------------------------------------------------------------------FLGHVI-------SAEGIF------------------------------------VDPRKVEAVLKWERPTNVTEI-----------------RSFLG----LAGYYRRFIEGFSTIASPLTKLTRKEVRFVW---------------------
>Ptr.gypsy.46
--------------------------------------------------------------LDAGVIYPISDSSXVSPVQVVPKK-GGM-TVVRDADNKLILTRTVTGXRICMDYXKLNKAT-----------------------------------------------------------------------------------------------------------------------------------------------------------------------------------------------------------------------------------------------------------------------------------------------------------------------------------------------------------------------------------------------------------------------------------------------------------------------------------------------------------------------------------------------------------------------------------------------------------------------------------------------------------------------------------------------------------------------------------------------------------------------------------------------------------------------------------------------------------------------------------------------------------------------------------------------------------------------------------------------------------------------------------------------------------------------------------------------------------------------------------------------------------------------------------------------------------------------------------------------------------------------------------------------------------------------------RKDHFPLP-----------------------------------------------------------------------------------------------------------------------------------------FIDXMLDRLARHEYY-C--FLDDYSGYNQIAIATEDQEK-TTFTCP--YGTF-ALR-RMPFGLCNAPA--TFXRCMM---AI-FLDMMEQIIEVFMD----DFSIFRTSFDDCLIKLALVLERCE----KTNLILNWEKCH-------------FM--VKK-----G------------------------------------------------------I----------------------------------------------------------------------------------------------------------------------------------------------------------------------------------------------------------------------------------------------------------------------VLGHRI-------SEKXIE------------------------------------VDRAKIKAIDKLLSLTTVKGV-----------------RSFLG----HAGFYRRFIKDFS---------------------------------------
>Ptr.gypsy.47
------------------------------------------------------------------------------------KK-GGK-------------------IRVCVDYRDLNKTN-----------------------------------------------------------------------------------------------------------------------------------------------------------------------------------------------------------------------------------------------------------------------------------------------------------------------------------------------------------------------------------------------------------------------------------------------------------------------------------------------------------------------------------------------------------------------------------------------------------------------------------------------------------------------------------------------------------------------------------------------------------------------------------------------------------------------------------------------------------------------------------------------------------------------------------------------------------------------------------------------------------------------------------------------------------------------------------------------------------------------------------------------------------------------------------------------------------------------------------------------------------------------------------------------------------------------------PKYDFPLP-----------------------------------------------------------------------------------------------------------------------------------------HINILVDNVVXNSTY-S--FMDGFSGYGQIKMTNKDKEK-TTFIIP--XGTF-CYK-VMPFGLKNVEA--TYQRAMV---TL-FHDMMHKXIELCVD----DIIAKSKRIEDHYXTLKKQFERLR----KYQLKPNPVKCL-------------FG--VKS-----R------------------------------------------------------K----------------------------------------------------------------------------------------------------------------------------------------------------------------------------------------------------------------------------------------------------------------------LLEFMI-------STQGIE------------------------------------IEPYKVKPIQDMPTPKSEREV-----------------RGFLG----RLNYIARFISQMT---------------------------------------
>Ptr.gypsy.48
------------------------------------------------------------------------------------KK-GGK-------------------IRVCVDYRDLNKTN-----------------------------------------------------------------------------------------------------------------------------------------------------------------------------------------------------------------------------------------------------------------------------------------------------------------------------------------------------------------------------------------------------------------------------------------------------------------------------------------------------------------------------------------------------------------------------------------------------------------------------------------------------------------------------------------------------------------------------------------------------------------------------------------------------------------------------------------------------------------------------------------------------------------------------------------------------------------------------------------------------------------------------------------------------------------------------------------------------------------------------------------------------------------------------------------------------------------------------------------------------------------------------------------------------------------------------PKYDFPLP-----------------------------------------------------------------------------------------------------------------------------------------HINILVDNVVXNSTY-S--FMDGFSGYGQIKMTNKDKEK-TTFIIP--XGTF-CYK-VMPFGLKNVEA--TYQRAMV---TL-FHDMMHKXIELCVD----DIIAKSKRIEDHYXTLKKQFERLR----KYQLKPNPVKCL-------------FG--VKS-----R------------------------------------------------------K----------------------------------------------------------------------------------------------------------------------------------------------------------------------------------------------------------------------------------------------------------------------LLEFMI-------STQGIE------------------------------------IEPYKVKPIQDMPTPKSEREV-----------------RGFLG----RLNYIARFISQMT---------------------------------------
>Ptr.gypsy.49
--------------------------------------------------------------LDNRIIYHISDSKWVSPTQVVPKK-SGV-TMITNEKNELIPTRTITGWRMCIDYRKLNSMT-----------------------------------------------------------------------------------------------------------------------------------------------------------------------------------------------------------------------------------------------------------------------------------------------------------------------------------------------------------------------------------------------------------------------------------------------------------------------------------------------------------------------------------------------------------------------------------------------------------------------------------------------------------------------------------------------------------------------------------------------------------------------------------------------------------------------------------------------------------------------------------------------------------------------------------------------------------------------------------------------------------------------------------------------------------------------------------------------------------------------------------------------------------------------------------------------------------------------------------------------------------------------------------------------------------------------------RKDHFPLP-----------------------------------------------------------------------------------------------------------------------------------------FMDQILERVAGHEFY-C--FLDGYSGYNQIEIAFGDQEK-TTFTCP--FGTF-AYR-RMPFGLCNAPA--TFQRCML---SI-FSDMVECFLEIFMD----DFSVFGDSFDDCLNNLEKVLNRCE----EKNLVLNWEKCH-------------FM--VTN-----G------------------------------------------------------I----------------------------------------------------------------------------------------------------------------------------------------------------------------------------------------------------------------------------------------------------------------------VLGHIV-------SSIGIE------------------------------------VDKSKIELIANLPTPKSVKNI-----------------RSFLG----HVGFYRRFNKDFS---------------------------------------
>Ptr.gypsy.5
--------------------------------------------------------------LDAGVIYPISDSSXVSPVQVVPKK-GGM-TVVRDADNKLILTRTVTGXRICMDYXKLNKAT-----------------------------------------------------------------------------------------------------------------------------------------------------------------------------------------------------------------------------------------------------------------------------------------------------------------------------------------------------------------------------------------------------------------------------------------------------------------------------------------------------------------------------------------------------------------------------------------------------------------------------------------------------------------------------------------------------------------------------------------------------------------------------------------------------------------------------------------------------------------------------------------------------------------------------------------------------------------------------------------------------------------------------------------------------------------------------------------------------------------------------------------------------------------------------------------------------------------------------------------------------------------------------------------------------------------------------RKDHFPLP-----------------------------------------------------------------------------------------------------------------------------------------FIDXMLDRLARHEYY-C--FLDDYSGYNQIAIATEDQEK-TTFTCP--YGTF-ALR-RMPFGLCNAPA--TFXRCMM---AI-FLDMMEQIIEVFMD----DFSIFRTSFDDCLIKLALVLERCE----KTNLILNWEKCH-------------FM--VKK-----G------------------------------------------------------I----------------------------------------------------------------------------------------------------------------------------------------------------------------------------------------------------------------------------------------------------------------------VLGHRI-------SEKXIE------------------------------------VDRAKIKAIDKLLSLTTVKGV-----------------RSFLG----HAGFYRRFIKDFS---------------------------------------
>Ptr.gypsy.50
--------------------------------------------------------------LDAGVIYPISDSSXVSPVQVVPKK-GGM-TVVRDADNKLILTRTVTGXRICMDYXKLNKAT-----------------------------------------------------------------------------------------------------------------------------------------------------------------------------------------------------------------------------------------------------------------------------------------------------------------------------------------------------------------------------------------------------------------------------------------------------------------------------------------------------------------------------------------------------------------------------------------------------------------------------------------------------------------------------------------------------------------------------------------------------------------------------------------------------------------------------------------------------------------------------------------------------------------------------------------------------------------------------------------------------------------------------------------------------------------------------------------------------------------------------------------------------------------------------------------------------------------------------------------------------------------------------------------------------------------------------RKDHFPLP-----------------------------------------------------------------------------------------------------------------------------------------FIDXMLDRLARHEYY-C--FLDDYSGYNQIAIATEDQEK-TTFTCP--YGTF-ALR-RMPFGLCNAPA--TFXRCMM---AI-FLDMMEQIIEVFMD----DFSIFRTSFDDCLIKLALVLERCE----KTNLILNWEKCH-------------FM--VKK-----G------------------------------------------------------I----------------------------------------------------------------------------------------------------------------------------------------------------------------------------------------------------------------------------------------------------------------------VLGHRI-------SEKXIE------------------------------------VDRAKIKAIDKLLSLTTVKGV-----------------RSFLG----HAGFYRRFIKDFS---------------------------------------
>Ptr.gypsy.51
--------------------------------------------------------------MMKGYIRE-SMSPCGLLVLLVPKK-DGT-------------------WRMCVNCRAINNIT-----------------------------------------------------------------------------------------------------------------------------------------------------------------------------------------------------------------------------------------------------------------------------------------------------------------------------------------------------------------------------------------------------------------------------------------------------------------------------------------------------------------------------------------------------------------------------------------------------------------------------------------------------------------------------------------------------------------------------------------------------------------------------------------------------------------------------------------------------------------------------------------------------------------------------------------------------------------------------------------------------------------------------------------------------------------------------------------------------------------------------------------------------------------------------------------------------------------------------------------------------------------------------------------------------------------------------VKYXHPIP-----------------------------------------------------------------------------------------------------------------------------------------RLDDMLDELHRSSSF-S--KIDLKSGYHQIRMKEGDEWK-TAFKTK--HGSY-EWI-VMPFGLTNAPS--TFMHLMN---HVCVRLXVSLLLCILM-----TFXFIARTXMSILIICVMYLVYCV----VSNCMLILRSVP-------------FT--WRQ------------------------------------------------------------L----------------------------------------------------------------------------------------------------------------------------------------------------------------------------------------------------------------------------------------------------------------------CFSAMS-------XLRRV-------------------------------------LRWTRRKLTPSGIGLHQNRXV-----------------RXFSW----TCXFLXKVCEGF----------------------------------------
>Ptr.gypsy.52
-------LLEFVEVFQEPKGIPPSRSHDHSIVLKEGTSPISVRPYRYPYYQKSEIEKLIKELLAMGTIRP-SQSPFSSPVLLVRKA-EGS-------------------WKMCVDYRALNKET-----------------------------------------------------------------------------------------------------------------------------------------------------------------------------------------------------------------------------------------------------------------------------------------------------------------------------------------------------------------------------------------------------------------------------------------------------------------------------------------------------------------------------------------------------------------------------------------------------------------------------------------------------------------------------------------------------------------------------------------------------------------------------------------------------------------------------------------------------------------------------------------------------------------------------------------------------------------------------------------------------------------------------------------------------------------------------------------------------------------------------------------------------------------------------------------------------------------------------------------------------------------------------------------------------------------------------VKDKFLIP-----------------------------------------------------------------------------------------------------------------------------------------VVEELLDELHGSQIF-S--KLDLRSGFHQIRMK-EDVPK-TAFRTH--EGHY-EFL-VMPFSLTNAPS--TFQGLMN---DI-FRPYLRNFVLVFFD----DILVYSHNVEEHERHLRMVFETLV----QHKLFAKQSKCK-------------FA--RRE-----I------------------------------------------------------E----------------------------------------------------------------------------------------------------------------------------------------------------------------------------------------------------------------------------------------------------------------------YLGHIV-------SDQGVH------------------------------------ADPSKVESMIKWPRPNTLKSL-----------------RGFLG----LTGYYRRFIQGYGAIAGPLTRLLKK---------------------------
>Ptr.gypsy.53
[truncated: 386,854 more chars]
